# Supplementary material for: Inhibition of H1 and H5 Influenza A Virus Entry by Diverse Macrocyclic Peptides Targeting the Hemagglutinin Stem Region
Source: ACS Chem Biol. 2022 Aug 4;17(9):2425–36. doi: 10.1021/acschembio.2c00040 (PMC9486808; doi:10.1021/acschembio.2c00040)
Supplement: Supplementary file 2 — cb2c00040_si_002.zip [file cb2c00040_si_002.zip]

Archive with 12 entries (8 files):
- Extracted raw data/D-Tyr selection/
- Extracted raw data/D-Tyr selection/HA-D-R3_allreads_rnd3.csv
- Extracted raw data/D-Tyr selection/HA-D-R4_allreads_rnd4.csv
- Extracted raw data/D-Tyr selection/HA-D-R5_allreads_rnd5.csv
- Extracted raw data/H1 stem selection/
- Extracted raw data/H1 stem selection/HA-D-R3_1_allreads_rnd1.csv
- Extracted raw data/H5 stem selection/
- Extracted raw data/H5 stem selection/HA-D-H5stem_2_allreads_rnd1.csv
- Extracted raw data/L-Tyr selection/
- Extracted raw data/L-Tyr selection/HA-L-R3_allreads_rnd3.csv
- Extracted raw data/L-Tyr selection/HA-L-R4_allreads_rnd4.csv
- Extracted raw data/L-Tyr selection/HA-L-R5_allreads_rnd5.csv
