# Supplementary material for: Inhibition of H1 and H5 Influenza A Virus Entry by Diverse Macrocyclic Peptides Targeting the Hemagglutinin Stem Region
Source: ACS Chem Biol. 2022 Aug 4;17(9):2425–36. doi: 10.1021/acschembio.2c00040 (PMC9486808; doi:10.1021/acschembio.2c00040)
Supplement: Supplementary file 2 — cb2c00040_si_002.zip [file cb2c00040_si_002.zip › Extracted raw data/D-Tyr selection/HA-D-R3_allreads_rnd3.csv]

ORF	peptide
ATGTTTTTTTATGGGTATTGGAGGTTGGGTCGTTATTATGGGCTGTATTGCGGCAGCGGCAGCGGCAGCTAG	YFFYGYWRLGRYYGLYCGSGSGS*
ATGTTTGTTAGGGATTATTGGACGCTTGGTCGGATTCAGCTGGCTTACTGCGGCAGCGGCAGCGGCAGCTAG	YFVRDYWTLGRIQLAYCGSGSGS*
ATGTTTTTTAAGGATAAGTTTGAGAATGGTGTTTATGTTGCTTGTTTTTGCGGCAGCGGCAGCGGCAGCTAG	YFFKDKFENGVYVACFCGSGSGS*
ATGATTGGTATTATTACTTAGAGTTGTATTGGTATTGTGGCTTGCGATTGCGGCGGCGGCACCGGCAGCTAG	YIGIIT*SCIGIVACDCGGGTGS*
ATGTTTTTGTGTAGTAAGTGGAGTGATGGTTATTTGCAGTTTTATCGTTGCGGCAGCGGCAGCGGCAGCTAG	YFLCSKWSDGYLQFYRCGSGSGS*
ATGTTTTTGTCTTGGATTTGGACGGAGTATGGTCGTGTTCTTCCGTCATGCGGCAGCGGCAGCGGCAGCTAG	YFLSWIWTEYGRVLPSCGSGSGS*
ATGTTTAAGTGTACGTATTCGTGGCTTAAGGCGCGGGTTTCGATTCACTGCGGCAGCGGCAGCGGCAGCTAG	YFKCTYSWLKARVSIHCGSGSGS*
ATGTTTATTTGTCAGCGTTTTCATGATGATATTTATGCGCTGTGGCGTTGCGGCAGCGGCAGCGGCAGCTAG	YFICQRFHDDIYALWRCGSGSGS*
ATGTTTTTGTTTCATCGGTGGGTGTCGGGTAAGCTGTATACGGATTAGTGCGGCAGCGGCAGCGGCAGCTAG	YFLFHRWVSGKLYTD*CGSGSGS*
ATGTTTTTGTGTACGAAGTGGAATTATGGTCGTTGGTATCTGTTTTATTGCGGCAGCGGCAGCGGCAGCTAG	YFLCTKWNYGRWYLFYCGSGSGS*
ATGTTTGTGGAGTGGTTTTGGTTTAATAATCGGTTGGTGGCGCAGTCCTGCGGCAGCGGCAGCGGCAGCTAG	YFVEWFWFNNRLVAQSCGSGSGS*
ATGTTTGTGTGTTGGTATTGGATTCATGGTTCTGTTAAGGCGTCTTCGTGCGGCAGCGGCAGCGGCAGCTAG	YFVCWYWIHGSVKASSCGSGSGS*
ATGATTGTTTTTATTTCGTGGCCGGCTGGTTGGTCGATTCCTCAGTTTTGCGGCAGCGGCAGCGGCAGATAG	YIVFISWPAGWSIPQFCGSGSGR*
ATGAGGATTAAGTGGTTGTGGCTTGATACTGGGATTGGTAAGTATGTGTGCGGCAGCGGCAGCGGCAGCTAG	YRIKWLWLDTGIGKYVCGSGSGS*
ATGTTTTATTATTATACGTTTATTAATGGGAATTATGTGGCGTGGTATTGCGGCAGCGGCAGCGGCAGCTAG	YFYYYTFINGNYVAWYCGSGSGS*
ATGTTTGTTTGTCTGAATTTTTGGCAGGATAGTCGTTATGTTTTGATTTGCGGCAGCGGCAGCGGCAGCTAG	YFVCLNFWQDSRYVLICGSGSGS*
ATGATTGTTTTTATTTCGAGGACGGCTGGTTGGTCGATTCCTCAGTTTTGCGGCAGCGGCAGCGGCAGCTAG	YIVFISRTAGWSIPQFCGSGSGS*
ATGATTCCGAATTGGTGGTTGAGTGAGTGGCCTCAGCTTGAGCTTCGCTGCGGCAGCGGCAGCGGCAGCTAG	YIPNWWLSEWPQLELRCGSGSGS*
ATGTTTGTTAGGTATTATTGGCCGCTTGGTCGGATTCAGTTGGCTTACTGCGGCAGCGGCAGCGGCAGCTAG	YFVRYYWPLGRIQLAYCGSGSGS*
ATGCTGGTTTGTCATACGTGGACGAATGGTTTGGTTAGGTTGCATTATTGCGGCAGCGGCAGCGGCAGCTAG	YLVCHTWTNGLVRLHYCGSGSGS*
ATGTTTGTGAAGGGTTTTTGGACTGCTCGTGGGTATATTCTCGAGTATTGCGGCAGCGGCAGCGGCAGCTAG	YFVKGFWTARGYILEYCGSGSGS*
ATGATTAAGTCGAATAGGGATGATTTTAATATTTGGATTTTCCGTGATTGCGGCAGCGGCAGCGGCAGCTAG	YIKSNRDDFNIWIFRDCGSGSGS*
ATGCTTATTACGCAGTATTGGAAGCAGAATGTTTTTATGATTAGGTATTGCGGCAGCGGCAGCGGCAGCTAG	YLITQYWKQNVFMIRYCGSGSGS*
ATGCGTTATCATTTTGGTCCGTGGCCTTATTTGAAGTTGCGTTCTGGCTGCGGCAGCGGCAGCGGCAGCTAG	YRYHFGPWPYLKLRSGCGSGSGS*
ATGTTTATTAGGAATGCGTGGGAGAATGGTGTGTTTGTTTTGAAGACCTGCGGCAGCGGCAGCGGCAGCTAG	YFIRNAWENGVFVLKTCGSGSGS*
ATGGGGAAGATTCATCTGAGGTCGTATGAGTGGGAGTGGTTTACTTGGTGCGGCAGCGGCAGCGGCAGCTAG	YGKIHLRSYEWEWFTWCGSGSGS*
ATGTTTTTGCATGAGTATTGGCTTAATGGTCGTTGGTATTTGTTGATCTGCGGCAGCGGCAGCGGCAGCTAG	YFLHEYWLNGRWYLLICGSGSGS*
ATGTTGAGGTTTTATTGGCAGGCTGATAGTCTGCATTATAAGTGGTGTTGCGGCAGCGGCAGCGGCAGCTAG	YLRFYWQADSLHYKWCCGSGSGS*
ATGACTTATTATGTGCTTCTGCAGAGGTGGCCTCCTGTTTGGGCGCCTTGCGGCAGCGGCAGCGGCAGCTAG	YTYYVLLQRWPPVWAPCGSGSGS*
ATGTTTATTCAGGAGTATTGGTATCAGGAGCGTTATTCTTTGATTTATTGCGGCAGCGGCAGCGGCAGCTAG	YFIQEYWYQERYSLIYCGSGSGS*
ATGTTTGTGAAGTGGTTTTGGTTTAATGGGGCGGCTTTTCCTATTTTGTGCGGCAGCGGCAGCGGCAGCTAG	YFVKWFWFNGAAFPILCGSGSGS*
ATGAGTTATTTTATTTGGGCGAATTTTCAGTATGAGCCTTATTTTGTCTGCGGCAGCGGCAGCGGCAGCTAG	YSYFIWANFQYEPYFVCGSGSGS*
ATGACTTATTATGTGCTTCTGCAGAGGTGGCCTCCTGTTTGGGCGCCCTGCGGCAGCGGCAGCGGCAGCTAG	YTYYVLLQRWPPVWAPCGSGSGS*
ATGGATTTTTATAATTCTTGGTTTATTGCTGGTCGGTTTTATTCGAATTGCGGCAGCGGCAGCGGCAGCTAG	YDFYNSWFIAGRFYSNCGSGSGS*
ATGTTTGTTTATTGGAGTTTTGCTGAGTCGATTGCTTATTCGCATTTTTGCGGCAGCGGCAGCGGCAGCTAG	YFVYWSFAESIAYSHFCGSGSGS*
ATGTTTGTTTGTGGTCATTTTTCGGCTGGTTGTTATCGGTTGTATCGTTGCGGCAGCGGCAGCGGCAGCTAG	YFVCGHFSAGCYRLYRCGSGSGS*
ATGTTTGTGGGGAGGTATTTTATTGCTGGTCGTTCTTATGTTCGTTATTGCGGCAGCGGCAGCGGCAGCTAG	YFVGRYFIAGRSYVRYCGSGSGS*
ATGCGTTATCATTTGGGTCCGTGGCCTTATTTGAAGTTGCGTGCTGGTTGCGGCAGCGGCAGCGGCAGCTAG	YRYHLGPWPYLKLRAGCGSGSGS*
ATGGCGGAGTATGTTTCGGCTGATTTTGATTCTCTGCCGTTTTCTTGCTGCGGCAGCGGCAGCGGCAGCTAG	YAEYVSADFDSLPFSCCGSGSGS*
ATGTTTGTGGAGTGGTTTTGGTTTAACCATCGGTTGGTGGCGCAGTCCTGCGGCAGCGGCAGCGGCAGCTAG	YFVEWFWFNHRLVAQSCGSGSGS*
ATGTTTGTTAGGTTTATTTGGGAGCATGATAAGGTTATTGCTATTTGTTGCGGCCGCGGCAGCGGCAGCTAG	YFVRFIWEHDKVIAICCGRGSGS*
ATGTTTCTGTGTCCTGTTTGGTTGGATTTGTATTATAAGCTTATTCGCTGCGGCAGCGGCAGCGGCAGCTAG	YFLCPVWLDLYYKLIRCGSGSGS*
ATGTTGAGGGCGATTTTTTGGCATGCGGGTCAGGCGTGGCATGTTTGGTGCGGCAGCGGCAGCGGCAGCTAG	YLRAIFWHAGQAWHVWCGSGSGS*
ATGTTTTTGATTCAGTATTTTGATAAGGATCGGTTTCGTGCGATTTATTGCGGCAGCGGCAGCGGCAGCTAG	YFLIQYFDKDRFRAIYCGSGSGS*
ATGTTTTTGTTTCATCGGTGGGTGTCGGGTAAGCTGTATACGGATTATTGCGGCAGCGGCAGCGGCAGCTAG	YFLFHRWVSGKLYTDYCGSGSGS*
ATGATTGTGACTTGGACTTTTATTAATGGTAAGTTGAGATCGCTTTCCTGCGGCAGCGGCAGCGGCAGCTAG	YIVTWTFINGKLRSLSCGSGSGS*
ATGATTCGGGGTTATTGGTCTAGTGGTTTTCGTTATACGTGGGTTCCTTGCGGCAGCGGCAGCGGCAGCTAG	YIRGYWSSGFRYTWVPCGSGSGS*
ATGTTTGTGTGTTGGTATTGGATTCATGGTTCTGTTAAGGCGTCTTCGTGCGGCAGCGGCAGCGGCAGCTAG	YFVCWYWIHGSVKASSCGSGSGS*
ATGTTTTTGTTTCATCGGTGGGTGTCGGGTAAGCTGTATACGGATTATTGCGGCGGCGGCAGCGGCAGCTAG	YFLFHRWVSGKLYTDYCGGGSGS*
ATGTTTGTTGTGTGGGATTGGGAGAATGATATTATTCATTGGAAGAGGTGCGGCAGCGGCAGCGGCAGCTAG	YFVVWDWENDIIHWKRCGSGSGS*
ATGTTTGTGAATTGGTATTGGCATGGTGAGAAGCTTTTTTATAGGTATTGCGGCAGCGGCAGCGGCAGCTAG	YFVNWYWHGEKLFYRYCGSGSGS*
ATGCGTTATCATTTGGGTCCGTGGCCTTATTTGAAGTTGCGTGCTAGCTGCGGCAGCGGCAGCGGCAGCTAG	YRYHLGPWPYLKLRASCGSGSGS*
ATGTTTGTTGTGTGGTATTGGGAGAATGATATTATTCATTGGGAGAGGTGCGGCAGCGGCAGCGGCAGCTAG	YFVVWYWENDIIHWERCGSGSGS*
ATGTTTCTGAAGTTTTATTGGAAGGGTTGTAAGGTTTACTGGTGTTATTGCGGCAGCGGCAGCGGCAGCTAG	YFLKFYWKGCKVYWCYCGSGSGS*
ATGTTTGTGTGTTTTAAGTTTTATAATCAGAGGCTTTTTTCGTCGTATTGCGGCAGCGGCAGCGGCAGCTAG	YFVCFKFYNQRLFSSYCGSGSGS*
ATGACGAATTGGGGTTATGTTAGTAAGACTTTTGAGTGGGAGTGGTCGTGCGGCAGCGGCAGCGGCAGCTAG	YTNWGYVSKTFEWEWSCGSGSGS*
ATGACGAATTGGGGTTATGTTAGTAAGACTTTTGAGTGGGAGTTGTCGTGCGGCAGCGGCAGCGGCAGCTAG	YTNWGYVSKTFEWELSCGSGSGS*
ATGTTTTTTGTGGTGCTTTGGTTGGATGTGCATGCTAAGCTGGGGCTCTGCGGCAGCGGCAGCGGCAGCTAG	YFFVVLWLDVHAKLGLCGSGSGS*
ATGTTTGTGTGTTGGTATTGGATTCATGGTTCTGTTAAGGCGTCTTCGTGCGGCAGCGGCAGCGGCAGCTAG	YFVCWYWIHGSVKASSCGSGSGS*
ATGTTTTTTAAGTCTACTTGGATTGAGGGTACTTATCGGATGCTGTACTGCGGCAGCGGCAGCGGCAGCTAG	YFFKSTWIEGTYRMLYCGSGSGS*
ATGTTTTATTATGGTTATTGGCGTGATTCTGTTTATCATGCTCATTATTGCGGCAGCGGCAGCGGCAGCTAG	YFYYGYWRDSVYHAHYCGSGSGS*
ATGTTTCTTTGTCAGCGTTTTCATGATGATATTTATGAGCTGTGGCGCTGCGGCAGCGGCCGCGGCAGCTAG	YFLCQRFHDDIYELWRCGSGRGS*
ATGTTTTTTAAGTATTGGTTTTCTAATTATAAGTTTCGTACGAAGTATTGCGGCAGCGGCAGCGGCAGCTAG	YFFKYWFSNYKFRTKYCGSGSGS*
ATGTTTGTGGTTTGGATTTGGACGGAGTATGGTCGTGTTCTTCCGTCCTGCGGCAGCGGCAGCGGCAGCTAG	YFVVWIWTEYGRVLPSCGSGSGS*
ATGTTTGTTAGGTTTATTTGGGTGCATGTTAAGGTTATTGCTATTAGCTGCGGCAGCGGCAGCGGCAGCTAG	YFVRFIWVHVKVIAISCGSGSGS*
ATGTTTCTGTATCAGACTTGGCATGCGCAGAAGATTATTTTGACTTACTGCGGCAGCGGCAGCGGCAGCTAG	YFLYQTWHAQKIILTYCGSGSGS*
ATGAAGCATAAGTATAAGTATGTGCTGAAGTATTGTTGTGTTTTTGCTTGCGGCAGCGGCAGCGGCAGCTAG	YKHKYKYVLKYCCVFACGSGSGS*
ATGCATTATATTCTTGGTCCTTGGCCTGCGTTGCAGCTTCGTCATTCCTGCGGCAGCGGCAGCGGCAGCTAG	YHYILGPWPALQLRHSCGSGSGS*
ATGGGTAAGCGGGTTGTGAATCATGAGCGTTCGTTGCATGTGTGGGGGTGCGGCAGCGGCAGCGGCAGCTAG	YGKRVVNHERSLHVWGCGSGSGS*
ATGTTTGTGTGTTGGTATTGGATTCATGGTTCTGTTAAGGCGTCTTCGTGCGGCAGCGGCAGCGGCAGCTAG	YFVCWYWIHGSVKASSCGSGSGS*
ATGTTTGTTTGTTTTTATTTTATTGAGGGTAAGCTTTCTAATTATAGCTGCGGCAGCGGCAGCGGCAGCTAG	YFVCFYFIEGKLSNYSCGSGSGS*
ATGTTTGTTTTGTGGTTTTGGCATAAGCGTCAGCTGTTTTCTAAGTGGTGCGGCAGCGGCAGCGGCAGCTAG	YFVLWFWHKRQLFSKWCGSGSGS*
ATGTGGGGTCGTTATCGGTTTGGTGTTTGGCTGGGGTGTTTTCTTTTGTGCGGCAGCGGCAGGGGCAGGTAG	YWGRYRFGVWLGCFLLCGSGRGR*
ATGTTTTTGCGTAGTTATTGGAATGCGGGTTGGCTGGCGCTGCGTTATTGCGGCAGCGGCAGCGGCAGCTAG	YFLRSYWNAGWLALRYCGSGSGS*
ATGCAGGGGTATATTAGTCTTGATCTGTTGTTTCTTTATACTGTTTACTGCGGCAGCGGCAGCGGCAGCTAG	YQGYISLDLLFLYTVYCGSGSGS*
ATGGTTCTGTATAAGGGTCGGTGGACTTGGCTGTTTGCCACGGGTAATTGCGGCAGCGGCAGCGGCAGCTAG	YVLYKGRWTWLFATGNCGSGSGS*
ATGTCTTATTATGTGTTTCTGCCGAGGCGTCCTCCTGTTTGTGCGCCTTGCGGCAGCGGCAGCGGCAGCTAG	YSYYVFLPRRPPVCAPCGSGSGS*
ATGTTGTTTCTGATTTATCATTGGGTTGATGGTAAGTTGAAGATTATCTGCGGCAGCGGCAGCGGCAGCTAG	YLFLIYHWVDGKLKIICGSGSGS*
ATGTATGGTAAGGTTCATCCTACTACTTATGCGTGGGTTTGGCTTTCCTGCGGCAGCGGCAGCGGCAGCTAG	YYGKVHPTTYAWVWLSCGSGSGS*
ATGTCGTGTAGGTGGATTTGGAGGACTTTTAATTCGGTGCCGTTTTGGTGCGGCAGCGGCAGCGGCAGCTAG	YSCRWIWRTFNSVPFWCGSGSGS*
ATGACTACGTATCGGTTGGATTCGTGGCCGTCGCTGCATCTTCGGTTTTGCGGCAGCGGCAGCGGCAGCTAG	YTTYRLDSWPSLHLRFCGSGSGS*
ATGGTTACGTTTTTGTGGTCGGATGGTGATGTGGTGACTGTTTGGAGGTGCGGCAGCGGCAGCGGCAGCTAG	YVTFLWSDGDVVTVWRCGSGSGS*
ATGTTTCAGTGGGTTGTTTGGATTAATGGGCACGTTAGGCTGTATCGTTGCGGCAGCGGCAGCGGCAGCTAG	YFQWVVWINGHVRLYRCGSGSGS*
ATGTTTTTTAAGGATAAGTTTGAGAATGGTGTTTATGTTGCTTGTTATTGCGGCAGCGGCAGCGGCAGCTAG	YFFKDKFENGVYVACYCGSGSGS*
ATGTTTGTTGAGTATGCTTGGGTGAATGGGTCTATTGTGTTTTGGCTGTGCGGCAGCGGCAGCGGCAGCTAG	YFVEYAWVNGSIVFWLCGSGSGS*
ATGTTTGTTTGTTTTTATTTTATTGAGGGTAAGCTTTCTAATTATAGTTGCGGCAGCGGCAGCGGCAGCTAG	YFVCFYFIEGKLSNYSCGSGSGS*
ATGGATTTTGTGGCTTTTAGTTTTTTTCAGGGTAGGGTTGTGGCTGTGTGCGGCAGCGGCAGCGGCAGCTAG	YDFVAFSFFQGRVVAVCGSGSGS*
ATGTTTGTGTTGTTTTATATTAAGCAGGGGCTTGTTGCGTATCGTTATTGCGGCAGCGGCAGCGGCAGCTAG	YFVLFYIKQGLVAYRYCGSGSGS*
ATGTTTTTGACGAGTGTGTGGCTTAAGGGGATTCTTGCTCTGAATTATTGCGGCAGCGGCAGCGGCAGCTAG	YFLTSVWLKGILALNYCGSGSGS*
ATGTTTGTGTGTTGGTATTGGATTCATGGTTCTGTTAAGGCGTCTTCGTGCGGCAGCGGCAGCGGCAGCTAG	YFVCWYWIHGSVKASSCGSGSGS*
ATGTTTTTGTTTTCTTATTTTAATAGTGGTAAGCTGTTTTATTCTAATTGCGGCAGCGGCAGCGGCAGCTAG	YFLFSYFNSGKLFYSNCGSGSGS*
ATGTTTTTGGTTAATAAGTGGAACCCGTATGGTTTTTATTTGCTGTATTGCGGCAGCGGCAGCGGCAGCTAG	YFLVNKWNPYGFYLLYCGSGSGS*
ATGGTTTATATTGTTTGGCATACGAATCGGGATATTAGTCATGTTTGGTGCGGCAGCGGCAGCGGCAGCTAG	YVYIVWHTNRDISHVWCGSGSGS*
ATGTTTGTGACTTGGTATTGGAGGTTTGGTAAGTTGTCTGTGGCGAATTGCGGCAGCGGCAGCGGCAGCTAG	YFVTWYWRFGKLSVANCGSGSGS*
ATGTTTGTTGTGTGGTATTGGGAGAATGATATTATTCATTGGAAGACGTGCGGCAGCGGCAGCGGCAGCTAG	YFVVWYWENDIIHWKTCGSGSGS*
ATGTTTGTTTGTTTTTATTTTATTGAGGGTAAGCTTTCTAATTATAGCTGCGGCAGCGGCAGCGGCAGCTAG	YFVCFYFIEGKLSNYSCGSGSGS*
ATGAGGTAGTTGGTGGGTAAGAAGATGCTTCATGCGTAACTGCATCGTTGCGGCAGCGGCAGCGGCAGCTAG	YR*LVGKKMLHA*LHRCGSGSGS*
ATGGTGAAGTCTATTGGGTTTAATACTTGGTTTATTACGCAGGAGCCGTGCGGCAGCGGCAGCGGCAGCTAG	YVKSIGFNTWFITQEPCGSGSGS*
ATGTTTGTTACTTGGTCTTGGAATAATGGGTTGGTGCGTGGTAGTTATTGCGGCAGCGGCAGCGGCAGCTAG	YFVTWSWNNGLVRGSYCGSGSGS*
ATGATTGGTTGTTTGTATCTTGTTAATGGTTAGCGTACTAGGTGGTGTTGCGGCAGCGGCAGCGGCAGCTAG	YIGCLYLVNG*RTRWCCGSGSGS*
ATGCGTTATCAGTTGGGTCCGTGGCCTTATTTGAAGTTGCGTGCTGGTTGCGGCAGCGGCAGCGGCAGCTAG	YRYQLGPWPYLKLRAGCGSGSGS*
ATGAATTGTTATTTTCGTATTCATTCGTTTTATACGCATTCGCTATATTGCGGCAGCGGCAGCGGCAGCTAG	YNCYFRIHSFYTHSLYCGSGSGS*
ATGTTTCTTTGTCAGCGTTTTCATGATGATATTTATGAGCTGTGGCGTTGCGGCAGCGGCAGCGGCAGCTAG	YFLCQRFHDDIYELWRCGSGSGS*
ATGTTTGTTAGGTATTATTGGACGCTTGGTCGGATTCAGTTGGCTTACTGCGGCAGCGGCAGCGGCAGCTAG	YFVRYYWTLGRIQLAYCGSGSGS*
ATGTTTGTGAATTGGTATTGGCAAGGTGAGAAGCTTTTTTATAGGTACTGCGGCAGCGGCAGCGGCAGCTAG	YFVNWYWQGEKLFYRYCGSGSGS*
ATGTTTGTGAATTGGTATTGGCTTGATGGGAAGCTTTTTTATTGGTATTGCGGCAGCGGCAGCGGCAGCTAG	YFVNWYWLDGKLFYWYCGSGSGS*
ATGTTTACGTGTTTTTCTTCTATTCAGGATCATTATTCTAATTATAGCTGCGGCAGCGGCAGCGGCAGCTAG	YFTCFSSIQDHYSNYSCGSGSGS*
ATGTTTATTTTGGTTCGTTGGAAGAATGGTTCGATTACTATTTATCGTTGCGGCAGCGGCAGCGGCAGCTAG	YFILVRWKNGSITIYRCGSGSGS*
ATGTTTTTGATTCTGTATTTTGATAAGGATCTGTTTCGTGCGATTTACTGCGGCAGCGGCAGCGGCAGCTAG	YFLILYFDKDLFRAIYCGSGSGS*
ATGTTTCTGCAGCATACTTGGCAGGCGCAGAAGTTTATTGTTACGGATTGCGGCAGCGGCAGCGGCAGCTAG	YFLQHTWQAQKFIVTDCGSGSGS*
ATGCGTTATCATTTGGGTCCGTGGCCTTATTTGAAGTTGCGTGCTGGTTGCGGCAGCGGCAGCGGCAGCTAG	YRYHLGPWPYLKLRAGCGSGSGS*
ATGTTTGTGCGGTGGTATTTACTGCCGGATGGGAAGGTGTATTCGACCTGCGGCAGCGGCAGCGGCAGCTAG	YFVRWYLLPDGKVYSTCGSGSGS*
ATGTTTTATTATGGTTATTGGCGTGATTCTGTTTATCATGCTCACTATTGCGGCAGCGGCAGCGGCAGCTAG	YFYYGYWRDSVYHAHYCGSGSGS*
ATGTTTTTGCATGAGTATTGGCTTAATGGTCGTTGGTATATGTAGATTTGCGGCAGCGGCAGCGGCAGCTAG	YFLHEYWLNGRWYM*ICGSGSGS*
ATGTTTGTGACTTGGACTTTTATTAATGGTAAGTTGAGGTCGCTTTCGTGCGGCAGCGGCAGCGGCAGCTAG	YFVTWTFINGKLRSLSCGSGSGS*
ATGTTTGTTATTTGGTATTGGGATGTTCATGGTATTCTTCAGTTTCATTGCGGCAGCGGCAGCGGCAGCTAG	YFVIWYWDVHGILQFHCGSGSGS*
ATGTTTGTTAATTTTAAGTTTATTAATGGCAAGCTTATTTATTGTTCGTGCGGCAGCGGCAGCGGCAGCTAG	YFVNFKFINGKLIYCSCGSGSGS*
ATGCCTTTGACTAATAGTTATGATCATACTAGGTTTCTGGTGCTGTATTGCGGCAGCGGCAGCGGCAGCTAG	YPLTNSYDHTRFLVLYCGSGSGS*
ATGAGGTATTTTGTGTGTAAGGAGTTGTTTAATGAGTGGCTGCATTATTGCGGCAGCGGCAGCGGCAGCTAG	YRYFVCKELFNEWLHYCGSGSGS*
ATGGCGTATTATTATGTTTGGCAGCGGTGGTATGAGCAGACTTGTTTTTGCGGCAGCGGCAGCGGCAGCTAG	YAYYYVWQRWYEQTCFCGSGSGS*
ATGTTTTATTATGGTTATTGGCGTGATTCTGTTTATCATGCTCATTACTGCGGCAGCGGCAGCGGCAGCTAG	YFYYGYWRDSVYHAHYCGSGSGS*
ATGTTTGTTAGGTATTATTGGACGCTTGGTCGGATTCAGTTGGCTTACTGCGGCAGCGGCAGCGGCAGCTAG	YFVRYYWTLGRIQLAYCGSGSGS*
ATGTGTGTTTTGTGTTATAGGATTCATGGTTCTGATATTGCGTCTCCCTGCGGCAGCGGCAGCGGCAGCTAG	YCVLCYRIHGSDIASPCGSGSGS*
ATGTTTGTGGGGCATTATTGGTTTAAGATGCATTTTTATCTGTATAATTGCGGCAGCGGCAGCGGCAGCTAG	YFVGHYWFKMHFYLYNCGSGSGS*
ATGTTTGTGCCGTGGAAGTGGTATGATGGTAGGCTTCTGGTTGAGCAGTGCGGCAGCGGCAGCGGCAGCTAG	YFVPWKWYDGRLLVEQCGSGSGS*
ATGTTTGTTTGTTTTTATTTTATTGAGGGTAAGCTTTCTAATTATAGTTGCGGCAGCGGCAGCGGCAGCTAG	YFVCFYFIEGKLSNYSCGSGSGS*
ATGTTTGCTTTTTGGTGGTTTGTTGATGGTATTGTTGTGCATGATTATTGCGGCAGCGGCAGCGGCAGCTAG	YFAFWWFVDGIVVHDYCGSGSGS*
ATGTTTGTGAGGTGGCGGTGGTATGCGGGGAGTCTTCGGGGTGAGTATTGCGGCAGCGGTAGCGGCAGCTAG	YFVRWRWYAGSLRGEYCGSGSGS*
ATGACTTGTCGTTTTCAGTTTAATTGGTATTCGCCGACGACGTGGATCTGCGGCAGCGGCAGCGGCAGCTAG	YTCRFQFNWYSPTTWICGSGSGS*
ATGTTTGTTTGTTGGTATTGTTTGAGGGATCGTGTGCATTCGAAGACCTGCGGCAGCGGCAGCGGCAGCTAG	YFVCWYCLRDRVHSKTCGSGSGS*
ATGTTTTATTATGGTTATTGGCGTGATTCTGTTTATCATGCTCATTATTGCGGCAGCGGCAGCGGCAGCTAG	YFYYGYWRDSVYHAHYCGSGSGS*
ATGGCTCGTATTTGGTTTACTTATGTGGGTAATTTTAGGTGGAAGGCGTGCGGCAGCGGCAGCGGCAGCTAG	YARIWFTYVGNFRWKACGSGSGS*
ATGTTTGTGAATTGGTATTGGCATGATGAGAAGCTTTTTTTTCGGGTCTGCGGCAGCGGCAGCGGCAGCTAG	YFVNWYWHDEKLFFRVCGSGSGS*
ATGTTTGTTGAGTATGCTTGGGTGAATGGGTCTATTGTGTTTTGGCTGTGCGGCAGCGGCAGCGGCAGCTAG	YFVEYAWVNGSIVFWLCGSGSGS*
ATGTTTGTGTAGGGTTTTTGGACTGCTCGTGGGTATATTCTTGAGTATTGCGGCAGCGGCAGCGGCAGCTAG	YFV*GFWTARGYILEYCGSGSGS*
ATGTGTAGGTATGTTTGGAGGCAGTGGTCTCATCCGCCTCAGTGGATTTGCGGCAGCGGCAGCGGCAGCTAG	YCRYVWRQWSHPPQWICGSGSGS*
ATGTTTGTTGAGCATGCTTGGGTGCATGGGTCTATTGTGTTTTGGCTGTGCGGCAGCGGCAGCGGCAGCTAG	YFVEHAWVHGSIVFWLCGSGSGS*
ATGTTTGTTAGGTTTATTTGGGAGCATGATAAGGTTATTGCTATTAGTTGCGGCAGCGGCAGCGGCAGCTAG	YFVRFIWEHDKVIAISCGSGSGS*
ATGTTTGTTAGGTATTATTGGACGCTTGGTCGGATTCAGTTGGCTTACTGCGGCAGCGGCAGCGGCAGCTAG	YFVRYYWTLGRIQLAYCGSGSGS*
ATGTTTGTTAGGTTTTAGTTTACGCTTCGTCGGATTCTGTTGGCGTATTGCGGCAGCGGCAGCGGCAGCTAG	YFVRF*FTLRRILLAYCGSGSGS*
ATGTTTATTTGTTGGTATTTTTTGAGGAATCGTGTGCATTCGAGTCCTTGCGGCAGCGGCAGCGGCAGCTAG	YFICWYFLRNRVHSSPCGSGSGS*
ATGTTTGTGTGTTGGTATTGGATTCATGGTTCTGTTAAGGCGTCTTCGTGCGGCAGCGGCAGCGGCAGCTAG	YFVCWYWIHGSVKASSCGSGSGS*
ATGTTTGTTAAGGTTTATTGGGAGCTTGGTCGTGTGTTGCTTGTGAATTGCGGCAGCGGCAGCGGCAGCTAG	YFVKVYWELGRVLLVNCGSGSGS*
ATGAGGATTAAGGGGTTGTGGCTTGATACTGGGATTGGTAAGTATGTTAGCGGCAGCGGCAGCGGCAGCTAG	YRIKGLWLDTGIGKYVSGSGSGS*
ATGTTTTATTATGGTTATTGGCGTGATTCTGTTTATCATGCTCATTATTGCGGCAGCGGCAGCGGCAGCTAG	YFYYGYWRDSVYHAHYCGSGSGS*
ATGTTTGTTCGTTGGTATTGGTCTGATGGGTTTGTGAGTTATTTGTTTTGCGGCAGCGGCAGCGGCGGCTAG	YFVRWYWSDGFVSYLFCGSGSGG*
ATGATTCCGAATTGGTGGTTGAGTGAGTGGCCTCAGCTTGAGCTTCGTTGCGGCAGCGGCAGCGGCAGCTAG	YIPNWWLSEWPQLELRCGSGSGS*
ATGGTTAAGTATGTTGGGAATTTTCAGTGGCGGATTACACAGGATTATTGCGGCAGCGGCAGCGGCAGCTAG	YVKYVGNFQWRITQDYCGSGSGS*
ATGTTTCTGCGGTATTATTGGGATAGTTATAATTTGCATATGTTTTATTGCGGCAGCGGCAGCGGCAGCTAG	YFLRYYWDSYNLHMFYCGSGSGS*
ATGCGGTGGTCGATGTATAAGAATAATTGGACTCCGCTTAATTGTCGTTGCGGCAGCGGCAGCGGCAGCTAG	YRWSMYKNNWTPLNCRCGSGSGS*
ATGTTTGTGACTCATACTTGGGATGATGGTCATTTTGCTTTGTTTTTGTGCGGCAGCGGCAGCGGCAGCTAG	YFVTHTWDDGHFALFLCGSGSGS*
ATGTTTTTGATTCAGTATTTTGATAAGGATCGGTTTCGTGCGATTTATTGCGGCAGCGGCAGCGGCAGCTAG	YFLIQYFDKDRFRAIYCGSGSGS*
ATGTTTTGGGTTAGTATTGGTTGCATAGTCGTTGTTTTTTGACTTTGTGCGGCAGCGGCAGCGGCAGCTAG	YFWVSIGCIVVVF*LCAAAAAAA
ATGTTTGTTAGGTATTATTGGACGCTTGGTCGGATTCAGTTGGCTTATTGCGGCAGCGGCAGCGGCAGCTAG	YFVRYYWTLGRIQLAYCGSGSGS*
ATGTTTGTGAAGGGTTTTTGGACTGCTCGTGGGTATATTCTTGAGTACTGCGGCAGCGGCAGCGGCAGCTAG	YFVKGFWTARGYILEYCGSGSGS*
ATGAATTATTTTGATTATAATGGGAGGTTTGTTTTTCTGTGGCATATTTGCGGCAGCGGCAGCGGCAGCTAG	YNYFDYNGRFVFLWHICGSGSGS*
ATGTGGAATTATCCTAATCATTTTTTGGAGCTTTGGACTTTGTCTCTCTGCGGCAGCGGCAGCGGCAGCTAG	YWNYPNHFLELWTLSLCGSGSGS*
ATGACTTATTAGGTTCTGCTGCAGATGTGGCCTCCTTGTTTTTCGCCTTGCGGCAGCGGCAGCGGCAGCTAG	YTY*VLLQMWPPCFSPCGSGSGS*
ATGTTTGTTAAGGCACATTGGAATAATCATATTCTGACGCTGAAGTATTGCGGCAGCGGCAGCGGCAGCTAG	YFVKAHWNNHILTLKYCGSGSGS*
ATGTGGGATTGTGACTTTTGTCGGCGGGATTTCGGGACTTTTGTTTAGTGCGGCAGCGGCAGCGGCAGCTAG	YWDCDFCRRDFGTFV*CGSGSGS*
ATGTTTTTGTTTCATCGGTGGGTGTCGGGTAAGCTGTATACGGATTATTGCGGCAGCGGCAGCGGCAGCTAG	YFLFHRWVSGKLYTDYCGSGSGS*
ATGTTTATTCGTACGGCTTGGCATCAGGGGCATATTATTTTGAATTATTGCGGCAGCGGCAGCGGCAGCTAG	YFIRTAWHQGHIILNYCGSGSGS*
ATGTTTGTTTGTTTTTATTTTATTGAGGGTAAGCTTTCTAATTATAGTTGCGGCAGCGGCAGCGGCAGCTAG	YFVCFYFIEGKLSNYSCGSGSGS*
ATGTTTTTGTTTCATCGGTGGGTGTCGGGTAAGCTGTATACGGATTACTGCGGCAGCGGCAGCGGCAGCTAG	YFLFHRWVSGKLYTDYCGSGSGS*
ATGTTTTTGGTTAATAAGTGGAATCCGGATGGTTTTTATTTGCTGTATTGCGGCAGCGGCAGCGGAAGCTAG	YFLVNKWNPDGFYLLYCGSGSGS*
ATGTAGTAGATGGAGGCTTGTTCTTTAGTATATTAAGGGTAATTGTGCCTGCGGCAGCGGCAGCGGCAGCTAG	Y**MEACSLVY*G*LCLRQRQRQL
ATGTTTTTGTATTGTTTTTGGATTAATGGTCGGTTTCAGTTGTTGTAGTGCGGCAGCGGCAGCGGCAGCTAG	YFLYCFWINGRFQLL*CGSGSGS*
ATGTTTTTGGTTAATAAGTGGAATCCGGATGGTTTTTATTTGCTGTATTGCGGCAGCGGCAGCGGCAGCTAG	YFLVNKWNPDGFYLLYCGSGSGS*
ATGACTTGTCGTTTTTAGTTCAATTGGTATCCGCCGACGACGTGGATTTGCGGCAGCGGCAGCGGCAGCTAG	YTCRF*FNWYPPTTWICGSGSGS*
ATGTGGCTGAGGCAGTTTTGGTTTCAGAATAGGTTTTATATTACTAGCTGCGGCAGCGGCAGCGGCAGCTAG	YWLRQFWFQNRFYITSCGSGSGS*
ATGTTTGTTCGTTGTACGTGGGATTCTGGTCAGGTTATTAGTGTGTATTGCGGCAGCGGCAGCGGCAGCTAG	YFVRCTWDSGQVISVYCGSGSGS*
ATGTTTTATTATGGTTATTGGCGTGATTCTGTTTATCATGCTCATTATTGCGGCAGCGGCAGCGGCAGCTAG	YFYYGYWRDSVYHAHYCGSGSGS*
ATGGTTAAGAAGGGGCGTACGACTACGGGGAAGCGTTATGTTTAGCTGTGCGGCAGCGGCAGCGGCAGCTAG	YVKKGRTTTGKRYV*LCGSGSGS*
ATGTTTTTGCGTTTTTATATTAATAATGGTTTGGTGCAGTATTGTTACTGCGGCAGCGGCAGCGGCAGCTAG	YFLRFYINNGLVQYCYCGSGSGS*
ATGCGTGATTATTGGATTTATACTTTTCATTTGAAGCTTTTGGCTAGGTGCGGCAGCGGCAGCGGCAGCTAG	YRDYWIYTFHLKLLARCGSGSGS*
ATGTTTTTTAAGGATAAGTTTGAGAATGGTGTTTATGTTGCTTGTTTTTGCGGCAGCGGCAGCGGCAGCTAG	YFFKDKFENGVYVACFCGSGSGS*
ATGTTCGTTCGTTTTTATTTTATTGGGGGGAAGCTTTCTAATTTTGGTTGCGGCAGCGGCAGCGGCAGCTAG	YFVRFYFIGGKLSNFGCGSGSGS*
ATGTTTGTTACGTGGCGTTTTGTTGATAATATTCTGTTTTCGAATCGTTGCGGCAGCGGCAGCGGCAGCTAG	YFVTWRFVDNILFSNRCGSGSGS*
ATGTGGTTGTTGCTTTGTTATATTATTGCTCGTTTGTTTTTTTTTCACTGCGGCAGCGGCAGCGGCAGCTAG	YWLLLCYIIARLFFFHCGSGSGS*
ATGGTGTAAGGGCATATTAGTGCTTATAGTTTTCAGTGGACTTGGCTTTGCGGCAGCGGCAGCGGCAGCTAG	YV*GHISAYSFQWTWLCGSGSGS*
ATGTCTTTTCGTTGGACGCTGCGTGATTTTTATCATGTTGCTTGTAAGTGCGGCAGCGGCCGCGGCAGCTAG	YSFRWTLRDFYHVACKCGSGRGS*
ATGTTTTATTATGGTTATTGGCGTGATTCTGTTTATCATGCTCATTATTGCGGCAGCGGCAGCGGCAGCTAG	YFYYGYWRDSVYHAHYCGSGSGS*
ATGTTTGTTTGGTATTATTGGACGCTTGGTCGGATTCAGCTGGCTTATTGCGGCAGCGGCAGCGGCAGCTAG	YFVWYYWTLGRIQLAYCGSGSGS*
ATGTTTGTTTGTTTTCATTTTATTGAGGGTAAGCTTTCTAATTATAGCTGCGGCAGCGGCAGCGGCAGCTAG	YFVCFHFIEGKLSNYSCGSGSGS*
ATGTTTTTGTTTCATCGGTGGGTGTCGGGTAAGCTGTATACGGATTATTGCGGCAGCGGCAGCGGCAGCTAG	YFLFHRWVSGKLYTDYCGSGSGS*
ATGAGTTCTTTTATTTGGGCGAATTTTCAGACTGAGCCTTATTTTGTCTGCGGCAGCGGCAGCGGCAGCTAG	YSSFIWANFQTEPYFVCGSGSGS*
ATGTTTGTGACTCATACTTGGGATGATGGTCATTTTGCTTTGTTTTTGTGCGGCAGCGGCAGCGGCAGCTAG	YFVTHTWDDGHFALFLCGSGSGS*
ATGGTTCTTTTTGTGTGGCAGTCTTGGGATAAGACTCCGTATTGGTCTTGCGGCAGCGGCAGCGGCAGCTAG	YVLFVWQSWDKTPYWSCGSGSGS*
ATGTTTATTTGTTGGTATTTTTTGAGGAATCGTGCGCATTCGAGTCCTTGCGGCAGCGGCAGCGGCAGCTAG	YFICWYFLRNRAHSSPCGSGSGS*
ATGTTTCTTTGTCAGCGTTTTCATGATGATATTTATGAGCTGTGGCGTTGCGGCAGCGGCAGCGGCAGCTAG	YFLCQRFHDDIYELWRCGSGSGS*
ATGGTGATTAATAAGAGTTTTTCTGTTTGGGTGATTCATGCTGTTAATTGCGGCAGCGGCAGCGGCAGCTAG	YVINKSFSVWVIHAVNCGSGSGS*
ATGACTGTTCTTGTGGAGTGGCTGGGTGGTAAGGTTCGGCTGTATTGGTGCGGCAGCGGCAGCGGCAGATAG	YTVLVEWLGGKVRLYWCGSGSGR*
ATGTTTTTGAATCTTTATGAGAAGCTTTATACGTTGGAGCTTTTTACTTGCGGCAGCGGCAGCGGCAGCTAG	YFLNLYEKLYTLELFTCGSGSGS*
ATGTTTTTGATTCAGTATTTTGAAAAGGATCGGTTTCGTGCGATTTATTGCGGCAGCGGCAGCGGCAGCTAG	YFLIQYFEKDRFRAIYCGSGSGS*
ATGTTTTTTCGTCATTTTCTGATTGCGTCTAGTGATGCTTGGATTTTCTGCGGCAGCGGCAGCGGCAGCTAG	YFFRHFLIASSDAWIFCGSGSGS*
ATGTTTTTGCGTTTTTATATTAATAATGGTTTGGTGCAGTATTGTTATTGCGGCAGCGGCAGCGGCAGCTAG	YFLRFYINNGLVQYCYCGSGSGS*
ATGTTTTTTAAGCATTGGTTTGTGAATGGTTGGTTGGTTGCGACGTATTGCGGCAGCGGCAGCGGCAGCTAG	YFFKHWFVNGWLVATYCGSGSGS*
ATGTTTGTTTGTTTTTATTTTATTGAGGGTATGCTTTCTAATTATAGTTGCGGCAGCGGCAGCGGCAGCTAG	YFVCFYFIEGMLSNYSCGSGSGS*
ATGTTTTTGGTTAATAAGTGGAATCCGGATGGTTTTTATTTGCTGTATCGCGGCAGCGGCAGCGGCAGCTAG	YFLVNKWNPDGFYLLYRGSGSGS*
ATGTTTCTGTATCAGACTTGGCATGCGCAGAAGATTATTTTGACTTACTGCGGCAGCGGCAGCGGCAGCTAG	YFLYQTWHAQKIILTYCGSGSGS*
ATGAGGTATTTTGTGTGTAAGGAGTTGTTTAATGAGTGGCTGCATTGTTGCGGCAGCGGCAGCGGCAGCTAG	YRYFVCKELFNEWLHCCGSGSGS*
ATGGTGAGGAATTCTTATAGTAATGATGGTTCTCTTAATCTTCGTTTTTGCGGCAGCGGCAGCGGCAGCTAG	YVRNSYSNDGSLNLRFCGSGSGS*
ATGTTTTTGTATTTTTGGATTGGTAATTCTAATTTGCATCATCGTTTTTGCGGCAGCGGCAGCGGCAGCTAG	YFLYFWIGNSNLHHRFCGSGSGS*
ATGTCGTTTTATATTATTTGGAATAAGTTGTATCATCAGGGTTGGAGCTGCGGCAGCGGCAGCGGCAGCTAG	YSFYIIWNKLYHQGWSCGSGSGS*
ATGTTTTATTATGGTTATTGGCGTGATTCTGTTTATCATGCACATTATTGCGGCAGCGGCAGCGGCAGCTAG	YFYYGYWRDSVYHAHYCGSGSGS*
ATGATTTCGAAGCTTTAGGGTTATTTTGAGTGGCCGCATTGGCATTGGTGCGGCAGCGGCAGCGGCAGCTAG	YISKL*GYFEWPHWHWCGSGSGS*
ATGGTGCATTATTGGTCTAGGCTTGGTTATCTTGGTGAGTGGCATTGGTGCGGCAGCGGCAGCGGCAGCTAG	YVHYWSRLGYLGEWHWCGSGSGS*
ATGTTTGTGAATTGGTATTGGCATGGTGAGAAGCTTTTTTATAGGTATTGCGGCAGCGGCAGCGGCAGCTAG	YFVNWYWHGEKLFYRYCGSGSGS*
ATGTTTGTGTGTGGTCATTTTTCGGCTGGTTGTTATCGGTTGTATCGTTGCGCCAGCGGCAGCGGCAGCTAG	YFVCGHFSAGCYRLYRCASGSGS*
ATGATTAAGAATCCGAATTTTTGTTTTGATCGTTTGACTTATAGTCAGTGCGGCAGCGGCAGCGGCAGCTAG	YIKNPNFCFDRLTYSQCGSGSGS*
ATGTTTTTGTATTATATTTGGATTAATGGACGGTTTCAGTTGTTGCCTTGCGGCAGCGGCAGCGGCAGCTAG	YFLYYIWINGRFQLLPCGSGSGS*
ATGTTTATTTTGCAGACGTGGAATGATGGTTGGTATAGTATTAAGTATTGCGGCAGCGGCAGCGGCAGCTAG	YFILQTWNDGWYSIKYCGSGSGS*
ATGTTTGTTCAGTGGTTTTTTGCGAGTGGTAAGTTGTATTCTCATTTTTGCGGCAGCGGCAGCGGCAGCTAG	YFVQWFFASGKLYSHFCGSGSGS*
ATGTTTTTGTGTAGTAAGAGGAATGATGGTTATTTGCAGTTTTATCGTTGCGGCAGCGGCAGCGGCAGCTAG	YFLCSKRNDGYLQFYRCGSGSGS*
ATGTTTGTTTGTTTTTATTTTATTGAGGGTAAGCTTTCTAATTATAGCTGCGGCAGCGGCAGCGGCAGCTAG	YFVCFYFIEGKLSNYSCGSGSGS*
ATGTGGCCTTTCCATCGGTGGGATTTTACGCTTGGTTGGCTTTGTGGCTGCGGCAGCGGCAGCGGCAGCTAG	YWPFHRWDFTLGWLCGCGSGSGS*
ATGTTTGTTTATTGGAGTTTTGCTGAGTCGATTGCTTATTTTCATTTTTGCGGCAGCGGCAGCGGCAGCTAG	YFVYWSFAESIAYFHFCGSGSGS*
ATGTTTATTCAGGAGTATTGGTATCAGGAGCGTTATTCTTTGATTTATTGCGGCAGCGGCAGCGGCAGCTAG	YFIQEYWYQERYSLIYCGSGSGS*
ATGGATTTTGTGGCTTTTAGTTTTTTTTCAGGGTAGGGTTGTGGCTGTCTGCGGCAGCGGCAGCGGCAGCTAG	YDFVAFSFFSG*GCGCLRQRQRQL
ATGTTTCTGTAGTTTTATTGGAAGGATTGTAAGGTTTATTGGTGTTACTGCGGCAGCGGCAGCGGCAGCTAG	YFL*FYWKDCKVYWCYCGSGSGS*
ATGTTGCTTTATCAGCGTTGGCATTATAATACTTTGATTTATACGTGGTGCGGCAGCGGCAGCGGCAGCTAG	YLLYQRWHYNTLIYTWCGSGSGS*
ATGAGTAGGTATTGTCTGACTGCTTTTCCGCATCTGAGGTTGTATGCTTGCGGCAGCGGCAGCGGCAGCTAG	YSRYCLTAFPHLRLYACGSGSGS*
ATGAAGATTCGTTTGGCTTGGCATGATAGTACGGTGTTGTTGGTTTGGTGCGGCAGCGGCAGCGGCAGCTAG	YKIRLAWHDSTVLLVWCGSGSGS*
ATGTTTGTTTGTAGTACTTGGATTAATAGGATTTTTTATTTGTTGTTTTGCGGCAGCGGCAGCGGCAGCTAG	YFVCSTWINRIFYLLFCGSGSGS*
ATGTTTGTTAAGTGGTTTTGGCATAAGGGTCAGCTGTTTCCTAAGTGGTGGGGCAGCGGCAGCGGCAGCTAG	YFVKWFWHKGQLFPKWWGSGSGS*
ATGGTGATTGGGTTGCGTTTTGATCGTTGGTATATTCATAATATTGGTTGCGGCAGCGGCAGCGGCAGCTAG	YVIGLRFDRWYIHNIGCGSGSGS*
ATGACTTGTCGTTTTCAGTTTAATTGGTGTTCGCCGACGACGTGGATCTGCGGCAGCGGCAGCGGCAGCTAG	YTCRFQFNWCSPTTWICGSGSGS*
ATGCGTTATCATTTGGGTCCGTGGTCTTATTTGAAGTTGCGTGCTGGTTGCGGCAGCGGCAGCGGCAGCTAG	YRYHLGPWSYLKLRAGCGSGSGS*
ATGTTTTTGTTTCATCGGTGGGTGTCGGGTAAGCTGTATACGGATTATTGCGGCAGCGGCAGCGGCAGCTAG	YFLFHRWVSGKLYTDYCGSGSGS*
ATGTTTTTGTGTCAGGAGTTTAAGGCTAGGATTTATTATGCGAGTTACTGCGGCAGCGGCAGCGGCAGCTAG	YFLCQEFKARIYYASYCGSGSGS*
ATGGTGAAGCTGATTTGGTTGAGGTCGGGTCTGGTTACTAGTTGGCGCTGCGGCAGCGGCAGCGGCAGCTAG	YVKLIWLRSGLVTSWRCGSGSGS*
ATGTTGGTGGCGTTGTCTCTTTGTTCTTTTGGTTTTTTTTATTGTCCCTGCGGCAGCGGCAGCGGCAGCTAG	YLVALSLCSFGFFYCPCGSGSGS*
ATGTTTGTTTGTTATTATTTTAAGGCTGGTACGCTGCATTCTTGTTGGTGCGGCAGCGGCAGCGGCAGCTAG	YFVCYYFKAGTLHSCWCGSGSGS*
ATGTTTATTAGGAATGCGTGGGAGAATGGGGGGTTTGTCTTGAAGACTTGCGGCAGCGGCAGCGGTAGCTAG	YFIRNAWENGGFVLKTCGSGSGS*
ATGACGACCTATTATATTTGGACGAGTTGGTATGAGCAGCCTTATTTTTGCGGCAGCGGCAGCGGCAGCTAG	YTTYYIWTSWYEQPYFCGSGSGS*
ATGTTTAGGTTTGCGTGGCAGCGTGGTACTTTGAGTACGACTGTTTTTTGCGGCAGCGGCAGCGGCAGCTAG	YFRFAWQRGTLSTTVFCGSGSGS*
ATGTTTTTGTGTACGAAGTGGAATTATGGTCGTTGGTAGCTGTTTTACTGCGGCAGCGGCAGCGGCAGCTAG	YFLCTKWNYGRW*LFYCGSGSGS*
ATGTTTATTAATGGGTTTTGGCAGGATCATAAGTATTTGATTTTATTTTGCGGCAGCGGCAGCGGCAGCTAG	YFINGFWQDHKYLILFCGSGSGS*
ATGTTTTTTAAGCATTGGTTTGTGAATGGTTGGTTGGTTGCGACGTACTGCGGCAGCGGCAGCGGCAGCTAG	YFFKHWFVNGWLVATYCGSGSGS*
ATGTGGCAGCAGCAGCGGTAGGACCAGACGTATCGTTGTACTTTTAATTGCGGCAGCGGCAGCGGCAGCTAG	YWQQQR*DQTYRCTFNCGSGSGS*
ATGTTTGTTTGTTATAAGTTTTATAATCAGAGGCTTTTTTCGTCGTACTGCGGCAGCGGCAGCGGCAGCTAG	YFVCYKFYNQRLFSSYCGSGSGS*
ATGCCGGTTTGGTTGAAGTGGATTAATTATAGTCTTGAGTATGGGTGGTGCGGCAGCGGCAGCGGCAGCTAG	YPVWLKWINYSLEYGWCGSGSGS*
ATGTTTTATTATGGTTATTGGCGTGATTCTGTTTATCTTGCTCATTATTGCGGCAGCGGCAGCGGCAGCTAG	YFYYGYWRDSVYLAHYCGSGSGS*
ATGGTTAAGATTTCTTGGAAGAGTTCGTATAAGCTGGTGGATTTTAATTGCGGCAGCGGCAGCGGCAGCTAG	YVKISWKSSYKLVDFNCGSGSGS*
ATGATTGTGACTTGGACTTTTATTAATGGTAAGTTGAGGTCGCTTTCCTGCGGCAGCGGCAGCGACAGCTAG	YIVTWTFINGKLRSLSCGSGSDS*
ATGTTTGTTTGTTTTTATTTTATTAAGGGTAAGCTTTCCAATTATAGCTGCGGCAGCGGCAGCGGCAGCTAG	YFVCFYFIKGKLSNYSCGSGSGS*
ATGTTTCTTGTGAATCTGTGGACGCATGGTCAGTATACGCTGGCTTATTGCGGCAGCGGCAGCGGCAGCTAG	YFLVNLWTHGQYTLAYCGSGSGS*
ATGTTTGTGAAGGGTTTTTGGACTGCTCGGGGGTATATTCTTGAGTATTGCGGCAGCGGCAGCGGCAGCTAG	YFVKGFWTARGYILEYCGSGSGS*
ATGACTTATTATGTGCTTCTGCAGAGGTGGCCTCCTGTCTGGGCGCCTTGCGGCAGCGGCAGCGGCAGCTAG	YTYYVLLQRWPPVWAPCGSGSGS*
ATGTTTTTGTGTCATACTTGGTGTAATGGGAGGGTGACTCTTTTTTTGTGCGGCAGCGGCAGCGGCAGCTAG	YFLCHTWCNGRVTLFLCGSGSGS*
ATGTGTGTTTGGTGGCAGTGGGCGTCGAAGCGGGATGTTGCTCGTCAGTGCGGCAGCGGCAGCGGCAGCTAG	YCVWWQWASKRDVARQCGSGSGS*
ATGGTGTATAATTTGTATGCTACTGGTAGGGTGCTTCATTTGTGGTATTGCGGGAGCGGCAGCGGCAGCTAG	YVYNLYATGRVLHLWYCGSGSGS*
ATGTTTCTGAATTCTTTGTGGAGTAATGGTAAGTTTTTTCTGGCGTACTGCGGCAGCGGCAGCGGCAGCTAG	YFLNSLWSNGKFFLAYCGSGSGS*
ATGTTTGTGGAGTGGTTTTGGTTCAATAATCGGTTGGTGGCGCAGTCCTGCGGCAGCGGCAGCGGCAGCTAG	YFVEWFWFNNRLVAQSCGSGSGS*
ATGTTTGTTACTTTTCTTTGGACTGATGGGCGGGTGTGGGCTCATCTGTGCGGCAGCGGCAGCGGCAGCTAG	YFVTFLWTDGRVWAHLCGSGSGS*
ATGTTTCTGATTGCTTTTTTTAAGAATGGGCGTCTGATCCAGTCGTATTGCGGCAGCGGCAGCGGCAGCTAG	YFLIAFFKNGRLIQSYCGSGSGS*
ATGTTTGTTAAGTTTCTGTGGCGTGAGAGTATGATTCATTCGTTTTTCTGCGGCAGCGGCAGCGGCAGCTAG	YFVKFLWRESMIHSFFCGSGSGS*
ATGTGGTGTGTTGAGCTGAAGCTTTTTAGTCGGGTTGTTTTGCCGCTTTGCGGCAGCGGCAGCGGCGGCTAG	YWCVELKLFSRVVLPLCGSGSGG*
ATGTTTCTGCGGTATACGATTACTGATTCTGTGTATACGTTTGCGTACTGCGGCAGCGGCAGCGGCAGCTAG	YFLRYTITDSVYTFAYCGSGSGS*
ATGTTTCTGATTGCTTTTTTTAAGAATGGGCGTCTGATTCAGTCGTACTGCGGCAGCGGCAGCGGCAGCTAG	YFLIAFFKNGRLIQSYCGSGSGS*
ATGGTGATTTTGAAGCCTTTTCCTAATGATACTGCTTTTTGTTATTTTTGCGGCAGCGGCAGCGGCAGCTAG	YVILKPFPNDTAFCYFCGSGSGS*
ATGTGGATTTGTAGTCGTTGGGCGAATGGTGTGTTTTCTCTTGAGTATTGCGGCAGCGGCAGCGGCAGCTAG	YWICSRWANGVFSLEYCGSGSGS*
ATGTTTGTTGTGTGGTATTGGGAGAATGATATTATTCATTGGAAGAGCTGCGGCAGCGGCAGCGGCAGCTAG	YFVVWYWENDIIHWKSCGSGSGS*
ATGTTTTTTAAGGATAGGTTCGAGAGTGGTGTTTATGTTGCTTGTTTCTGCGGCAGCGGCAGCGGCAGCTAG	YFFKDRFESGVYVACFCGSGSGS*
ATGTTTCTTGTGAATCTGTGGACGCATGGTCAGTATACGCTGGCTTATTGCGGCAGCGGCAGCGGCAGCTAG	YFLVNLWTHGQYTLAYCGSGSGS*
ATGTTTGTTCGGTGGTATTGGTCTGGTGATGGGATTGTGCATAGTGAGTGCGGCAGCGGCAGCGGCAGCTAG	YFVRWYWSGDGIVHSECGSGSGS*
ATGTTTGTTGTGTGGTATTGGGAGAATGATATTATTCATTGGAAGAGCTGCGGCAGCGGCAGCGGCAGCTAG	YFVVWYWENDIIHWKSCGSGSGS*
ATGTTTGTGCTTTGGATTTGGGAGAATTGTAAGGTGAAGAGTCGTTGGTGCGGCAGCGGCAGCTAG	YFVLWIWENCKVKSRWCGSGS*
ATGTTTGTGGAGTGGTTTTGGTTTAATAATCGGTTGGTGGCGCAGTCCTGCGGCAGCGGCAGCGGCAGCTAG	YFVEWFWFNNRLVAQSCGSGSGS*
ATGTTTCTGATTGCTTTTTTTAAGAATGGGCGTCTGATTCAGTCGTATTGCGGCAGCGGCAGCGGCAGCTAG	YFLIAFFKNGRLIQSYCGSGSGS*
ATGTTTTTGAGTATGTTTTGGAATAATGAGTTGAGTTTGCAGGTTTGCGGCAGCGGCAGCGGCAGCTAG	YFLSMFWNNELSLQVCGSGSGS*
ATGAGGAGGTATTGTCTGACTGCTTTTCCGCATCTGAGGTTGTATGCTTGCGGCAGCGGCAGCGGCCGCTAG	YRRYCLTAFPHLRLYACGSGSGR*
ATGTTTATTAATCATGCGTGGAATTATGGTTCGTTGAGTATTCTGTAGTGCGGCAGCGGCAGCGGCAGCTAG	YFINHAWNYGSLSIL*CGSGSGS*
ATGTTTTTTAAGGATAAGTTTGAGAATGGTGTTTATGTTGCTTGTTTTTGCGGCAGCGGCAGCGGCAGCTAG	YFFKDKFENGVYVACFCGSGSGS*
ATGTAGTATTTGCTTACACCGTATACTCATTTGAAGCTTGTGCTGACTTGCGGCAGCGGCAGCGGCAGCTAG	Y*YLLTPYTHLKLVLTCGSGSGS*
ATGTTTCTGAATTCTTTGTGGGGTAATGGTAAGTTTTTTCTGGCGTACTGCGGCAGCGGCAGCGGCAGCTAG	YFLNSLWGNGKFFLAYCGSGSGS*
ATGTTTGTGCTTAATAGGTGGACTAATGGTAGGATTCAGCTGTATTATTGCGGCAGCGGCAGCGGCAGCTAG	YFVLNRWTNGRIQLYYCGSGSGS*
ATGTTTTTGAAGATTGAGTGGATTGATACGGCGTTTCGTTTGGTGTATTGCGGCAGCGGCAGCGGCAGCTAG	YFLKIEWIDTAFRLVYCGSGSGS*
ATGAGGAATAATCATAGGAGTTTTCCGCCGTTTGCGAATTTGTATAGCTGCGGCAGCGGCAGCGGCGGCTAG	YRNNHRSFPPFANLYSCGSGSGG*
ATGTGTACTTTGGTTTGGAGGTCGTGGTTGCATCGTCCGTGGTAGTTATTGCGGCAGCGGCAGCGGCAGCTAG	YCTLVWRSWLHRPW*LLRQRQRQL
ATGATTACTCTGTTTTGGACTGATACTTTGCATAGTAAGTGGACGATTTGCGGCAGCGGCAGCGGCAGCTAG	YITLFWTDTLHSKWTICGSGSGS*
ATGTTTGTGTCGTGGAAGTGGTATGATGGTAGGCTTCTGGTTGAGCAGTGCGGCAGCGGCAGCGGCAGCTAG	YFVSWKWYDGRLLVEQCGSGSGS*
ATGTTGATTAGGAATCAGTGGGGGAGGTCGAGGTTTGTGCTGCGGCATTGCGGCAGCGGCAGCGGCAGCTAG	YLIRNQWGRSRFVLRHCGSGSGS*
ATGATTCAGTTTAAGTGGACGACTAGTGGGCTGCAGCAGACTTGGGTGTGCGGCAGCGGCAGCGGCAGCTAG	YIQFKWTTSGLQQTWVCGSGSGS*
ATGTTTGTGGAGTGGTTTTGGTTTAATAATCGGTTGGTGGCGCAGTCCTGCGGCAGCGGCAGCGGCAGCTAG	YFVEWFWFNNRLVAQSCGSGSGS*
ATGGTTTTTTTTGTTGTTTTTAAGCCTCTGCATGTTGTTAGGTGGTGTTGCGGCAGCGGCAGCGGCAGTTAG	YVFFVVFKPLHVVRWCCGSGSGS*
ATGTTTGTTGCGTGGTATTGGGAGAATGATATTATCCATTGGAAGAGGTGCGGCAGCGGCAGCGGCAGCTAG	YFVAWYWENDIIHWKRCGSGSGS*
ATGCATTGTTTGTTTCTTATTACGACTTTTTGTAATGCGTCTTGGCTTTGCGGCAGCGGCAGCGGCAGCTAG	YHCLFLITTFCNASWLCGSGSGS*
ATGCGTTATCATTTGGGCCCGTGGCCTTATTTGAAGTTGCGTGCTGGGTGCGGCAGCGGCAGCGGCAGCTAG	YRYHLGPWPYLKLRAGCGSGSGS*
ATGTTTCATTGTCGCAATTCTTTTTATCAGGAGCGGTATACGCTGTATTGCGGCAGCGGCAGCGGCAGCTAG	YFHCRNSFYQERYTLYCGSGSGS*
ATGTTTGTTTGTTTTAAGTTTTATAATCAGAGGCTTTTTTCGTCGTATTGCGGCAGCGGCAGCGGCAGCTAG	YFVCFKFYNQRLFSSYCGSGSGS*
ATGCTTTATACTTTTGAGTAGGTAGTGGCATATAGTAGTGTGTGTGGTTGCGGCAGCGGCAGCGGCAGCTAG	YLYTFE*VVAYSSVCGCGSGSGS*
ATGTTTGTGCTTAATAGGTGGACTAATGGTAGGATTCAGCTGTATTATTGCGGCAGCGGCAGCGGCAGCTAG	YFVLNRWTNGRIQLYYCGSGSGS*
ATGTTTGTGTGTTGGTATTGGATTCATGGTTCTGTTAAGGCGTCTTCGTGCGGCAGCGGCAGCGGCAGCTAG	YFVCWYWIHGSVKASSCGSGSGS*
ATGTTTGTGAACTGGTATTGGCATGGTGAGAAGCTTTTTTATAGGTATTGCGGCAGCGGCAGCGGCAGCTAG	YFVNWYWHGEKLFYRYCGSGSGS*
ATGTTTATTTGTCATAATGTGTTTACTTGGAATCATTTTTCTCTTCTTTGCGGCAGCGGCAGCGGCAGCTAG	YFICHNVFTWNHFSLLCGSGSGS*
ATGTTTGTCTTGTTTTATATTAAGCATGGGCTTGTTGCGTATCGTTATTGCGGCAGCGGCAGCGGCAGCTAG	YFVLFYIKHGLVAYRYCGSGSGS*
ATGTTTGTTAAGCAGTATTGGTTGGAGGGTTATTTTGCTGCTGTGTATTGCGGCAGCGGCAGCGGCAGCTAG	YFVKQYWLEGYFAAVYCGSGSGS*
ATGTTTGTGACTCATACTTGGGATGATGGTCATTTTGCTTTGTTTTTGTGCGGCAGCGGCAGCGGCAGCTAG	YFVTHTWDDGHFALFLCGSGSGS*
ATGATTCATTTTGCTTTGAGTCCTCGGCCTTTGCTTTCGCTGACGCCCTGCGGCAGCGGCAGCGGCAGCTAG	YIHFALSPRPLLSLTPCGSGSGS*
ATGTGTAGGTATGTTTGGAGGCAGTGGTCCCATCCGCCTCAGTGGATTTGCGGCAGCGGCAGCGGCAGCTAG	YCRYVWRQWSHPPQWICGSGSGS*
ATGTTTTTTAAGGATAGGTTTGAGAATGGTGTTTATGTTGCTTGTTTTTGCGGCAGCGGCAGCGGCAGCTAG	YFFKDRFENGVYVACFCGSGSGS*
ATGTTTATGATTGCTTTTTTTAAGAATGGGCGTCTGATTCAGTCGTATTGCGGCAGCGGCAGCGGCAGCTAG	YFMIAFFKNGRLIQSYCGSGSGS*
ATGTTTATTCATGAGTATTTGCATGCGGAGCTTTATTCTTTGTTTTATTGCGGCAGCGGCAGCGGCAGCTAG	YFIHEYLHAELYSLFYCGSGSGS*
ATGTTTGAGTGTTTTTATTTTATTGAGGGTAAGCTTTCTAATTATAGCTGCGGCAGCGGCAGCGGCAGCTAG	YFECFYFIEGKLSNYSCGSGSGS*
ATGTCTTTTACGAATAAGTATGTTCGTACTAGGAGGCTTCTGGTGGATTGCGGCAGCGGCAGCGGCAGCTAG	YSFTNKYVRTRRLLVDCGSGSGS*
ATGTTTTTGTATCATGTTTGGACGAATGGGTTTTATTCGCTGCTGGTTTGCGGCAGCGGCAGCGGCAGCTAG	YFLYHVWTNGFYSLLVCGSGSGS*
ATGTTTGTTATTTGGTATTGGGATGTTCATGGTATTCTTCAGTTTCATTGCGGCAGCGGCAGCGGCAGCTAG	YFVIWYWDVHGILQFHCGSGSGS*
ATGTTTTATCGTCGTATTTTGGGGTTGGAGGATTTGAATGGGTATAGTTGCGGCAGCGGCAGCGGCAGCTAG	YFYRRILGLEDLNGYSCGSGSGS*
ATGTTTGTTAATTGTATTAATATTGATGGGCAGGAGCGGCATATGCTCTGCGGCAGCGGCAGCGGCAGCTAG	YFVNCINIDGQERHMLCGSGSGS*
ATGTTTGTTAGGTATTATTGGACGCTTGGTCGGATTCAGTTGGATTATTGCGGCAGCGGCAGCGGCAGCTAG	YFVRYYWTLGRIQLDYCGSGSGS*
ATGTTTATTTGTGTGACTTGGACGGATAATAATCTTGCTCTTACGTACTGCGGCAGCGGCAGCGGCAGCTAG	YFICVTWTDNNLALTYCGSGSGS*
ATGATCGTTCATTGGACGTGGCTTGGTGGTTCCGTGCAGTAGCGGTCCTGCGGCAGCGGCAGCGGCAGCTAG	YIVHWTWLGGSVQ*RSCGSGSGS*
ATGTTTCGGTCTAGTCGTTTGAGGATTGGTGCTGTTGCGGGTCATTGGTGCGGCAGCGGCAGCGGCAGCTAG	YFRSSRLRIGAVAGHWCGSGSGS*
ATGACTCTGAATTTTAATGATATTAATGATTCTTTTTAGTTGGGTAGCTGCGGCAGCGGCAGCGGCAGCTAG	YTLNFNDINDSF*LGSCGSGSGS*
ATGTTTGTTTTGTGGGTTTTTGATGAGGGGAGTGTTACTGCTCTGTATTGCGGCAGCGGCAGCGGCAGCTAG	YFVLWVFDEGSVTALYCGSGSGS*
ATGTTTTTGTGTAGTGCGTGGTATAATTGGCGGCCGCGGCTTGATTATTGCGGCAGCGGCAGCGGCAGCTAG	YFLCSAWYNWRPRLDYCGSGSGS*
ATGTTTGTGATTTGGTTTTTTCGGAATCAGAAGGCGTTGAGTCATTGGTGCGGCAGCGGCAGCGGCAGCTAG	YFVIWFFRNQKALSHWCGSGSGS*
ATGTGTGATTCTTTTGCTTGGTCGACTGGTTGGGTGATTAGTTCTTATTGCGGCCGCGGCAGCGGCCGCTAG	YCDSFAWSTGWVISSYCGRGSGR*
ATGGTTGGTATTTTTCGTTTTGGGGCTAGTGCTCTTAAGCCTTGTTCCTGCGGCAGCGGCAGCGGCAGCTAG	YVGIFRFGASALKPCSCGSGSGS*
ATGTTTTTGGTTAATAAGTGGAATCCGGATGGTTTTTATTTGCTGTATTGCGGCAGCGGCAGCGGCAGCTAG	YFLVNKWNPDGFYLLYCGSGSGS*
ATGTTTCTTAATTGGACGTGGAATAATGATGGGTTTCATTTGTTTTATTGCGGCAGCGGCAGCGGCAGCTAG	YFLNWTWNNDGFHLFYCGSGSGS*
ATGTTTGAGCTTAATAGGTGGACTAATGGTAGGATTCAGCTGCATTACTGCGGCAGCGGCAGCGGCAGCTAG	YFELNRWTNGRIQLHYCGSGSGS*
ATGTCTGTGTGTTGGTATTGGATTCATGGTTCTGTTAAGGCGTCTTCGTGCGGCAGCGGCAGCGGCAGCTAG	YSVCWYWIHGSVKASSCGSGSGS*
ATGTTTTATTAGGGTTATTGGCGTGATTCTGTTTATCATGCTCATTATTGCGGCAGCGGCAGCGGCAGCTAG	YFY*GYWRDSVYHAHYCGSGSGS*
ATGTTTTTGCAGGGTTATTGGCTGTATGATAAGTATGCGATTAGTTATTGCGGCAGCGGCAGCGGCAGCTAG	YFLQGYWLYDKYAISYCGSGSGS*
ATGTGGTGTGTTTTACTCGATTATCCTGGGCGGATGCCTTCGTATCTTTGCGGCAGCGGCAGCGGCAGCTAG	YWCVLLDYPGRMPSYLCGSGSGS*
ATGTTTGTTCGTTGGTATTGGTCTGATGGGTTTGTGAGTTATCTGTTTTGCGGCAGCGGCAGCGGCAGCTAG	YFVRWYWSDGFVSYLFCGSGSGS*
ATGTTTGTTGTGGTTCGTTGGTTGGATGGGCATGTTAAGCTGGTGCTCTGCGGCAGCGGCAGCGGCAGCTAG	YFVVVRWLDGHVKLVLCGSGSGS*
ATGGGTAAGTTGACGAGTACGGATCATTGGATTTGGTTGTCTTCGCACTGCGGCAGCGGCAGCGGCAGCTAG	YGKLTSTDHWIWLSSHCGSGSGS*
ATGTTTGTGAAGGGGATTTGTAAGACTCGTGGGTATATTCTTGAGAATTGCGGCAGCGGCAGCGGCAGCTAG	YFVKGICKTRGYILENCGSGSGS*
ATGGTTCATATTTTTTGGCATAATAAGAATATTCATTATTTGTGTTCTTGCGGCAGCGGCAGCGGCAGCTAG	YVHIFWHNKNIHYLCSCGSGSGS*
ATGAGGCAGTGGTTTTATCTTGGGAAGTATTATTGTACGTGGAGTTGCTGCGGCAGCGGCAGCGGCAGCTAG	YRQWFYLGKYYCTWSCCGSGSGS*
ATGTTTCTGAGGTATGTGTGGCTGTCGGATAAGTTGCAGTTGCTTTATTGCGGCAGCGGCAGCGGCAGCTAG	YFLRYVWLSDKLQLLYCGSGSGS*
ATGTTTTTTAAGTATTGGTTTTCTAATTATAAGTTTCGTACGAAGTAGTGCGGCAGCGGCAGCGGCAGCTAG	YFFKYWFSNYKFRTK*CGSGSGS*
ATGATTGTTCGTCATTATAGGACGCTTGGTCTGCAGAAGTTGGGTTACTGCGGCAGCGGCAGCGGCAGCTAG	YIVRHYRTLGLQKLGYCGSGSGS*
ATGCGTCTTACTTATCTGTGGGATGGTGCTTCTGTTACGATTGTCGTGTGCGGCAGCGGCAGCGGCAGCTAG	YRLTYLWDGASVTIVVCGSGSGS*
ATGTTTGTTGTTTTTAGGTGGGTTGGGGGTCGTCTGGATGCTAGGTGCTGCGGCAGCGGCAGCGGCAGCTAG	YFVVFRWVGGRLDARCCGSGSGS*
ATGTTTATTCAGGAGTATTGGTATCAGGAGCGTTATTCTTTGATTTATTGCGGCAGCGGCAGCGGCAGCTAG	YFIQEYWYQERYSLIYCGSGSGS*
ATGTTTGTTGTTTTTGTTTGGAAGAGGGGTAGGTTGTATCCTGTTAGTTGCGGCAGCGGCAGCGGCAGCTAG	YFVVFVWKRGRLYPVSCGSGSGS*
ATGTATGAGTCTTGGTTTCGTGAGGGGGAGTTTAATGCCCGTTGGGCCTGCGGCAGCGGCAGCGGCAGCTAG	YYESWFREGEFNARWACGSGSGS*
ATGTTTATTAGGAATCAGTGGGTGAGGTCGAGGTTCGTGCTGCGGTATTGCGGCAGCGGCAGCGGCAGCTAG	YFIRNQWVRSRFVLRYCGSGSGS*
ATGTTTGTGGTGAGTTATTTTATTGCTGGTCGGTTTTATGCTCGTTATTGCGGCAGCGGCAGCGGCAGCTAG	YFVVSYFIAGRFYARYCGSGSGS*
ATGAGGAAGTATCATGGTCATCTTTCGCAGCCGTTTGCTTTGGCTTGCTGCGGCAGCGGCAGCGGCAGCTAG	YRKYHGHLSQPFALACCGSGSGS*
ATGTTTTTTTGTTTTAATCGGTGGAATTTTGGTAAGCCTACTATTCTTTGCGGCAGCGGCAGCGGCAGCTAG	YFFCFNRWNFGKPTILCGSGSGS*
ATGTTTATTAATCATGCGTGGAATTATGGTTCCTTGAGTATTCTGTACTGCGGCAGCGGCAGCGGCAGCTAG	YFINHAWNYGSLSILYCGSGSGS*
ATGTGGTGTGTTTTGCTCGATTATCCTGGGCGGATGCCTTCGTATCTTTGCGGCAGCGGCAGCGGCAGCTAG	YWCVLLDYPGRMPSYLCGSGSGS*
ATGTTTTTTAAGGATGAGTTTGAGAATGGTGTTTATGTTGCTTGTTTTTGCGGCAGCGGCAGCGGCAGCTAG	YFFKDEFENGVYVACFCGSGSGS*
ATGTTTTTGATTCAGTATTTTGATAAGGATCGGTTTCGTGCGATTTATTGCGGCAGCGGCAGCGGCAGCTAG	YFLIQYFDKDRFRAIYCGSGSGS*
ATGTTTGTTAGGTATTATTGGACGCTTGGTCGGATTCAGTTGGCTTATTGCGGCAGCGGCAGCGGCAGCTAG	YFVRYYWTLGRIQLAYCGSGSGS*
ATGTTTGTGACTCATACTTGGGATGATGGTCATTTTGCCTTGTTCTTGTGCGGCAGCGGCAGCGGCAGCTAG	YFVTHTWDDGHFALFLCGSGSGS*
ATGTTTGTTAAGCAGTATTGGTTGGAGGGTTATTTTGCTGCTGTGTATTGCGGCAGCGGCAGCGGCAGCTAG	YFVKQYWLEGYFAAVYCGSGSGS*
ATGTTTGTTTGTTGGATTTGGCGGGCGTGGCGTGCTTATCCGATTCTGTGCGGCAGCGGCAGCGGCAGCTAG	YFVCWIWRAWRAYPILCGSGSGS*
ATGTTTGTTCGGTTTTTTTTAGTGATTTTGTGCTGAGGAGTTATAGTTGCGGCAGCGGCAGCGGCAGCTAG	YFVRFFLVILC*GVIVAAAAAAA
ATGTTTTTGAGTATGTTTTGGGATAATGGGTCGTTGGTGCTGTTTTATTGCGGCAGCGGCAGCGGCAGCTAG	YFLSMFWDNGSLVLFYCGSGSGS*
ATGTTTGTTTGTCATCATTGGATTGCGACGAAGGTGGCTCTTTATCACTGCGGCAGCGGCAGCGGCAGCTAG	YFVCHHWIATKVALYHCGSGSGS*
ATGTTTTTTTGTGTGAATAGGTGGTGTGATGGTCGTTATCGTTTGGCGTGCGGCAGCGGCAGCGGCAGCTAG	YFFCVNRWCDGRYRLACGSGSGS*
ATGTCGTTTTATATTATTTGGAATAAGTTGTATCATCAGGGTTGGAGCTGCGGCAGCGGCAGCGGCAGCTAG	YSFYIIWNKLYHQGWSCGSGSGS*
ATGCGTTATCATTTGGGTCCGTGGCCTTATTTGAAGTTGCGTGCTGGTTGCGGCAGCGGCAACGGCAGCTAG	YRYHLGPWPYLKLRAGCGSGNGS*
ATGTTTATTAATTATACTTGGCAGGAGGGTGAATTGATTCTTTCGTATTGCGGCAGCGGCAGCGGCAGCTAG	YFINYTWQEGELILSYCGSGSGS*
ATGTTTATTTGTTATGATTGGTATAAGGATAGGTTTGTTGTTCATTACTGCGGCAGCGGCAGCGGCAGCTAG	YFICYDWYKDRFVVHYCGSGSGS*
ATGTTTGTGTTGTTTTATATTAAGCATGGGCTTGTTGCGTACCGTTATTGCGGCAGCGGCAGCGGCAGCTAG	YFVLFYIKHGLVAYRYCGSGSGS*
ATGTGGGGTAAGTTTGTGATTAAGGGGGTTTATACTTCGGAGTGGATTTGCGGCAGCGGCAGCGGCAGCTAG	YWGKFVIKGVYTSEWICGSGSGS*
ATGGATTTGAGTATTTATTGGTGTGGGAGTACTGTTTGTTATAGTTGGTGCGGCAGCGGCAGCGGCAGCTAG	YDLSIYWCGSTVCYSWCGSGSGS*
ATGATTCATATTGCGTTGATGGATTTTACGCTGTATTGGGTTGAGTGCTGCGGCAGCGGCAGCGGCAGCTAG	YIHIALMDFTLYWVECCGSGSGS*
ATGTTTGTGTCGTGGAAGTGGTATGACGGTAGGCTTCTGGTTGAGCAGTGCGGCAGCGGCAGCGGCAGCTAG	YFVSWKWYDGRLLVEQCGSGSGS*
ATGTGGATTGTTCTGAGGACTTGTCCTAAGCTGCCGGTTGCTAGGGCCTGCGGCAGCGGCAGCGGCAGCTAG	YWIVLRTCPKLPVARACGSGSGS*
ATGTCTGATTGTGGGCATTTTTCGCCTGGTTGTTATCGGATGAATCGTTGCGGCAGCGGCAGCGGCAGCTAG	YSDCGHFSPGCYRMNRCGSGSGS*
ATGTTTGTGCTTAATAGGTGGACTAATGGTAGGATTCAGCTGTATTACTGCGGCAGCGGCAGCTAG	YFVLNRWTNGRIQLYYCGSGS*
ATGGTGAAGTTGAAGTGTAATCAGCGTCTTACTGCGATTTGGTTTTACTGCGGCAGCGGCAGCGGCAGCTAG	YVKLKCNQRLTAIWFYCGSGSGS*
ATGGTGTATGTTAATAGTTATAGGCAGAATCGGAGTTTGGAGCTGCATTGCGGCAGCGGCAGCGGCAGCTAG	YVYVNSYRQNRSLELHCGSGSGS*
ATGTTTGTGAGGTTTTGGTTTGATCCTGTTTCTACTAAGCTTCGTTCTTGCGGCAGCGGCAGCGGCAGCTAG	YFVRFWFDPVSTKLRSCGSGSGS*
ATGTTTTTGCTGCAGTTTTTTTATGAGGATAGGTTTCATGCGGAGTTGTGCGGCAGCGGCAGCGGCAGCTAG	YFLLQFFYEDRFHAELCGSGSGS*
ATGAGTTATTTTATTTGGGCGAATTTTCAGACTGAGCCTTAGTTTGGCTGCGGCAGCGGCAGCGGCAGCTAG	YSYFIWANFQTEP*FGCGSGSGS*
ATGTTTGTTTGTTTTTATTTTATCGAGGGTAAGCTTTCTAATTATAGTTGCGGCAGCGGCAGCGGCAGCTAG	YFVCFYFIEGKLSNYSCGSGSGS*
ATGTTTGTTCGTTTTTATTTTATTGAGGGTAAGCTTTCTAATTATAGCTGCGGCAGCGGCAGCGGCAGCTAG	YFVRFYFIEGKLSNYSCGSGSGS*
ATGTTTCAGTGTCAGGCTATTTGGTCGAGTTTTCGTTTGACTTATCATTGCGGCAGCGGCAGCGGCAGCTAG	YFQCQAIWSSFRLTYHCGSGSGS*
ATGACTTGGAGGTTTTGTATTATTGGGTTTTATACTGATCAGTTGCTTTGCGGCAGCGGCAGCGGCAGCTAG	YTWRFCIIGFYTDQLLCGSGSGS*
ATGATTAAGTTTGCGTGGCGTGGTGCGGTTCTGGCTCATCATTGGCTTTGCGGCAGCGGCAGCGGCAGCTAG	YIKFAWRGAVLAHHWLCGSGSGS*
ATGTTTCTGTGTCATACTTGGTATAATGGGAGGGTGACTCTTTTTTTGTGCGGCAGCGGCAGCGGCAGCTAG	YFLCHTWYNGRVTLFLCGSGSGS*
ATGTTTGTTTGTTTTAAGTTTTATAATCAGAGGCTTTTTTCGTCGTATTGCGGCAGCGGCAGCGGCAGCTAG	YFVCFKFYNQRLFSSYCGSGSGS*
ATGTTTATTTCGCCGCGTTGGTATAATGGGCGTTTTTATCTTTCTCGGTGCGGCAGCGGCAGCGGCAGCTAG	YFISPRWYNGRFYLSRCGSGSGS*
ATGAGTTATTTTATTTGGGCGAATTTTCAGACTGAGCCTTATTTTGTCTGCGGCAGCGGCAGCGGCAGCTAG	YSYFIWANFQTEPYFVCGSGSGS*
ATGTTTCTTTATCAGCGTCTTCTTGTTGCTATTTATGAGTTGTGGCGCTGCGGCGGCGGCAGCGGCAGCTAG	YFLYQRLLVAIYELWRCGGGSGS*
ATGTTTCTTTGTCAGCGGTTTCATGGTGATATTTATGAGCTGTGGAGCTGCGGCAGCGGCAGCGGCAGCTAG	YFLCQRFHGDIYELWSCGSGSGS*
ATGAAGATTGAGTTTGCTTTTGCTGAGGGTCGTGTTTTTTGGACTTATTGCGGCGGCGGCAGCGGCAGCTAG	YKIEFAFAEGRVFWTYCGGGSGS*
ATGATTTCGAAGTTTTGGGGCTATTTTAAGTGGCCGCATTGGCATTGATGCGGCAGCGGCAGCGGCAGCTAG	YISKFWGYFKWPHWH*CGSGSGS*
ATGTTTATTAGGAATCATTGGGCGATGACGCGTGTTGGTCTGCGGCATTGCGGCAGCGGCAGCGGCAGCTAG	YFIRNHWAMTRVGLRHCGSGSGS*
ATGTTTGTGACTTGGACTTTTATTAATGGTAAGTTGAGGTCGCTTTCGTGCGGCAGCGGCAGCGGCAGCTAG	YFVTWTFINGKLRSLSCGSGSGS*
ATGTATAAGTTTGGTCGTATTAGGTATGAGGATCTGGAGTGGTTGTGGTGCGGCAGCGGCAGCGGCAGCTAG	YYKFGRIRYEDLEWLWCGSGSGS*
ATGATTATGCTTCATAATCATTTTAAGGAGCGGGTTCCGCTGTCTCACTGCGGCAGCGGCAGCGGCAGCTAG	YIMLHNHFKERVPLSHCGSGSGS*
ATGTTTTTCAAGATCGAGTGGATTGATTCGGCGTTTCGTTTGGTGTATTGCGGCAGCGGCAGCGGCAGCTAG	YFFKIEWIDSAFRLVYCGSGSGS*
ATGTTTGTGACGTGGTCTTTTGGGTCTGATGGTTTGATTTATAGGTACTGCGGCAGCGGCAGCGGCAGCTAG	YFVTWSFGSDGLIYRYCGSGSGS*
ATGTTTCTGAGGTATGTGTGGCTGTCGGATAAGTTGCAGTTGCTTTATTGCGGCAGCGGCAGCGGCAGCTAG	YFLRYVWLSDKLQLLYCGSGSGS*
ATGTTTGTTTGTTTTTATTTTATTGAGGGTAAGCTTTCTAATTATAGTTGCGGCAGCGGCAGCGGCAGCTAG	YFVCFYFIEGKLSNYSCGSGSGS*
ATGTTTGTTAGGTGGACGTGGAGTGATGGTATTGCGGTTGCGTATCGGTGCGGCAGCGGCAGCGGCAGCTAG	YFVRWTWSDGIAVAYRCGSGSGS*
ATGTTTGTTATTTGGCTTTTTAATCATGATGGGTTGGTTGTGGCTTATTGCGGCAGCGGCAGCGGCAGCTAG	YFVIWLFNHDGLVVAYCGSGSGS*
ATGTTTTTGTATTATATTTGGATTAATGGGCGGTTTCAGTTGTTGCCGTGCGGCAGCGGCAGCGGCAGCTAG	YFLYYIWINGRFQLLPCGSGSGS*
ATGTTTTTGTTTCATAGGTGGGTGTCGGGTAAGCTGTATACGGATTATTGCGGCAGCGGCAGCGGCAGCTAG	YFLFHRWVSGKLYTDYCGSGSGS*
ATGTTTATTACTTATTTTTGGGATAATCAGAGGGTTCGTTCGCTGTATTGCGGCAGCGGCAGCGGCAGCTAG	YFITYFWDNQRVRSLYCGSGSGS*
ATGTTTGTTAGGTTTATTTGGGAGCATGATAAGGTTATTGCTATTAGTTGCGGCAGCGGCAGCGGCAGCTAG	YFVRFIWEHDKVIAISCGSGSGS*
ATGTTTGTTCAGTTTTACTTGGTGTCGGGGGAGGTTAAGTATACGCTGTGCGGCAGCGGCAGCGGCAGCTAG	YFVQFYLVSGEVKYTLCGSGSGS*
ATGTTTTATTATGGTTATTGGCGTGATTCTGTTTATCATGCACATTATTGCGGCAGCGGCAGCGGCAGCTAG	YFYYGYWRDSVYHAHYCGSGSGS*
ATGTTTGTTTGTTTTTATTTTATTGAGGGTAAGCTTTCTAATTATAGGTGCGGCAGCGGCAGCGGCAGCTAG	YFVCFYFIEGKLSNYRCGSGSGS*
ATGTTTCTTTCTTGTTTTTCGGCTGTTATTTGGAATTCTCCTACTCTCTGCGGCAGCGGCAGCGGCAGCTAG	YFLSCFSAVIWNSPTLCGSGSGS*
ATGTTTTTTAAGGATAAGTTTGCGACTGGTGTTTATGTTGCTTGTTTCTGCGGCAGCGGCAGCGGCAGCTAG	YFFKDKFATGVYVACFCGSGSGS*
ATGTTTTTGAGTTATCGGTTTATTGATGGTCGTTTGTTTATTTTGTACTGCGGCAGCGGCAGCGGCAGCTAG	YFLSYRFIDGRLFILYCGSGSGS*
ATGTTTGTTGTGTGGTATTGGGAGAATGATATTATTCATTGGAAGAGGTGCGGCAGCGGCAGCGGCAGCTAG	YFVVWYWENDIIHWKRCGSGSGS*
ATGTTTGTTACTTGGTCTTGGAATAATGGGTTGGTGCGTGGTAGTTATTGCGGCAGCGGCAGCGGCAGCTAG	YFVTWSWNNGLVRGSYCGSGSGS*
ATGGTTGTTTATAAGTGGACTGATAATGCTTTGGAGTGGTATTTTCGCTGCGGCAGCGGCAGCGGCAGCTAG	YVVYKWTDNALEWYFRCGSGSGS*
ATGGTTAAGGCTTATAGTTTTGATAATTGGATTTTTGTTTCTTCGGGCTGCGGCAGCGGCAGCGGCAGCTAG	YVKAYSFDNWIFVSSGCGSGSGS*
ATGTTTGTGACGTGTTCTTTTGGGTCTGATGGTTTGATTTATAGTCACTGCGGCAGCGGCAGCGGCAGCTAG	YFVTCSFGSDGLIYSHCGSGSGS*
ATGTTTGTTTGTTTTAAGTTTTATAATCAGAGGCTTTTTTCGTCGTACTGCGGCAGCGGCAGCGGCAGCTAG	YFVCFKFYNQRLFSSYCGSGSGS*
ATGTTTTTGATTCAGTATTTTGATAAGGATCGGTTTCGTGCGATTTATTGCGGCAGCGGCAGCGGCAGCTAG	YFLIQYFDKDRFRAIYCGSGSGS*
ATGTTTCTGAATCAGACTTGGCATGCGCAGAAGATTATTTTGACTTACTGCGGCAGCGGCAGCGGCAGCTAG	YFLNQTWHAQKIILTYCGSGSGS*
ATGTTTGTGAGTTATAAGTTTACGGCTGGTCTTTTTGAGCTTTGGCTGTGCGGCAGCGGCAGCGGCAGCTAG	YFVSYKFTAGLFELWLCGSGSGS*
ATGCTGGATTGTCATACGTGGACGAATGGTTTGGTTAGGTTGCATTATTGCGGCAGCGGCAGCGGCAGCTAG	YLDCHTWTNGLVRLHYCGSGSGS*
ATGTTTGTGAAGGGGTTGGGGACTTCTCGTGGGTATATTCTTTAGGATTGCGGCAGCGGCAGCGGCAGCTAG	YFVKGLGTSRGYIL*DCGSGSGS*
ATGTTTGTGCGGTGGTATTTTCTGCCGGATGGGAAGGTGTATTCGACGTGCGGCAGCGGCAGCGGCAGCTAG	YFVRWYFLPDGKVYSTCGSGSGS*
ATGTTTTTGACTCATAATTTTAATACGGGTGTTTTTATTTTGTCGTACTGCGGCAGCGGCAGCGGCAGCTAG	YFLTHNFNTGVFILSYCGSGSGS*
ATGTTTGTGTTTTGGATTTGGACGGAGTATGGTCGTGTTCTTCCGTCGTGCGGCAGCGGCAGTGGCAGCTAG	YFVFWIWTEYGRVLPSCGSGSGS*
ATGAGTTATTTTATTTGGGCGAATTTTCAGACTGAGCCTTATTTTGTTTGCGGCAGCGGCAGCGGCAGCTAG	YSYFIWANFQTEPYFVCGSGSGS*
ATGTTTGTTAGGTATTATTGGATGCTTGGTCGGATTCAGTTGGCTTACTGCGGCAGCGGCAGCGGCAGCTAG	YFVRYYWMLGRIQLAYCGSGSGS*
ATGTTTGGGAAGTTGGTTTGGAAGAATAATACGATTAGTTGGAATTGGTGCGGCAGCGGCAGCGGCAGCTAG	YFGKLVWKNNTISWNWCGSGSGS*
ATGTTTCTTTGTCAGCGTTTTCATGATGATATTTATGAGCTGTGGCGCTGCGGCAGCGGCAGCGGCAGCTAG	YFLCQRFHDDIYELWRCGSGSGS*
ATGATTGTGAATTTTCGGAAGCGTATTGTTGGTTTTGAGTGGGTTTGGTGCGGCAGCGGCAGCGGCAGCTAG	YIVNFRKRIVGFEWVWCGSGSGS*
ATGTGGTTTTGTTTTCAGTGGATTGCTGGTGCTTATAAGGCGTGGCTGTGCGGCAGCGGCAGCGGCAGCTAG	YWFCFQWIAGAYKAWLCGSGSGS*
ATGCCGTATAAGTTTGGTTGGATTGATCGTGGTTTGGCGCGGCAGTGGTGCGGCAGCGGCAGCGGCAGCTAG	YPYKFGWIDRGLARQWCGSGSGS*
ATGGTGATTTTGAAGCCTTTTCCTAAGGATACTGTTTTTTGGTATTTTTGCGGCAGCGGCAGCGGCAGCTAG	YVILKPFPKDTVFWYFCGSGSGS*
ATGTTTGTTGTGGTTCGTTGGTTGGATGGGCATGTTAAGCTGGTGCTTTGCGGCAGCGGCAGCGGCAGCTAG	YFVVVRWLDGHVKLVLCGSGSGS*
ATGGCGTTTTATAAGTTTATTATTCATAAGTTTTATACGACGAGTTGGTGCGGCAGCGGCAGCGGCAGCTAG	YAFYKFIIHKFYTTSWCGSGSGS*
ATGGCGTATAGGTGTTATTTGGGTACTTGGCCTCTGCTTCGTTTGGTTTGCGGCAGCGGCAGCGGCAGCTAG	YAYRCYLGTWPLLRLVCGSGSGS*
ATGATGTTTGTTATTTTTTTGTGGAGGAAGGGTAAGCTTCGGGCTTATTGCGGCAGCGGCAGCGGCAGCTAG	YMFVIFLWRKGKLRAYCGSGSGS*
ATGTTTGTTGAGTTTTATTTTCGGGGGGGTAAGCTTTGTTCGAGGGCGTGCGGCAGCGGCAGCGGCAGCTAG	YFVEFYFRGGKLCSRACGSGSGS*
ATGTTTTATTATGATTATTGGCGTGATTCTGTTTATCATGCTCATTATTGCGGCAGCGGCAGCGGCAGCTAG	YFYYDYWRDSVYHAHYCGSGSGS*
ATGCTTGTATGTCATTGGAATTGTTATTCGGCGGAGACGTATTTTGATTGCGGCAGCGGCAGCGGCAGCTAG	YLVCHWNCYSAETYFDCGSGSGS*
ATGGATTTGATTGTTATTCGTGTGTGGCCGCGTTTTTATCGGATTCCCTGCGGCAGCGGCAGCGGCAGCTAG	YDLIVIRVWPRFYRIPCGSGSGS*
ATGCGTTATCATTTGGGTCCGTGGCCTTATTTGAAGTTGCGTGCTAGCTGCGGCAGCGGCAGCGGCAGCTAG	YRYHLGPWPYLKLRASCGSGSGS*
ATGTTTCTTTGTCAGCGTTTTCATGATGATATTTATGAGCTGTGGCGTTGCGGCAGCGGCAGCGGCAGCTAG	YFLCQRFHDDIYELWRCGSGSGS*
ATGTGTTATCATTTGGGTCCGTGGCCTTATTTGAAGTTGCGTGCTGGTTGCGGCAGCGGCAGCGGCAGCTAG	YCYHLGPWPYLKLRAGCGSGSGS*
ATGTTTCTGAGTGCTTTTTTAAGAATGGTCGTCTGATTCAGTCGCATTGCGGCCGCGGCAGCGGCAGCTAG	YFLSAFLRMVV*FSRIAAAAAAA
ATGTTTGTTTGTTTTTATTTTCTTGATAGAAACCTTTTTATTTATATTTGCGGCAGCGGCAGCGGCAGCTAG	YFVCFYFLDRNLFIYICGSGSGS*
ATGTTTGTGACGTGGTCTTTTGGGTCTGATGGTTTGATTTATAGTCACTGCGGCAGCGGCAGCGGCAGCTAG	YFVTWSFGSDGLIYSHCGSGSGS*
ATGACTTATTATGTGCTTCTGCAGAGGTGGCCTCCTGTATGTGCGCCTTGCGGCAGCGGCAGCGGCAGCTAG	YTYYVLLQRWPPVCAPCGSGSGS*
ATGTTTTATTATGGTTATTGGCGTGATTCTGTTTATCATGCTCATTATTGCGGCAGCGGCAGCGGCAGCTAG	YFYYGYWRDSVYHAHYCGSGSGS*
ATGATGCGGAATAATAAGTATATTCATAGGTTTATTTGGCTTTCTACTTGCGGCAGCGGCAGCGGCAGCTAG	YMRNNKYIHRFIWLSTCGSGSGS*
ATGTTTACGATTCTTTATTATTGGGCTACGAATGGGCATATTTATCTTTGCGGCAGCGGCAGCGGCAGCTAG	YFTILYYWATNGHIYLCGSGSGS*
ATGGTTATTCTTGTGTTTCCTTATAGTGTTTGGGCTTCGTCTGGGCCCTGCGGCAGCGGCAGCGGCAGCTAG	YVILVFPYSVWASSGPCGSGSGS*
ATGAGGCAGTGGTTTTATCTTGGGAAGTATTATTGTACGTGGAGTTGTTGCGGCAGCGGCAGCGGCAGCTAG	YRQWFYLGKYYCTWSCCGSGSGS*
ATGTTTGTGAAGTGGATTTGGTTTAATGGGGCGGTTTTGCCTATTTTGTGCGGCAGCGGCAGCGGCAGCTAG	YFVKWIWFNGAVLPILCGSGSGS*
ATGTTTTTTGTGCATTATTGGGAGCGTAATCGTTTTTTGATTCGGTATTGCGGCAGCGGCAGCGGCAGCTAG	YFFVHYWERNRFLIRYCGSGSGS*
ATGTTTGATGTGTGGCATTGGGAGAATGATATTCTTCATTGAAAGAGGTGCGGCAGCGGCAGCGGCAGCTAG	YFDVWHWENDILH*KRCGSGSGS*
ATGTTTTTGATTCAGTATTTTGATAAGGATCGGTTTCGTGCGATTTATTGCGGCAGCGGCAGCGGCAGCTAG	YFLIQYFDKDRFRAIYCGSGSGS*
ATGGTTGAGATTGGTACGTGGACGCTGGCGTTTCGGTGTATTTGTTTGTGCGGCAGCGGCAGCGGCAGCTAG	YVEIGTWTLAFRCICLCGSGSGS*
ATGTATGGTAAGGTTCATCCTACTACTTATGAGTGGGTTTGGCTTTCGTGCGGCAGCGGCAGCGGCAGCTAG	YYGKVHPTTYEWVWLSCGSGSGS*
ATGTTTGTTTGTGGTCATTTTTCGGCTGGTTGTTATCGGTTGTATCGCTGCGGCAGCGGCAGCGGCAGCTAG	YFVCGHFSAGCYRLYRCGSGSGS*
ATGACTTGTAAGATTTATGGTGTTCGGTTTGATTTGTGGATTGTGAGGTGCGGCAGCGGCAGCGGCAGCTAG	YTCKIYGVRFDLWIVRCGSGSGS*
ATGTTTGTGGTGAGTTATTTTATTGCTGGTCGGTTTTATGCTCGTTATTGCGGCAGCGGCAGCGGCAGCTAG	YFVVSYFIAGRFYARYCGSGSGS*
ATGAATTTTGGGTTTCTTACTAGGGATTTTCTGTGGGTTTGGAAGAAGTGCGGCAGCGGCAGCGGCAGCTAG	YNFGFLTRDFLWVWKKCGSGSGS*
ATGTTTTTGTGTACGAAGTGGAATTATGGTCGTTGGTATCTGTTGTATTGCGGCAGCGGCAGCGGCAGCTAG	YFLCTKWNYGRWYLLYCGSGSGS*
ATGTTTGTGGAGTGGTTTTGGTTTAATAATCGGTTGGTGGCGCAGTCCTGCGGCAGCGGCAGCGGCAGTTAG	YFVEWFWFNNRLVAQSCGSGSGS*
ATGTTTGTTGTGTGGTATTGGGAGAATGATATTATTCATTGGAAGAAGTGCGGCAGCGGCAGCGGCAGCTAG	YFVVWYWENDIIHWKKCGSGSGS*
ATGTTTCTGAGTGATGTGTGGCTGTCGGATAAGTTGCAGTTGCTTTATTGCGGCAGCGGCAGCGGCAGCTAG	YFLSDVWLSDKLQLLYCGSGSGS*
ATGTTTATTAATTATGGTTTTCTTAATACGGTGTTTTATTTGGAGTATTGCGGCAGCGGCAGCGGCAGCTAG	YFINYGFLNTVFYLEYCGSGSGS*
ATGTTTGTGACTCATACTTGGGATGATGGTCATTTTGCTTTGTTTTTGTGCGGCAGCGGCAGCGGCAGCTAG	YFVTHTWDDGHFALFLCGSGSGS*
ATGACTTATTATGTGCTTCTGCAGAGGTGGCCTCCTGTTTGGGCGCCTTGCGGCAGCGGCAGCGGCAGCTAG	YTYYVLLQRWPPVWAPCGSGSGS*
ATGCCTGTTTGTAGTGTGTGGCATGATACGGTGCTTTTTCTTTATCTATGCGGCAGCGGCAGCGGCAGCTAG	YPVCSVWHDTVLFLYLCGSGSGS*
ATGTTTCTGATTGCTTTTTTTAAGAATGGGCGTCTGATTCAGTCGTATTGCGGCAGCGGCAGCGGCAGCTAG	YFLIAFFKNGRLIQSYCGSGSGS*
ATGTTTATTTGTTATGAGTATAATAGTGGTTTTGTGGCTATTTATTACTGCGGCAGCGGCAGCGGCAGCTAG	YFICYEYNSGFVAIYYCGSGSGS*
ATGTTTGTTCGGTTTTTTTTTAGTGATTTTGTGCTGAGGAGTTATAGTTGCGGCAGCGGCAGCGGCAGCTAG	YFVRFFFSDFVLRSYSCGSGSGS*
ATGTTTGTTATTTGGTTTTTTCGGAATCAGAATCCGTTGAGTTATCGCTGCGGCAGCGGCAGCGGCAGCTAG	YFVIWFFRNQNPLSYRCGSGSGS*
ATGTTTTTGATTCAGTATTTTGATAAGGATCGGTTTCGTGCGATTTACTGCGGCAGCGGCAGCGGCAGCTAG	YFLIQYFDKDRFRAIYCGSGSGS*
ATGTTTGTTTGTTTTAAGTTTTATAATCAGAGGCTTTTTTCGTCGTATTGCGGCAGCGGCAGCGGCAGCTAG	YFVCFKFYNQRLFSSYCGSGSGS*
ATGTTTTATTATGGTTATTGGCGTGATTCTGTTTATCATGCTCATTACTGCGGCAGCGGCAGCGGCAGCTAG	YFYYGYWRDSVYHAHYCGSGSGS*
ATGGTTTGGGCTAGCCGTTTGAGGATTGGGGTTGTTGCGTGGCATTGGTGCGGCAGCGGCAGCGGCAGCTAG	YVWASRLRIGVVAWHWCGSGSGS*
ATGTTTATTTGGTTTTATTGGAATGCAGGGGTGTTGAAGTCGAAGTTTTGCGGCAGCGGCAGCGGCAGCTAG	YFIWFYWNAGVLKSKFCGSGSGS*
ATGTTTTTGCAGGGTTATTGGCTGTATGATAAGTATGCGATTAGTTATTGCGGCAGCGGCAGCGGCAGCTAG	YFLQGYWLYDKYAISYCGSGSGS*
ATGTTTTTGAAGGTTGAGTTGAAGGATGCGGCTTATCTTGTTTGGTATTGCGGCAGCGGCAGCGGCAGCTAG	YFLKVELKDAAYLVWYCGSGSGS*
ATGTTTGTTAGGTGGACGTGGAGCGATGGTATTGCGGTTGCGTATCGCTGCGGCAGCGGCAGCGGCAGCTAG	YFVRWTWSDGIAVAYRCGSGSGS*
ATGTTTGTTCGTTGGAATTGGTCTGATGGGTTTGTGAGTTATTTGTTTTGCGGCAGCGGCAGCGGCAGCTAG	YFVRWNWSDGFVSYLFCGSGSGS*
ATGACTTGTCGTTTTCAGTTTAATTGGTATTCGCCGACGACGTGGATTTGCGGCAGCGGCAGCGGCAGCTAG	YTCRFQFNWYSPTTWICGSGSGS*
ATGTTTGTTACGTTTCTGTTTAGGGATGGGATTGTGTATTCGGCTATCTGCGGCAGCGGCAGCGGCAGCTAG	YFVTFLFRDGIVYSAICGSGSGS*
ATGTTTGTGAAGGGTTTTTGGACTGCTCGTGGGTATATTCTTGAGTATTGCGGCAGCGGCAGCGGCAGCTAG	YFVKGFWTARGYILEYCGSGSGS*
ATGAGTTTTGTTAAGAGTATTTGGCCTGTTTTGACTTGGAGGATTTGTTGCGGCAGCGGCAGCGGCAGCTAG	YSFVKSIWPVLTWRICCGSGSGS*
ATGACGAATTATTATATTTGGACGAGTTGGTGTGCGCAGCCTTATTGTTGCGGCAGCGGCAGCGGCAGCTAG	YTNYYIWTSWCAQPYCCGSGSGS*
ATGTTTGTGTGTTGGTATTGGATTCATGGTTCTGTTAAGGCGTCTTCCTGCGGCAGCGGCAGCGGCAGCTAG	YFVCWYWIHGSVKASSCGSGSGS*
ATGTTTGTGGTGAGTTATTTTATTGCTGGTCGGTTTTATGCTCGTTATTGCGGCAGCGGCAGCGGCAGCTAG	YFVVSYFIAGRFYARYCGSGSGS*
ATGTTTTTGATTCAGTATTTTGATAAGGATCGGTTTCGTGCGATTTATTGCGGCAGCGGCAGCGGCCGCTAG	YFLIQYFDKDRFRAIYCGSGSGR*
ATGTTTATTTTGCAGACGTGGAATGATGGTTGGTATAGTATTAAGTACTGCGGCAGCGGCAGCGGCAGCTAG	YFILQTWNDGWYSIKYCGSGSGS*
ATGTTTCTTCGTCAGCGTTTTCATGATGATATTTATGAGCTGTGGCGCTGCGGCAGCGGCAGCGGCAGCTAG	YFLRQRFHDDIYELWRCGSGSGS*
ATGAGGCATTTTCGTCCGGAGCTTGCTCAGACTGCGCCTTATATTGTCTGCGGCAGCGGCAGCGGCAGCTAG	YRHFRPELAQTAPYIVCGSGSGS*
ATGTTTGTTAAGTGGTTTTGGCGTAAGGGTCAGCTGATTCCTAAGTGGTGCGGCAGCGGCAGCGGCAGCTAG	YFVKWFWRKGQLIPKWCGSGSGS*
ATGTTTGTGACTCATACTTGGGATGATGGTCATTTTGCTTTGTTTTTGTGCGGCAGCGGCAGCGGCAGCTAG	YFVTHTWDDGHFALFLCGSGSGS*
ATGGAGATTAAGTTTTATTGGTATAATGGTACTCTGAATGTGAGTTATTGCGGCTGCGGCAGCGGCAGCGGCAGCTAG	YEIKFYWYNGTLNVSYCGCGSGSGS*
ATGTTTTATTATTATACGTTTATTAATGGGAATTATGTGGCGTGGCTCTGCGGCAGCGGCAGCGGCAGCTAG	YFYYYTFINGNYVAWLCGSGSGS*
ATGTTTGTTTGTCATCATTGGATTGCGACGAAGGTGGCTCTCTATCATTGCGGCAGCGGCAGCGGCAGCTAG	YFVCHHWIATKVALYHCGSGSGS*
ATGTTTGTGAATTGGTATTGGCATGGTGAGAAGCTTTTTTATAGGTGCTGCGGCAGCGGCAGCGGCAGCTAG	YFVNWYWHGEKLFYRCCGSGSGS*
ATGTGGCTTATTGGGTATTGGAAGGGTACGCGGTATAATTTGATGATTTGCGGCAGCGGCAGCGGCAGCTAG	YWLIGYWKGTRYNLMICGSGSGS*
ATGGGGTATCTTGTTTTTGTGACTAGTGGTTTTTCGCATGTGTTGCTGTGCGGCAGCGGCAGCGGCAGCTAG	YGYLVFVTSGFSHVLLCGSGSGS*
ATGATTGGTCATTGGTTTTTTTGGGATGGTTATCTTTTTAATCATACGTGCGGCAGCGGCAGCGGCAGCTAG	YIGHWFFWDGYLFNHTCGSGSGS*
ATGTTTGTTAAGGTTTATTGGGAGCTTGGTCGTGTGTTGCTTGTGAACTGCGGCAGCGGCAGCGGCAGCTAG	YFVKVYWELGRVLLVNCGSGSGS*
ATGTGGCTCTGTCATAAGTGGAAGGATCATCTGTTTTTGGCGTGGTGGTGCGGCAGCGGCAGCGGCAGCTAG	YWLCHKWKDHLFLAWWCGSGSGS*
ATGTTTGTTACTTGGTCTTGGAATAATGGGTTGGTGCGTGGCAGTTATTGCGGCAGCGGCAGCGGCAGCTAG	YFVTWSWNNGLVRGSYCGSGSGS*
ATGGTGAGGATTATTAATTATTGGCCGTTGTAGCATTCTATTTCTCGTTGCGGCAGCGGCAGCGGCAGCTAG	YVRIINYWPL*HSISRCGSGSGS*
ATGGTTTTTGTGTCTTGGTATTGGGTTGAGACTAGGTTGGTTACGGCCTGCGGCAGCGGCAGCGGCAGCTAG	YVFVSWYWVETRLVTACGSGSGS*
ATGTTTGTTCGGTTTTTTTTTAGTGATTTTGTGCTGAGGAGTTATAGCTGCGGCAGCGGCAGCGGCAGCTAG	YFVRFFFSDFVLRSYSCGSGSGS*
ATGTTTTATCATTATAAGTGGAGTTTTGTTGGTTATAAGGGTTGGTATTGCGGCAGCGGCAGCGGCAGCTAG	YFYHYKWSFVGYKGWYCGSGSGS*
ATGTTTTATGCTCATGGTTTTCCGTTGTTGTCGTGGCAGGCGTTTACCTGCGGCAGCGGCAGCGGCAGCTAG	YFYAHGFPLLSWQAFTCGSGSGS*
ATGTTTGTGACTCATACTTGGGATGATGGTCTTTTTGCTTTGTTTTTGTGCGGCAGCGGCAGCGGCAGCTAG	YFVTHTWDDGLFALFLCGSGSGS*
ATGTTTGTGTCGTGGAAGTGGTATGATGGCAGGCTTCTGGTTGAGCAGTGCGGCAGCGGCAGCGGCAGCTAG	YFVSWKWYDGRLLVEQCGSGSGS*
ATGTTTCTGAAGCTTTATTTTGTTGATGGGAAGATTTCGCTTGTATATTGCGGCAGCGGCAGCGGCAGCTAG	YFLKLYFVDGKISLVYCGSGSGS*
ATGTTTTATTATGGTTATTGGCGTGATTCTGTTTATCATGCTCATTATTGCGGCAGCGGCAGCGGCAGCTAG	YFYYGYWRDSVYHAHYCGSGSGS*
ATGTTTTTGTATTATATTTGGATTAATGGTCGGTTTCAGTTGTTGCCGTGCGGCAGCGGCAGCGGCAGCTAG	YFLYYIWINGRFQLLPCGSGSGS*
ATGACTTATTATGTGCTTCTGCAGAGGTGGCCTCCTGTTTGGGCGCCTTGCGGCAGCGGCAGCGACAGCTAG	YTYYVLLQRWPPVWAPCGSGSDS*
ATGACTTATTATGTGCTTCTGCAGAGGTGGCCTCCTGTTTGGGCGCCTTGCGGCAGCGGCAGCGGCAGCTAG	YTYYVLLQRWPPVWAPCGSGSGS*
ATGGTTGTTTTGTATTGGTATACTGATCGTCTTCGTTGTACTTGGCGCTGCGGCAGCGGCAGCGGCAGCTAG	YVVLYWYTDRLRCTWRCGSGSGS*
ATGCTGGATTGCCACATGAGGACGAATGGTTTGGTTCGGATGCATAACTGCGGCAGCGGCAGCGGCAGCTAG	YLDCHMRTNGLVRMHNCGSGSGS*
ATGTTTATTAGGAATCAGTGGGTGAGGTCGAGGCTTGTGCTGCAGAATTGCGGCAGCGGCAGCGGCAGCTAG	YFIRNQWVRSRLVLQNCGSGSGS*
ATGTTTGTGATTTGGTTTTTTCGGAATCAGAAGGCGTTGAGTCATCGCTGCGGCAGCGGCAGCGGCAGCTAG	YFVIWFFRNQKALSHRCGSGSGS*
ATGTTGATTTTGCATATGTTTAATCGGAATGCGAAGTTTCTTTTTCCGTGCGGCAGCGGCAGCGGCAGCTAG	YLILHMFNRNAKFLFPCGSGSGS*
ATGTTTTTGTGTTATTGGTTTTCGCATGGTCATTTGCGGCTTGTGCTTTGTGGCAGCGGCAGCGGCAGCTAG	YFLCYWFSHGHLRLVLCGSGSGS*
ATGAATATTGTTTATTTTTGGAAGAATCAAAGGGTTTGGTTGGCGTGGTGCGGCAGCGGCAGCGGCAGCTAG	YNIVYFWKNQRVWLAWCGSGSGS*
ATGTTTCTTGTGAATGTGAGGACGCATGGTCGGTATACGCTGGCTTATTGCGGCAGCGGCAGCGGCAGCTAG	YFLVNVRTHGRYTLAYCGSGSGS*
ATGTTTTTGTGCTATTGGTTTTTTGATGGTCGTTTGTTTTTTTTGTACTGCGGCAGCGGCAGCGGCAGCTAG	YFLCYWFFDGRLFFLYCGSGSGS*
ATGTTTATTACTAAGTCTTGGTGGAAGGGTAAGTTGATTCTTACGTATTGCGGCAGCGGCAGCGGCAGCTAG	YFITKSWWKGKLILTYCGSGSGS*
ATGAGGATTTATGGCCATCTTACGACGAGTCTTCGGTGGGTGTGGGCTTGCGGCAGCGGCAGCGGCAGCTAG	YRIYGHLTTSLRWVWACGSGSGS*
ATGTTTCTTTGTCAGCGTTTTCATGATGATATTTATGAGCTGTGGCGTTGCGGCAGCGGCAGCGGCAGCTAG	YFLCQRFHDDIYELWRCGSGSGS*
ATGGTTCTTGATTCGCAGTTTTGTTTTGGTCTGTTTTTTATTAATAACTGCGGCAGCGGCAGCGGCAGCTAG	YVLDSQFCFGLFFINNCGSGSGS*
ATGTTGGAGAAGGGGCTTTGGACTGCTCGTGGGTATATTCTTGTGTGCTGCGGCAGCGGCAGCGGCAGCTAG	YLEKGLWTARGYILVCCGSGSGS*
ATGTTTGTTAAGCAGTCTTGGTTTGAGGGTTATTTTTCTGCTGTGTACTGCGGCAGCGGCAGCGGCAGCTAG	YFVKQSWFEGYFSAVYCGSGSGS*
ATGTTTGTGAAGGGTTTTTGGACTGCTCGTGGGTATATTCTTGAGTACTGCGGCAGCGGCAGCGGCAGCTAG	YFVKGFWTARGYILEYCGSGSGS*
ATGTGGCTTTGTCATAAGTGGAAGGATCATCTGTTTTTGGCGTGGTGGTGCGGCAGCGGCAGCGGCAGCTAG	YWLCHKWKDHLFLAWWCGSGSGS*
ATGTTTCAGACTACTAGTTGGGCCTTTGCTAATTTTAGTTTATCTTTCTGCGGCAGCGGCAGCGGCAGCTAG	YFQTTSWAFANFSLSFCGSGSGS*
ATGTTTTATTATGGGTATTGGCGTGATTCTGGTTATCATGCTCATTATTGCGGCAGCGGCAGCGGCAGCTAG	YFYYGYWRDSGYHAHYCGSGSGS*
ATGTTTGTGGTGCGTTATTTTATTGCTGGTCGGTTTTCTGCTCGTTATTGCGGCAGCGGCAGCGGCAGCTAG	YFVVRYFIAGRFSARYCGSGSGS*
ATGTTTATTTATAATGCGTAGACTGATGGTGAGTATCCGATTGATCTTTGCGGCAGCGGCAGCGGCAGCTAG	YFIYNA*TDGEYPIDLCGSGSGS*
ATGTTTCTTTGTCAGCGTTTTCATGATGATATTTATGAGCTGTGGCGTTGCGGCAGCGGCAGCGGCAGCTAG	YFLCQRFHDDIYELWRCGSGSGS*
ATGTTTGTTGTGTGGTATTGGGAGAATGATATTATTCATTGGAAGAGGTGCGGCAGCGGCAGCGGCAGCTAG	YFVVWYWENDIIHWKRCGSGSGS*
ATGTTTGTGACGTGGTCTTTTGGGCCTGATGGTTTGATTTATAGTCACTGCGGCAGCGGCAGCGGCAGCTAG	YFVTWSFGPDGLIYSHCGSGSGS*
ATGTTTTTGTTTCATCGGTGGGTGTCGGGTAAGCTGCATACGGATTATTGCGGCAGCGGCAGCGGCAGCTAG	YFLFHRWVSGKLHTDYCGSGSGS*
ATGTTTTTGTATTTTTGGATTGATAATTCTCGTTTGTCTCATCGTTTTTGCGGCAGCGGCAGCGGCAGCTAG	YFLYFWIDNSRLSHRFCGSGSGS*
ATGTTTGTTTTTTGGTATTGGAATAGTGGTACGTTGTTGGTTGGTAATTGCGGCAGCGGCAGCGGCAGCTAG	YFVFWYWNSGTLLVGNCGSGSGS*
ATGCGTTGGGCTTGGACGAGTTTTTTTAGTGAGCCGGATTTTGTTGTCTGCGGCAGCGGCAGCGGCAGCTAG	YRWAWTSFFSEPDFVVCGSGSGS*
ATGTCTTTTTCGTATGGTGCGTTTACGAGGCGTAATGGGTGGCGGTGGTGCGGCAGCGGCAGCGGCAGCTAG	YSFSYGAFTRRNGWRWCGSGSGS*
ATGTTTGTTCGTTTTACGTGGGATTCTGGTCAGGTTATTAGTGTGTATTGCGGCAGCGGCAGCGGCAGCTAG	YFVRFTWDSGQVISVYCGSGSGS*
ATGCTTTATTTTTATTGGGATGAGGGTACTCTTAGGTATTATTTTCCCTGCGGCAGCGGCAGCGGCAGCTAG	YLYFYWDEGTLRYYFPCGSGSGS*
ATGATTAAGATTGCTTGGGAGACTACTTATGAGTGCCGTTATGTTGTTTGCGGCAGCGGCAGCGGCAGCTAG	YIKIAWETTYECRYVVCGSGSGS*
ATGATTTTTAGTTATCAGTGGATTAAGGGTAAGCTGGTTACTTGGTATTGCGGCAGCGGCAGCGGCAGCTAG	YIFSYQWIKGKLVTWYCGSGSGS*
ATGTTTGTGTGGTGGTATTTTCTGCCGGGTGGGTATGTGCATGCTACGTGCGGCAGCGGCAGCGGCAGCTAG	YFVWWYFLPGGYVHATCGSGSGS*
ATGTTTTATTATGGTTATTGGCGTGATTCTGTTTATCATGCTCATTATTGCGGCAGCGGCAGCGGCAGCTAG	YFYYGYWRDSVYHAHYCGSGSGS*
ATGTTTCTGAATTCTTTGTGGAGTAATGGTAAGTTTTTTCTGGCGTATTGCGGCAGCGGCAGCGGCAGCTAG	YFLNSLWSNGKFFLAYCGSGSGS*
ATGTGGCATCCTGTGGATTTTTGGAATCTGGCGACGCCGCTCGAGAATTGCGGCAGCGGCAGCGGCAGCTAG	YWHPVDFWNLATPLENCGSGSGS*
ATGTTTTTTAAGGATAAGTTTGAGAATGGTGTTTATGTTGCTTGTTTTTGCGGCAGCGGCAGCGGCAGCTAG	YFFKDKFENGVYVACFCGSGSGS*
ATGTTTCTGATTGCTTTTTTTAAGAATGGGCGTCTGATTCAGTCGTACTGCGGCAGCGGCAGCGGCAGCTAG	YFLIAFFKNGRLIQSYCGSGSGS*
ATGTTTGTTAGGTGGTATTGGTCTGGTGATGGGATTGTGCATAGTGAGGGCGGCAGCGGCAGCGGCAGCTAG	YFVRWYWSGDGIVHSEGGSGSGS*
ATGACATATTATGTGCTACCGCAGAGTTGGCCTCCTGTTTGGGCGCCTTGCGGCAGCGGCAGCGGCAGCTAG	YTYYVLPQSWPPVWAPCGSGSGS*
ATGTTTGTGCGTTGGTATTGGATTAATGGTTCTGTTAAGGCGTCCTCGTGCGGCAGCGGCAGCGGCAGCTAG	YFVRWYWINGSVKASSCGSGSGS*
ATGTTTGTGCTTAATAGGTGGACTAATGGTAGGATTCAGCTGTATTACTGCGGCAGCGGCAGCGGCAGCTAG	YFVLNRWTNGRIQLYYCGSGSGS*
ATGTTTCTTTGTCAGCGTTTTCATGATGATATTTATGAGCTGTGGCGTTGCGGCAGCGGCAGCGGCAGCTAG	YFLCQRFHDDIYELWRCGSGSGS*
ATGTTTGTTTTTTGGTATTGGAATAGTGGTACGTTGTTGGTTGGTTATTGCGGCAGCGGCAGCGGCAGCTAG	YFVFWYWNSGTLLVGYCGSGSGS*
ATGTGGAGGTATGATTGGCAGCTGTGGTATCATCCGCCTCAGTGCATTTGCGGCAGCGGCAGCGGCAGCTAG	YWRYDWQLWYHPPQCICGSGSGS*
ATGTTTGTGCTTTGGCGTTTTCATAATAGTTTGTTGTATGCTTTTCGCTGCGGCAGCGGCAGCGGCAGCTAG	YFVLWRFHNSLLYAFRCGSGSGS*
ATGTTTTTGTATTATATTTGGATTAATGGACGGTTTCAGTTTCTGCCGTGCGGCAGCGGCAGCGGCAGCTAG	YFLYYIWINGRFQFLPCGSGSGS*
ATGTTTGTTCGTTGGTATTGGTCTGATGGGTTTGTGAGTTATTTGTTTTGCGGCAGCGGCAGCGGCAGCTAG	YFVRWYWSDGFVSYLFCGSGSGS*
ATGTTTTTTAGTTATTGGTGGGTGATTCCTTATCATTAGATTGCGATTTGCGGCAGCGGCAGCGGCAGCTAG	YFFSYWWVIPYH*IAICGSGSGS*
ATGATTGTTTTTATTTCGTGGACGGCTGGTTGGTCGATTCCTCAGTTCTGCGGCAGCGGCAGCGGCAGCTAG	YIVFISWTAGWSIPQFCGSGSGS*
ATGTTTCTTTGTGATCGGTGGAGTAGGGGTGTTTATTGGTTGGTGCGTTGCGGCAGCGGCAGCGGCAGCTAG	YFLCDRWSRGVYWLVRCGSGSGS*
ATGTTTGTTTGTGTTAATTCTTGGAATCATGGGCGTTTTGTTTTGGAGTGCGGCAGCGGCAGCGGCAGCTAG	YFVCVNSWNHGRFVLECGSGSGS*
ATGTTTGTGTGTTGGTATTGGATTCATGGTTCTGTTAAGGCGTCTTCTTGCGGCAGCGGCAGCGGCAGCTAG	YFVCWYWIHGSVKASSCGSGSGS*
ATGTTTGTGCCGTGGAAGTGGTATGATGGTAGGCTTCTGGTTGAGCAGTGCGGCAGCGGCAGCGGCAGCTAG	YFVPWKWYDGRLLVEQCGSGSGS*
ATGTTTATTTTTCATGTGTGGAGGAATGGTAGGTGTACTATTTTTCTCTGCGGCAGCGGCAGCGGCAGCTAG	YFIFHVWRNGRCTIFLCGSGSGS*
ATGTTTCTTAGGAATACTTGGTTGAATGATTATTTTCATGTGCGGATTTGCGGCAGCGGCAGCGGCAGCTAG	YFLRNTWLNDYFHVRICGSGSGS*
ATGATTATTTTTAATTGGTATTGGGATGCGGCGGGTGCTTTTCGTTTTTGCGGCAGCGGCAGCGGCCGCTAG	YIIFNWYWDAAGAFRFCGSGSGR*
ATGTTTGTTAGGTTTTATTTTGCGGGTGATAATAAGCTGAGGTATGTGTGCGGCAGCGGCAGCGGCAGCTAG	YFVRFYFAGDNKLRYVCGSGSGS*
ATGTTTGTTTGTTTTTATTTTATTGAGGGTAAGCTTTCTAATTATAGCTGCGGCAGCGGCAGCGGCAGCTAG	YFVCFYFIEGKLSNYSCGSGSGS*
ATGTTTTTGCGTAGTTATTGGAATGCGGGTTGGCTGGTGCTGCGTTATTGCGGCAGCGGCAGCGGCAGCTAG	YFLRSYWNAGWLVLRYCGSGSGS*
ATGCTGTTTTATTATTGGCTGGATTCTTGGCCTAATTTGAAGCTGCGTTGCGGCAGCGGCAGCGGCAGCTAG	YLFYYWLDSWPNLKLRCGSGSGS*
ATGTTTTATTGTTGGACGTTTCTCGATGGGCATTATGCGGGTTGGATTTGCGGCAGCGGCAGCGGCAGCTAG	YFYCWTFLDGHYAGWICGSGSGS*
ATGTTTGTGCGGTTTTAGTGGGCTAGGCATGGGACGTGGGATCGTTGTTGCGGCAGCGGCAGCGGCAGCTAG	YFVRF*WARHGTWDRCCGSGSGS*
ATGTTTGTTAGGCATTATTGGACGCTTGGTCGGATTCAGTTGGCTTACTGCGGCAGCGGCAGCGGCAGCTAG	YFVRHYWTLGRIQLAYCGSGSGS*
ATGTTTGTGTTGTTTTATATTAAGCATGGGCTTGTTGCGTATCGTTAATGCGGCAGCGGCAGCGGCAGCTAG	YFVLFYIKHGLVAYR*CGSGSGS*
ATGATTGTTTGTTTTAAGTTTTTTTTTCAGAGGCTTTTTTCGTCGTATTGCGGCAGCGGCAGCGGCAGCTAG	YIVCFKFFFQRLFSSYCGSGSGS*
ATGGTGAAGATTGTGTGGCCTGCTGCTAATATGGAGCATGTGCATTGGTGCGGCAGCGGCAGCGGCAGCTAG	YVKIVWPAANMEHVHWCGSGSGS*
ATGTTTGTTACTTGGTCTCGGAATAATGGGTCGGTGCGTGGTGGTTATTGCGGCAGCGGCAGCGGCAGCTAG	YFVTWSRNNGSVRGGYCGSGSGS*
ATGTTTATTAGGAATGCGTGGGAGAATGGTGTGTTTGTTTTGAAGACTTGCGGCAGCGGCAGCGGCAGCTAG	YFIRNAWENGVFVLKTCGSGSGS*
ATGTTTTTGGGTAGTAAGTGGAGTGATGGTTATTTGCAGTTTTATCATTGCGGCAGCGGCAGCGGCAGCTAG	YFLGSKWSDGYLQFYHCGSGSGS*
ATGACTTGTCGATTTCAGTTTAATTGGAATTCGCCGACGACGTGGGTTTGCGGCAGCGGCAGCGGCAGCTAG	YTCRFQFNWNSPTTWVCGSGSGS*
ATGGGGAAGTTTTCTTGGAATGGTACGACGCTTGTTCATGTTTGGGATTGCGGCAGCGGCAGCGGCAGCTAG	YGKFSWNGTTLVHVWDCGSGSGS*
ATGTTTCTTTGTGTTAATTCTTGGAATCAGGTTCGTCAGGTTATTTATTGCGGCAGCGGCAGCGGCAGCTAG	YFLCVNSWNQVRQVIYCGSGSGS*
ATGGTGAAGTATCATTCGCATTTTCGTTGGAAGTTTGTTTCTTATGATTGCGGCAGCGGCAGCGGCAGCTAG	YVKYHSHFRWKFVSYDCGSGSGS*
ATGTTTGTTAATTGGTTTTGTCGTAAGGATCAGCTGTTTCCTAAGAGGTGCGGCAGCGGCAGCGGCAGCTAG	YFVNWFCRKDQLFPKRCGSGSGS*
ATGTTTTATTATGGTTATTGGCGTGATTCTGTTTATCATGCACATTATTGCGGCAGCGGCAGCGGCAGCTAG	YFYYGYWRDSVYHAHYCGSGSGS*
ATGCGTTATCATTTTGGTCCGTGGCCTTATTTGAAGTTGCGTGCTGGTTGCGGCAGCGGCAGCGGCAGCTAG	YRYHFGPWPYLKLRAGCGSGSGS*
ATGTTTCTGAGGTATGTGTGGCTGTCGGATAAGTTGCAGTTGCTTTACTGCGGCAGCGGCAGCGGCAGCTAG	YFLRYVWLSDKLQLLYCGSGSGS*
ATGAGTTATTTTATTTGGGCGAATTTTCAGACTGAGCCTTATTTTGTTTGCGGCAGCGGCAGCGGCAGCTAG	YSYFIWANFQTEPYFVCGSGSGS*
ATGTTTTTGAGTCATGGTTTTTATGATACTGTTTTTATTTTGGCTTACTGCGGCAGCGGCAGCGGCAGCTAG	YFLSHGFYDTVFILAYCGSGSGS*
ATGCCTTTGGTTTATCAGTGGAATCCGGTTGGTACTTATTGGCGGTACTGCGGCAGCGGCAGCGGCAGCTAG	YPLVYQWNPVGTYWRYCGSGSGS*
ATGTTTTGGCAGGTTTGGCATGAGACGTATCGTAAGGGGTTTTTTGATTGCGGCAGCGGCAGCGGCAGCTAG	YFWQVWHETYRKGFFDCGSGSGS*
ATGTTTGTGACGTGGTCTTTTGGGTCTGATGGTTTGATTTATAGTCACTGCGGCAGCGGCAGCGGCAGCTAG	YFVTWSFGSDGLIYSHCGSGSGS*
ATGTTTGTTGATTGGTATTGGTGTAATGGTACTTTGTTCTATAATATTTGCGGCAGCGGCAGCGGCAGCTAG	YFVDWYWCNGTLFYNICGSGSGS*
ATGATTCCGAATTGGTGGTTGAGTGAGTGGCCTCAGCTTGAGCTTCGTTGCGGCAGCGGCAGCGGCAGCTAG	YIPNWWLSEWPQLELRCGSGSGS*
ATGTTTGTTAAGTTTCTGTGGCGTGAGAGTAGGATTCATTCGTTTTTCTGCGGCAGCGGCAGCGGCAGCTAG	YFVKFLWRESRIHSFFCGSGSGS*
ATGTTTGTTAGGTGGTATTGGTCTGGTGTTGGGATTGTGCATAGTGAGTGCGGCAGCGGCAGCGGCAGCTAG	YFVRWYWSGVGIVHSECGSGSGS*
ATGACTTGTAATTTGCATTATTGGAGGCGGAATTGGTTTCAGTTTTCTTGCGGCAGCGGCAGCGGCAGCTAG	YTCNLHYWRRNWFQFSCGSGSGS*
ATGTTTATTACGCAGTATTGGAAGCAGAATGGTTTGATGATTAGGGACTGCGGCAGCGGCAGCGGCAGCTAG	YFITQYWKQNGLMIRDCGSGSGS*
ATGTTTGTGAAGGGTTTTTGGACTGCTCGTGGGTATATTCTTGAGTATTGCGGCAGCGGCAGCGGCAGCTAG	YFVKGFWTARGYILEYCGSGSGS*
ATGTTTGTTTGTTTTTATTTTATTGGGGGTCAGCTTTCTACTTATAGCTGCGGCAGCGGCAGCGGCAGCTAG	YFVCFYFIGGQLSTYSCGSGSGS*
ATGGTTGAGGCGTCTAGGTTTGATAAGTGGATTTGGCGTGATGGGAATTGCGGCAGCGGCAGCGGCAGCTAG	YVEASRFDKWIWRDGNCGSGSGS*
ATGGTTGAGTTGAATTGGAGAGCTGGTACGATTGTGAACACTTGGACTTGCGGCAGCGGCAGCGGCAGCTAG	YVELNWRAGTIVNTWTCGSGSGS*
ATGTTTGCGAAGGGTTTTTGGACTGCTCGTGGGCATACTCTTGCGAATTGCGGCAGCGGCAGCGGCAGCTAG	YFAKGFWTARGHTLANCGSGSGS*
ATGGCTAAGAGTGGGTATTTTACTTGGCAGGATGGTTGGCTTTGGTTGTGCGGCAGCGGCAGCGGCAGCTAG	YAKSGYFTWQDGWLWLCGSGSGS*
ATGTTTATTCAGGAGTATTGGTATCAGGAGCGTTATTCTTTGATTTACTGCGGCAGCGGTAGCGGCAGCTAG	YFIQEYWYQERYSLIYCGSGSGS*
ATGTTTTTGAATTTTTTTTGGGTGAATGGCAAGCTGTATTCTCAGATTTGCGGCAGCGGCAGCGGCAGCTAG	YFLNFFWVNGKLYSQICGSGSGS*
ATGTTTTATTATGGTTATCGGCGTGATTCTGTTTATCATGCTCATTATTGCGGCAGCGGCAGCGGCAGCTAG	YFYYGYRRDSVYHAHYCGSGSGS*
ATGATTAAGCTGAGGTATGATGATAATTGTATTGTGATTGCGCAGTGGTGCGGCAGCGGCAGCGGCAGCTAG	YIKLRYDDNCIVIAQWCGSGSGS*
ATGTTTATTGCTGGGAGTTGGGTTGATTTTATTTATAAGTTGACGTATTGCGGCAGCGGCAGCGGCAGCTAG	YFIAGSWVDFIYKLTYCGSGSGS*
ATGGTTGGTTGTGGTCATTTTTCTGCTGGTTGTTATTCGTTGAATCGCTGCGGCAGCGGCAGCGGCAGCTAG	YVGCGHFSAGCYSLNRCGSGSGS*
ATGCGGTTGCGTTATGATTTTCATGATGGTTCGCTGCGTATTAAAATTTGCGGCAGCGGCAGCGGCAGCTAG	YRLRYDFHDGSLRIKICGSGSGS*
ATGTTTCTGATTGCTTTTTTTAAGAATGGGCGTCTGATTCAGTCGTATTGCGGCAGCGGCAGCGGCAGCTAG	YFLIAFFKNGRLIQSYCGSGSGS*
ATGAGGGTTTTTAATATTAGTTGGGATGGTGAGTATCGTTCTTGGTGGTGCGGCAGCGGCAGCGGCAGCTAG	YRVFNISWDGEYRSWWCGSGSGS*
ATGTTTGTTATTTTTCATCTTTGGGAGGGTCGTATTTATGCTTTGCAGTGCGGCAGCGGCAGCGGCAGCTAG	YFVIFHLWEGRIYALQCGSGSGS*
ATGTTTGTGCGGTGGTATTTTCTGCCGGATGGGAAGGTGTATTCGACGTGCGGCAGCGGCAGCGGCAGCTAG	YFVRWYFLPDGKVYSTCGSGSGS*
ATGTTTGTGTGTTAGCATTTTGATAAGTTGAAGGTTTATAGTTATAGCTGCGGCAGCGGCAGCGGCAGCTAG	YFVC*HFDKLKVYSYSCGSGSGS*
ATGTTTGTGTTTTGGGCGTGGAAAAAGACTGGGAATCTTGTTTGGTATTGCGGCAGCGGCAGCGGCAGCTAG	YFVFWAWKKTGNLVWYCGSGSGS*
ATGTTTTATTATGGTTATTGGCGTGATTCTGTTTATCATGCTCATTACTGCGGCAGCGGCAGCGGCAGCTAG	YFYYGYWRDSVYHAHYCGSGSGS*
ATGTGGTTTGAGTTGGGGCCGTGGCCTTGGTTGCATCTGGTTCCTCGCTGCGGCAGCGGCAGCGGCAGCTAG	YWFELGPWPWLHLVPRCGSGSGS*
ATGTGTTGTGTTTGGTTTCGTATTGTTTATAGTGAGTATTTTCCGAAATGCGGCAGCGGCAGCGGCAGCTAG	YCCVWFRIVYSEYFPKCGSGSGS*
ATGTTTTTGTTTCATCGGTGGGTGTCGGGTAAGCTGTATACGGATTATTGCGGCAGCGGCAGCGGCAGCTAG	YFLFHRWVSGKLYTDYCGSGSGS*
ATGTTTGTTGTGTGGTATTGGGAGAATGATATTATACATTGGAAGAGGTGCGGCAGCGGCAGCGGCAGCTAG	YFVVWYWENDIIHWKRCGSGSGS*
ATGTGGGTTGTGGATTCGTCGTATGTTTCTACGCGTCATTATTCTTGCTGCGGCAGCGGCAGCGGCAGCTAG	YWVVDSSYVSTRHYSCCGSGSGS*
ATGAGGAATTATCCTAATCATTTTTTGGAGCTTTGGACTTTGTCTCTTTGCGGCAGCGGCAGCGGCAGCTAG	YRNYPNHFLELWTLSLCGSGSGS*
ATGGGTTATATTAGTCGGGATTGGAAGGGGATTTGGAATAATGATCGTTGCGGCAGCGGCAGCGGCAGCTAG	YGYISRDWKGIWNNDRCGSGSGS*
ATGTTTTTTTGTTTTAATCAGTGGAATTTTGGTAAGCTTACTATTCTTTGCGGCAGCGGCAGCGGCAGCTAG	YFFCFNQWNFGKLTILCGSGSGS*
ATGTTTGTTGTGTGGTATTGGGGGAATGATATTAATCATTGGAAGAGGTGCGGCAGCGGCAGCGGCAGCTAG	YFVVWYWGNDINHWKRCGSGSGS*
ATGTTTGTGGTGAGTTATTTTATTGCTGGTCGGTTTTATGCTCGTTATTGCGGCAGCGGCAGCGGCAGCTAG	YFVVSYFIAGRFYARYCGSGSGS*
ATGTGGTTTGTTCTGAGGTATTGTTTTTTGTTTCCGGTTGCTAGGGCTTGCGGCAGCGGCAGCTAG	YWFVLRYCFLFPVARACGSGS*
ATGTTTGTGACGTGGTCTTTTGGGGCTGATGTGTTGAGTTATAGTCACTGCGGCAGCGGCAGCGGCAGCTAG	YFVTWSFGADVLSYSHCGSGSGS*
ATGTCGTTTTATATTATTTGGAATAAGTTGTATCATCAGGGTTGGAGTTGCGGCAGCGGCAGCGGCAGCTAG	YSFYIIWNKLYHQGWSCGSGSGS*
ATGTTTGTTAGGTATTATTGGACGCTTGGTCGGATTCAGTTGGCTTATTGCGGCAGCGGCAGCGGCAGCTAG	YFVRYYWTLGRIQLAYCGSGSGS*
ATGTTTCTGAAGAGTACTTGGGTGAAGGGGCGTTATGTGATTTGGTATTGCGGCAGCGGCAGCGGCAGCTAG	YFLKSTWVKGRYVIWYCGSGSGS*
ATGTTTGTTAAGGTTTATTGGGAGCTTGGTCGTGTGTTGCTTGTGAATTGCGGCAGCGGCAGCGGCAGCTAG	YFVKVYWELGRVLLVNCGSGSGS*
ATGTTTCTGAGGTATGTGTGGCTGTCGGATAAGTTGCAGTTGCTTTATTGCGGCAGCGGCAGCGGCAGCTAG	YFLRYVWLSDKLQLLYCGSGSGS*
ATGTTTGTGACACATACTTGGGATGATGGTCATTTTGCTTTGTTTTTGTGCGGCAGCGGCAGCGGCAGCTAG	YFVTHTWDDGHFALFLCGSGSGS*
ATGTTTATTTGTTGGTATTTTTTGAGGAATCGCGTGCATTCGAGTCCTTGCGGCAGCGGCAGCGGCAGCTAG	YFICWYFLRNRVHSSPCGSGSGS*
ATGTTTGTTTATTGGACTATTGAGGATAATGTTGTGTATGCGGTTATTTGCGGCAGCGGCAGCGGCAGCTAG	YFVYWTIEDNVVYAVICGSGSGS*
ATGTTTGTTTGTCATCATTGGATTGCGACGAAGGTGGCTCTTTATTATTGCGGCAGCGGCAGCGGCAGCTAG	YFVCHHWIATKVALYYCGSGSGS*
ATGTTTTTTTGTTGGTGGTTTGTTGGGAGGCGGTATAAGAGTGTGTATTGCGGCAGCGGCAGCGGCAGCTAG	YFFCWWFVGRRYKSVYCGSGSGS*
ATGTTTTTGTGTACGAAGTGGAATTATGGTCGTTGGTATCTGTTTTATTGCGGCAGCGGCAGCGGCAGCTAG	YFLCTKWNYGRWYLFYCGSGSGS*
ATGTTTGTGTGTTGGTATTGGATTCATGGTTCTGTTAAGGCGTCTTCGTGCGGCAGCGGCAGCGGCAGCTAG	YFVCWYWIHGSVKASSCGSGSGS*
ATGTTTGTGGCGTTTTATTTTTTTGATAGGAAGCTTAGGTGGCAGTATTGCGGCAGCGGCAGCGGCAGCTAG	YFVAFYFFDRKLRWQYCGSGSGS*
ATGTTTTTGCATGAGTATTGGCTTAATGGTCGTTGGTATTTGTTGAACTGCGGCAGCGGCAGCGGCAGCTAG	YFLHEYWLNGRWYLLNCGSGSGS*
ATGTTTATTACGCAGTATTGGAAGCAGAATGTTTTTATGATTAGGTATTGCGGCAGCGGCAGCGGCAGCTAG	YFITQYWKQNVFMIRYCGSGSGS*
ATGGGTGGGTATGGGTCGTTTGCGCATGGGGTGGCGCATTATCGTTGGTGCGGCAGCGGCAGCGGCAGCTAG	YGGYGSFAHGVAHYRWCGSGSGS*
ATGAGTTATTTTATTTGGGCGAATTTTCAGACTGAGCCTTATTTTGTTTGCGGCAGCGGCAGCGGCAGCTAG	YSYFIWANFQTEPYFVCGSGSGS*
ATGTTTCTGTGGCATGTTCGTTTTTCGGATAAGTTGCAGTTGCTTTACTGCGGCAGCGGCAGCGGCAGCTAG	YFLWHVRFSDKLQLLYCGSGSGS*
ATGTTTGTTACTTGGTCTTGGAATAATGGGTTGGTGCGTGGTAGTTATTGCGGCAGCGGCAGCGGCAGCTAG	YFVTWSWNNGLVRGSYCGSGSGS*
ATGTTTGTTTTTTGGTATTGGAATAGTGGTACGTTGTTGGTTGGTAATTGCGGCAGCGGCAGCGGCAGCTAG	YFVFWYWNSGTLLVGNCGSGSGS*
ATGTTTTTGTGTCATACTTGGTATACTGGGAGGGTGACTCTTTCTTTGTGCGGCAGCGGCAGCGGCAGCTAG	YFLCHTWYTGRVTLSLCGSGSGS*
ATGTTTATTTGTCATAAGTTTAATGATGGGTTTGTGTCTGTTTGGATTTGCGGCAGCGGCAGCGGCAGCTAG	YFICHKFNDGFVSVWICGSGSGS*
ATGTTTTTGGAGTGTTGGTGGACGAGTCAGCATTTGCATTGTTCTTCTTGCGGCAGCGGCAGCGGCAGCTAG	YFLECWWTSQHLHCSSCGSGSGS*
ATGTTTGTTACTTGGTCTTGGAATAATGGGTTGGTGCGTGGTTGTTATTGCGGCAGCGGCAGCGGCAGCTAG	YFVTWSWNNGLVRGCYCGSGSGS*
ATGTTTGTTAGGTGGTATTGGTCTGGTGATGGGATTGTGCATAGTAAGTGCGGCAGCGGCAGCGGCAGCTAG	YFVRWYWSGDGIVHSKCGSGSGS*
ATGTTTGTGAAGTGGATTTGGTTTAATGGGGCGGTTTTGCCTATTTTGTGCGGCAGCGGCAGCGGCAGCTAG	YFVKWIWFNGAVLPILCGSGSGS*
ATGTTTATTTTGCAGACGTGGAATGATGGTTGGTATAGTATTAAGTATTGCGGCAGCGGCAGCGGCAGCTAG	YFILQTWNDGWYSIKYCGSGSGS*
ATGTTTGTGTCGTTTTATTTTAATTCTGGTTTTGTGACTCATCGTTTCTGCGGCAGCGGCAGCGGCAGCTAG	YFVSFYFNSGFVTHRFCGSGSGS*
ATGCTGGTTTGTCATACGTGGACGAATGGTTTGGTTAGGTTGCATTATTGCGGCAGCGGCAGCGGCAGCTAG	YLVCHTWTNGLVRLHYCGSGSGS*
ATGTTTGTGAATTGCTATTGGCATGGTGAGAAGCTTTTTTATAGGTATTGCGGCAGCGGCAGCGGCAGCTAG	YFVNCYWHGEKLFYRYCGSGSGS*
ATGTTTTTTAGGTTTAATTTTACTATTGGTTAGCTTCATTCTTATAGTTGCGGCAGCGGCAGCGGCAGCTAG	YFFRFNFTIG*LHSYSCGSGSGS*
ATGTTTGTTAAGGCTCATTGGAATAACCATATTCTGACGCTGACGTATTGCGGCAGCGGCAGCGGCAGCTAG	YFVKAHWNNHILTLTYCGSGSGS*
ATGTTTTTTTATTGGTATTGGCGTGATTGTGGGCATCTGGTTGTTTAGTGCGGCAGCGGCAGCGGCAGCTAG	YFFYWYWRDCGHLVV*CGSGSGS*
ATGTTTTTGTGGAATGTGTGGCTGTCTGATAAGTTGCAGTTGCTGTACTGCGGCAGCGGCAGCGGCAGCTAG	YFLWNVWLSDKLQLLYCGSGSGS*
ATGTTTGTGTTTTGGTTTTTTAAGAATCATATTTTGAAGAGTATTTACTGCGGCAGCGGCAGCGGCAGCTAG	YFVFWFFKNHILKSIYCGSGSGS*
ATGTTTGTTGTTTGGATTTTTGATCGTAAGGGTCGGGTGTATTATTGTTGCGGCAGCGGCAGCGGCAGCTAG	YFVVWIFDRKGRVYYCCGSGSGS*
ATGTTTCTGTATCAGACTTGGCATGCGTAGAAGATTTTTTTGACTTACTGCGGCAGCGGCAGCGGCAGCTAG	YFLYQTWHA*KIFLTYCGSGSGS*
ATGTTTATTTGTTGGTATTTTTTGAGGAATCGTGTGCATTCGAGTCCTTGCGGCAGCGGCAGCGGCAGCTAG	YFICWYFLRNRVHSSPCGSGSGS*
ATGTTTTTGACTCATAATTTTAATACGGGTGTTTTTATTTTGTCGTATTGCGGCAGCGGCAGCGGCAGCTAG	YFLTHNFNTGVFILSYCGSGSGS*
ATGTTTGTGTTGTTTTATATTAAGCATAGGCTTGTTGCGTATCGTTACTGCGGCAGCGGCAGCGGCAGCTAG	YFVLFYIKHRLVAYRYCGSGSGS*
ATGTTTGTGACTCATACTTGGGATGATGGTCATTTTGCTTTGTTTTACTGCGGCAGCGGCAGCGGCAGCTAG	YFVTHTWDDGHFALFYCGSGSGS*
ATGATTACGTTGGTGTGGATTGATGTTACTGGGGTTATTTATACTTGGTGCGGCAGCGGCAGCGGCAGCTAG	YITLVWIDVTGVIYTWCGSGSGS*
ATGGATTTGAGTATTTATTGGTGTGGTAGTACTGTTTGTTATAGTTGGTGCGGCAGCGGCAGCGGCAGCTAG	YDLSIYWCGSTVCYSWCGSGSGS*
ATGTTTTTGAAGTTTGAGTGGATTGATTCGGCGTTTCGTTTGGTGTATTGCGGCAGCGGCAGCGGCAGCTAG	YFLKFEWIDSAFRLVYCGSGSGS*
ATGCGTTATCATTTGGGTCCGTGGCCCTATTTGAAGTTGCGTGCTGGTTGCGGCAGCGGCAGCGGCAGCTAG	YRYHLGPWPYLKLRAGCGSGSGS*
ATGTTTTTGATAGTTGGTTGGCATGAGGGGGTTCTTTCTTTGCATTATTGCGGCAGCGGCAGCGGCAGCTAG	YFLIVGWHEGVLSLHYCGSGSGS*
ATGTTTATTAATTGGATTTGGCTGGCTGATCAGCGGGGTTATTATGCTTGCGGCAGCGGCAGCGGCAGCTAG	YFINWIWLADQRGYYACGSGSGS*
ATGTTTGTTTTTTGGTATTGGAATAGTGGTACGTTGTTGGTTGGTAATTGCGGCAGCGGCAGCGGCAGCTAG	YFVFWYWNSGTLLVGNCGSGSGS*
ATGCGTTATCATTTGGGTCCGTGGCCTTATTTGAAGTTGCGTGCTGGTTGCGGCAGCGGCAGCGGCAGCTAG	YRYHLGPWPYLKLRAGCGSGSGS*
ATGTTTCTGATTCATTCTTTTAATGATACGATTTTTCAGTTGCGTCGTTGCGGCAGCGGCAGCGGCAGCTAG	YFLIHSFNDTIFQLRRCGSGSGS*
ATGTTTGTTTGGTGTTATTGTATTGAGGGTAAGCTGTCTAGGGATAGTTGCGGCAGCGGCAGCGGCAGCTAG	YFVWCYCIEGKLSRDSCGSGSGS*
ATGTTTGTTACTTGGTCTTGGAATAATGGGTTGGTGCGGGGGAGTTATTGCGGCAGCGGCAGCGGCAGCTAG	YFVTWSWNNGLVRGSYCGSGSGS*
ATGAGGGTTTTTAATATTAGTTGGGATGGCGAGTATCGCTCTTGGCGGTGCGGCAGCGGCAGCGGAAGCTAG	YRVFNISWDGEYRSWRCGSGSGS*
ATGGTTCGGTTTATTAATTTTCGTACTGGGTGGCGTATTCATAGTCCGTGCGGCAGCGGCAGCGGCAGCTAG	YVRFINFRTGWRIHSPCGSGSGS*
ATGTTTGTTAGGTTTATTTGGGAGCATGATAAGGTTATTGCTATTAACTGCGGCAGCGGGAGCGGCAGCTAG	YFVRFIWEHDKVIAINCGSGSGS*
ATGTTTGTTTGTTATATTTGGAGTAATCATGTGATTAGGTTGGTTCGCTGCGGCAGCGGCAGCGGCAGCTAG	YFVCYIWSNHVIRLVRCGSGSGS*
ATGTTTGTTGTGGGGTATTGGGAGAATGATATGATTCATTGGAAGAGCTGCGGCAGCGGCAGCGGCAGCTAG	YFVVGYWENDMIHWKSCGSGSGS*
ATGTTTTTGTTTCATCGGTGGGTGTCGGGTAAGCTGTATACGGATTATTGCGGCAGCGGCAGCGGCAGCTAG	YFLFHRWVSGKLYTDYCGSGSGS*
ATGTTTGTTTTGCATAATACTTGGAAGGGTAGTAAGTATCGTCTTGTTTGCGGCAGCGGCAGCGGCAGCTAG	YFVLHNTWKGSKYRLVCGSGSGS*
ATGGTTTTGTGTAATTATTTTTCGCGGGCTGCTTTTTAGTATTATTATTGCGGCAGCGGCAGCGGCAGCTAG	YVLCNYFSRAAF*YYYCGSGSGS*
ATGCGTCTGAAGTATAGGTTTAAGCCGTTTTTGTTGTGGGTTGATCGTTGCGGCAGCGGCAGCGGCAGCTAG	YRLKYRFKPFLLWVDRCGSGSGS*
ATGTTTCTGAATTCTTTGTGGAGTAATGGTAAGTTTTTTCTGGCGTATTGCGGCAGCGGCAGCGGCAGCTAG	YFLNSLWSNGKFFLAYCGSGSGS*
ATGTTTGTGAAGCAGTATTGGTTGGAGGGGTATTTGGCTGCTGTGTATTGCGGCAGCGGCAGCGGCAGCTAG	YFVKQYWLEGYLAAVYCGSGSGS*
ATGTTTGTGAGGTTTTGGTTTGATCCTGTTTCTACTAAGCTTCGTTCATGCGGCAGCGGCAGCGGCAGCTAG	YFVRFWFDPVSTKLRSCGSGSGS*
ATGGTTTTTACTGATTATCCGATTTCGTTGAATCATTACGTTCTTAAGTGCGGCAGCGGCAGCGGCAGCTAG	YVFTDYPISLNHYVLKCGSGSGS*
ATGTCTGCGTTTTTTATTCTAACGGCTTGGCCGGAGCTTCGTCTGGGTTGCGGCAGCGGCAGCGGCAGCTAG	YSAFFILTAWPELRLGCGSGSGS*
ATGTGGTTTGAGTTGGGGCCGTGGCCTTGGTTGCATCTGGTTCCTCGCTGCGGCAGCGGCAGCGGCAGCTAG	YWFELGPWPWLHLVPRCGSGSGS*
ATGTTTGTTTGTTTTTATTTTATTGAGGGTAAGCTTTCTAATTATAGTTGCGGCAGCGGCAGCGGCAGCTAG	YFVCFYFIEGKLSNYSCGSGSGS*
ATGTTTTTGTTTCATCGGTGGGAGACGGGTAAGCTGTATACGGATTAGTGCGGCAGCGGCAGCGGCAGCTAG	YFLFHRWETGKLYTD*CGSGSGS*
ATGCGTTTTTTGTGGAGTAGTTTTTCTAGTCGGCCTAATTGGGTTCATTGCGGCAGCGGCAGCGGCAGCTAG	YRFLWSSFSSRPNWVHCGSGSGS*
ATGTTTGTTACTTTTCTGTGGTATGAGGGGTATATTCGGGGTCATTACTGCGGCAGCGGCAGCGGCAGCTAG	YFVTFLWYEGYIRGHYCGSGSGS*
ATGATTGTGATTTTGAGTGATACTTCGTATAGGTGGTTGGATCAGCCTTGCGGCAGCGGCAGCGGCAGCTAG	YIVILSDTSYRWLDQPCGSGSGS*
ATGAATGTGTTGTTGAGGAGGCATAATCAGACTATCAAGGTCGTGTGGTGCGACAGCGGCAGCGGCAGCTAG	YNVLLRRHNQTIKVVWCDSGSGS*
ATGGTGTTTGCTCATAATTTGCAGCATTTTTTTCGTAGTAGTCATTGCTGCGGCAGCGGCAGCGGCAGCTAG	YVFAHNLQHFFRSSHCCGSGSGS*
ATGTTTATTACTAAGTCTTGGTGGAAGGGTAAGTTGATTCTTACGTATTGCGGCAGCGGCAGCGGCAGCTAG	YFITKSWWKGKLILTYCGSGSGS*
ATGTTTGTTCGTTGGATTTGGGTTAGGCAGCGTTTGTCTGTGTTGAATTGCGGCAGCGGCAGCGGCAGCTAG	YFVRWIWVRQRLSVLNCGSGSGS*
ATGAATGTGTTGTTGAGGTGGCATAATCAGACTATTCAGGTCGTGTGGTGCGGCAGCGGCAGCGGCAGCTAG	YNVLLRWHNQTIQVVWCGSGSGS*
ATGCCTTATAAGTTTGGTTGGATTGATCGTGGTTTGGCGTGGCAGTGGTGCGGCAGCGGCAGCGGCAGCTAG	YPYKFGWIDRGLAWQWCGSGSGS*
ATGTTTGTTAGGTATTATTGGACGCTTGGTCGGATTCAGTTGGCTTACTGCGGCAGCGGCAGCGGCAGCTAG	YFVRYYWTLGRIQLAYCGSGSGS*
ATGACTTATTATGTGCTTCTGCAGAGGTGGCCTCCTGTTTGGGCGCCCTGCGGCAGCGGCAACGGCAGCTAG	YTYYVLLQRWPPVWAPCGSGNGS*
ATGTCGTGTAGGTGGATTTGGAAGACCTTTAATTCGGTGCCGTTTTGGTGCGGCAGCGGCAGCGGCAGCTAG	YSCRWIWKTFNSVPFWCGSGSGS*
ATGTTTCTTTGTCAGCGTTTTCATGATGATATTTATGAGCTGTGGCGCTGCGGCAGCGGCAGCGGCAGCTAG	YFLCQRFHDDIYELWRCGSGSGS*
ATGTTTTTGTTTCATCGGTGGGTGTCGGGTAAGCTGTAGACGGATCTTTGCGGCAGCGGCAGCGGCAGCTAG	YFLFHRWVSGKL*TDLCGSGSGS*
ATGTTTTTGCGTAGTTATTGGAATGCGGGTTGGCTGGCGCTGCGTTATTGCGGCAGCGGCAGCGGCAGCTAG	YFLRSYWNAGWLALRYCGSGSGS*
ATGTGGCAGATGCATTCTTATAATGTTACGAGTTTTTATCTGCTTCGCTGCGGCAGCGGCAGCGGCAGCTAG	YWQMHSYNVTSFYLLRCGSGSGS*
ATGTTTTTGATTCAGTATTTTGATAAGGATCGGTTTCGTGCGATTTATTGCGGCAGCGGCAGCGGCAGCTAG	YFLIQYFDKDRFRAIYCGSGSGS*
ATGTTTGTGCAGTGTTCTTTTTTTGAGGGGGTGTTGAGTTGTCAGTACTGCGGCAGCGGCAGCGGCAGCTAG	YFVQCSFFEGVLSCQYCGSGSGS*
ATGTTTTTGGTTAATAAGTGGAATCCGGATGGTTTTTATTTGCTGTACTGCGGCAGCGGCAGCGGCAGCTAG	YFLVNKWNPDGFYLLYCGSGSGS*
ATGTTTATTTGTTGGTATTTTTTGAGGAATCGTGTGCATTCGAGTCCCTGCGGCAGCGGCAGCGGCAGCTAG	YFICWYFLRNRVHSSPCGSGSGS*
ATGTTTTACAAGGGTTTTTTTAAGAATGGTATTTATGTGTCTATTTACTGCGGCAGCGGCAGCGGCAGCTAG	YFYKGFFKNGIYVSIYCGSGSGS*
ATGACTTATTATGTGCTTCTGCAGAGGTGGCCTCCTGTTTGGGCGCCCTGCGGCAGCGGCAGCGGCAGCTAG	YTYYVLLQRWPPVWAPCGSGSGS*
ATGTGGGTTACTTGGTCTTGGAATAAGGGGTTTTGGCGTGGGAGTTATTGCGGCAGCGGCAGCGGCAGCTAG	YWVTWSWNKGFWRGSYCGSGSGS*
ATGTATTATTATGTGCTTCTGCAGAGGTGGCCTCCTGTTTGGGCGCCCTGCGGCAGCGGCAGCGGCAGCTAG	YYYYVLLQRWPPVWAPCGSGSGS*
ATGATGGAGAATTTGAAGTGGACTGCGAATGGGTATCTTACGTATTGGTGCGGCAGCGGCAGCGGCAGCTAG	YMENLKWTANGYLTYWCGSGSGS*
ATGTTTAGGACGCAGTATTGGAAGCAGAATGGTTTTATGACTAGGAACTGCGGCAGCGGCAGCGGCAGCTAG	YFRTQYWKQNGFMTRNCGSGSGS*
ATGCTTGTGGAGTTTCTGTGGAATGATTGTCGTCTTAAGGCGTTTTATTGCGGCAGCGGCAGCGGCAGCTAG	YLVEFLWNDCRLKAFYCGSGSGS*
ATGGAGACTTTTTATACGTGTAGGGATTTGGGTATTCCTGTTCATTGGTGCGGCAGCGGCAGCGGCAGCTAG	YETFYTCRDLGIPVHWCGSGSGS*
ATGTTTGTTTGTTTTAAGTTTTATAATCAGAGGCTTTTTTCGTCGTATTGCGGCAGCGGCAGCGGCAGCTAG	YFVCFKFYNQRLFSSYCGSGSGS*
ATGTTTATTTGTAATAATTTGTTTCATTATGGGAGGTTTAGGCTTGATTGCGGCAGCGGCAGGGGCAGCTAG	YFICNNLFHYGRFRLDCGSGRGS*
ATGTTTTATTATGGTTATTGGCGTGATTCTGTTTATCATGCACATTATTGCGGCAGCGGCAGCGGCAGCTAG	YFYYGYWRDSVYHAHYCGSGSGS*
ATGTTTGCTGGTTGGTAGTGGACTGATGGGCTTGTGAGTGAGGTGGTGTGCGGCGGCGGCAGCGGCAGCTAG	YFAGW*WTDGLVSEVVCGGGSGS*
ATGTTTGGGGGGTGGTTTTGGTATAATAATCGGCTGGGGGCGAAGTCCTGCGGCAGCGGCAGCGGCAGCTAG	YFGGWFWYNNRLGAKSCGSGSGS*
ATGTTTTTGAAGATTGAGTGGATTGATTCGGCGTTTCGTTTGGTGTATTGCGGCAGCGGCAGCGGCAGCTAG	YFLKIEWIDSAFRLVYCGSGSGS*
ATGTTTTTTAAGGATAAGTTTGAGAATGGTGTTTATGTTGCTTGTTTTTGCGGCAGCGGCAGCGGCAGCTAG	YFFKDKFENGVYVACFCGSGSGS*
ATGGATTTTGTGGCTTTTAGTTTTTTTCAGGGTAGGGTTGTGGTTGTGTGCGGCAGCGGCAGCGGCAGCTAG	YDFVAFSFFQGRVVVVCGSGSGS*
ATGTTTGTGTGTTGGGATTGGATTCATGGTTCTGTTAAGGCGTCTTCGTGCGGCAGCGGCAGCGGCAGCTAG	YFVCWDWIHGSVKASSCGSGSGS*
ATGTTTGTTAGTTGGTATTGGGAGGATTCGTGTTTGTGGGCTTGTTGCTGCGGCAGCGGCAGCGGCAGCTAG	YFVSWYWEDSCLWACCCGSGSGS*
ATGTTTGTTTGTTTTAAGTTTTATAATCAGAGGCTTTTTTCGTCGTATTGCGGCAGCGGCAGCGGCAGCTAG	YFVCFKFYNQRLFSSYCGSGSGS*
ATGATTCGTCAGGAGTGGGTGAATCCGGGGAAGTTGGAGGTTACTAAGTGCGGCAGCGGCAGCGGCAGCTAG	YIRQEWVNPGKLEVTKCGSGSGS*
ATGTTTTTGACGACTATTTGGCTTGATGGTACGGTCCTGTTGCAGTATTGCGGCAACGGCAGCGGCAGCTAG	YFLTTIWLDGTVLLQYCGNGSGS*
ATGTGGTGTGTTTTGCTCGATTATCCTGGGCGGATGCCTTCGTGTCTCTGCGGCAGCGGCAGCGGCAGCTAG	YWCVLLDYPGRMPSCLCGSGSGS*
ATGTTTGTTATTTGGCTTTTTAATCATGATGGGTTGGTCGTGGCTTATTGCGGCAGCGGCAGCGGCAGCTAG	YFVIWLFNHDGLVVAYCGSGSGS*
ATGTTTTTGATTCAGTATTTTGATAAGGATCGGCTTCGTGCGATTTATTGCGGCAGCGGCAGCGGCAGCTAG	YFLIQYFDKDRLRAIYCGSGSGS*
ATGTTTGAGGCTTGGCGTTTTGTTTATAAGATTCTTTTTTCTAGTCCTTGCGGCAGCGGCAGCGGCAGCTAG	YFEAWRFVYKILFSSPCGSGSGS*
ATGACGCATTTTGTTAGTTGGTATTGGAAGTTGGGTACTTTGTATGCGTGCGGCAGCGGCAGCGGCAGCTAG	YTHFVSWYWKLGTLYACGSGSGS*
ATGTTTTATAAGGGTTTTTTTAAGAATGGTATTTATGTGTCTATTTACTGCGGCAGCGGCAGCGGCAGCTAG	YFYKGFFKNGIYVSIYCGSGSGS*
ATGTTTGTTACGTGGACTTGGGATGATTGGAAGGTTTTTCCTACTCAGTGCGGCAGCGGCAGCGGCAGCTAG	YFVTWTWDDWKVFPTQCGSGSGS*
ATGATTGTGATTAGGTGGTCTAGGCATACGGTGGCTTATGATTGGACGTGCGGCAGCGGCAGCGGCAGCTAG	YIVIRWSRHTVAYDWTCGSGSGS*
ATGATTCATTGTCTGAGTGTTCAGGATGATATTAATGAGCCGTTGCGTTGCGGCAGCGGCAGCGGCAGCTAG	YIHCLSVQDDINEPLRCGSGSGS*
ATGTTTGTTAGGTATTATTGGACGCATGGTCGGATTCAGTTGGCGTATTGCGGCAGCGGCAGCGGCAGCTAG	YFVRYYWTHGRIQLAYCGSGSGS*
ATGCGTTATCATTTGGGTCCGTGGCCTTATTTGAAGTTGCGTGCTGGTTGCGGCAGCGGCAGCGGCAGCTAG	YRYHLGPWPYLKLRAGCGSGSGS*
ATGTTTGATGATTTTTATTTTGATATGCAGAAGGTTAAGTATTATCACTGCGGCAGCGGCAGCGGCAGCTAG	YFDDFYFDMQKVKYYHCGSGSGS*
ATGTTTGTGTCGTGGATGTGGTATGATGGTAGGCTTCTGGTTGTGCAGTGCGGCAGCGGCAGCGGCAGCTAG	YFVSWMWYDGRLLVVQCGSGSGS*
ATGTTTCTTTGTCAGCGTTTTCATGATGATTTTTATTAGCTGTGGCGGTGCGGCAGCGGCAGCGGCAGCTAG	YFLCQRFHDDFY*LWRCGSGSGS*
ATGTTTTTTTGTCATTCTTGGGCTAATGGTTTTTATCTGGCTTGGTTTTGCGGCAGCGGCAGCGGCAGCTAG	YFFCHSWANGFYLAWFCGSGSGS*
ATGTTTTTTAAGGGTAAGTTTGAGACTGGTATTTATGTTGATTGTTTTTGCGGCAGCGGCAGCGGCAGCTAG	YFFKGKFETGIYVDCFCGSGSGS*
ATGTTTGTTACGTGGCGTTTTGTTGATAATATTCAGTTTTCGAATCGTTGCGGCAGCGGCAGCGGCAGCTAG	YFVTWRFVDNIQFSNRCGSGSGS*
ATGTTTGTTTGTTTTAAGTTTTATAATCAGAGGCTTTTTTCGTCGTACTGCGGCAGCGGCAGCGGCAGCTAG	YFVCFKFYNQRLFSSYCGSGSGS*
ATGTTTCTTTGTCAGCGTTTTCATGATGATATTTATGAGCTGTGGCGTTGCGGCAGCGGCAGCGGCAGCTAG	YFLCQRFHDDIYELWRCGSGSGS*
ATGTTTTTGACTCATAATTTTAATACGGGTGTTTTTATTTCGTCGTATTGCGGCAGCGGCAGCGGCAGCTAG	YFLTHNFNTGVFISSYCGSGSGS*
ATGATTCATTGGACTTGGTCTGAGGGTGTGTTGGCGTCGCATTATCTGTGCGGCAGCGGCAGCGGCAGCTAG	YIHWTWSEGVLASHYLCGSGSGS*
ATGTTTGTTTTGTTTTATTTTGCTCGTGGTAAGTTGTGGTCGTGTGATTGCGGCAGCGGCAGCGGCAGCTAG	YFVLFYFARGKLWSCDCGSGSGS*
ATGTGGCTTATTGGGTATTGGAAGGGTACGCGGTATAATTTGATGATTTGCGGCAGCGGCAGCGGCAGCTAG	YWLIGYWKGTRYNLMICGSGSGS*
ATGTTTGTGAAGTGGCGTAGGAATGCTAATGGTTTGCTTGAGGCTTATTGCGGCAGCGGCAGCGGCAGCTAG	YFVKWRRNANGLLEAYCGSGSGS*
ATGTTTGTGTTGTTTTATATTAAGCATGGGCTTGTTGCGTATCGTTATTGCGGCAGCGGCAGCGGCAGCTAG	YFVLFYIKHGLVAYRYCGSGSGS*
ATGTGGTTTGTTCTGAGGTATTGTTATTTGTTTCCGGTTGCTATGGCTTGCGGCAGCGGCAGCGGCAGCTAG	YWFVLRYCYLFPVAMACGSGSGS*
ATGTTTGTGACTTGGACTTTTATTAATGGTAAGTTGAGGTCGCTTTCGTGCGGCAGCGGCAGCGGCAGCTAG	YFVTWTFINGKLRSLSCGSGSGS*
ATGGTTCTTTTTGATCTTGCGCCGGATTTGCGTCCTGTTTGTACGTATTGCGGCAGCGGCAGCGGCAGCTAG	YVLFDLAPDLRPVCTYCGSGSGS*
ATGAGGTATTTTGTGTGTAAGGAGTTGTTTAATGAGTGGCTGCAGTATTGCGGCAGCGGCAGCGGCAGCTAG	YRYFVCKELFNEWLQYCGSGSGS*
ATGTTTGTTTGTCATCATTGGATTGCGACGAAGGTGGCTCTTTATCATTGCGGCAGCGGCAGCGGCAGCTAG	YFVCHHWIATKVALYHCGSGSGS*
ATGTTTATTAATTGGATTTGGCTGGCTGATCAGCGGGGTTATTATGCTTGCGGCAGCGGCAGCGGCAGCTAG	YFINWIWLADQRGYYACGSGSGS*
ATGTTTTTGTATTATATTTGGATTAATGGACGGTTTCAGTTGTTGCCGTGCGGCAGCGGCAGCGGCAGCTAG	YFLYYIWINGRFQLLPCGSGSGS*
ATGTTTGTGTTGTTTTATATTAAGCATGGGCTTGTAGCGTATCGTTACTGCGGCAGCGGCAGCGGCAGCTAG	YFVLFYIKHGLVAYRYCGSGSGS*
ATGAGTTATTTTATTTGGGCGAATTTTCAGGCTGAGCCTTATTTTGTTTGCGGCAGCGGCAGCTAG	YSYFIWANFQAEPYFVCGSGS*
ATGTTTTATAATTGTTTGTGGAAGAATGGGAAGTTTTCTTGTCATAAGTGCGGCAGCGGCAGCGGCAGCTAG	YFYNCLWKNGKFSCHKCGSGSGS*
ATGTTTGTGACGTGGTCTTTTGGGTCTGATGGTTTGATTTATAGTCACTGCGGCAGCGGCAGCGGCAGCTAG	YFVTWSFGSDGLIYSHCGSGSGS*
ATGGTTCATATTTCGTGGCCTAGGAATGCGTCTTATGCGCATAGTTGGTGCGGCAGCGGCAGCGGCAGCTAG	YVHISWPRNASYAHSWCGSGSGS*
ATGTTTGTGCTTCACTATTGGATGAATGGGGTTTTTATTATGCAGTATTGCGGCAGCGGCAGCGGCAGCTAG	YFVLHYWMNGVFIMQYCGSGSGS*
ATGTTTCTTTGTCAGCGTTTTCATGATGATATTTATGAGCTGTGGCGTTGCGGCAGCGGCAGCGGCAGCTAG	YFLCQRFHDDIYELWRCGSGSGS*
ATGAGGTATTTTGTGTGTAAGGAGTTGTTTAATGAGTGGCTGCATTATTGCGGCAGCGGCAGCGGCAGCTAG	YRYFVCKELFNEWLHYCGSGSGS*
ATGGCGTTTTATAAGTTTATTATTCATAAGTTTTATACGACGAGTTGGTGCGGCAGCGGCAGCGGCAGCTAG	YAFYKFIIHKFYTTSWCGSGSGS*
ATGTTTGTGTGTTGGTATTGGATTCATGGTTCTGTTAAGGCGTCTTCGTGCGGCAGCGGCAGCGGCAGCTAG	YFVCWYWIHGSVKASSCGSGSGS*
ATGTTTGTTTGTTTTTATTTTATTGAGGGTAAGCTTTCTAATTATAGTTGCGGCAGCGGCAGCGGCAGCTAG	YFVCFYFIEGKLSNYSCGSGSGS*
ATGTTTGTTTCGTGGATTGTGAATAAGAATGGGTGGTTTATTGCGGTGTGCGGCAGCGGCAGCGGCAGCTAG	YFVSWIVNKNGWFIAVCGSGSGS*
ATGTTTGTGACTCATACTTGGGATGATGGTCATTTTGCTTTGTTTTTGTGCGGCAGCGGCAGCGGCAGCTAG	YFVTHTWDDGHFALFLCGSGSGS*
ATGTATTATTGTTTGTATTATTTTGGGTATACTACGCCTATGTGTAGGTGCGGCAGCGGCAGCGGCAGCTAG	YYYCLYYFGYTTPMCRCGSGSGS*
ATGCTGGTTTGTCATACGTGGACGAATGGTTTGGTTAGGTTGCATTACTGCGGCAGCGGCAGCGGCAGCTAG	YLVCHTWTNGLVRLHYCGSGSGS*
ATGTTTTTGTTTCATCGGTGGGTGTCGGGTAAGCTGTATACGGATTACTGCGGCAGCGGCAGCGGCAGCTAG	YFLFHRWVSGKLYTDYCGSGSGS*
ATGAAGTCTTATAAGCTGTCTTCGTGGCCGGGCCTGGTGTAGTTGCTGTGCGGCAGCGGCAGCGGCAGCTAG	YKSYKLSSWPGLV*LLCGSGSGS*
ATGTTTGTTGAGTGGAAGTATGATAAGTCGACGGGGTTGGTTTATGCGTGCGGCAGCGGCAGCGGCAGCTAG	YFVEWKYDKSTGLVYACGSGSGS*
ATGTTTGTTGTGTGGTATTGGGAGAATGATATTATTCATTGGTAGAGCTGCGGCAGCGGCAGCGGCAGCTAG	YFVVWYWENDIIHW*SCGSGSGS*
ATGTTTGTTTGTTATTATTTTAAGGCTGGTACGCTGCATTCTTGTTGGTGCGGCAGCGGCAGCGGCAGCTAG	YFVCYYFKAGTLHSCWCGSGSGS*
ATGTTTGTTATTTTTCGTTTTGTGGCTGGTGTTCTTAAGTCTTGTTCGTGCGGCAGCGGCAGCGGCAGCTAG	YFVIFRFVAGVLKSCSCGSGSGS*
ATGTTTGTTTGTGGTCACTTTTCGGCTGGTTGTTATCGGTTGTATCGGTGCGGCAGCGGCAGCGGCAGCTAG	YFVCGHFSAGCYRLYRCGSGSGS*
ATGTTTGTTAATTTTAAGTTTATTAATGGTAAGCTTGTTTATTGTTCGTGCGGCAGCGGCAGCGGCAGCTAG	YFVNFKFINGKLVYCSCGSGSGS*
ATGTTTGTTGTTTTGTATTTTGATATGCAGAAGGTTAAGTATTATCATTGCGGCAGCGGCAGCGGCAGCTAG	YFVVLYFDMQKVKYYHCGSGSGS*
ATGTTTGTTAGTTTTATTTTTTATCGTGGTATTCTGAAGGCGGGGTTCTGCGGCAGCGGCAGCGGCAGCTAG	YFVSFIFYRGILKAGFCGSGSGS*
ATGTTTGTTGTTTTTAGGTGGGTTGGGGGTCGTCTGGATGCTAGGTATTGCGGCAGCGGCAGCGGCAGCTAG	YFVVFRWVGGRLDARYCGSGSGS*
ATGTTTTTGCGTAGTTATTGGAATGCGGGTTGGCTGGCGCTGCGTTAGTGCGGCAGCGGCAGCGGCAGCTAG	YFLRSYWNAGWLALR*CGSGSGS*
ATGTTGATTCATTTTACGTATTGTGAGTTTTTTCCTCGGGCTACGTATTGCGGCAGCGGCAGCGGCAGCTAG	YLIHFTYCEFFPRATYCGSGSGS*
ATGTTTTTGGCTTATGAGTTTTTTAATGGGCGTTTTGCGCTTTATACCTGCGGCAGCGGCAGCGGCAGCTAG	YFLAYEFFNGRFALYTCGSGSGS*
ATGTTTGTGACTTGGTATTGGAGGTTTAGTCAGTTGTCTGTGGTGAATTGCGGCAGCGGCAGCGGCAGCTAG	YFVTWYWRFSQLSVVNCGSGSGS*
ATGTTTTTGCGTCAGATTTTTAACTGGGGTGAGTATCAGGCTGTGTACTGCGGCAGCGGCAGCGGCAGCTAG	YFLRQIFNWGEYQAVYCGSGSGS*
ATGTTTATTTTGGTTCGTTGGAAGAATGGTTCGATTACTATTTATCGTTGCGGCAGCGGCAGCGGCAGCTAG	YFILVRWKNGSITIYRCGSGSGS*
ATGTTTTTGAAGTATTATTTTGTTAATGGTTTTTTTAATCTTGAGACTTGCGGCAGCGGCAGCGGCAGCTAG	YFLKYYFVNGFFNLETCGSGSGS*
ATGTTTCTGATTGCTTTTTTTAAGAATGGGCGCCTGATTCAGTCGTATTGCGGCAGCGGCAGCGGCAGCTAG	YFLIAFFKNGRLIQSYCGSGSGS*
ATGTTTGAGAAGGGTTTTTAGACTGCTCCTGGGAATATTCTTGAGTATTGCGGCAGCGGCAGCGGCAGCTAG	YFEKGF*TAPGNILEYCGSGSGS*
ATGTTTGTGTGTTGGTATTGGATTCATGGTTCTGTTAAGGCGTCTTCCTGCGGCAGCGGCAGCGGCAGCTAG	YFVCWYWIHGSVKASSCGSGSGS*
ATGTTTTATTATGGTTATTGGCGTGATTCTGTTTATCATGCTCATTACTGCGGCAGCGGCAGCGGCAGCTAG	YFYYGYWRDSVYHAHYCGSGSGS*
ATGTTTATTTGTTGGTATTTTTTGAGGAATCGTGTGCATTCGAGTCCTTGCGGCAGCGGCAGCGGCAGCTAG	YFICWYFLRNRVHSSPCGSGSGS*
ATGTTTGTTACTTTTCTGTGGTATGAGGGGTATATTCGGGGTCATTATTGCGGCAGCGGCAGCGGCAGCTAG	YFVTFLWYEGYIRGHYCGSGSGS*
ATGTTTGTTTTGCATAATACTTGGAAGGGTAGTAAGTATCGTCTTGTTTGCGGCAGCGGCAGCGGCAGCTAG	YFVLHNTWKGSKYRLVCGSGSGS*
ATGTTTTTTGTGCATTATTGGGAGTGTAATCGTTTTTTGATTCGGTACTGCGGCAGCGGCAGCGGCAGCTAG	YFFVHYWECNRFLIRYCGSGSGS*
ATGACGACTTATGGGTATTTGAATCCTCAGTGTATTTGGGTTTGGACTTGCGGCAGCGGCAGCGGCAGCTAG	YTTYGYLNPQCIWVWTCGSGSGS*
ATGTTTGTTAAGGCGCATTGGAATAATCATATTCTGACGCTGAAGTACTGCGGCAGCGGCAGCGGCAGCTAG	YFVKAHWNNHILTLKYCGSGSGS*
ATGTGTTATCATTTGGGTCCGTGGCCTTATTTGAAGTTGCGTGCTGGTTGCGGCAGCGGCAGCGGCAGCTAG	YCYHLGPWPYLKLRAGCGSGSGS*
ATGTTTATTTATTTTTATATTGATAATGGTAAGCTTCAGCATAGGTCTTGCGGCAGCGGCAGCGGCAGCTAG	YFIYFYIDNGKLQHRSCGSGSGS*
ATGTCGTTTTATATTATTTGGAATAAGTTGTATCATCAGGGTTGGAGTTGCGGCAGCGGCAGCGGCAGCTAG	YSFYIIWNKLYHQGWSCGSGSGS*
ATGTCGGTTTGGGGGCGGTTTAATCCGGCGGGGATTCTGTCGTCGCATTGCGGCAGCGGCAGCGGCAGCTAG	YSVWGRFNPAGILSSHCGSGSGS*
ATGTTTTTGTGTACGAAGTGGAATTATGGTCGTTGGTATCTGTTTTATTGCGGCAGCGGCAGCGGCAGCTAG	YFLCTKWNYGRWYLFYCGSGSGS*
ATGGTTGTTATTACTTGGCATGGTTGTTATCGTTGTCTTATGAAGTACTGCGGCAGCGGCAGCGGCAGCTAG	YVVITWHGCYRCLMKYCGSGSGS*
ATGTTTGTGGAGTGGTTTTGGTTTAATAATCGGTTGGTGGCGCAGTATTGCGGCAGCGGCAGCGGCAGCTAG	YFVEWFWFNNRLVAQYCGSGSGS*
ATGGTTAGGTTGGATTGGACTATTAGGGGTCTGACTACTCGTTGGGAGTGCGGCAGCGGCAGCGGCAGCTAG	YVRLDWTIRGLTTRWECGSGSGS*
ATGCGTTCTAAGCGGACGTATTGTTGTTTTTATACTATTCAGGTGTGCTGCGGCAGCGGCAGCGGCAGCTAG	YRSKRTYCCFYTIQVCCGSGSGS*
ATGGGGAGTGCTAGTTCTTTTGTTGTGTGGTCTATTCAGAATATTGGGTGCGGCAGCGGCAGCGGCAGCTAG	YGSASSFVVWSIQNIGCGSGSGS*
ATGTTTTTGTATTTTTCGTTTGATAATACCCGTTTCTCCCACCGTTTTTGCGGCAGCGACAGCGGCAGCTAG	YFLYFSFDNTRFSHRFCGSDSGS*
ATGAGGCTTTGTTATTTTTGGCATGAGGGGACTGTTAGGATTCTGGGTTGCGGCAGCGGCAGCGGCAGCTAG	YRLCYFWHEGTVRILGCGSGSGS*
ATGTTTCTGAGGTATGTGTGGCTGTCGGATAAGTTGCAGATGCTTTATTGCGGCAGCGGCAGCGGCAGCTAG	YFLRYVWLSDKLQMLYCGSGSGS*
ATGCCTGTTTGTAGTGTGTGGCATGATACGGTGCTTTTTCTTTATCTTTGCGGCAGCGGCAGCGGCAGCTAG	YPVCSVWHDTVLFLYLCGSGSGS*
ATGGTGGCGTTTTTTTCGGCTGGTTTTCTTAATTATGGTCCTACGTGGTGCGGCAGCGGCAGCGGCAGCTAG	YVAFFSAGFLNYGPTWCGSGSGS*
ATGTTTGTGGAGTGGTTTTGGTTTAATAATCGGTTGGTGGCGCAGTCCTGCGGCAGCGGCAGCGGCAGCTAG	YFVEWFWFNNRLVAQSCGSGSGS*
ATGTTTGTGCTTAATAGGTGGACTAATGGTAGGATTCAGCTGTATTATTGCGGCAGCGGCAGCGGCAGCTAG	YFVLNRWTNGRIQLYYCGSGSGS*
ATGTTTCTTTGTCAGCGTTTTCATGATGATATTTATGAGCTGTGGCGTTGCGGCAGCGGCAGCGGCAGCTAG	YFLCQRFHDDIYELWRCGSGSGS*
ATGTTTTTGCATGAGTATTGGCTTAATGGTCGTTGGTATTTGTTGATTTGCGGCAGCGGCAGCGGCAGCTAG	YFLHEYWLNGRWYLLICGSGSGS*
ATGTTTTTGTTTCATCGTTGTGTTTTGGGGCAGCTGTATACGGATTATTGCGGCAGCGGCAGCGGCAGCTAG	YFLFHRCVLGQLYTDYCGSGSGS*
ATGTTTGTGCTTTGGCGTTTTCATAATAGTTTGTTGTATGCTTTTCGCTGCGGCAGCGGCAGCGGCAGCTAG	YFVLWRFHNSLLYAFRCGSGSGS*
ATGTTTCTGTGTTATGAGATTACGGATTGTAAGTATTCGTCTTGGTATTGCGGCAGCGGCAGCGGCAGCTAG	YFLCYEITDCKYSSWYCGSGSGS*
ATGTTTGTTAGGTATTATTGGACGCTTGGTCGGATTCAGTTGGCTTACTGCGGCAGCGGCAGCGGCAGCTAG	YFVRYYWTLGRIQLAYCGSGSGS*
ATGTTTGTGTTTTGGTTTTTTAAGAATCATATTTTGTAGAGTATTTACTGCGGCAGCGGCAGCGGCAGCTAG	YFVFWFFKNHIL*SIYCGSGSGS*
ATGTTTATTAATCATGCGTGGAATTATGGTTCGTTGAGTATTCTGTACTGCGGCAGCGGCAGCGGCAGCTAG	YFINHAWNYGSLSILYCGSGSGS*
ATGTTTGTTTGTTTTTATTTTATTGAGGGTAAGCTTTCTAATTATAGGTGCGGCAGCGGCAGCGGCAGCTAG	YFVCFYFIEGKLSNYRCGSGSGS*
ATGTTTGTGCGGAGTTTTTGGATTGATGAGACTTATGTGATTTGTTATTGCGGCAGCGGCAGCGGCAGCTAG	YFVRSFWIDETYVICYCGSGSGS*
ATGTTTGTTATTTTTCGTTTTGTGGCTGGTGTTCTTAAGTCTTGTTCGTGCGGCAGCGGCAGCGGCAGCTAG	YFVIFRFVAGVLKSCSCGSGSGS*
ATGTTTTTGATTCAGTATTTTGATAAGGATCGGTTTCGTGCGATTTATTGCGGCAGCGGCAGCGGCAGCTAG	YFLIQYFDKDRFRAIYCGSGSGS*
ATGATTGTGCGTTTGTAGTGGTCTCATCAGTGTTTGTATTATAGGTAGTGCGGCAGCGGCAGCGGCAGCTAG	YIVRL*WSHQCLYYR*CGSGSGS*
ATGTGTATTAAGTTTTATTTTGAGATTGGTAGGTTGAAGGCAACGTATTGCGGCAGCGGCAGCGGCAGCTAG	YCIKFYFEIGRLKATYCGSGSGS*
ATGTTTGTTTGTTTTAAGTTTTACAATCAAAGGCTTTTTTCGTCGTATTGCGGCAGCGGCAGCGGCAGCTAG	YFVCFKFYNQRLFSSYCGSGSGS*
ATGTTTGTTTGTTTTAAGTTTTATAATCAGAGGCTTTTTTCGTCGTATTGCGGCAGCGGCAGCGGCAGCTAG	YFVCFKFYNQRLFSSYCGSGSGS*
ATGTTTTTGTGTCAGGAGTTTAAGGCTAGGATTTATTATGCAAGTTATTGCGGCAGCGGCAGCGGCAGCTAG	YFLCQEFKARIYYASYCGSGSGS*
ATGTTTATCCAGGAGTATTGGTATCAGGTGCGTTATTCTTTGATTTATTGCGGCAGCGGCAGCGGCAGCTAG	YFIQEYWYQVRYSLIYCGSGSGS*
ATGTTTGTGTGTTGGTATTGGATTCATGGTTCTGTTAAGGCGTCTTCGTGCGGCAGCGGCAGCGGCAGCTAG	YFVCWYWIHGSVKASSCGSGSGS*
ATGTTTGCTAAGGTTTTGTGGAATAATGGTAATTTTGAGCTGATTTATTGCGGCAGCGGCAGCGGCAGCTAG	YFAKVLWNNGNFELIYCGSGSGS*
ATGTTTGTTAAGGCTCATTGGAATAATCATATTCTGACGCTGAAGTATTGCGGCAGCGGCAGCGGCAGCTAG	YFVKAHWNNHILTLKYCGSGSGS*
ATGGGTATGGTTGAGTAGAATACGCTTGATACTACTCAGCTGGAGTACTGCGGCAGCGGCAGCGGCAGCTAG	YGMVE*NTLDTTQLEYCGSGSGS*
ATGTTTGTGAATTGGTATTGGCATGGTGGGAAGCTTTTTTATAGGTATTGCGGCAGCGGCAGCGGCAGCTAG	YFVNWYWHGGKLFYRYCGSGSGS*
ATGGAGAATAAGCCTTATACTCCGCTTATTCAGTGGATTATTTGTTGTTGCGGCAGCGGTAGCGGCAGCTAG	YENKPYTPLIQWIICCCGSGSGS*
ATGACTTATTATGTGCTTCTGCAGAGGTGGCCTCCTGTTTGGGCGCCTTGCGGCAGCGGCAGCGGCAGCTAG	YTYYVLLQRWPPVWAPCGSGSGS*
ATGTTTGTTTGTTTTTATTTTATTGAGGGTAAGCTTTCTAATTATAGTTGCGGCAGCGGCAGCGGCAGCTAG	YFVCFYFIEGKLSNYSCGSGSGS*
ATGTTTTTTTATGGGTATTGGAGGTTGGGTCGTTATTATGGGCTGTGTTGCGGCAGCGGCAGCGGCAGCTAG	YFFYGYWRLGRYYGLCCGSGSGS*
ATGTTTTGTTATTGGCATTTTAATGATCGTGGGTATTGTTATCCGATTTGCGGCAGCGGCAGCGGCAGCTAG	YFCYWHFNDRGYCYPICGSGSGS*
ATGTTTGTGCGGTGGTATTTTCTGCCGGATGGGAAGGTGTATTCGACGTGCGGCAGCGGCAGCGGCAGCTAG	YFVRWYFLPDGKVYSTCGSGSGS*
ATGACTCTGTATCGGCTTACGGGGTGGCCGGCTCTTGCGCTGTGTCGGTGCGGCAGCGGCAGCGGCAGCTAG	YTLYRLTGWPALALCRCGSGSGS*
ATGATTGAGCTTGTTTATTCGCCTCTTCGTATAGTTGATGCGAGGTGGTGCGGCAGCGGCAGCGGCAGCTAG	YIELVYSPLRIVDARWCGSGSGS*
ATGATGTTGAAGCCTAATCCGTATCTGCATCTTTTGACTACTAAGCCCTGCGGCAGCGGCAGCGGCAGCTAG	YMLKPNPYLHLLTTKPCGSGSGS*
ATGTTTTTTAAGGAGATGTATGAGTTTGGCTATTATGTTGCTTGTTTTTGCGGCAGCGGCAGCGGCAGCTAG	YFFKEMYEFGYYVACFCGSGSGS*
ATGGCTTTGGTTTTGATTTGGTCGGGTCATACGCTTGTTGTTCGTTGGTGCGGCAGCGGCAGCGGCAGCTAG	YALVLIWSGHTLVVRWCGSGSGS*
ATGTTTTTGATTCAGTATTTTGATAAGGATCGGTTTCGTGCGATTTATTGCGGCAGCGGCAGCGGCAGCTAG	YFLIQYFDKDRFRAIYCGSGSGS*
ATGTTTGTTGTGGTTCGTTGGTTGGATGGGCATGTTAAGCTGGTGCTTTGCGGCAGCGGCAGCGGCAGCTAG	YFVVVRWLDGHVKLVLCGSGSGS*
ATGGCTGTGTGGTTTATTTTGAATTATACTGACCTTTTTCCTTATTCTTGCGGCAGCGGCAGCGGCAGCTAG	YAVWFILNYTDLFPYSCGSGSGS*
ATGTTTGTTTGTTTTAAGTTTTATAATCAGAGGCTTTTTTCGTCGTATTGCGGCAGCGGCAGCGGCAGCTAG	YFVCFKFYNQRLFSSYCGSGSGS*
ATGTTTGTTGATTGGTATTGGTGTAATGGTACTTTGTTTTATAATATTTGCGGCAGCGGCAGCGGCAGCTAG	YFVDWYWCNGTLFYNICGSGSGS*
ATGTTTGTGTGTTGGTATTGGATTCATGGTTCTGTTAAGGCGTCTTCGTGCGGTAGCGGCAGCGGCAGCTAG	YFVCWYWIHGSVKASSCGSGSGS*
ATGGTTTATGCGCGTAAGGATCTTACGAAGTTTGTTTCTTGGCATTTCTGCGGCAGCGGCAGCGGCAGCTAG	YVYARKDLTKFVSWHFCGSGSGS*
ATGCGTTATCATTTGGGTCCGTGGCCTTATTTGAAGTTGCGTGCTGGTTGCGGCAGCGGCAGCGGCAGCTAG	YRYHLGPWPYLKLRAGCGSGSGS*
ATGTTTGTTTGTCTGAATTTTTGGCAGGATAGTCGTTATGTTTTGATCTGCGGCAGCGGCAGCGGCAGCTAG	YFVCLNFWQDSRYVLICGSGSGS*
ATGTTTGTGAGGTTTTGGTTTGATCCTGTTTCTACTAAGCTTCGTTCCTGCGGCAGCGGCAGCGGCAGCTAG	YFVRFWFDPVSTKLRSCGSGSGS*
ATGTTTTATTATTATACGTTTACTAATGGGAATTATGTGGCGTGGCTTTGCGGCAGCGGCAGCGGCAGCTAG	YFYYYTFTNGNYVAWLCGSGSGS*
ATGTTTTTGTGTTATCGGTTTATTGATGGTCGTTTGTTTATTTTGTATTGCGGCAGCGGCAGCGGCAGCTAG	YFLCYRFIDGRLFILYCGSGSGS*
ATGTGTATTAAGTTTTATTTTGAGATTGGTAGGTTGAAGGCAACGTATTGCGGCAGCGGCAGCGGCAGCTAG	YCIKFYFEIGRLKATYCGSGSGS*
ATGTTTGTTTGGTGGCGGTTTAATCCGGCTGGGATTCTGTCTACGTATTGCGGCAGCGGCAGCGGCAGCTAG	YFVWWRFNPAGILSTYCGSGSGS*
ATGTTTCTTTAGCTTTATTGGCCGGGTTGTCATGTTTATTGGCGTTACTGCGGCAGCGGCAGCGGCAGCTAG	YFL*LYWPGCHVYWRYCGSGSGS*
ATGTTTGTGAGTTGGTATTGGATTCATGGTTCTGTTAAGGCGCCTTCGTGCGGCAGCGGCAGCGGCAGCTAG	YFVSWYWIHGSVKAPSCGSGSGS*
ATGTTTGTGACTTGGACTTTTATTAATGGTAAGTTGAGGTCGCTTTCGTGCGGCAGCGGCAGCTGCAGCTAG	YFVTWTFINGKLRSLSCGSGSCS*
ATGTTTGTTTGTTTTAGGTTTTATACTCAGAGGCTTTTTTCGTCGTACTGCGGCAGCGGCAGCGGCAGCTAG	YFVCFRFYTQRLFSSYCGSGSGS*
ATGATTCCGAATTGGTGGATGAGTGAGTGGCCTCAGCTTGAGCTTCGCTGCGGCAGCGGCAGCGGCAGCTAG	YIPNWWMSEWPQLELRCGSGSGS*
ATGTGTAGGTATGTTTGGAGGCAGTGGTCTCATCCGCCTCAGTGGATTTGCGGCAGCGGCAGCGGCAGCTAG	YCRYVWRQWSHPPQWICGSGSGS*
ATGTTTGAGTTTGGTTTTTTTAAGAATCCTATTTCGAAGCGTTTGTGCTGCGGCAGCGGCAGCGGCAGCTAG	YFEFGFFKNPISKRLCCGSGSGS*
ATGTTTGGGACTCATACTTGGGATGATGGTCATTTTGCTTTGTTTTTGTGCGGCAGCGGCAGCGGCAGCTAG	YFGTHTWDDGHFALFLCGSGSGS*
ATGCCTGTTTGTCATCGTGGGTTTAATCATTGGTATGTGGCGCATGATTGCGGCAGCGGCAGCGGCAGCTAG	YPVCHRGFNHWYVAHDCGSGSGS*
ATGCGTGATTATTGGATTTATACTTTTCGTTTGAAGCTTTTGTCTAGGTGCGGCAGCGGCAGCGGCAGCTAG	YRDYWIYTFRLKLLSRCGSGSGS*
ATGATTATTTTTAATTGGAATTGGGATGCGGCGGAAGTTTTTCGTTTTTGCGGCAGCGGCAGCGGCAGCTAG	YIIFNWNWDAAEVFRFCGSGSGS*
ATGTTTTTTTTTTGGGATTGGGATACTGGGACTCTTTGTTATACTAAGTGCGGCAGCGGCAGCGGCAGCTAG	YFFFWDWDTGTLCYTKCGSGSGS*
ATGTTTGTTACTTGTCGTCTTTTTTTGAATATTTTGTTTTCGAATCTTTGCGGCAGCGGCAGCGGCAGCTAG	YFVTCRLFLNILFSNLCGSGSGS*
ATGACGCATTTTGTTAGTTGGTATTGGAAGTTGGGTACTTTGTATGCGTGCGGCAGCGGCAGCGGCAGCTAG	YTHFVSWYWKLGTLYACGSGSGS*
ATGTTTGTTGCGTGGTATTTTCGTCATGGTTTGCTGTCTGTGGCGTGGTGCGGCAGCGGCAGCGGCAGCTAG	YFVAWYFRHGLLSVAWCGSGSGS*
ATGAGTTATTTTATTTGGGCTTATTTGCAGACTGAGCCTTTTTTTGTCTGCGGCAGCGGCAGCGGCAGCTAG	YSYFIWAYLQTEPFFVCGSGSGS*
ATGTTTTTGTGTTATCGGTTTATTGATGGTCGTTTGTTTATTCTGTATTGCGGCAGCGGCAGCGGCAGCTAG	YFLCYRFIDGRLFILYCGSGSGS*
ATGTTTATTTGTTGGTATTTTTTGAGGAATCGTGTGCATTCGAGTCCTTGCGGCAGCGGCAGCGGCAGCTAG	YFICWYFLRNRVHSSPCGSGSGS*
ATGTTTATTACGCAGTATTGGAAGCAGAATGTTTTTATGATTAGGTATTGCGGCAGCGGCAGCGGCAGCTAG	YFITQYWKQNVFMIRYCGSGSGS*
ATGTTTCTTAAGAGGTTTTGGCGTAAGTGTCAGCTGTTTCCGAAGTGGGGCGGCAGCGGCAGCGGCAGCTAG	YFLKRFWRKCQLFPKWGGSGSGS*
ATGTTTGTTTGTTTTTATTTTATTGAGGGTAAGCTTTCTAATTATAGCTGCGGCAGCGGCAGCGGCAGCTAG	YFVCFYFIEGKLSNYSCGSGSGS*
ATGTTTGTTAGGTATTATTGGACGCTTGGTCGGATTCAGTTGGCTTATTGCGGCAGCGGCAGCGGCAGCTAG	YFVRYYWTLGRIQLAYCGSGSGS*
ATGAGGCATAATAATGTGTATATTCCTCCTGGTAATTGTCATTGTGTTTGCGGCAGCGGCAGCGGCAGCTAG	YRHNNVYIPPGNCHCVCGSGSGS*
ATGTTTATTGTTTGGTTTTTTCGTAATGGTAAGGTGCGGAGTGCTAAGTGCGGCAGCGGCAGCGGCAGCTAG	YFIVWFFRNGKVRSAKCGSGSGS*
ATGTTTATTAAGTATCTTTGGGATAATGGTTCGTTTCTGCTGGTGTTTTGCGGCAGCGGCAGCGGCAGCTAG	YFIKYLWDNGSFLLVFCGSGSGS*
ATGACTTGTCGTTTTCAGTTTAATTGGTATTCGCCGACGACGTGGATTTGCGGCAGCGGCAGCGGCAGCTAG	YTCRFQFNWYSPTTWICGSGSGS*
ATGTTTTTTAGGGGGGATTGGAATGAGGAGCGGCTTATTCGTATTGTTTGCGGCAGCGGCAGCGGCAGCTAG	YFFRGDWNEERLIRIVCGSGSGS*
ATGTTTAAGGGGAGGAGTTATTTTGGGGCTTCGTTTTATTTGGTGGCGTGCGGCAGCGGCAGCGGCAGCTAG	YFKGRSYFGASFYLVACGSGSGS*
ATGTTTCTGAAGAGTACTTGGGTGAAGGGGCGTTATGTGATTTGGTATTGCGGCAGCGGCAGCGGCAGCTAG	YFLKSTWVKGRYVIWYCGSGSGS*
ATGAGTTATTTTATTTGGGCGAATTTTCAGACTGAGCCTTATTTTGTTTGCGGCAGCGGCAGCGGCAGCTAG	YSYFIWANFQTEPYFVCGSGSGS*
ATGACTTATTATGTGCTTCTGCAGAGGTGGCCTCCTGTTTGGGCGCCCTGCGGCAGCGGCAGCGGCAGCTAG	YTYYVLLQRWPPVWAPCGSGSGS*
ATGTTTGTGATTTGGTTTTTTCGGAATCAGAAGGCGTTGAGTCATCGGTGCGGCAGCGGCAGCGGCAGCTAG	YFVIWFFRNQKALSHRCGSGSGS*
ATGAGTTATTTTATTTGGGCGAATTTTCAGACTGAGCCTTATTTTGTTTGCGGCAGCGGCAGCGGCAGCTAG	YSYFIWANFQTEPYFVCGSGSGS*
ATGATTTGGGCGGATTCGTTTAGTTTGTGGCAGATTAATTCTAAGCGGTGCGGCAGCGGCAGCGGCAGCTAG	YIWADSFSLWQINSKRCGSGSGS*
ATGTTTGTTAGGTTTATTTGGGAGCATGATAAGGTTATTGCTATTAGCTGCGGCAGCGGCAGCGGCAGCTAG	YFVRFIWEHDKVIAISCGSGSGS*
ATGTTTTTGTTTCATCGGTGGGCGTCGGGTAAGCTGTATCCGGATTATTGCGGCAGCGGCAGCGGCAGCTAG	YFLFHRWASGKLYPDYCGSGSGS*
ATGCTTGTTTGTTTTTATTTTCTTGAGGGTAAACTTTCTAATCATAGCTGCGGCAGCGGCAGCGGCAGCTAG	YLVCFYFLEGKLSNHSCGSGSGS*
ATGTTTTTGGTTAATAAGTGGAATCCGGATGGTTTTTATTTGCTGTATTGCGGCAGCGGCAGCGGCAGCTAG	YFLVNKWNPDGFYLLYCGSGSGS*
ATGTTTGTTGTGGTTCGTTGGTCGGATGGGCATGTTAAGCTGGTGCTTTGCGGCAGCGGCAGCGGCAGCTAG	YFVVVRWSDGHVKLVLCGSGSGS*
ATGTTTTTGTGTACGAAGTGGAATTATGGTCGTTGGTATCTGTTTTACTGCGGCAGCGGCAGCGGCAGCTAG	YFLCTKWNYGRWYLFYCGSGSGS*
ATGTTTTTTAAGTATTGGTTTTCTAATTATAAGTTTCGTACGAAATACTGCGGCAGCGGCAGCGGCAGCTAG	YFFKYWFSNYKFRTKYCGSGSGS*
ATGTATGTGACTTGGTTTCGGGAGGGGGTGATTAATGCTCGGTGGGCTTGCGGCAGCGGCAGCGGCAGCTAG	YYVTWFREGVINARWACGSGSGS*
ATGTTTTTGTTTCATGTTTGGTCGTCGGGTCAGTTTTTGCTTGCTTAGTGCGGCAGCGGCAGCGGCAGCTAG	YFLFHVWSSGQFLLA*CGSGSGS*
ATGATTTCGAAGTTTTGGGGTGATGGTAAATTGCTGCATTGGTATGGGTGCGGCAGCGGCAGCGGCAGCTAG	YISKFWGDGKLLHWYGCGSGSGS*
ATGTTTGTTTGTTTTAAGTTTTATAATCAGAGGCTTTTTTCGTCGTATTGCGGCAGCGGCAGCGGCAGCTAG	YFVCFKFYNQRLFSSYCGSGSGS*
ATGAAGTGGTATCAGAGTTGGATTAGTGGTTATAAGTCGGGGTTTGTCTGCGGCAGCGGCAGCGGCAGCTAG	YKWYQSWISGYKSGFVCGSGSGS*
ATGTTTTTGATTCAGTATTTTGATAAGGATCGGTTTCGTGCGATTTACTGCGGCAGCGGCAGCGGCAGCTAG	YFLIQYFDKDRFRAIYCGSGSGS*
ATGTTTGTTTGTTTTTATTTTATTGAGGGTAAGCTTTCTAATTATAGCTGCGGCAGCGGCAGCGGCAGCTAG	YFVCFYFIEGKLSNYSCGSGSGS*
ATGTGTCTTTATGGTATTACGCATTTTTATTTTGGGGCTTTTTTTGGGTGCGGCAGCGGCAGCGGCAGCTAG	YCLYGITHFYFGAFFGCGSGSGS*
ATGTTTGTTACGTGGACTTGGGATGATTGGAAGGTTTTTCCTACTCAGTGCGGCAGCGGCAGCGGCAGCTAG	YFVTWTWDDWKVFPTQCGSGSGS*
ATGACTTGTCGTTTTCAGTTTAATTGGTATTCACCGACGACGTGGATTTGCGGCAGCGGCAGCGGCAGCTAG	YTCRFQFNWYSPTTWICGSGSGS*
ATGTTTGTTTGGTTTAAGTTTTCTAATCAGAGGCTTTTTTCGTTGTATTGCGGCAGCGGCAGCGGCAGCTAG	YFVWFKFSNQRLFSLYCGSGSGS*
ATGTTTGTGTTGTTTTATATTAAGCATGGGCTTGTTGCGTATCGTTATTGCGGCAGCGGCAGCGGCAGCTAG	YFVLFYIKHGLVAYRYCGSGSGS*
ATGCGTTATCATTTGGGTCCGTGGCCTTATTTGAAGTTGCGTGCTGGTTGCGGCAGCGGCAGCGGCAGCTAG	YRYHLGPWPYLKLRAGCGSGSGS*
ATGTTTCTTGTGTATCTGTGGACGCATGGTCAGTATACGCTGGCTTATTGCGGCAGCGGCAGCGGCAGCTAG	YFLVYLWTHGQYTLAYCGSGSGS*
ATGGTGTTCCAGATTTGGTGGAAGGTTCATTATAAGCCGGGTTGGATCTGCGGCAGCGGCAGCGGCAGCTAG	YVFQIWWKVHYKPGWICGSGSGS*
ATGTTTGTTAGGTATTATTGGACGCTTGGTCGGATTCAGTTGGCTTATTACGGCAGCGGCAGCGGCAGCTAG	YFVRYYWTLGRIQLAYYGSGSGS*
ATGTTTTTGTGTACGAAGTGGAATTATGGTCGCTGGTATCTGTTCTACTGCGGCAGCGGCAGCGGCAGCTAG	YFLCTKWNYGRWYLFYCGSGSGS*
ATGTTTCTGTTCCATTCGTGGTCGAAGGGTTCGTTTCGGATTCTGTGGTGCGGCAGCGGCAGCGGCAGCTAG	YFLFHSWSKGSFRILWCGSGSGS*
ATGTTTTATTATGGTTATAGGCGTGATTCTGTTTATCATGCTCATTACTGCGGCAGCGGCAGCGGCAGCTAG	YFYYGYRRDSVYHAHYCGSGSGS*
ATGGATTTTTATAATTCTTGGTTTATTGCTGGTCGGTTTTATTCGAATTGCGGCAGCGGCAGCGGCAGCTAG	YDFYNSWFIAGRFYSNCGSGSGS*
ATGTTTGTTTGTTTTAAGTTTTATAATCAGAGGCTTTTTTCGTCGTATTGCGGCAGCGGCAGCGGCAGCTAG	YFVCFKFYNQRLFSSYCGSGSGS*
ATGTTTATTCAGGAGTATTGGTATCAGGAGCGTTATTCTTTGATTTATTGCGGCAGCGGCAGCGGCAGCTAG	YFIQEYWYQERYSLIYCGSGSGS*
ATGTTTGTTACGTGGCGTTTTGTTGATAATATTCTGTTTTCGAATCGTTGCGGCAGCGGCAGCGGCAGCTAG	YFVTWRFVDNILFSNRCGSGSGS*
ATGTTTCTTTGTCAGCGTTTTCATGATGATATTTATGAGCTGTGGCGTTGCGGCAGCGGCAGCGGCAGCTAG	YFLCQRFHDDIYELWRCGSGSGS*
ATGTTTTTTAAGTATTGGTTTTCTAATTATAAGTTTCGTACGAAGTATTGCGGCAGCGGCAGCGGCAGCTAG	YFFKYWFSNYKFRTKYCGSGSGS*
ATGTTTTTGTGTGCTTTTTGGTATCAGACGAGGTATACTATTGAGTTGTGCGGCAGCGGCAGCGGCAGCTAG	YFLCAFWYQTRYTIELCGSGSGS*
ATGTTTGTTAAGTGGTTTTGGCGTAAGGGTCAGCTGTTTCCTAAGTGGTGCGGCAGCGGCAGCGGCAGCTAG	YFVKWFWRKGQLFPKWCGSGSGS*
ATGACGGCGTTTGGTTATATTGATGTGAATCTGCAGTGGGTTTGGAGGTGCGGCAGCGGCAGCGGCAGCTAG	YTAFGYIDVNLQWVWRCGSGSGS*
ATGCATGTTTGGAAGCTCACTCCTTGGCCTTCGTTGACGTTGTATCATTGCGGCAGCGGCAGCGGCAGCTAG	YHVWKLTPWPSLTLYHCGSGSGS*
ATGTTTGTGACGCGGATTTTTGGGTCTGATCGTTTGATTTATAGTCACTGCGGCAGCGGCAGCGGCAGCTAG	YFVTRIFGSDRLIYSHCGSGSGS*
ATGTTTGTGAAGGGTTTTTGGACTGCTCGTGGGTATATTCTTGAGTACTGCGGCAGCGGCAGCGGCAGCTAG	YFVKGFWTARGYILEYCGSGSGS*
ATGTTTGTTTGTACGAGTTGGGCTTTGTTTACGTTTCGTGCTTATTATTGCGGCAGCGGCAGCGGCAGCTAG	YFVCTSWALFTFRAYYCGSGSGS*
ATGATTGTTTTTTGGTGGCCGCGTGATGGTGTTTTTAAGCATTTGTGGTGCGGCAGCGGCAGCGGCAGCTAG	YIVFWWPRDGVFKHLWCGSGSGS*
ATGTTTGTGTGTTCTACGTGGAATGATGGGCGTTATAGGCTCCTTTTTTGCGGCAGCGGCAGCGGCAGCTAG	YFVCSTWNDGRYRLLFCGSGSGS*
ATGTTTATTTATTTTTACATTGATAATGGTAGGTTTCAGCATAGGTCCTGCGGCAGCGGCAGCGGCAGCTAG	YFIYFYIDNGRFQHRSCGSGSGS*
ATGTTTGTGTCGTGGAAGTGGTATGATGGTTGGCTTCTGGTTGAGCAGTGCGGCAGCGGCAGCGGCAGCTAG	YFVSWKWYDGWLLVEQCGSGSGS*
ATGAATTTTTATGGTTCTTGGCGGAGTTTGCTTTCGAATAGTTATAACTGCGGCAGCGGCAGCGGCAGCTAG	YNFYGSWRSLLSNSYNCGSGSGS*
ATGGATGCTTGGACTCAGTATAATTGTACGTATACGAGGAGTAATTGTTGCGGCAGCGGCAGCGGCAGCTAG	YDAWTQYNCTYTRSNCCGSGSGS*
ATGTTTTTGTTTCATCGGTGGGTGTCGGGTAAGCTGTATACGGATTATTGCGGCAGCGGCAGCGGCAGCTAG	YFLFHRWVSGKLYTDYCGSGSGS*
ATGTTTGTGAATTGGTATTGGCATGGTGAGAAGCTTTTTTATAGGTATTGCGGCAGCGGCAGCGGCAGCTAG	YFVNWYWHGEKLFYRYCGSGSGS*
ATGTTTCTGTATCAGACTTGGCATGCGCAGAAGATTATTTTGACTTATTGCGGCAGCGGCAGCGGCAGCTAG	YFLYQTWHAQKIILTYCGSGSGS*
ATGTTTGTGAAGGGTTTTTGGACTGCTCGTGGGTATATTCTTGAGTAGTGCGGCAGCGGCAGCGGCAGCTAG	YFVKGFWTARGYILE*CGSGSGS*
ATGTTTCTGAATGCTAAGTGGCTTGAGGGGACGTATTCGATTGAGTACTGCGGCAGCGGCAGCGGCAGCTAG	YFLNAKWLEGTYSIEYCGSGSGS*
ATGTTTGTTAAGCAGTATTGGTTGGAGGGTTATTTTACTGCTGTGTATTGCGGCAGCGGCAGCGGCAGCTAG	YFVKQYWLEGYFTAVYCGSGSGS*
ATGAGTTATTTTATTTGGGCGAATTTTCAGACTGAGCCTTATTTTGTCTGCGGCAGCGGCAGCGGCAGCTAG	YSYFIWANFQTEPYFVCGSGSGS*
ATGTTTCTTTGTCAGCGGTTTCATGATGATATTTATGAGCTGTGGCGGTGCGGCAGCGGCAACGGCAGCTAG	YFLCQRFHDDIYELWRCGSGNGS*
ATGTTTGTGACTTGGACTTTTATTAATGGTAAGTTGAGGTCGCTTTCGTGCGGCAGCGGCAGCGGCAGCTAG	YFVTWTFINGKLRSLSCGSGSGS*
ATGTTTGTTTATTGGAGTTTTGCTGAGTCGATTGCTTATTTTCATTATTGCGGCAGCGGCAGCGGCAGCTAG	YFVYWSFAESIAYFHYCGSGSGS*
ATGTTTGTTATTTTTTATTTTCAGGATCGTGAGCTGAAGTGGACGTCCTGCGGCAGCGGCAGCGGCAGCTAG	YFVIFYFQDRELKWTSCGSGSGS*
ATGAATGAGTGGCATGGTCCGATTCCTGTGACGTATAGTTTTCGTTGGTGCGGCAGCGGCAGCGGCAGCTAG	YNEWHGPIPVTYSFRWCGSGSGS*
ATGTTTGTTCAGTGGCTTTTTAAGTTTGGTCGTCTGGAGTGGCAGTATTGCGGCAGCGGCAGCGGCAGCTAG	YFVQWLFKFGRLEWQYCGSGSGS*
ATGTTTGTGCTTAATAGGTGGACTAATGGTAGGATTCAGCTGTATTATTGCGGCAGCGGCAGCGGCAGCTAG	YFVLNRWTNGRIQLYYCGSGSGS*
ATGGTTCATGCGAGTCCTTGGCCGGCGATTCTGCTTTGGCGTACTACTTGCGGCAGCGGCAGCGGCAGCTAG	YVHASPWPAILLWRTTCGSGSGS*
ATGTTTGTGCATTAGGATTGGCTTAATGGTCGTTTGTATTTGTTTATGTGCGGCAGCGGCAGCGGCAGCTAG	YFVH*DWLNGRLYLFMCGSGSGS*
ATGTTTTTGTGTAGTGCGTGGTATAATTGGCGGCTGCGGCTTGTTTATTGCGGCAGCGGCAGCGGCAGCTAG	YFLCSAWYNWRLRLVYCGSGSGS*
ATGTGGTTGTGTTCTACTTGGATTTATGATCGTTATAATCTGCATCATTGCGGCAGCGGCAGCGGCAGCTAG	YWLCSTWIYDRYNLHHCGSGSGS*
ATGCATGTTTGGAAGCTTACTCCTTGGCCTTCGTTGACGTTGTATCATTGCGGCAGCGGCAGCGGCAGCTAG	YHVWKLTPWPSLTLYHCGSGSGS*
ATGCATGTTTGGAAGCTTACTCCTTGGCCTTCGTTGACGTTGTATCATTGCGGCAGCGGCAGCGGCAGCTAG	YHVWKLTPWPSLTLYHCGSGSGS*
ATGTTTATTATTCATGCGTGGATTAATTCTCGTCTGCAGATTCTGTATTGCGGCAGCGGCAGCGGCAGCTAG	YFIIHAWINSRLQILYCGSGSGS*
ATGTTTGTTACTTGGTCTTGGAATAATGGGTTGGTGCGTGGTAGTTATTGCGGCAGCGGCAGCGGCAGCTAG	YFVTWSWNNGLVRGSYCGSGSGS*
ATGGCTTTTTGGATTCGTTGGACGAATCATTATAGGTCGGGGTTTACGTGCGGCAGCGGCAGCGGCAGCTAG	YAFWIRWTNHYRSGFTCGSGSGS*
ATGTTTTTTAAGGATAAGTTTGAGAATGGTGTTTATGTTGCTTGTTTTTGCGGCAGCGGCAGCGGCAGCTAG	YFFKDKFENGVYVACFCGSGSGS*
ATGTTTGTGGAGTGGTTTTGGTTTAATAATCGGTTGGTGGCGCAGTCCTGCGGCAGCGGCAGCGGCAGCTAG	YFVEWFWFNNRLVAQSCGSGSGS*
ATGTTTGTTAAGCAGTATTGGTTGGAGGGTTATTTTGCTGCTGTGTACTGCGGCAGCGGCAGCGGCAGCTAG	YFVKQYWLEGYFAAVYCGSGSGS*
ATGTTTTTGAATGTTGTTTGGAAGTCGGGTACGCTGACTATTTTTTATTGCGGCAGCGGCAGCGGCAGCTAG	YFLNVVWKSGTLTIFYCGSGSGS*
ATGTTTGTTGTTTTTTATTTTGATACGCAGAAAGTTAAGTATTATCATTGCGGCAGCGGCAGCGGCAGCTAG	YFVVFYFDTQKVKYYHCGSGSGS*
ATGATTAGTGCGATGCATTTTCAGTCGTAGACTGTTACTTCTGCTACGTGCGGCAGCGGCAGCGGCAGCTAG	YISAMHFQS*TVTSATCGSGSGS*
ATGTTTTTGTGTTATCGGTTTATTGATGGTCGTTTGTTTATTTTGTATTGCGGCAGCGGCAGCGGCAGCTAG	YFLCYRFIDGRLFILYCGSGSGS*
ATGTTTCTGAATTCTTTGTGGAGTAATGGTAAGTTTTTTCTGGCGTACTGCGGCAGCGGCAGCGGCAGCTAG	YFLNSLWSNGKFFLAYCGSGSGS*
ATGTTTGTTCTGTGGTTTTGGACGAATGGTCGTGTTGCGAGTGCTACTTGCGGCAGCGGCAGCGGCAGCTAG	YFVLWFWTNGRVASATCGSGSGS*
ATGTTTTATTATGGTTATTGGCGTGATTCTGTTTATCATGCTCATTACTGCGGCAGCGGCAGCGGCAGCTAG	YFYYGYWRDSVYHAHYCGSGSGS*
ATGTTTGTGTGTTGGTATTGGATTCATGGTTCTGTTAAGGCGTCTTCGTGCGGCAGCGGCAGCGGCAGCTAG	YFVCWYWIHGSVKASSCGSGSGS*
ATGGTGTTTAGTGTTTTTCCTGTGACGGCGTGGATTCGGCCTGATCGGTGCGGCAGCGGCAGCGGCAGCTAG	YVFSVFPVTAWIRPDRCGSGSGS*
ATGTTTGTGGCGTTTTATTTTTTTGATAGGAAGCTTAGGTGGCAGTTTTGCGGCAGCGGCAGCGGCAGCTAG	YFVAFYFFDRKLRWQFCGSGSGS*
ATGTTACTGGTGAATGTTTGGACTAAGGGTATTTTTAAGATTGTTAGGTGCGGCAGCGGCAGCGGCAGCTAG	YLLVNVWTKGIFKIVRCGSGSGS*
ATGTTTATTTTGCAGACGTGGAATGATGGTTGGTATAGTATTAAGTATTGCGGCAGCGGCAGCGGCAGCTAG	YFILQTWNDGWYSIKYCGSGSGS*
ATGTTTGTGCTTCATTATTGGATGAATGGGGTTTTTATTATGCAGTATTGCGGCAGCGGCAGCGGCAGCTAG	YFVLHYWMNGVFIMQYCGSGSGS*
ATGAGTTATTTTATTTGGGCGAATTTTCAGACTGAGCCTTATTTTGTTTGCGGCAGCGGCAGCGGCAGCTAG	YSYFIWANFQTEPYFVCGSGSGS*
ATGTTTTTGTGTACGAAGTGGAATTATGGTCGTTGGTATCTGTTTTATTGCGGCAGCGGCAGCGGCAGCTAG	YFLCTKWNYGRWYLFYCGSGSGS*
ATGAGTAGGTATTGTCTGACTGCTTTTCCGCATCTGAGGTTATATGCTTGCGGCAGCGGCAGCGGCAGCTAG	YSRYCLTAFPHLRLYACGSGSGS*
ATGTTTGTTGTGTGGTATTGGGAGAATGATATTATTCATTGGAAGAGGTGCGGCAGCGGCAGCGGCAGCTAG	YFVVWYWENDIIHWKRCGSGSGS*
ATGACGGCGTTTGGTTATATTGATGCGAATCTGCAGTGGGTTTGGAGCTGCGGCAGCGGCAGCGGCAGCTAG	YTAFGYIDANLQWVWSCGSGSGS*
ATGTTTTGTTATTGGCATTTTAATGATCGTGGGTATTGTTATCCGATCTGCGGCAGCGGCAGCGGCAGCTAG	YFCYWHFNDRGYCYPICGSGSGS*
ATGATTGTGGTGAGTTATTGGATTGCTGGTCGGTTTCTTGCTTGTTATTGCGGCAGCGGCAGCGGCAGCTAG	YIVVSYWIAGRFLACYCGSGSGS*
ATGTTTGTTTATTGGAATATTGAGGATAATGTTGTGTATGCGGTTATTTGCGGCAGCGGCAGCGGCAGCTAG	YFVYWNIEDNVVYAVICGSGSGS*
ATGTTTGTGCGGAGTTTTTGGATTGATGAGACTTATGTGATTTGTTACTGCGGCAGCGGCAGCGGCAGCTAG	YFVRSFWIDETYVICYCGSGSGS*
ATGTTTATTAATTGGATTTGGCTGGCTGATCAGCGGGGTTATTATGCTTGCGGCAGCGGCAGCGGCAGCTAG	YFINWIWLADQRGYYACGSGSGS*
ATGTTTGTTTGTTTTTATTTTATTGAGGGTAAGCTTTCTAATTATAGTTGCGGCAGCGGCAGCGGCAGCTAG	YFVCFYFIEGKLSNYSCGSGSGS*
ATGTTTGATCGGTTTAAGCTGTATAATCAGAGGCTTTTTTCGTCGTACTGCGGCAGCGGCAGCGGCAGCTAG	YFDRFKLYNQRLFSSYCGSGSGS*
ATGTTTTATTATGGTTATTGGCGTGATTCTGTCTATCATGCTCGTTATTGCGGCAGCGGCAGCGGCAGCTAG	YFYYGYWRDSVYHARYCGSGSGS*
ATGTTTGTGTGTTGGTATTGGATTCATGGTTCTGTTAAGGCGTCTTCCTGCGGCAGCGGCAGCGGCAGCTAG	YFVCWYWIHGSVKASSCGSGSGS*
ATGTTTCTGCGGTATACTTGGCGTGATAGTGTGCTTACGATTAGGGTCTGCGGCAGCGGCAGCGGCAGCTAG	YFLRYTWRDSVLTIRVCGSGSGS*
ATGTTTGTGGAGTGGTTTTGGTTTAATAATCGGTTGGTGGCGCAGTCCTGCGGCAGCGGCAGCGGCAGCTAG	YFVEWFWFNNRLVAQSCGSGSGS*
ATGTTTCTTTGTCAACGTTTTCATGATGATCTTTATGAGCTGTGGAGCTGCGGCAGCGGCAGCGGCAGCTAG	YFLCQRFHDDLYELWSCGSGSGS*
ATGTTTGTGGAGTGGTTTTGGGTTAATAATCGGTTGGTGGCGCAGTCCTGCGGCAGCGGCAGCGGCAGCTAG	YFVEWFWVNNRLVAQSCGSGSGS*
ATGTTTGTGTGTTGGTATTGGATTCATGGTTCTGTTAAGGCGTCTTCCTGCGGCAGCGGCAGCGGCAGCTAG	YFVCWYWIHGSVKASSCGSGSGS*
ATGATTGTGATTTTGCGGCAGGGGACTACGCTGAAGCATACTTGGAGGTGCGGCAGCGGCAGCGGCAGCTAG	YIVILRQGTTLKHTWRCGSGSGS*
ATGTTTGTTGATTGGTATTGGTGTAATGGTACTTTGTTTTATAATATGTGCGGCAGCGGCAGCGGCAGCTAG	YFVDWYWCNGTLFYNMCGSGSGS*
ATGTTTGTGTGTTAGTATTTGATTGATGGTTCTGTTAAGGCGTCTTCGTGCGGCAGCGGCAGCGGCAGCTAG	YFVC*YLIDGSVKASSCGSGSGS*
ATGTTTGTGAATTGGTATTGGCATGGTGAGAAGCTTTTTTATAGGTATTGCGGCAGCGGCAGCGGCAGCTAG	YFVNWYWHGEKLFYRYCGSGSGS*
ATGTTTGTTTGTTTTTATTTTATTGAGGGTAAGCTTTCTAATTATAGTTGCGGCAGCGGCAGCGGCAGCTAG	YFVCFYFIEGKLSNYSCGSGSGS*
ATGGCTTTTTGGATTCGTTGGACGAATCATTATAGGTCGGGGTTTACGTGCGGCAGCGGCAGCGGCAGCTAG	YAFWIRWTNHYRSGFTCGSGSGS*
ATGTTTATTTGTTATGATTGGTATAAGGATAGGTTTGTTGTTCATTATTGCGGCAGCGGCAGCGGCAGCTAG	YFICYDWYKDRFVVHYCGSGSGS*
ATGATTCCGTTTGGGGTTCCGTTGCTTTTGTATAATACGTATAGTCGGTGCGGCAGCGGCAGCGGCAGCTAG	YIPFGVPLLLYNTYSRCGSGSGS*
ATGTTGTTGTTTCATCGGTGGGTGTCGGGGAAGCTGTATACGGAGTACTGCGGCAGCGGCAGCGGCAGCTAG	YLLFHRWVSGKLYTEYCGSGSGS*
ATGAGGGTTTTTAATATTAGTTGGGATGGTGAGTATCGTTCTTGGTGGTGCGGCAGCGGCAGCGGCAGCTAG	YRVFNISWDGEYRSWWCGSGSGS*
ATGTTTGTTGTTTTTTATTTTGATATGCAGAAGGTTAAGTATTATCATTGCGACAGCGGCAGCGGCAGCTAG	YFVVFYFDMQKVKYYHCDSGSGS*
ATGTTTATTAGGTTTTATTGGAATGCGGGGGTGTTGAAGTCGAAGTTTTGCGGCAGCGGCAGCGGCAGCTAG	YFIRFYWNAGVLKSKFCGSGSGS*
ATGTTTTTTTAGATTGATTGGATTCTTTCGCCGTTTCGTTTTTTGTATTGCGGCAGCGGCAGCGGCAGCTAG	YFF*IDWILSPFRFLYCGSGSGS*
ATGCGGGCTTATAGGTTGAGTAAGTGGCCTCAGCTTCTTCTGCTTAAGTGCGGCAGCGGCAGCGGCAGCTAG	YRAYRLSKWPQLLLLKCGSGSGS*
ATGTTTCTTGTGAACCTGTGGACGCATGGTCAGTATACGCTGGCTTATTGCGGCAGCGGCAGCGGCAGCTAG	YFLVNLWTHGQYTLAYCGSGSGS*
ATGTTTGTGAGTTGGTATTGGATTCATGGTTCGGTGAAGGCGCCTTCATGCGGCAGCGGCAGCGGCAGCTAG	YFVSWYWIHGSVKAPSCGSGSGS*
ATGTTTGTGACGCAGGCGTAGCGGGGGGGTCGGCTGGCGTAGTTTAGATGCGGCAGCGGCAGCGGCAGCTAG	YFVTQA*RGGRLA*FRCGSGSGS*
ATGCAGCGTTATATTCTTGGGCCGTGGCCTTATCTTTCTGTTCTTATTTGCGGCAGCGGCAGCGGCAGCTAG	YQRYILGPWPYLSVLICGSGSGS*
ATGTTTATTTGTTGGTATTTTTTGAGGAATCGCGTGCATTCGAGTCCTTGCGGCAGCGGCAGCGGCAGCTAG	YFICWYFLRNRVHSSPCGSGSGS*
ATGACTTATTATGTGCTTCTGCAGAGGTGGCCTCCTGTTTGGGCGCCTTGCGGCAGCGGCAGCGGCAGCTAG	YTYYVLLQRWPPVWAPCGSGSGS*
ATGATTCTGAGGCATGTGTGGCTGTCGGATAAGTTGCAGTTGCTTTATTGCGGCAGCGGCAGCGGCAGCTAG	YILRHVWLSDKLQLLYCGSGSGS*
ATGTTTATTTGGCGTAGGAGTAATTCTAGGCATGCGTCTGTTTGGAATTGCGGCAGCGGCAGCGGCAGCTAG	YFIWRRSNSRHASVWNCGSGSGS*
ATGTTTGTGTTTTGGATTTGGACGGAGTATGGTCGTGTTCTTCCGTCGTGCGGCAGCGGCAGCGGCAGCTAG	YFVFWIWTEYGRVLPSCGSGSGS*
ATGTTTATTTGTCATAAGTTTAATGATGGGTTTGTGTCTGTTTGGATTTGCGGCAGCGGCAGCGGCAGCTAG	YFICHKFNDGFVSVWICGSGSGS*
ATGTTTTCGCATGAGTATTGGCTTAATGGTCGTTGGTATTTGGTGACTTGCGGCAGCGGCAGCGGCAGCTAG	YFSHEYWLNGRWYLVTCGSGSGS*
ATGTTTCTGATTGCTTTTTTTAAGAATGGGCGTCTGATTCAGTCGTATTGCGGCAGCGGCAGCGGCAGCTAG	YFLIAFFKNGRLIQSYCGSGSGS*
ATGTTTTTTAAGGATAAGTTTGAGAATGGTGTTTATGTTGCTTGTTTCTGCGGCAGCGGCAGCGGCAGCTAG	YFFKDKFENGVYVACFCGSGSGS*
ATGTTTTTGATTCAGTATTTTGATAAGGATCGGTTTCGTGCGATTTATTGCGGCAGCGGCAGCGGCAGCTAG	YFLIQYFDKDRFRAIYCGSGSGS*
ATGTTTATTCAGGAGTATTGGTATCAGGAGCGTTATTCTTTGATTTATTGCGGCAGCGGCAGCGGCAGCTAG	YFIQEYWYQERYSLIYCGSGSGS*
ATGTTTGTTTGTATTAGTTGGATTGATCGGCATGTTCTGCTGATGTTGTGCGGCAGCGGCAGCGGCAGCTAG	YFVCISWIDRHVLLMLCGSGSGS*
ATGTTTGTTTATTTTTGGATTAAGAATAGTACTTGTTATTACGCTGCTTGCGGCAGCGGCAGCGGCAGCTAG	YFVYFWIKNSTCYYAACGSGSGS*
ATGTGGCATAAGAATAAGTAGGTTCCGACGTATAGTTGTCTTTTTGCCTGCGGCAGCGGCAGCGGCAGCTAG	YWHKNK*VPTYSCLFACGSGSGS*
ATGTTTGTTTGTGGTCATTTTTCGGCTGGTTGTTATCGGTTGTATCGCTGCGGCAGCGGCAGCGGCAGCTAG	YFVCGHFSAGCYRLYRCGSGSGS*
ATGTTTGTTACTTGGTCTTGGAACAATGGGATGGTGCGTGGTTCTTATTGCGGCAGCGGCAGCGGCAGCTAG	YFVTWSWNNGMVRGSYCGSGSGS*
ATGTTTCTTTGTCAGCGTTTTCATGATGATATTTATGAGCTGTGGCGCTGCGGCAGCGGCAGCGGCAGCTAG	YFLCQRFHDDIYELWRCGSGSGS*
ATGTTTTTGTGTCATGGGTTTGATGCGCGTGGTTGGTCTCTGTGGCTGTGCGGCAGCGGCAGCGGCAGCTAG	YFLCHGFDARGWSLWLCGSGSGS*
ATGTTTGTGAATTGGTATTGGCATGGTGAGAAGCTTTTTTATAGGTATTGCGGCAGCGGCAGCGGCAGCTAG	YFVNWYWHGEKLFYRYCGSGSGS*
ATGTTTGATTTGTGGGTTTTTGATGAGGGGAGTGCTAATGCTCTGTATTGCGGCAGCGGCAGCGGCAGCTAG	YFDLWVFDEGSANALYCGSGSGS*
ATGTTTGTGAATTGGTATTGGCATGGTGAGAAGCTTTTTTATAGGTATTGCGGCAGCGGCAGCGGCAGCTAG	YFVNWYWHGEKLFYRYCGSGSGS*
ATGTTTGTTTGTTATTCGTGGACTTCGGGGTATGTTTATATTTATCAGTGCGGCAGCGGCAGCGGCAGCTAG	YFVCYSWTSGYVYIYQCGSGSGS*
ATGTTTTTGTTTCATGTTTGGTCGTCGGGTCAGTTTTTGCTTGCTTATTGCGGCAGCGGCAGCGGCAGCTAG	YFLFHVWSSGQFLLAYCGSGSGS*
ATGTTTGTTTATACGAGTTGGGATAGTGGTTTGTTTAGGTTGGTGTTCTGCGGCAGCGGCAGCGGCAGCTAG	YFVYTSWDSGLFRLVFCGSGSGS*
ATGTTTGTTAGGTATTATTGGACGCTTGGTCGGATTCAGTTGGCTTATTGCGGCAGCGGCAGCGGCAGCTAG	YFVRYYWTLGRIQLAYCGSGSGS*
ATGAGGTTGTGTAATAGGTGGGCTAATGGGACGTTTAAGTTGATTGTGTGCGGCAGCGGCAGCGGCAGCTAG	YRLCNRWANGTFKLIVCGSGSGS*
ATGTTTGTTACTTGGTCTTGGAATAGTGGGTTTGTGCGTGGTAGTTATTGCGGCAGCGGCAGCGGCAGCTAG	YFVTWSWNSGFVRGSYCGSGSGS*
ATGCGTTATCATTTGGGTCCGTGGCCTTATTTGGAGTTGCGTGCTGGTTGCGGCAGCGGCAGCGGCAGCTAG	YRYHLGPWPYLELRAGCGSGSGS*
ATGTTTGTGACTCATACTTGGGATGATGGTCATTTTGCTTTGTTTTGGTGCGGCAGCGGCAGCGGCAGCTAG	YFVTHTWDDGHFALFWCGSGSGS*
ATGTTTGTTACGTGGCGTTTCGTTGATAATATTCTGTCTTCGAATCGTTGCGGCAGCGGCAGCGGCAGCTAG	YFVTWRFVDNILSSNRCGSGSGS*
ATGTTTGTTTATTGGAGTTTTGCTGAGTCGATTGCTTATTTTCATTTCTGCGGCAGCGGCAGCGGCAGCTAG	YFVYWSFAESIAYFHFCGSGSGS*
ATGATTCGGAATAGTGAGTTTAATCATGGGTTGATTGCGGATTGGATCTGCGGCAGCGGCAGCGGCAGCTAG	YIRNSEFNHGLIADWICGSGSGS*
ATGTTTTTGACTGTGTTTTGATATGATGGGCGTTTGTATTAGTCTCGTTGCGGCAGCGGCAGCGGCAGCTAG	YFLTVF*YDGRLY*SRCGSGSGS*
ATGAGGGTTTTTAATATTAGTTGGGATGGTGAGTATCGTTCTTGGTGGTGCGGCAGCGGCAGCGGCAGCTAG	YRVFNISWDGEYRSWWCGSGSGS*
ATGTTTGTGAAGGGTTTTTGGACTGCTCGTGGGTATATTCTTGAGTATTGCGGCAGCGGCAGCGGCAGCTAG	YFVKGFWTARGYILEYCGSGSGS*
ATGCATTATATTCTTGGTCCTTGGCCTGCGTTGCAGCTTCGTCATTCTTGCGGCAGCGGCAGCGGCAGCTAG	YHYILGPWPALQLRHSCGSGSGS*
ATGTTTTTGTGTCCGGAGCTTAAGGCTAGGATTTATTATGCGTGTTATTGCGGCAGCGGCAGCGGCAGCTAG	YFLCPELKARIYYACYCGSGSGS*
ATGTTTGTTTGTTTTAAGTTTTATAATCAGAGGCTTTTTTCGTCGTATTGCGGCAGCGGCAGCGGCAGCTAG	YFVCFKFYNQRLFSSYCGSGSGS*
ATGTTTCTGTGTGTTGTTTGGATTAATGGGCGGGTTAGGCTGTATCTCTGCGGCAGCGGCAGCGGCAGCTAG	YFLCVVWINGRVRLYLCGSGSGS*
ATGTTTGTTTGTTTTAAGTTTTATAATCAGAGGCTTTTTTCGTCGTATTGCGGCAGCGGCAGCGGCAGCTAG	YFVCFKFYNQRLFSSYCGSGSGS*
ATGTTGATGAGTATGTTTCAGGTTAATGGGTCGTTGGCGCTGTCTTTTTGCGGCAGCGGCAGCGGCAGCTAG	YLMSMFQVNGSLALSFCGSGSGS*
ATGTTTCTGAGGTATGTGTGGCTGTCGGATAAGTTGCAGTTGCTTTATTGCGGCAGCGGCAGCGGCAGCTAG	YFLRYVWLSDKLQLLYCGSGSGS*
ATGTCGTTTTATATTACTTGGAATAAGTTGTATCATCAGGGTTGGAGTTGCGGCAGCGGCAGCGGCGGCTAG	YSFYITWNKLYHQGWSCGSGSGG*
ATGTTTGTTGAGTGGAAGTATGATAAGTCGACGGGGTTGGTTTATGCGTGCGGCAGCGGCAGCGGCAGCTAG	YFVEWKYDKSTGLVYACGSGSGS*
ATGTTTTTGTGTGGGGATTTTACGGCTGGGTGTTATCATTCGTATCGCTGCGGCAGCGGCAGCGGCAGCTAG	YFLCGDFTAGCYHSYRCGSGSGS*
ATGTTTTTGTGTACGAAGTGGAATTATGGTCGTTGGTATCTGTTTTACTGCGGCAGCGGCAGCGGCAGCTAG	YFLCTKWNYGRWYLFYCGSGSGS*
ATGAGTAGTTATGGGTGGGGGTAGTGGACTCTGCCGCCTCAGTGGATTTGCGGCAGCGGCAGCGGCAGCTAG	YSSYGWG*WTLPPQWICGSGSGS*
ATGTTTGTGTGTTGGTATTGGATTCATGGTTCTGTTAAGGCGTCTTCGTGCGGCAGCGGCAGCGGCAGCTAG	YFVCWYWIHGSVKASSCGSGSGS*
ATGCGTTATCATTTGGGTCCGTGGCCTTATTTGAAGTTGCGTGCTGGTTGCGGCAGCGGCAGCGGCAGCTAG	YRYHLGPWPYLKLRAGCGSGSGS*
ATGTTTGTTAGGTATTATTGGACGCTTGGTCGGATTCAGTTGGCTTACTGCGGCAGCGGCAGCGGCAGCTAG	YFVRYYWTLGRIQLAYCGSGSGS*
ATGCCTTGGCGGCTTCAGCTTCATTGGCATTCGCCGACGACGTGGATTTGCGGCAGCGGCAGCGGCAGCTAG	YPWRLQLHWHSPTTWICGSGSGS*
ATGTTTGTTTGTTTTTATTTTATTGAGGGTAAGCTTTCTAATTATAGTTGCGGCAGCGGCAGCGGCAGCTAG	YFVCFYFIEGKLSNYSCGSGSGS*
ATGTTTTTGCAGGGTTATTGGCTGTATGATAAGTATGCGATTAGTTATTGCGGCAGCGGCAGCGGCAGCTAG	YFLQGYWLYDKYAISYCGSGSGS*
ATGTGGTATCCGAACGATTTTACTAATTTGCATACTGAGATTCGTAGTTGCGGCAGCGGCAGCGGCAGCTAG	YWYPNDFTNLHTEIRSCGSGSGS*
ATGGTACAGATTCATTGGAGGAATAATTATATGCTTGTTTGGAGGAACTGCGGCAGCGGCAGCGGCAGCTAG	YVQIHWRNNYMLVWRNCGSGSGS*
ATGTTTGTTCAGTGGCTTTTTAGGTTTGGTCGTCTGGAGTGGCAGTACTGCGGCAGCGGCAGCGGCAGCTAG	YFVQWLFRFGRLEWQYCGSGSGS*
ATGTTTATTTCGTCGCGTTGGTATAATGGGCGTTTCTATCTTTCTCGTTGCGGCAGCGGCAGCGGCAGCTAG	YFISSRWYNGRFYLSRCGSGSGS*
ATGTTTATTTTGCAGACGTGGAATGATGGTTGGTATAGTATTAAGTGCTGCGGCAGCGGCAGCGGCAGCTAG	YFILQTWNDGWYSIKCCGSGSGS*
ATGTTTTTTAAGGATAAGTTTGAGAATGGTGTTTATGTCGCTTGTTTTTGCGGCAGCGGCAGCGGCAGCTAG	YFFKDKFENGVYVACFCGSGSGS*
ATGTTTTTGTGTTATCGGTTTATTGATGGTCGTTTGTTTATTTTGTATTGCGGCAGCGGCAGCGGCAGCTAG	YFLCYRFIDGRLFILYCGSGSGS*
ATGTGGAATTATTTTTATTAGGATATTATGAGGATTTTTTATGTTAGGTGCGGCAGCGGCAGCGGCAGCTAG	YWNYFY*DIMRIFYVRCGSGSGS*
ATGTTTGTGAAGGGGTTTTGGACTGCTCGTGGGTATATTCTTGAGTATTGCGGCAGCGGCAGCGGCAGCTAG	YFVKGFWTARGYILEYCGSGSGS*
ATGTTTGTTTGTCATTATTTTAAGGCTGGTACGCTGCATTCTTGTTGGTGCGGCAGCGGCAGCGGCAGCTAG	YFVCHYFKAGTLHSCWCGSGSGS*
ATGTTTGTGTCGTGGAAGTGGTATGATGGTAGGCTTCTGGTTGAGCAGTGCGGCAGCGGCAGCGGCAGCTAG	YFVSWKWYDGRLLVEQCGSGSGS*
ATGTTTCTGATTGCTTTTTTTAAGAATGGGCGTCTGATTCAGTCGTATTGCGGCAGCGGCAGCGGCAGCTAG	YFLIAFFKNGRLIQSYCGSGSGS*
ATGTTTGTTTGTGTTAATTCTTGGAATCATGGGCGTTTTGTTTTGGAGTGTGGCAGCGGCAGCGGCAGCTAG	YFVCVNSWNHGRFVLECGSGSGS*
ATGTGTTTTGATAAGTAGACTTATACTGATACTATGCCGGATTAGTCCTGCGGCAGCGGCAGCGGCAGCTAG	YCFDK*TYTDTMPD*SCGSGSGS*
ATGTTTTTGAATCAGTATTTTGATAAGGATCGGTTTCGTGCGATTTACTGCGGCAGCGGCAGCGGCAGCTAG	YFLNQYFDKDRFRAIYCGSGSGS*
ATGAGGCTTCCCCGTACTAGCGGGTTTGGGGCTGCTGCGTTTCCGTATTGCGGCAGCGGCAGCGGCAGCTAG	YRLPRTSGFGAAAFPYCGSGSGS*
ATGTGGTATGTTGGTTTTTTTAATGGTGGTATTTATCATGCTTATCATTGCGGCAGCGGCAGCGGCAGCTAG	YWYVGFFNGGIYHAYHCGSGSGS*
ATGTTTTTTAAGGATAAGTTTGAGAATGGTGTTTATGTTGCTTGTTTTTGCGGCAGCGGCAGCGGCAGCTAG	YFFKDKFENGVYVACFCGSGSGS*
ATGTTTTTGTTTCATCGGTGGGTGTCGGGTAAGCTGTATACGGATTATTGCGGCAGCGGCAGCGGCAGCTAG	YFLFHRWVSGKLYTDYCGSGSGS*
ATGTTTGTGTGTTGGTATTGGATTCATGGTTCTGTTAAGGCGTCTTCGTGCGGCAGCGGCAGCGGCAGCTAG	YFVCWYWIHGSVKASSCGSGSGS*
ATGTTTCAGAGGTATTATCTTGGTGAGTGGCCTAGTTTGCCTCTTCTTTGCGGCAGCGGCAGCGGCAGCTAG	YFQRYYLGEWPSLPLLCGSGSGS*
ATGTTTCTGAGGTATGTGTGGCTGTCGGATAAGTTGCAGTTGCTTTATTGCGGCAGCGGCAGCGGCAGCTAG	YFLRYVWLSDKLQLLYCGSGSGS*
ATGTTTATTTGATATGAGTATAATAGTGGTTTTGTGGCTATTTATTATTGCGGCAGCGGCAGCGGCAGCTAG	YFI*YEYNSGFVAIYYCGSGSGS*
ATGGTGTTTTTTTCTCGTAATTATATTCGTGATTGGACTGTTTGGTGTTGCGGCAGCGGCAGCGGCAGCTAG	YVFFSRNYIRDWTVWCCGSGSGS*
ATGTTTTTGACGACTATTTGGCTTGATGGTACGGTTCTGTTGCAGTATTGCGGCAGCGGCAGCGGCAGCTAG	YFLTTIWLDGTVLLQYCGSGSGS*
ATGTTTTTGTGTCAGGAGTTTAAGGCTAGGATTTATTATGCGAGTTATTGCGGCAGCGGCAGCGGCAGCTAG	YFLCQEFKARIYYASYCGSGSGS*
ATGTTTGTGATTTGGTTTTTTCGGAATCAGAAGGCGTTGAGTCATCGCTGCGGCAGCGGCAGCGGCAGCTAG	YFVIWFFRNQKALSHRCGSGSGS*
ATGTTTGTGATTCATACTTGGGATGATGGTCATTTTGCTTTGTTTTGCTGCGGCAGCGGCAGCGGCAGCTAG	YFVIHTWDDGHFALFCCGSGSGS*
ATGTTTATTCAGGAGTATTGGTATCAGGAGCGTTATTCTTTGATTTATTACGGCAGCGGCAGCGGCAGCTAG	YFIQEYWYQERYSLIYYGSGSGS*
ATGTTTGTTACTTGGTCTTGGAATAATGGGTTGGTGCGTGGTAGTTCTTGCGGCAGCGGCAGCGGCAGCTAG	YFVTWSWNNGLVRGSSCGSGSGS*
ATGATTACGCGCTTAATTCCGTGGCCGAAGCTGTATCGTTGGTGGTAGTGCGGCAGCGGCAGCGGCAGCTAG	YITRLIPWPKLYRWW*CGSGSGS*
ATGTTTGTTCAGTGGCTTTTTAGGTTTGGTCGTCTGGAGTGGCAGTACTGCGGCAGCGGCAGCGGCAGCTAG	YFVQWLFRFGRLEWQYCGSGSGS*
ATGTTTGTTTGTTGGAATTGGAAGAATGGGAATCTGATTGTTATTCATTGCGGCAGCGGCAGCGGCAGCTAG	YFVCWNWKNGNLIVIHCGSGSGS*
ATGTTTGTGAAGTGGCGTTGGAATGCTAATGGTTTGCTTGAGGCTGGTTGCGGCAGCGGCAGCGGCAGCTAG	YFVKWRWNANGLLEAGCGSGSGS*
ATGGTTGGGTATAAGACGTTTGCGTTTTGGTTTTGGAAGTCTGCGCCGTGCGGCAGCGGCAGCGGCAGCTAG	YVGYKTFAFWFWKSAPCGSGSGS*
ATGTTTCTTTGTCAGCGTTTTCATGATGATATTTATGAGCTGTGGCGTTGCGGCAGCGGCAGCGGCAGCTAG	YFLCQRFHDDIYELWRCGSGSGS*
ATGCTTTTTGAGATTAAGTCGCTTTCGACGTATTGGTGTATTCATGTCTGCGGCAGCGGCAGCGGCAGCTAG	YLFEIKSLSTYWCIHVCGSGSGS*
ATGTTTGTTAGGAATTATTGGACGCTTGGTCGGATTCAGTTGGCTTATTGCGGCAGCGGCAGCGGCAGCTAG	YFVRNYWTLGRIQLAYCGSGSGS*
ATGTTTTTGAATTTCTTTTGGGTGAATGGCAAGCTGTATTCTCAGATTTGCGGCAGCGGCAGCGGCAGCTAG	YFLNFFWVNGKLYSQICGSGSGS*
ATGTGGAATCATATGGTGGATCGTGCGCAGTCTCTTGTGTGTTTTACTTGCGGCAGCGGCAGCGGCAGCTAG	YWNHMVDRAQSLVCFTCGSGSGS*
ATGAGGTATTTTGTGTGTAAGGAGTTGTTTAATGAGTGGCTGCATTACTGCGGCAGCGGCAGCGGCAGCTAG	YRYFVCKELFNEWLHYCGSGSGS*
ATGTTTTTGTGTTATCGGTTTATTGATGGTCGTTTGTTTATTTTGTATTGCGGCAGCGGCAGCGGCAGCTAG	YFLCYRFIDGRLFILYCGSGSGS*
ATGAATTTTGGGTTTCTTACTAGGGATTTTCTGTGGGTCTGGTAGCAGTGCGGCAGCGGCAGCTAG	YNFGFLTRDFLWVW*QCGSGS*
ATGTTTTTGATTCAGTATTTTGATAAGGATCGGTTTCGTGCGATTTATTGCGGCAGCGGCAGCGGCAGCTAG	YFLIQYFDKDRFRAIYCGSGSGS*
ATGTTTCTTTGTGATCGGTGGAGTAGGGGTGTTTATTGGTTGGTGCGTTGCGGCAGCGGCAGCGGCAGCTAG	YFLCDRWSRGVYWLVRCGSGSGS*
ATGTTTGTGATGTTTTATATTAAGCATGGGCTTGTTGCGTATCGTTACTGCGGCAGCGGCAGCGGCAGCTAG	YFVMFYIKHGLVAYRYCGSGSGS*
ATGCTTAAGAATAATGGGTATGCGGATTGGTATGTTCAGCCTCTTCCGTGCGGCAGCGGCAGCGGCAGCTAG	YLKNNGYADWYVQPLPCGSGSGS*
ATGTATTGGGATTGGAGGATGACTTATAGGAATTGGCCTATTTGTGCCTGCGGCAGCGGCAGCGGCAGCTAG	YYWDWRMTYRNWPICACGSGSGS*
ATGTTTGTTATTTTTCGTTTTGTGGCTGGTGTGCTTAAGGCTTGTTCGTGCGGCAGCGGCAGCGGCAGCTAG	YFVIFRFVAGVLKACSCGSGSGS*
ATGGATTTTGTGTTTAGTTATTGGAATACGCGTGGTTCGCTGTGGAACTGCGGCAGCGGCAGCGGCAGCTAG	YDFVFSYWNTRGSLWNCGSGSGS*
ATGTTTGTGTGTTGGTATTGGATTCATGGTTCCGTTAAGGCGTCATCCTGCGGCAGCGGCAGCGGCAGCTAG	YFVCWYWIHGSVKASSCGSGSGS*
ATGTTTGTTCGTTTTACGTGGGATTCTGGTCAGGTTATTAGTGTGTACTGCGGCAGCGGCAGCGGCAGCTAG	YFVRFTWDSGQVISVYCGSGSGS*
ATGTTTGTTTGTGGTCATTTTTCGGCTGGTTGTTATCGGTTGTATCGTTGCGGCAGCGGCAGCGGCAGCTAG	YFVCGHFSAGCYRLYRCGSGSGS*
ATGTTTGAGTGGACTGCGTTTTCTGCGGAGCAGCGTGTGACGTGGCCTTGCGGCAGCGGCAGCGGCAGCTAG	YFEWTAFSAEQRVTWPCGSGSGS*
ATGTTTTTTTGTTTTAATCAGAGGAATTTTGGTAAGCTTACTATTCTTTGCGGCAGCGGCAGCGGCAGCTAG	YFFCFNQRNFGKLTILCGSGSGS*
ATGATTATTGTTTGTTATTGGTGGGATGGGGCTTTGTTTTATAATAATTGCGGCAGCGGCAGCGGCAGCTAG	YIIVCYWWDGALFYNNCGSGSGS*
ATGTATGTGTCGTGGAAGTGGTATGATGGTAGGCTTCTGGTTGAGCAGTGCGGCAGCGGCAGCGGCAGCTAG	YYVSWKWYDGRLLVEQCGSGSGS*
ATGTTTGTGACTTGGACTTTTATTAATGGTAAGTTGAGGTCGCTTTCGTGCGGCAGCGGCAGCGGCAGCTAG	YFVTWTFINGKLRSLSCGSGSGS*
ATGTTTTATTATGGTTATTGGCGTGATTCTGTTTATCATGCTCATTATTGCGGCAGCGGCAGCGGCAGCTAG	YFYYGYWRDSVYHAHYCGSGSGS*
ATGACTTATTATGTGCTTCTGCAGAGGTGGCCTCCTGTTTGGGCGCCTTGCGGCAGCGGCAGCGGCAGCTAG	YTYYVLLQRWPPVWAPCGSGSGS*
ATGTTTGTTTGTTTTTATTTTATTGAGGGTAAGCTTTCTAATTACAGTTGCGGCAGCGGCAGCGGCAGCTAG	YFVCFYFIEGKLSNYSCGSGSGS*
ATGTTTGTGACGTGGTCTTTTGGGTCTGATGGTTTGATTTATAGTCACTGCGGCAGCGGCAGCGGCAGCTAG	YFVTWSFGSDGLIYSHCGSGSGS*
ATGCGTTATCATTTGGGTCCGTGGCCTTATTTGAAGTTGCGTGCTAGCTGCGACAGCGGCAGCGGCAGCTAG	YRYHLGPWPYLKLRASCDSGSGS*
ATGCGTTATCATTTGGGTCCGTGGCCTTATTTGATGTTGCGTGCTGGTTGCGGCAGCGGCAGCGGCAGCTAG	YRYHLGPWPYLMLRAGCGSGSGS*
ATGTTTGTGACGTGGTCTTTTGGGTCTGATGGTTTGATTTATAGTCACTGCGGCAGCGGCAGCGGCAGCTAG	YFVTWSFGSDGLIYSHCGSGSGS*
ATGATTATTTTTAATTGGTATTGGGATGCGGCGGGGGGTTAGCGTTTTTGCGGCAGCGGCAGCGGCAGCTAG	YIIFNWYWDAAGG*RFCGSGSGS*
ATGTTTGTTTGTGGTCATTTTTCGGCTGGTTGTTATCGGTTGTATCTTTGCGGCAGCGGCAGCGGCAGCTAG	YFVCGHFSAGCYRLYLCGSGSGS*
ATGTTTGTTTGTTTTAAGTTTTATAACCAGAGGCTTTTTTCGTCGTATTGCGGCAGCGGCAGCGGCAGCTAG	YFVCFKFYNQRLFSSYCGSGSGS*
ATGTTTGTGACGTGGGAGTGTGATTCTCATGGTCTTTTTTCTGCGCTATGCGGCAGCGGCAGCGGCAGCTAG	YFVTWECDSHGLFSALCGSGSGS*
ATGTGGTTGTGTTCTACTAGGATTTATGATCGTTATAATCTGCATCATTGCGGCAGCGGCAGCGGCAGCTAG	YWLCSTRIYDRYNLHHCGSGSGS*
ATGTATTTGGTTAATAAGAGGAATCCGGATGGTTTTTATATGCTGAATTGCGGCAGCGGCAGCGGCAGCTAG	YYLVNKRNPDGFYMLNCGSGSGS*
ATGGTTAAGCTACTGTGGAAGGATAAGACGCTGGTTGCGACTTGGAATTGCGGCAGCGGCAGCGGCAGCTAG	YVKLLWKDKTLVATWNCGSGSGS*
ATGTTTGTTACTTGGTCCTGGAATAATGGGTTGGTGCGTGGTAGTTACTGCGGCAGCGGCAGCGGCAGCTAG	YFVTWSWNNGLVRGSYCGSGSGS*
ATGGTTGGTAGTTTTCGTTTTGTGGCTGGGGTTCTTAAGTCTTGTTCGTGCAGCAGCGGCAGCGGCAGCTAG	YVGSFRFVAGVLKSCSCSSGSGS*
ATGCCTTATAAGTTTGGTTGGATTGATCGTGGTTTGGCGTGGCAGTGGTGCGGCAGCGGCAGCGGCAGCTAG	YPYKFGWIDRGLAWQWCGSGSGS*
ATGAGTTATTTTATTAGGGCGAATTTTCAGACTGAGCCTTATTTTGTCTGCGGCAGCGGCAGCGGCAGCTAG	YSYFIRANFQTEPYFVCGSGSGS*
ATGTTTTTGGTTAATAAGAGGAATCCGGATGGTTTTTATTTGCTGTATTGCGGCAGCGGCAGCGGCAGCTAG	YFLVNKRNPDGFYLLYCGSGSGS*
ATGTTTGTTAATTTTAAGTTTATTAATGGCAAGCTTGTTTATTGTTCGTGCGGCAGCGGCAGCGGCAGCTAG	YFVNFKFINGKLVYCSCGSGSGS*
ATGTTTGTTAGTTTTCGTTTTGTGACTGGTGTTCTTAAGTCTTGTTCGTGCGGCAGCGGCAGCGGCAGCTAG	YFVSFRFVTGVLKSCSCGSGSGS*
ATGTTTGTGAATTGGTATTGGCATGGTGAGAAGCTTTTTTATAGGTATTGCGGCAGCGGCAGCGGCAGCTAG	YFVNWYWHGEKLFYRYCGSGSGS*
ATGTTTGTTAAGCAGTATTGGTTGGAGGGTTATTTTGCTGCTGTGTACTGCGGCAGCGGCAGCGGCAGCTAG	YFVKQYWLEGYFAAVYCGSGSGS*
ATGATTTTTGCGTCTGCTAATTATTCGCTTCGTTGGCGGCGTGTGTTTTGCGGCGGCGGCAGCGGCAGCTAG	YIFASANYSLRWRRVFCGGGSGS*
ATGTTTTTGTGTACGAAGGGGAATTACGGTCGTTGGTATCTGTTTTATTGCGGCAGCGGCAGCGGCAGCTAG	YFLCTKGNYGRWYLFYCGSGSGS*
ATGTTTATTGTTTGGTTTTTTCGTAATGGTAAGGCGCGGAGTGCTAAGTGCGGCAGCGGCAGCGGCAGCTAG	YFIVWFFRNGKARSAKCGSGSGS*
ATGTGAGTTGGTATTGTCTGACTGCTTTTCCGCGTCTGAGGTTGTATGCTTGCGGCAGCGGCAGCGGCAGCTAG	Y*VGIV*LLFRV*GCMLAAAAAAA
ATGACGCATTTTGTTAGTTGGTATTGGAAGTTGGGTACTTTGTTTTCGTGCGGCAGCGGCAGCGGCAGCTAG	YTHFVSWYWKLGTLFSCGSGSGS*
ATGTTTGTTACTTGGTCTTGGAATAATGGGTTGGTGCGTGGTAGTTACTGCGGCAGCGGCAGCGGCAGCTAG	YFVTWSWNNGLVRGSYCGSGSGS*
ATGTTTATTTGTTATGATTGATATAAGGATAGGTTTGTTGTTCATTATTGCGGCAGCGGCAGCGGCAGCTAG	YFICYD*YKDRFVVHYCGSGSGS*
ATGTTTTATTATGGTTATTGGCGTGATTCTGTTTACCATGCTCGTTATTGCGGCAGCGGCAGCGGCAGCTAG	YFYYGYWRDSVYHARYCGSGSGS*
ATGCATTATATTCTTGGTCCTTGGCCCGCGTTGCAGCTTCGTCATTCTTGCGGCAGCGGCAGCGGCAGCTAG	YHYILGPWPALQLRHSCGSGSGS*
ATGTTTGTGACTCATACTTGGGATGATGGTCATTTTGCTTTGTTTTTGTGCGGCAGCGGCAGCGGCAGCTAG	YFVTHTWDDGHFALFLCGSGSGS*
ATGTTTTTGATTGGATTTTTTAAGAATCGTCGTTTTGTGTTGCAGACTTGCGGCAGCGGCAGCGGCAGCTAG	YFLIGFFKNRRFVLQTCGSGSGS*
ATGTTTGTTAAGTTTCTGTAGCGTGAGAGTAAGATTCATTCGTTTTTCTGCGGCAGCGGCAGCGGCAGCTAG	YFVKFL*RESKIHSFFCGSGSGS*
ATGTTTGTTTGTAGTACTTGGATTAATAGGATTTTTTATTTGTCGCGTTGCGGCAGCGGCAGCGGCAGCTAG	YFVCSTWINRIFYLSRCGSGSGS*
ATGTTTCTGTATCAGACTTGGCATGCGCAGAAGATTATTTTGACTTACTGCGGCAGCGGCAGCGGCAGCTAG	YFLYQTWHAQKIILTYCGSGSGS*
ATGTTTGTTTGTCATAGTTGGTGGGCTGGTCAGGTTGCTTTGGTGTTTTGCGGCAGCGGCAGCGGCAGCTAG	YFVCHSWWAGQVALVFCGSGSGS*
ATGTTTCTGATTCATTCTTTTAATGATACGATTTTTCAGTTGCGTCGTTGCGGCAGCGGCAGCGGCAGCTAG	YFLIHSFNDTIFQLRRCGSGSGS*
ATGTTTTTGTTTCATCGCTGGGTGTCGGGTAAGCTGTATACGGATTATTGCGGCAGCGGCAGCGGCAGCTAG	YFLFHRWVSGKLYTDYCGSGSGS*
ATGTTTGTGAAGGGTTTTTGGACTGCTCGTGGGTATATTCTTGAGTAGTGCGGCAGCGGCAGCGGCAGCTAG	YFVKGFWTARGYILE*CGSGSGS*
ATGTGGTGTGTTTTGCTTGATTATCCTGGGCGGATGCCTTCGTATCTTTGCGGCAGCGGCAGCGGCAGCTAG	YWCVLLDYPGRMPSYLCGSGSGS*
ATGACGTTTAGGTGGTCGTGGAGGTGGCAGGCTGGGTATCTTTCGTGGTGCGGCAGCGGCAGCGGCAGCTAG	YTFRWSWRWQAGYLSWCGSGSGS*
ATGTTTGTTTGTTATTATAAGCACACGTTGAAGCTGTATATTCATCCCTGCGGCAGCGGCAGCGGCAGCTAG	YFVCYYKHTLKLYIHPCGSGSGS*
ATGTTTCTTTGTTTTAATCAGTGGAATTTTGGTAAGCTTACTATTCTTTGCGGCAGCGGCAGCGGCAGCTAG	YFLCFNQWNFGKLTILCGSGSGS*
ATGTTTAAGTGTGAGAATTTTTTTGGGGATTCTTTTTATTTGCTGGTGTGCGGCAGCGGCAGCGGCAGCTAG	YFKCENFFGDSFYLLVCGSGSGS*
ATGTTTGTTCAGTGGCTTTTTAGGTTTGGTCGGCTGGAGGGGCGGTATTGCGGCAGCGGCAGCGGCAGCTAG	YFVQWLFRFGRLEGRYCGSGSGS*
ATGTTTTTGATTCAGTATTTTGATAAGGATCGGTTTCGTGCGATTTATTGCGGCAGCGGCAGCGGCAGCTAG	YFLIQYFDKDRFRAIYCGSGSGS*
ATGGTTCGTAGTAAGCATTTTGATACTTGGGTTGTGGTGTGTGGTTGGTGCGGCAGCGGCAGCGGCAGCTAG	YVRSKHFDTWVVVCGWCGSGSGS*
ATGTTTCTGTGTAATACTTGGTTGAATGATTATTTTCATTTGCGGATCTGCGGCAGCGGCAGCGGCAGCTAG	YFLCNTWLNDYFHLRICGSGSGS*
ATGACGGCGTTTGGGTATATTGATGCGAATCTGCAGTGGGTTTGGAGCTGCGGCAGCGGCAGCGGCAGCTAG	YTAFGYIDANLQWVWSCGSGSGS*
ATGTTTGTTCAGTTTTATTTGGTGTCGGGGGAGGTTAAGTATACGCTGTGCGGCAGCGGCAGCGGCAGCTAG	YFVQFYLVSGEVKYTLCGSGSGS*
ATGTTTGTTCTGCGGTTTTGGAGGAATGGTCGGGTTGCGAGTGCTACCTGCGGCAGCGGCAGCGGCAGCTAG	YFVLRFWRNGRVASATCGSGSGS*
ATGTTTGTTAGGTATTATTGGACGCTTGGTCGGATTCAGTTGGCTTATTGCGGCAGCGGCAGCGGCAGCTAG	YFVRYYWTLGRIQLAYCGSGSGS*
ATGTTTTTGGAGTGTTGGTGGTCGAGTCAGCATTTGCATTGTTCTTACTGCGGCAGCGGCAGCGGCAGCTAG	YFLECWWSSQHLHCSYCGSGSGS*
ATGTTTCTTTGTCAGCGTTTTCATGATGATATTTATGAGCTGTGGCGTTGCGGCAGCGCCAGCGGCAGCTAG	YFLCQRFHDDIYELWRCGSASGS*
ATGTTTGTTCGTTGATATGGGTCTGATTGGTCTGTGAGTTATTTGTATTGCGGCAGCGGCAGCGGCAGCTAG	YFVR*YGSDWSVSYLYCGSGSGS*
ATGCTTGTTTGGTTTTATTTTATTGAGGTTCAGCTTTCTTATTATAGCTGCGGCAGCGGCAGCGGCAGCTAG	YLVWFYFIEVQLSYYSCGSGSGS*
ATGATTCGTGTTGCTAATAATTGGCCGCCTCTGTTTAGTTGGTTTGTCTGCGGCAGCGGCAGCGGCAGCTAG	YIRVANNWPPLFSWFVCGSGSGS*
ATGTTTGTTAAGGCTCATTGGAATAATCATATTCTGACGCTGAAGTATTGCGGCAGCGGCAGCGGCAGCTAG	YFVKAHWNNHILTLKYCGSGSGS*
ATGTTTTATTATGGTTATTGGCGTGATTCTGTTTATCATTCTCATTATTGCGGCAGCGGCAGCGGCAGCTAG	YFYYGYWRDSVYHSHYCGSGSGS*
ATGAGGAAGAGTGGGCGTATGAAGGATGAGGATCTGGAGGGGTTGTAGTGCGGCAGCGGCAGCGGCAGCTAG	YRKSGRMKDEDLEGL*CGSGSGS*
ATGAATTGTTATTTTCATATTCATTCGTTTTATACGCATTCGCTTTATTGCGGCAGCGGCAGCGGCAGCTAG	YNCYFHIHSFYTHSLYCGSGSGS*
ATGGTTGTGAATACTTATTTTGCGTCGCGGACTTTGTCGTTGTCTTGGTGCGGCAGCGGCAGCGGCAGCTAG	YVVNTYFASRTLSLSWCGSGSGS*
ATGTTTGTTCTGGGGTTGTGTACGCAGGCTCTGGTTGCTGAGGGTACCTGCGGCAGCGGCAGCGGCAGCTAG	YFVLGLCTQALVAEGTCGSGSGS*
ATGTTTGTGTTTTTTAATCCGGTTCATGCTTCTGATAATGCTTCTTTCTGCGGCAGCGGCAGCGGCAGCTAG	YFVFFNPVHASDNASFCGSGSGS*
ATGCTTGTGAAGCTGGCTTATTTTCATGTTGCTTTGCCTCCTAATTGCTGCGGCAGCGGCAGCAGCAGCTAG	YLVKLAYFHVALPPNCCGSGSSS*
ATGTGGTATACGCTTGGTCCGTGGCCGGTGCTTTCGCTTGTTAAGGAGTGCGGCAGCGGCAGCGGCAGCTAG	YWYTLGPWPVLSLVKECGSGSGS*
ATGTTTTATTATGGTTATTGGCGTGATTCTGTTTATCATGTTCATTACTGCGGCAGCGGCAGCGGCAGCTAG	YFYYGYWRDSVYHVHYCGSGSGS*
ATGATTACGAATTTGACTTGGCATGCGGAGCTGTATTCTTATTGGGATTGCGGCAGCGGCAGCGGCAGCTAG	YITNLTWHAELYSYWDCGSGSGS*
ATGTTTGTTTGTAGTACTTGGATTAATAGGATTTTTTATTTGTCGCGTTGCGGCAGCGGCAGCGGCAGCTAG	YFVCSTWINRIFYLSRCGSGSGS*
ATGTTGTTGGAGTTTTTGGCTTGGCCTCAGCAGAGGTTGATTCAGGTGTGCGGCAGCGGCAGCGGCAGCTAG	YLLEFLAWPQQRLIQVCGSGSGS*
ATGTTTTTGATTCAGTATTTTGATAAGGATCGGTTTCGTGCGATTTATTGCGGCAGCGGCAGCGGCAGCTAG	YFLIQYFDKDRFRAIYCGSGSGS*
ATGTGTCGTTATGTTATTACGCATTTTTATTTTGGGGCTTTTTATGGCTGCGGCAGCGGCAGCGGCAGCTAG	YCRYVITHFYFGAFYGCGSGSGS*
ATGTTTTTGTTTCATCGGTGGGTGTCGGGTAAGCTGTATACGGATTATTGCGGCAGCGGCAGCGGCAGCTAG	YFLFHRWVSGKLYTDYCGSGSGS*
ATGTTTTTTGTGCATTATTGGGAGCGTAATCGTTTTTTGATTCGGTATTGCGGCAGCGGCAGCGGCAGCTAG	YFFVHYWERNRFLIRYCGSGSGS*
ATGTTTTTTACTTTTTCTAGGCATAATCGTTTGGTGCGTCGTAGGTGCTGCGGCAGCGGCAGCGGCAGCTAG	YFFTFSRHNRLVRRRCCGSGSGS*
ATGTTTGTGAAGTGGATTTGGTTTAATGGGGCGGTTTTGCCTATTTTGTGCGGCAGCGGCAGCGGCGGCTAG	YFVKWIWFNGAVLPILCGSGSGG*
ATGAGTTATTTTACTTGGGCGAGTTTTCAGACTGAGCCTTATTTTGTTTGCGGCAGCGGCAGCGGCAGCTAG	YSYFTWASFQTEPYFVCGSGSGS*
ATGTTTAATTTGTATTTTAAGAATGGGAAGGCTTATGCTTATTGGGGCTGCGGCAGCGGCAGCGGCAGCTAG	YFNLYFKNGKAYAYWGCGSGSGS*
ATGTTTTATTATGGTTATTGGCGTGATTCTGTTTATCATGCTCATTGTTGCGGCAGCGGCAGCGGCAGCTAG	YFYYGYWRDSVYHAHCCGSGSGS*
ATGTTTCTTTGTCAGCGTTTTCATGATGATATTTATGAGCTGTGGCGTTGCGGCAGCGGCAGCGGCAGCTAG	YFLCQRFHDDIYELWRCGSGSGS*
ATGGTTCGTTTGAATTATTTTACGGGTGTGCCTACTTGGTGGATTGAGTGCGGCAGCGGCAGCGGCAGCTAG	YVRLNYFTGVPTWWIECGSGSGS*
ATGTTTGTGTTGTTTTATATTAAGCATGGGCTTGTTGCGTATCGTTATTGCGGCAGCGGCAGCGGCAGCTAG	YFVLFYIKHGLVAYRYCGSGSGS*
ATGACTTATTATGTGCTTCTGCAGAGGTGGCCTCCTGTTTGGGCGCCCTGCGGCAGCGGCAGCGGCAGCTAG	YTYYVLLQRWPPVWAPCGSGSGS*
ATGGTTTTTGTGTCTTGGTATTGGGTTGAGACTAGGTTGGTTTCGGCCTGCGGCAGCGGCAGCGGCAGCTAG	YVFVSWYWVETRLVSACGSGSGS*
ATGACTTATTATGTGCTTCTGCAGAGGTGGCCTCCTGTTTGGGCGCCCTGCGGCAGCGGCAGCGGCAGCTAG	YTYYVLLQRWPPVWAPCGSGSGS*
ATGTTTGTGGAGTGGTTTTGGTTTAATAATCGGTTGGTGGCGCAGTCCTGCGGCAGCGGCAGCGGCAGCTAG	YFVEWFWFNNRLVAQSCGSGSGS*
ATGGTTCAGAGTGCCGATTGGCCTGTTATTGTGCAGTGGATTGGTATCTGCGGCAGCGGCAGCGGCAGCTAG	YVQSADWPVIVQWIGICGSGSGS*
ATGTTTGTTTGTTTTTATTTTATTGAGGGTAAGCTTTCTAATTATAGTTGCGGCAGCGGCAGCGGCAGCTAG	YFVCFYFIEGKLSNYSCGSGSGS*
ATGTTTATTTGGTGGTATTTTTTGAGGAATCGTGTGCATTCGAGTCCTTGCGGCAGCGGCAGCGGCAGCTAG	YFIWWYFLRNRVHSSPCGSGSGS*
ATGTTTGCTAGGTATTAGTGGACGCGTGGGGGGATTCAGTAGGCTTACTGCGGCAGCGGCAGCGGCAGCTAG	YFARY*WTRGGIQ*AYCGSGSGS*
ATGTTTTTGAGTCATGGTTTTTATGATACTGTTTTTATTTTGGCTTATTGCGGCAGCGGCAGCGGCAGCTAG	YFLSHGFYDTVFILAYCGSGSGS*
ATGTTTTTGATTCAGTATTTTGATAAGGATCGGTTTCGTGCGATTTACTGCGGCAGCGGCAGCGGCAGCTAG	YFLIQYFDKDRFRAIYCGSGSGS*
ATGTTTTTGATTCAGTATTTTGATAAGGAACGGTTTCGTGCGATTTATTGCGGCAGCGGCAGCGGCAGCTAG	YFLIQYFDKERFRAIYCGSGSGS*
ATGTTTCTGATTGCTTTTTTTAAGAACGGGCGTCTGATTCAGTCGTACTGCGGCAGCGGCAGCGGCAGCTAG	YFLIAFFKNGRLIQSYCGSGSGS*
ATGTTTTTGCATTGTGAGTGGAGTGATTTTGTGCTGAAGTGTTGGCAGTGCGGCAGCGGCAGCGGCAGCTAG	YFLHCEWSDFVLKCWQCGSGSGS*
ATGTTTGTGGAGTGGTTTTGGTTTAATCATCGGTTGGTGGCGCAGTCCTGCGGCAGCGGCAGCGGCAGCTAG	YFVEWFWFNHRLVAQSCGSGSGS*
ATGTTTGTTTTGCATAATACTTGGAAGGGTAGTAAGTAACGTCTAGTTTGCGGCAGCGGCAGCGGCAGCTAG	YFVLHNTWKGSK*RLVCGSGSGS*
ATGTTTTTGAAGATTGAGTGGATTGATTCGGCGTTTCGTTTGGTGTATTGCGGCAGCGGCAGCGGCAGCTAG	YFLKIEWIDSAFRLVYCGSGSGS*
ATGTTTGTTGATTGGCGTTGGATGAAGCTTACGTATAGGGTGTTTGCTTGCGGCAGCGGCAGCGGCAGCTAG	YFVDWRWMKLTYRVFACGSGSGS*
ATGTTTTTTAAGTATTGGTTTTCTAATTATAAGTTTCGTACGAAGTACTGCGGCAGCGGCAGCGGCAGCTAG	YFFKYWFSNYKFRTKYCGSGSGS*
ATGTTTGTTAAGGTGTTTTGGCAGGATCGTTAGCATTTGACTTATTGCTGCGGCAGCGGCAGCGGCAGCTAG	YFVKVFWQDR*HLTYCCGSGSGS*
ATGTTTCTGAATCATCGTTGGGATCATGGGTTTTATCAGATTATTTACTGCGGCAGCGGCAGCGGCAGCTAG	YFLNHRWDHGFYQIIYCGSGSGS*
ATGGTTCATCAGATTTATCCGACTGTTATTTGGTATATTGGTAATAGTTGCGGCAGCGGCAGCGGCAGCTAG	YVHQIYPTVIWYIGNSCGSGSGS*
ATGTTTGTTTGTTTTTATTTTATTGAGGGTAAGCTTTCTAATTATAGCTGCGGCAGCGGCAGCGGCAGCTAG	YFVCFYFIEGKLSNYSCGSGSGS*
ATGTTTGTTAGGTATTATTGGACGCTTGGTCGGATTCAGTTGGCTTATTGCGGCAGCGGCAGCGGCAGCTAG	YFVRYYWTLGRIQLAYCGSGSGS*
ATGTTTTTGTATTATATTTGGATTAATGGACGGTTTCAGTTGTTGCCGTGCGGCAGCGGCAGCGGCAGCTAG	YFLYYIWINGRFQLLPCGSGSGS*
ATGTTTGTGCTTTGGCGTTTTCATAATAGTTTGTTGTATGCTTTTCGGTGCGGCAGCGGCAGCGGCAGCTAG	YFVLWRFHNSLLYAFRCGSGSGS*
ATGTTTGTGTGTTTTAAGTGGAATGATGGGCTTTATAGGCTCCATATTTGCGGCAGCGGCAGCGGCAGCTAG	YFVCFKWNDGLYRLHICGSGSGS*
ATGTTTGCGACTCATACTTGGGATGATGGTCATTTTGCTTTGTTTTTGTGCGGCAGCGGCAGCGGCAGCTAG	YFATHTWDDGHFALFLCGSGSGS*
ATGTTTTTGCGTAGTTATTGGAAAGCGGGTTGGCTGGCGCTGCGTCATTGCGGCAGCGGCAGCGGCAGCTAG	YFLRSYWKAGWLALRHCGSGSGS*
ATGTTTGTGTGTTGGTATTGGATTCATGGTTCTGTTAAGGCGTCTTCCTGCGGCAGCGGCAGCGGCAGCTAG	YFVCWYWIHGSVKASSCGSGSGS*
ATGTTTGTGAAGGGTTTTTGGACTGCTCGTGGGTATATTCTTGAGTATTGCGGCAGCGGCAGCGGCAGCTAG	YFVKGFWTARGYILEYCGSGSGS*
ATGTTTGTTAGGTTTATTTGGGAGCATGATAAGGTTATTGCTATTAGGTGCGGCAGCGGCAGCGGCAGCTAG	YFVRFIWEHDKVIAIRCGSGSGS*
ATGACTTATTATGTGCTTCTGCAGAGGTGGCCTCCTGTTTGGGCGCCTTGCGGCAGCGGCAGCGGCAGCTAG	YTYYVLLQRWPPVWAPCGSGSGS*
ATGTTTATTTGTTGGTATTTTTTGAGGAATCGTGTGCATACGTGTCCTTGCGGCAGCGGCAGCGGCAGCTAG	YFICWYFLRNRVHTCPCGSGSGS*
ATGTTTTTGAAGTTTTTGTGGCTTGAGGAGAAGTTTTTGCTTCTGAATTGCGGCAGCGGCAGCGGCAGCTAG	YFLKFLWLEEKFLLLNCGSGSGS*
ATGCGTTATCATTTGGGTCCGTGGCCTTATTTGAAGTTGCGTGCTGGTTGCGGCAGCGGCAGCGGCAGCTAG	YRYHLGPWPYLKLRAGCGSGSGS*
ATGTTTGTTTTGTGGGTTTTTGATGAGGGGAGTGTTACTGCTCTGTACTGCGGCAGCGGCAGCGGCAGTTAG	YFVLWVFDEGSVTALYCGSGSGS*
ATGTTTTTGATTCAGTATTTTGATAAGGATCGGTATCGTGCGATTTATTGCGGCAGCGGCAGCGGCAGCTAG	YFLIQYFDKDRYRAIYCGSGSGS*
ATGTTTTTGAAGATTGAGTGGATTGATTCGGCGTTCCGTTTGGTGTATTGCGGCAGCGGCAGCGGCAGCTAG	YFLKIEWIDSAFRLVYCGSGSGS*
ATGTTTTTGCTGCAGTTTTTTTATGAGGATAGGTTTCATTCGGAGTTGTGCGGCAGCGGCAGCGGCAGCTAG	YFLLQFFYEDRFHSELCGSGSGS*
ATGTTTGTGACTCATACTTGGGATGATGGTCATTTTGCTTTGTTTTTGTGCGGCAGCGGCAGCGGCAGCTAG	YFVTHTWDDGHFALFLCGSGSGS*
ATGCTTGTGTGTTGGTGTTGTATTCTTGGTTCTAATCCGGATTCTTCGTTCGGCAGCGGCAGCGGCAGCTAG	YLVCWCCILGSNPDSSFGSGSGS*
ATGACTTGTCGTTTTCAGTTTAATTGGTATTCGCCGACGACGTGGATCTGCGGCAGCGGCAGCGGCAGCTAG	YTCRFQFNWYSPTTWICGSGSGS*
ATGTTTTTTTGTACTAATGATTTTCTGGCTGGGAGGTATCATCTGGCCTGCGGCAGCGGCAGCGGCAGCTAG	YFFCTNDFLAGRYHLACGSGSGS*
ATGTTTTTGTGTCAAGGGTTTGATGCGCGTGGTTGGTCTCTGTGGCTGTGCGGCAGCGGCAGCGGCAGCTAG	YFLCQGFDARGWSLWLCGSGSGS*
ATGTTTTTGTTTCATGTTTGGTCTTCGGGTCAGTTTTTGCTTGCTTACTGCGGCAGCGGCAGCGGCAGCTAG	YFLFHVWSSGQFLLAYCGSGSGS*
ATGTTTATTAATCATGCGTAGAATTATGGTTCGTTGAGTATTCTGTACTGCGGCAGCGGCAGCGGCAGCTAG	YFINHA*NYGSLSILYCGSGSGS*
ATGAAGTTTTTTTGTACTTCGTTTAGTGCTATGCCGTATTTTGATGGCTGCGGCAGCGGCAGCGGCAGCTAG	YKFFCTSFSAMPYFDGCGSGSGS*
ATGTTTCTGCTTCATCGGTGGGTGTCGGGGAAGCCGTATACGGATTATTGCGGCAGCGGCAGCGGCAGCTAG	YFLLHRWVSGKPYTDYCGSGSGS*
ATGGCTTTTTGGATTCGTCGGACGAATCATTATAGGTCGGGGTTTACGTGCGGCAGCGGCAGCGGCAGCTAG	YAFWIRRTNHYRSGFTCGSGSGS*
ATGACGACTTATGGGAATTTGAATCCGCTGTGTAGTTGGGTTTGGACTTGCGGCAGCGGCAGCGGCAGCTAG	YTTYGNLNPLCSWVWTCGSGSGS*
ATGTTTGTTATTTTTCGTTTTACGGCTGGTGATCTTAAGTCTTGTTACTGCGGCAGCGGCAGCGGCAGCTAG	YFVIFRFTAGDLKSCYCGSGSGS*
ATGTTTGGGAGGTGGTATTTTAGTCGGGAGCGGTTTATTTTGAAGTACTGCGGCAGCGGCAGCGGCAGCTAG	YFGRWYFSRERFILKYCGSGSGS*
ATGATTATTTTTAATTGGTATTGGGATGCGGCGGCTGCTTATTGTTTCTGCGGCAGCGGCAGCGGCAGCTAG	YIIFNWYWDAAAAYCFCGSGSGS*
ATGTTTCTGAATCATCGTTGGGATCATGGGTTTTATCAGATTATTTACTGCGGCAGCGGCAGCGGCAGCTAG	YFLNHRWDHGFYQIIYCGSGSGS*
ATGTTTGGGACGATTTTGGTTGAGGGATTGAAGTATAAGCTGGTGTAGTGCGGCAGCGGCAGCGGCAGCTAG	YFGTILVEGLKYKLV*CGSGSGS*
ATGTTTGTGTGTTCTAAGTGGAATGATGGGCTTTATAGGCTCCATATTTGCGGCAGCGGCAGCGGCAGCTAG	YFVCSKWNDGLYRLHICGSGSGS*
ATGATTTTTGTTTGGGGTTAGAATTTTGGGACTACGTGGACGTCTATTTGCGGCAGCGGCAGCGGCAGCTAG	YIFVWG*NFGTTWTSICGSGSGS*
ATGTTTGTGTTTTGTATGTGTACGGAGTATGGTCGTGTTCTTCCGTCGTGCGGCAGCGGCAGCGGCAGCTAG	YFVFCMCTEYGRVLPSCGSGSGS*
ATGTTTGTTTGTTTTTATTTTATTGAGGGTAAGCTTTCTAATTATAGCTGCGGCAGCGGCAGCGGCAGCTAG	YFVCFYFIEGKLSNYSCGSGSGS*
ATGTTTTATTGTTGGACGTTTCTTGTTGGGCATTATGCGGTTTGGATGTGCGGCAGCGGCAGCGGCAGCTAG	YFYCWTFLVGHYAVWMCGSGSGS*
ATGTTTCTGAATCATCGTTGGGATCATGGGTTTTATCAGATTATTTACTGCGGCAGCGGCAGCGGCAGCTAG	YFLNHRWDHGFYQIIYCGSGSGS*
ATGTTTGTTTATTGGACTATTGAGGATAATGTTGTGTATGCGGTTATTTGCGGCAGCGGCAGCGGCAGCTAG	YFVYWTIEDNVVYAVICGSGSGS*
ATGTTTGTGGTGAGTTATTTTATTGCTGGTCAGTTTTATGCTCGTTATTGCGGCAGCGGCAGCGGCAGCTAG	YFVVSYFIAGQFYARYCGSGSGS*
ATGTTATTTAAGGATAAGTTTGAGAATGGTGTTTATGTTGCTTGTTTTTGCGGCAGCGGCAGCGGCAGCTAG	YLFKDKFENGVYVACFCGSGSGS*
ATGTTTTTGATAGTTGGATGGCATGAGGGGGTTCTTTCTTTGCATTATTGCGGCAGCGGCAGCGGCAGCTAG	YFLIVGWHEGVLSLHYCGSGSGS*
ATGTTTATTACTACGTCTTGGAGGAAGGGTAAGTTGATTCTTACGTATTGCGGCAGCGGCAGCGGCAGCTAG	YFITTSWRKGKLILTYCGSGSGS*
ATGTTTTTGTGTCAGTATTGGTTGCATAGTCGTTGTTTTTTGACTTTGTGCGGCAGCGGCAGCGGCAGCTAG	YFLCQYWLHSRCFLTLCGSGSGS*
ATGTCTGCGTGGTGGCATTGGATTCATGGTTATGGTAAGGCGTCTTCGTGCGGCAGCGGCAGCGGCAGCTAG	YSAWWHWIHGYGKASSCGSGSGS*
ATGTTTTTGCGTCATGGTTTTTATGATACTGTTTTTATTTTGGCTTACTGCGGCAGCGGCAGCGGCAGCTAG	YFLRHGFYDTVFILAYCGSGSGS*
ATGTTTTTGCGTTTTTATATTAATAATGGTTTGGTGCAGTATTGTTATTGCGGCAGCGGCAGCGGCAGCTAG	YFLRFYINNGLVQYCYCGSGSGS*
ATGTTTTTTTGTCATTCTTGGGCTAATGGTTTTTATCTGGCTTGGTTTTGCGGCAGCGGCAGCGGCAGCTAG	YFFCHSWANGFYLAWFCGSGSGS*
ATGTTTATTACTAAGTCTTGGTGGAAGGGTAAGTTGATTCTTACGTACTGCGGCAGCGGCAGCGGCAGCTAG	YFITKSWWKGKLILTYCGSGSGS*
ATGTCTGTTTGTTTTAAGTTTTATAATCAGAGGCTTTTTTCGTCGTATTGCGGCAGCGGCAGCGGCAGCTAG	YSVCFKFYNQRLFSSYCGSGSGS*
ATGTTTGTTTGTGGTCATTTTTCGGCTGGTTGTTATCGGTTGTATCGTTGCGGCAGCGGCAGCGGCAGCTAG	YFVCGHFSAGCYRLYRCGSGSGS*
ATGTTTCTGCGGTATACTTGGCGTGATAGTGTGCTTACGATTAGGGTTTGCGGCAGCGGCAGCGGCAGCTAG	YFLRYTWRDSVLTIRVCGSGSGS*
ATGATTTATATTGATTGGTCTAGGTATTATAGACAGACTTGGAATCAGTGCGGCAGCGGCAGCGGCAGCTAG	YIYIDWSRYYRQTWNQCGSGSGS*
ATGTTTATTTATTGGTTTTTTGAGAATGATCATGCGTTTTGGCGTAAGTGCGGCAGCGGCAGCGGCAGCTAG	YFIYWFFENDHAFWRKCGSGSGS*
ATGTTTTTGTGTTGGGATTGGAATGAGAAGCGGCTTATTCGTAGTGTCTGCGGCAGCGGCAGCGGCAGCTAG	YFLCWDWNEKRLIRSVCGSGSGS*
ATGTTTATTCAGGACTATTGGTATCAGGAGCGTTATTCTTTGATTTACTGCGGCAGCGGCAGCGGCAGCTAG	YFIQDYWYQERYSLIYCGSGSGS*
ATGTTTTTTAAGGATAAGTTTGAGAATGGTGTTTATGTTGCTTGTTTGTGCGGCAGCGGCAGCGGCAGCTAG	YFFKDKFENGVYVACLCGSGSGS*
ATGTTTGTTACGTGGACTTGGGATGATTGGAAGGTTTTTCCTACTCAGTGCGGCAGCGGCAGCGGCAGCTAG	YFVTWTWDDWKVFPTQCGSGSGS*
ATGACGACTTATGGGTATTTGAATCCTCTGTGTATTTGGGTTTGGACTTGCGGCAGCGGCAGCGGCAGCTAG	YTTYGYLNPLCIWVWTCGSGSGS*
ATGTTTGTTTGTTTTTATTTTATTGAGGGTAAGCTTTCTAATTATAGTTGCGGCAGCGGCAGCGGCAGCTAG	YFVCFYFIEGKLSNYSCGSGSGS*
ATGTTTGTGCTTAATAGGTGGACTAATGGTAGGATCCAGCTGTATTACTGCGGCAGCGGCAGCGGCAGCTAG	YFVLNRWTNGRIQLYYCGSGSGS*
ATGTTTGTGTGTTGGTATTGGTATCGGGGGGCTATTCATTATAGTTGTTGCGGCAGCGGCAGCGGCAGCTAG	YFVCWYWYRGAIHYSCCGSGSGS*
ATGTTTGTGCGGTGGTATTTTCTGCCGGATGGGAAGGTGTATACGACGTGCGGCAGCGGCAGCGGCAGCTAG	YFVRWYFLPDGKVYTTCGSGSGS*
ATGTTTTTTATGGTTGCGTTTACGATTGCTGTTTCGGATGCTTGTTTTTGCGGCAGCGGCAGCGGCAGCTAG	YFFMVAFTIAVSDACFCGSGSGS*
ATGTTTTTGATTCAGTATTTTGATAAGGATCGGTTTCGTGCGATTTACTGCGGCAGCGGCAGCGGCAGCTAG	YFLIQYFDKDRFRAIYCGSGSGS*
ATGTTTGTGACGTGGTCTTTTGGGTCTGATGGTTTGATTTATAGTCACTGCGGCAGCGGCAGCGGCAGCTAG	YFVTWSFGSDGLIYSHCGSGSGS*
ATGTTTGTGCGGTGGTATTTTCTGCCGGATGGGAAGTTGTATTCGACTTGCGGCAGCGGCAGCGGCAGCTAG	YFVRWYFLPDGKLYSTCGSGSGS*
ATGTTTGTGAATTGGTATTGGCATGGTGAGAAGCTTTTTTATAGGTATTGCGGCAGCGGCAGCGGCAGCTAG	YFVNWYWHGEKLFYRYCGSGSGS*
ATGGAGACTTTTTATACGTGTAGGGATTTGGGTATTCCTGTTCATTAGTGCGGCAGCGGCAGCGGCAGCTAG	YETFYTCRDLGIPVH*CGSGSGS*
ATGGCTATTTGGATTCGTTGGACGAATCATTATAGGTCGGGGTTTACGTGCGGCAGCGGCAGCGGCAGCTAG	YAIWIRWTNHYRSGFTCGSGSGS*
ATGCTGGCTGGTCATACGTGGACGAATGGTTTGGTTACGTTGCATTATTGCGGCAGCGGCAGCGGCAGCTAG	YLAGHTWTNGLVTLHYCGSGSGS*
ATGCAGCTTATTATTCTTTTGGCGCCTCTGGCTGCTCATTATTGGACTTGCGGCAGCGGCAGCGGCAGCTAG	YQLIILLAPLAAHYWTCGSGSGS*
ATGTTTGTTATTGCGCATTGGAATAATCATATTCTGACGCTGAAGTACTGCGGCAGCGGCAGCGGCAGCTAG	YFVIAHWNNHILTLKYCGSGSGS*
ATGTTTTATTGTTGGACGTTTCTTGATGGGCATTATGCGGGTTGGATTTGCGGCAGCGGCAGCGGCAGCTAG	YFYCWTFLDGHYAGWICGSGSGS*
ATGTCTGCGTTTTTTATTCTGACGGCTTGGCCGGATCTGGCTCTGGTTTGCGGCAGCGGCAGCGGCAGCTAG	YSAFFILTAWPDLALVCGSGSGS*
ATGTTTGTTGAGTGGAAGTATGATAAGTCGACGGGGTTGGTTTATGCGTGCGGCAGCGGCAGCGGCAGCTAG	YFVEWKYDKSTGLVYACGSGSGS*
ATGTTGGTTTGTGGTAATCTTTTGGGCGGGTGGTATCGGTTGTATCGTTGCGGCAGCGGCAGCGGCAGCTAG	YLVCGNLLGGWYRLYRCGSGSGS*
ATGTTTGTTTGGTTTTATTGGAGTGATGGGTATGTTAGGGTGACTCAGTGCGGCAGCGGCAGCGGCAGCTAG	YFVWFYWSDGYVRVTQCGSGSGS*
ATGTTTGTGGAGTGGTTTTGGTTTAATAATCGATTGGTGGCGCAGTCCTGCGGCAGCGGCAGCGGCAGCTAG	YFVEWFWFNNRLVAQSCGSGSGS*
ATGTTTGTGAATTGGTATTGGCATGGTGAGAAGCTTTTTTATAGGTATTGCGGCAGCGGCAGCGGCAGCTAG	YFVNWYWHGEKLFYRYCGSGSGS*
ATGGTGGAGTTGAATTGGATTGGTACTGATTGTAATACTGTGTTTCTGTGCGGCAGCGGCAGCGGCAGCTAG	YVELNWIGTDCNTVFLCGSGSGS*
ATGTTTGTTACTTGGAAGTAGAATACTAGGTTTGCTTGTGTTAGTTTCTGCGGCAGCGGCAGCGGCAGCTAG	YFVTWK*NTRFACVSFCGSGSGS*
ATGATTGTGATTTTGAGTGATCTTTCGTAAAGGTGGTTGGATCAGCCTTGCGGCAGCGGCAGCGGCAGCTAG	YIVILSDLS*RWLDQPCGSGSGS*
ATGTTTGTGTGTTGGTATTGGAGTCATGGTTCTGTTAAGGCGTCTTTATGCGGCAGCGGCAGCGGCAGCTAG	YFVCWYWSHGSVKASLCGSGSGS*
ATGTTTTTGTTTCATCGGTGGGTGTCGGGTAAGCTGTATACGGATTGTTGCGGCAGCGGCAGCGGCAGCTAG	YFLFHRWVSGKLYTDCCGSGSGS*
ATGTTTGTGACTTGGACTTTTATTAATAGTAAGTTGAGGTCGCTTTCCTGCGGCAGCGGCAGCGGCAGCTAG	YFVTWTFINSKLRSLSCGSGSGS*
ATGTTTGTTTGTCTGAATTTTTGGCAGGATAGTCGATATGTTTTGATTTGCGGCAGCGGCAGCGACAGCTAG	YFVCLNFWQDSRYVLICGSGSDS*
ATGTTTTTGTGTCATACTTGGTATAATGGGAGGGTGACTCTTTTTTTGTGCGGCAGCGGCAGCGGCAGCTAG	YFLCHTWYNGRVTLFLCGSGSGS*
ATGTTTCTTTGTCAGCGTTTTCATGATGATATTTATGAGCTGTGGCGTTGCGGCAGCGGCAGCGGCGGCTAG	YFLCQRFHDDIYELWRCGSGSGG*
ATGTTTATCAGGAATCAGTGGGTGAGGTCGAGGTTTGTGCTGCGGTATTGCGGCAGCGGCAGCGGCAGCTAG	YFIRNQWVRSRFVLRYCGSGSGS*
ATGTTTTATTATTATACGTTTATTAATGGGAATTATGTGGCGTGGCTCTGCGGCAGCGGCAGCGGCAGCTAG	YFYYYTFINGNYVAWLCGSGSGS*
ATGTTTGCTTTTTGGTGGTTTGTTGATGGTATTGTTGTGCATGATTATTGCGGCAGCGGCAGCGGCAGCTAG	YFAFWWFVDGIVVHDYCGSGSGS*
ATGTTTGTGTGTTGGTATTGGATTCATGGTTCTGTTAAGGCGTCTTCTTGCGGCAGCGGCAGCGGCAGCTAG	YFVCWYWIHGSVKASSCGSGSGS*
ATGTTTGTTTGTTTTAAGTTTTATAATCAGAGGCTTTTTTCGTCGTATTGCGGCAGCGGCAGCGGCAGCTAG	YFVCFKFYNQRLFSSYCGSGSGS*
ATGTTTTTGTTTCATCGGTGGGTGTCGGGTAAGCTGTATACGGATTTTTGCGGCAGCGGCAGCGGCAGCTAG	YFLFHRWVSGKLYTDFCGSGSGS*
ATGTTTATTCAGGAGTATTGGTATCAGGAGCGTTATTCTTTGATTTATTGCGGCAGCGGCAGCGGCAGCTAG	YFIQEYWYQERYSLIYCGSGSGS*
ATGTTTGTGTGTTGGTATTGGATTCATGGTTCTGTTAAGGCGTCTTCTTGCGGCAGCGGCAGCGGCAGCTAG	YFVCWYWIHGSVKASSCGSGSGS*
ATGTTTGTGTCGTGGAAGTGGTATGATGGTAGGCTTCTGGTTGAGCAGTGCGGCAGCGGCAGCGGCAGCTAG	YFVSWKWYDGRLLVEQCGSGSGS*
ATGTTTCTGTATCAGACTTGGCATGCGCAGAAGATTATTTTGACTTACTGCGGCAGCGGCAGCGGCAGCTAG	YFLYQTWHAQKIILTYCGSGSGS*
ATGTTTGTTAGGTATTATTGGACGCTTGGTCGGATTCAGTTGGCTTATTGCGGCAGCGGCAGCGGCAGCTAG	YFVRYYWTLGRIQLAYCGSGSGS*
ATGCGGAATGGGAATGATGAGAATATGAGTTTGTAGTATTTGTATGTTTGCGGCAGCGGCAGCGGCAGCTAG	YRNGNDENMSL*YLYVCGSGSGS*
ATGTTTGTTTGTAGTACTTGGATTTATAGGATTTTTTATTTGTCGCGTTGCGGCAGCGGCAGCGGCAGCTAG	YFVCSTWIYRIFYLSRCGSGSGS*
ATGTTTGTGCGGTGGTATTTTCTGCCGGATGGGAAGGTGTATTCGACGTGCGGGAGCGGCAGCGGCAGCTAG	YFVRWYFLPDGKVYSTCGSGSGS*
ATGTTTGTGTTTTGGTTTTTTAAGAATCATATTTTGAAGAGTATTTACTGCGGCAGCGGCAGCGGCAGCTAG	YFVFWFFKNHILKSIYCGSGSGS*
ATGTTTGTTAGGTGGACGTGGAGTGATGGTATTGCGGTTGCGTATCGGTGCGGCAGCGGCAGCGGCAGCTAG	YFVRWTWSDGIAVAYRCGSGSGS*
ATGGCTTTTTGGTTTCGTTGTACGAATCATTATAGTTCGGGGTTTACGTGCGGCAGCGGCAGCGGCAGCTAG	YAFWFRCTNHYSSGFTCGSGSGS*
ATGTTTGTGAGGAGGTATCTTAGTCGGGAGCGGTTTATTTTGAAGCTCTGCGGCAGCGGCAGCGGCAGCTAG	YFVRRYLSRERFILKLCGSGSGS*
ATGTTTGTTGAGTTTTATTTTCGGGGGGGTAAGCTTTGTTCGGGGGCCTGCGGCAGCGGCAGCGGCAGCTAG	YFVEFYFRGGKLCSGACGSGSGS*
ATGTTTATTAGGAATCAGTGGGTGAGGTCGAGGTTTGTGCTGCGGTATTGCGGCAGCGGCAGCGGCAGCTAG	YFIRNQWVRSRFVLRYCGSGSGS*
ATGTTTTATTATTATACGTTTATTAATGGGAATTATGTGGCGTGGCTTTGCGGCAGCGGCAGCGGCAGCTAG	YFYYYTFINGNYVAWLCGSGSGS*
ATGCGTTATCATTTGGGTCCGTGGCCTTATTTGAAGTTGCGTGCTGGTTGCGGCAGCGGCAGCGGCAGCTAG	YRYHLGPWPYLKLRAGCGSGSGS*
ATGTTTGTTCAGTGGTTTTTTGTGAGTGGTAAGTTGTATTTTCATTTTTGCGGCAGCGGCAGCGGCAGCTAG	YFVQWFFVSGKLYFHFCGSGSGS*
ATGTTTGTCAGGTTTTTTTGGATTAATGCTCGGTTGTCTACTGATGTTTGCGGCAGCGGCAGCGGCAGCTAG	YFVRFFWINARLSTDVCGSGSGS*
ATGAAGCATTATTATTTTGTTGATACGTTTTATAAGTTTTCTTGGATTTGCGGCAGCGGCAGCGGCAGCTAG	YKHYYFVDTFYKFSWICGSGSGS*
ATGTCGTGTAGGTGGATTTGGAAGACTTTTAATTCGGTGCCGTATTGCTGCGGCAGCGGCAGCGGCAGCTAG	YSCRWIWKTFNSVPYCCGSGSGS*
ATGTGGTTTGAGTTGGGGCCGTGGCCTTGGTTGCATCTGGTTCCTCGCTGCGGCAGCGGCAGCGGCAGCTAG	YWFELGPWPWLHLVPRCGSGSGS*
ATGTTTTTTAAGGATAAGTTTGAGAATGGTGTTTATGTTGCTTGTTATTGCGGCAGCGGCAGCGGCAGCTAG	YFFKDKFENGVYVACYCGSGSGS*
ATGTTTGTTTGTCATTATTGGCCTCAGAAGGGGTTTTTGTTGGCTCGGTGCGGCAGCGGCAGCGGCAGCTAG	YFVCHYWPQKGFLLARCGSGSGS*
ATGTTTGTGAGGTTTTATTTTGCGGGTGATGATAATCTGGGTTGTGTTTGCGGCAGCGGCACCGGCAGCTAG	YFVRFYFAGDDNLGCVCGSGTGS*
ATGTTTTTGTTTCATCGGTGGGTGTCGGGTAAGCTGTATACGGATTATTGCGGCAGCGGCAGCGGCAGCTAG	YFLFHRWVSGKLYTDYCGSGSGS*
ATGTTTGTGAAGTGGATTTTGTTTAATGGGGTGGTTTTTCCTATTTTGTGCGGCAGCGGCAGCGGCAGCTAG	YFVKWILFNGVVFPILCGSGSGS*
ATGTTTATTACGCAGTATTGGAAGCAGAATGTTTTTATGATTAGGTATTGCGGCAGCGGCAGCGGCAGCTAG	YFITQYWKQNVFMIRYCGSGSGS*
ATGTTTTTGTTTCATCGGTGGGTGTCGGGTAAGCTGTATACGGATTATTGCGGCAGCGGCAGCGGCAGCTAG	YFLFHRWVSGKLYTDYCGSGSGS*
ATGTGGTTGAATTATTATTGGGTTAATGATCGGCTTTTGTTGTATCGGTGCGGCAGCGGCAGCGGCAGCTAG	YWLNYYWVNDRLLLYRCGSGSGS*
ATGTTTTATTATGGGTATTGGCGTTATTCTGATTAGCATTCGCATTACTGCGGCAGCGGCAGCGGCAGCTAG	YFYYGYWRYSD*HSHYCGSGSGS*
ATGTTTTTGTTTCATCGGTGGGTGTCGGGTAAGCTGTATACGGATTATTGCGGCAGCGGCAGCGGCAGCTAG	YFLFHRWVSGKLYTDYCGSGSGS*
ATGTTTGTGTGTTGGTATTGGATTCATGGTTCTGTTGAGGCGTCTTCGTGCGGCAGCGGCAGCGGCAGCTAG	YFVCWYWIHGSVEASSCGSGSGS*
ATGATTTATACTTTGGATTCGTTTATTGATTTGCCGGGTAATTGGACTTGCGGCAGCGGCAGCGGCAGCTAG	YIYTLDSFIDLPGNWTCGSGSGS*
ATGGTTCAGAGTGCTGATTGGCCTGTTATTGTGCAGTGGATTAGTATTTGCGGCAGCGGCAGCGGCAGCTAG	YVQSADWPVIVQWISICGSGSGS*
ATGTATTTTCGTTATGTTAATGTTTCTGTGATTAGTTTTGCTCTGCAGTGCGGCAGCGGCAGCGGCAGCTAG	YYFRYVNVSVISFALQCGSGSGS*
ATGGTGTGGTTTGAGCATTGGCCTGGTTTGAAGCCGATTTGGCATGACTGCGGCAGCGGCAGCGGCAGCTAG	YVWFEHWPGLKPIWHDCGSGSGS*
ATGAGGTATTTTGTGTGTAAGGAGTTGTTTAATGAGTGGCTGCATTATTGCGGCAGCGGCAGCGGCAGCTAG	YRYFVCKELFNEWLHYCGSGSGS*
ATGTTTTTTAGGGATTATTGGCAGAAGGGGAAGTATGTTATTAGGATTTGCGGCAGCGGCAGCGGCAGCTAG	YFFRDYWQKGKYVIRICGSGSGS*
ATGAGTTATAAGTTTGGAAGTAATGGGAGTTATTTGGCTGCGTGGTCTTGCGGCAGCGGCAGCGGCAGCTAG	YSYKFGSNGSYLAAWSCGSGSGS*
ATGTTTGTGACGTATTATTTTGATGGTTTGAAGTTTAAGCTGGTGTATTGCGGCAGCGGCAGCGGCAGCTAG	YFVTYYFDGLKFKLVYCGSGSGS*
ATGTTTATTACTACATTGTGGATTGATGGGTCGATTATGTTGATTTATTGCGGCAGCGGCAGCGGCAGCTAG	YFITTLWIDGSIMLIYCGSGSGS*
ATGTTTGTTTGTTTTTATTTTATTGAGGGTAAGCTTTCTAATTATAGCTGCGGCAGCGGCAGCGGCAGCTAG	YFVCFYFIEGKLSNYSCGSGSGS*
ATGTTTTTGAGTCATGGTTTTTATGATACTGTTTTTATTTTGGCTTATTGCGGCAGCGGCAGCGGCAGCTAG	YFLSHGFYDTVFILAYCGSGSGS*
ATGTTTTTGTTTCATCGGTGGGTGTCGGGTAAGCTGTATACGGATTACTGCGGCAGCGGCAGCGGCAGCTAG	YFLFHRWVSGKLYTDYCGSGSGS*
ATGTGTAGGTATGTTTGGAGGCAGTGGTCTCATCCGCCTCAGTGGATTTGCGGCAGCGGCAGCGGCAGCTAG	YCRYVWRQWSHPPQWICGSGSGS*
ATGTTTTTGTGTTGGTATTGGATTCATGGTTCTGTTAAGGCGTCTTCGTGCGGCAGCGGCAGCGGCAGCTAG	YFLCWYWIHGSVKASSCGSGSGS*
ATGTTTTTGTGTCAGGAGTTTAAGGCTAGGATTTACTATGCGAGTCACTGCGGCAGCGGCAGCGGCAGCTAG	YFLCQEFKARIYYASHCGSGSGS*
ATGTTTTTTACTAAGTATTCTATTAAGACGTTTGATTCTTGGATTTGCTGCGGCAGCGGCAGCGGCAGCTAG	YFFTKYSIKTFDSWICCGSGSGS*
ATGTTTTTGCTTCATCGGTGGGTGTCGGGTAAGCTGTATACGGATTATTGCGGCAGCGGCAGCGGCAGCTAG	YFLLHRWVSGKLYTDYCGSGSGS*
ATGTTTATTAATTATGGTTTTCTTAATACGGATTTTTATTTGGAGTACTGCGGCAGCGGCAGCGGCAGCTAG	YFINYGFLNTDFYLEYCGSGSGS*
ATGTTTTTGAAGATCGAGTGGATTGATTCGGCGTTTCGTTTGGTGTATTGCGGCAGCGGCAGCGGCAGCTAG	YFLKIEWIDSAFRLVYCGSGSGS*
ATGGTGAGGTTGATTTGGCGGGATAAGTCGATTGAGCCTGTTTATTTCTGCGGCAGCGGCAGCGGCAGCTAG	YVRLIWRDKSIEPVYFCGSGSGS*
ATGGTTTATGCGTTTGATGCGAATTATGTTTATAGTGCCGCTTGGACGTGCGGCAGCGGCAGCGGCAGCTAG	YVYAFDANYVYSAAWTCGSGSGS*
ATGTTTATGGCTGGGTGTTGGGTTGATTTTATTTATAAGTTGACGTATTGCGGCAGCGGCAGCGGCAGCTAG	YFMAGCWVDFIYKLTYCGSGSGS*
ATGTTGGTGGATTTGCGTTATAATTTGTTTGGGTATGTTTATTATAGTTGCGGCAGCGGCAGCGGCAGCTAG	YLVDLRYNLFGYVYYSCGSGSGS*
ATGGTTTCTTTGGGTAGTTGGCCGCTTACTACTGTGATTTGGAAGATCTGCGGCAGCGGCAGCGGCAGCTAG	YVSLGSWPLTTVIWKICGSGSGS*
ATGTTTTTGCATGAGTATTGGCTTAATGGTTGTTGGTATTTGTTGATTTGCGGCAGCGGCAGCGGCAGCTAG	YFLHEYWLNGCWYLLICGSGSGS*
ATGAGGATTAAGTGGATGTGGCTTGATACTGGGATTGGTAAGTATGTTTGCGGCAGCGGCAGCGGCAGCTAG	YRIKWMWLDTGIGKYVCGSGSGS*
ATGTTTGTGTTTTGGAATTGGAGGGGGCATGGGCGTGTTCTTCCGTCGTGCGGCAGCGGCAGCGGCAGCTAG	YFVFWNWRGHGRVLPSCGSGSGS*
ATGTTTGTTTGTTGGTATTTTTTGAGGAATCGTGTGCATTCGAGTCCTTGCGGCAGCGGCAGCGGCAGCTAG	YFVCWYFLRNRVHSSPCGSGSGS*
ATGTTTTTGTGTCAGGAGTTTAAGGCTAGGATTTATTATGCGAGTTATTGCGGCAGCGGCAGCGGCAGCTAG	YFLCQEFKARIYYASYCGSGSGS*
ATGGAGCGTTATGCTCTAGGGGCTTGGCCTACTTTGCCTTTGTTGAATTGCGGCAGCGGCAGCGGCAGCTAG	YERYALGAWPTLPLLNCGSGSGS*
ATGTTTTTGGTTAATAAGTGGAATCCGGATGGTTTTTATTTGCTGTATTGCGGCAGCGGCAGCGGCAGCTAG	YFLVNKWNPDGFYLLYCGSGSGS*
ATGAAGATTGAGTTTGCTTTTGCTGAGGGTCGTGTTTTTTGGTCTTATTGCGGCAGCGGCAGCGGTAGCTAG	YKIEFAFAEGRVFWSYCGSGSGS*
ATGTTTTATTATGGTTATTGGCGTGATTCTGTTTATCATGCTCATTATTGCGGCAGCGGCAGCGGCAGCTAG	YFYYGYWRDSVYHAHYCGSGSGS*
ATGTTTTTGATTCAGTATTTTGATAAGGATCGGTTTCGTGCGATTTACTGCGGCAGCGGCAGCGGCAGCTAG	YFLIQYFDKDRFRAIYCGSGSGS*
ATGTTTGTTACTTTTCTGTGGTATGAGGGGTATATTCGGGGCCATTACTGCGGCAGCGGCAGCGGCAGCTAG	YFVTFLWYEGYIRGHYCGSGSGS*
ATGTTTTTGTGTAGAGCGTGGTATAATTGGCGGCTGCGGCTTGCTTATTGCGGCAGCGCCAGCGGCAGCTAG	YFLCRAWYNWRLRLAYCGSASGS*
ATGTTTCTGATTGCTTTTTTTAAGAATGGGCGTCTGATTCAGTCGTACTGCGGCAGCGGCAGCGGCAGCTAG	YFLIAFFKNGRLIQSYCGSGSGS*
ATGGCGCATTTTGTTAGTTGGTATTGGAAGCTGGGTACTTTGTATGCGTGCGGCAGCGGCAGCGGCAGCTAG	YAHFVSWYWKLGTLYACGSGSGS*
ATGTTTGTGAATTGGTATTGGCATGGTGAGAAGCTTTTTTATAGGTACTGCGGCAGCGGCAGCGGCAGCTAG	YFVNWYWHGEKLFYRYCGSGSGS*
ATGTTTTTGCAGGGTTATTGGCTGTATGATAAGTGTGCGATTAGTTATTGCGGCAGCGGCAGCGGCAGCTAG	YFLQGYWLYDKCAISYCGSGSGS*
ATGTTTGTTTGTGGTCATTTTTCGGCTGGTTGTTATCGGTTGTATCGTTGCGGCAGCGGCAGCGGCAGCTAG	YFVCGHFSAGCYRLYRCGSGSGS*
ATGCTTATTATTCATTATCATTGGGATCAGAATCGTCTGTCTATTTCTTGCGGCAGCGGCAGCGGCAGCTAG	YLIIHYHWDQNRLSISCGSGSGS*
ATGGTTTATGCGTTTGATGCGAATTATGTTTATAGTGCTGTTTGGACGTGCGGCAGCGGCAGCGGCAGCTAG	YVYAFDANYVYSAVWTCGSGSGS*
ATGTTTGTGTATTGGTATATTGAGCGGCAGGAGATTAAGTATAGGTTCTGCGGCAGCGGCAGCGGCAGCTAG	YFVYWYIERQEIKYRFCGSGSGS*
ATGTTTGTGTTGTTTTATATTAAGCATGGGCTTGTCGCGTATCGTTACTGCGGCAGCGGCAGCGGCAGCTAG	YFVLFYIKHGLVAYRYCGSGSGS*
ATGTTTGTTTGTCATCGTTGGATTGCGACGAAGGTGGCTCTTTATCATTGCGGCAGCGGCAGCGGCAGCTAG	YFVCHRWIATKVALYHCGSGSGS*
ATGGTGTGGCCGAAGTTGTTTTGCGCGAGTCCGCTGAGTCTTCCGTCCTGCGGCAGCGGCAGCGGCAGCTAG	YVWPKLFCASPLSLPSCGSGSGS*
ATGTTTGTTAGGCATTATTGGACGCTTGGTCGGATTCAGTTGGCTTATTGCGGCAGCGGCAGCGGCAGCTAG	YFVRHYWTLGRIQLAYCGSGSGS*
ATGTTTGTTTGTTTTTATTTTATTGAGGGTAAGCTTTCTAATTATAGCTGCGGCAGCGGCAGCGGCAGCTAG	YFVCFYFIEGKLSNYSCGSGSGS*
ATGTTTGTGGTGAGTTATTTTATTGCTGGTCGGTTTTATGCTCGTTATTGCGGCAGCGGCAGCGGCAGCTAG	YFVVSYFIAGRFYARYCGSGSGS*
ATGATTACGCGGTTTACGCCGTGGCCGAAGCTTTATCCAGTTTGAGACTGCGGCAGCGGCAGCGGCAGCTAG	YITRFTPWPKLYPV*DCGSGSGS*
ATGTTTGAGTGTTGGTCTAGTTGGGCTCATAAGCTTTTTCAGTTGAATTGCGGCAGCGGCAGCGGCAGCTAG	YFECWSSWAHKLFQLNCGSGSGS*
ATGCTTACTGCTCATTATTCTTGGCCTCTTCTGTGGCGTTGGGTTCGTTGCGGCAGCGGCAGCGGCAGCTAG	YLTAHYSWPLLWRWVRCGSGSGS*
ATGTTTTTGTGTGCTTTTTGGTGTCAGTCGAGGTATACTATTGAGTATTGCGGCAGCGGCAGCGGCAGCTAG	YFLCAFWCQSRYTIEYCGSGSGS*
ATGCGTTATCCTTTGAGTACTTGGACTTATTTGAAGTTGTGTGCTGGTTGCGGCAGCGGCAGCGGCAGCTAG	YRYPLSTWTYLKLCAGCGSGSGS*
ATGTTTGTTTGTTTCAAGTTTTATAATCAGAGGCTTTTTTCGTCGTATTGCGGCAACGGCAGCGGCAGCTAG	YFVCFKFYNQRLFSSYCGNGSGS*
ATGCGTTAGCATTTTAGTCCGTGGCCTTATTTGAAGTTTCGTGCTGGTTGCGGCAGCGGCAGCGGCAGCTAG	YR*HFSPWPYLKFRAGCGSGSGS*
ATGTTTCTTTGTCAGCGTTTTCATGATGATATTTATGAGCTGTGGCGTTGCGGCAGCGGCAGCGGCAGCTAG	YFLCQRFHDDIYELWRCGSGSGS*
ATGTTTGTGAAGGGTTTTTGGACTGCTCGTGGGTATATTCTTGAGTATTGCGGCAGCGGCAGCGGCAGCTAG	YFVKGFWTARGYILEYCGSGSGS*
ATGTTTGTTGTGGTTCGTTGGTTGGATGGGCATGTTAAGCTGGTGCTTTGCGGCAGCGGCAGCGGCAGCTAG	YFVVVRWLDGHVKLVLCGSGSGS*
ATGGTTCTTTTTGTGTGGCAGTCTTGGGATAAGACTCCGTATTGGTCCTGCGGCAGCGGCAGCGGCAGCTAG	YVLFVWQSWDKTPYWSCGSGSGS*
ATGTTTGTTAAGGCTCATTGGAATAATCATATTCTGACGCTGAAGTATTGCGGCAGCGGCAGCGGCAGCTAG	YFVKAHWNNHILTLKYCGSGSGS*
ATGTTTGTTGTGTGGTATTGGGAGAATGATATTATTCATTGGAAGAGCTGCGGCAGCGGCAGCGGCAGCTAG	YFVVWYWENDIIHWKSCGSGSGS*
ATGTTTTTGTTTCATCGGTGGGTGTCGGGTAAGCTGTATACGGATTATTGCGGCAGCGGCAGCGGCAGCTAG	YFLFHRWVSGKLYTDYCGSGSGS*
ATGAGTTATTTTATTTGGGCGAATTTTCAGACTGAGCCTCATTTTGTTTGCGGCAGCGGCAGCGGCAGCTAG	YSYFIWANFQTEPHFVCGSGSGS*
ATGTTTGTTAGGTTTTTTTGGATTAATGGTAGGTTGTCTACTGATTTTTGCGGCAGCGGCAGCGGCAGCTAG	YFVRFFWINGRLSTDFCGSGSGS*
ATGTTGTTGCTGCAGTTTTTTTATGAGGATAGGTTTCATGCGGAGTTGTGCGGCAGCGGCAGCGGCAGCTAG	YLLLQFFYEDRFHAELCGSGSGS*
ATGTTTTTGCATGAGTATTGGCTTAATGGTCGTTGGTATTTGTTGATCTGCGGCAGCGGCAGCGGCAACTAG	YFLHEYWLNGRWYLLICGSGSGN*
ATGTTTGGGAAGTTGGTTTGGAAGAATAATACGATTAGTTGGAATTGGTGCGGCAGCGGCAGCGGCAGCTAG	YFGKLVWKNNTISWNWCGSGSGS*
ATGTTTCTGATTGCTTTTTTTAAGAATGGGCGTCTGATTCAGTCGTATTGCGGCAGCGGCAGCGGCAGCTAG	YFLIAFFKNGRLIQSYCGSGSGS*
ATGTTTGTTAGGTGGTATTGGTCTGGTGATGGGATTGTGCATAGTGACTGCGGCAGCGGCAGCGGCAGCTAG	YFVRWYWSGDGIVHSDCGSGSGS*
ATGTTTGTTTGTTTCTATTTTATTGAGGGTAAGCTTTCTAATTATAGCTGCGGCAGCGGCAGCGGCAGCTAG	YFVCFYFIEGKLSNYSCGSGSGS*
ATGAGTAGGTATTGTCTGACGCCGCGGCCGCATCTGATGATGAATGCTTGCGGCAGCGGCAGCGGCAGCTAG	YSRYCLTPRPHLMMNACGSGSGS*
ATGTTGCGGATTGAGCGGTATTATCGGCAGGCTTTAGCGAATTCCAGCTGCGGCAGCGGCAGCGGCAGCTAG	YLRIERYYRQALANSSCGSGSGS*
ATGATTGTTTGTGTTAATTCTTGGAATCATGGGCGTTTTGTTTTGGAGTGCGGCAGCGGCAGCGGCAGCTAG	YIVCVNSWNHGRFVLECGSGSGS*
ATGCGTTATCATTTGGGTCCGTGGCCTTATTTGAAGTTGCGTGCTGGTTGCGGCAGCGGCAGCGGCAGCTAG	YRYHLGPWPYLKLRAGCGSGSGS*
ATGTTTGGTTGTTTTAAGTTTTATAATCAGAGGCTTTTTTCGACGTATTGCGGCAGCGGCAGCGGCAGCTAG	YFGCFKFYNQRLFSTYCGSGSGS*
ATGTTTGTGTTTTGGATTTGGACGGAGTATGGTCGTGTTCTTCCGTCGTGCGGCAGCGGCAGCGGCAGCTAG	YFVFWIWTEYGRVLPSCGSGSGS*
ATGTTTCTGTTTAGGTGGTAGAATGGGGTGCTTATGCGGAGGTGTAATTGCGGCAGCGGCAGCGGCAGCTAG	YFLFRW*NGVLMRRCNCGSGSGS*
ATGTTTCTGATTGCTTTTTTTAAGAATGGGCGTCTGATTCAGTCGTATTGCGGCAGCGGCAGCGGCAGCTAG	YFLIAFFKNGRLIQSYCGSGSGS*
ATGAGTAGGTATTGTCTGACTGCTTTTCCGCATCTGAGGTTGTATGCTTGCGGCAGCGGCAGCGGCAGCTAG	YSRYCLTAFPHLRLYACGSGSGS*
ATGTGTGTTTGTGTTGAGATTTATAATCCTCGTCTTTATCCGTCGCTTTGCGGCAGCGGCAGCGGCAGCTAG	YCVCVEIYNPRLYPSLCGSGSGS*
ATGTTTCTTTGTCAGCGTTTTCATGATGATATTTATGAGCTGTGGCGTTGCGGCAGCGGCAGCGGCAGCTAG	YFLCQRFHDDIYELWRCGSGSGS*
ATGTTTGTTACTTGGTTTTGGAATAATGGGTTGGTGCGTGGTAGTTATTGCGGCAGCGGCAGCGGCAGCTAG	YFVTWFWNNGLVRGSYCGSGSGS*
ATGTTTGTTAGGTTTTATTTTGCGGGTGATGATAAGCTGAGGTATGTGTGCGGCAGCGGCAGCGGCAGCTAG	YFVRFYFAGDDKLRYVCGSGSGS*
ATGGTTCATAATACTTATGCGGGGGATCGGAATTTGAATTTGTTTTATTGCGGCAGCGGCAGCGGCAGCTAG	YVHNTYAGDRNLNLFYCGSGSGS*
ATGCGTTAGCATTAGAGGCCGTTGCCTTATGGGAAGTAGCGGGTTGGCTGCGGCAGCGGCAGCGGCCGCTAG	YR*H*RPLPYGK*RVGCGSGSGR*
ATGTTTGGTTGTGGTCATTTTTCGGCTGGTTGTTATCGCTTGTATCCGTGCGGCAGCGGCAGCGGCAGCTAG	YFGCGHFSAGCYRLYPCGSGSGS*
ATGTTTGTGAAGGGGTTTTGGACTGCTCGTGGGTATATTCTTGAGTATTGCGGCAGCGGCAGCGGCAGCTAG	YFVKGFWTARGYILEYCGSGSGS*
ATGTTTCTGTTTCATTCGTGGTCGAAGGGTTCGTTTCGGATTCTGTGGTGCGGCAGCGGCAGCGGCAGCTAG	YFLFHSWSKGSFRILWCGSGSGS*
ATGCGTTATCATTTGGGTCCGTGGCCTTATTTGAAGTTGCGTGCTGGTTGCGGCAGCGGCAGCAGCAGCTAG	YRYHLGPWPYLKLRAGCGSGSSS*
ATGTGGCTGAAGCAGATTTGGGTGAATTATAATATTGTGTTGATTCGCTGCGGCAGCGGCAGCGGCAGCTAG	YWLKQIWVNYNIVLIRCGSGSGS*
ATGCGTTATCATTTGGGTCCGTGGCCTTATTTGAAGTTGCGTGCTGGTTGCGGCAGCGGCAGCGGCAGCTAG	YRYHLGPWPYLKLRAGCGSGSGS*
ATGTTTCTGAGGTATGTGTGGCTGTCGGATAAGTTGCAGTTGCTTTACTGCGGCAGCGGCAGCGGCAGCTAG	YFLRYVWLSDKLQLLYCGSGSGS*
ATGTTTTTGCAGGGTTATTGGCTGTATGATAAGTATGCGATTAGTTACTGCGGCAGCGGCAGCGGCAGCTAG	YFLQGYWLYDKYAISYCGSGSGS*
ATGGTGACGTTTTCTTGGTTGAGGAAGCAGTTGAGAACTGTTTGGATTTGCGGCAGCGGCAGCGGCAGCTAG	YVTFSWLRKQLRTVWICGSGSGS*
ATGTTTTTGCAGGGTTATTGGCTGTATGATAAGTATGCGATAAGTTATTGCGGCAGCGGCAGCGGCAGCTAG	YFLQGYWLYDKYAISYCGSGSGS*
ATGCTAGTCTGGCATACGTGGACGAATGGTCGGGCTAGGCTGCATTATTGCGGCAGCGGCAGCGGCAGCTAG	YLVWHTWTNGRARLHYCGSGSGS*
ATGTTTCTTAAGCATTATTGGATTAATTATCGTTTGTTTTTGATGCATTGCGGCAGCGGCAGCGGCAGCTAG	YFLKHYWINYRLFLMHCGSGSGS*
ATGTTTTTGATTCAGTATTTTGATAAGGATCGGTTGCGTGCGATTTATTGCGGCAGCGGCAGCGGCAACTAG	YFLIQYFDKDRLRAIYCGSGSGN*
ATGTTTTTGAGGTTTTGGTTTGATCCTGTTTCTACTAAGCTTCGTTCGTGCGGCAGCGGCAGCGGCAGCTAG	YFLRFWFDPVSTKLRSCGSGSGS*
ATGTGTGTTGAGAATCATTGGGATGATTCGTCGTATAAGCTTTTGTACTGCGGCAGCGGCAGCGGCAGCTAG	YCVENHWDDSSYKLLYCGSGSGS*
ATGTTTCTGTGTAATACTTGGTTGAATGACTTTTTTCATGTGCGGATCTGCGGCAGCGGCAGCGGCAGCTAG	YFLCNTWLNDFFHVRICGSGSGS*
ATGTTTTTGACTACTATTTGGAAGGATAATTTGATTCTTCTTACGTATTGCGGCAGCGGCAGCGGCAGCTAG	YFLTTIWKDNLILLTYCGSGSGS*
ATGTTTTTGTTTCATCGGTGGGTGTCGGGTAAGCTGTATACGGATTATTGCGGCAGCGGCAGCGGCAGCTAG	YFLFHRWVSGKLYTDYCGSGSGS*
ATGTTTCTGAGGTATGTGTGGCTGTCGGATAAGTTGCAGTTGCTTTATTGCGGCAGCGGCAGCGGCAGCTAG	YFLRYVWLSDKLQLLYCGSGSGS*
ATGTTTTTGTGTCATACTTGGTATAATGGGAGGGTGACTCTTTTTTTGTGCGGCGGCGGCAGCGGCAGCTAG	YFLCHTWYNGRVTLFLCGGGSGS*
ATGTTTGTGTGTTGGTATTGGATTCATGGTTCTGTTAAGGCGTCTTTGTGCGGCAGCGGCAGCGGCAGCTAG	YFVCWYWIHGSVKASLCGSGSGS*
ATGTTTGTTATTTGGCTTTTTAATCATGATGGGTTGGTTGTGGCTTACTGCGGCAGCGGCAGCGGCAGCTAG	YFVIWLFNHDGLVVAYCGSGSGS*
ATGTTTGTGCTTTTTTATTGGAATGCGAAGCGTGTGAGTTATATTTATTGCGGCAGCGGCAGCGGCAGCTAG	YFVLFYWNAKRVSYIYCGSGSGS*
ATGTTTATTTGTCATAAGTTTAATGATGGGTTTGTGTCTGTTTGGATCTGCGGCAGCGGCAGCGGCAGCTAG	YFICHKFNDGFVSVWICGSGSGS*
ATGAGGCTTAGGAATAATTGGACGTCTGGGCTTTTGACTTTGTCGATGTGCGGCAGCGGCAGCGGCAGCTAG	YRLRNNWTSGLLTLSMCGSGSGS*
ATGTTTGATACTTGGTCTTGGAATAATGGGTTGGTGCGTGGTAGTTATTGCGGCAGCGGCAGCGGCAGCTAG	YFDTWSWNNGLVRGSYCGSGSGS*
ATGGCTCGTATTTGGTTTACTTATGTGGGTAATTTTAGGTGGAAGGCGTGCGGCAGCGGCAGCGGCAGCTAG	YARIWFTYVGNFRWKACGSGSGS*
ATGTTTTGTATTTGGTATTTTGCGCGTGATTATACGCTGAAGGCGTGGTGCGGCAGCGGCAGCGGCAGCTAG	YFCIWYFARDYTLKAWCGSGSGS*
ATGTTTGTTTGTCATCATTGGATTGCGACGAAGGTGGCTCTTTATCATTGCGGCAGCGGCAGCGGCAGCTAG	YFVCHHWIATKVALYHCGSGSGS*
ATGTTTTTGTGTTATATTTGGATTAATGGACGGTTTCAGTTGTTGCCGTGCGGCAGCGGCAGCGGCAGCTAG	YFLCYIWINGRFQLLPCGSGSGS*
ATGTTTTTTAAGCATTGGTTTGTGAATGGTTGGTTGGTTGCGACGTATTGCGGCAGCGGCAGCGGCAGCTAG	YFFKHWFVNGWLVATYCGSGSGS*
ATGATTGTTTCTTATTTTACGAATTTTGGTTGTTTTGTGATTAGGCGCTGCGGCAGCGGCAGCTAG	YIVSYFTNFGCFVIRRCGSGS*
ATGCGTCAGCGGTAGCGGCAGCTAG	YRQR*RQL
ATGTTTGTGTTTTGGATTAGGACGGAGTATGGTCGTGTTCTTCCGTCGTGCGGCAGCGGCAGCGGCAGCTAG	YFVFWIRTEYGRVLPSCGSGSGS*
ATGTTTATTTATTTTTATATTGATAATGGTAGGCTTCAGCATAGGACCTGCGGCAGCGGCAGCGGCAGCTAG	YFIYFYIDNGRLQHRTCGSGSGS*
ATGGTTCAGTGGCATCCGCCGTTTGTGTGGGCTTTTTATCCGTCTTGTTGCGGCAGCGGCAGCGGCAGCTAG	YVQWHPPFVWAFYPSCCGSGSGS*
ATGGTGGTGGCTCGGGAGGATCGTAATTTGGTTGTTATTTTTACGTTTTGCGGCAGCGGCAGCGGCAGCTAG	YVVAREDRNLVVIFTFCGSGSGS*
ATGCAGTATCTCCTTGGTCCTTGACCTCCGTTGCAGCTTCGTCATTCTTGCGGCAGCGGCAGCGGCCGCTAG	YQYLLGP*PPLQLRHSCGSGSGR*
ATGTTTCTGAATCATCGTTGGGATCATGGGTTTTATCAGATTATTTATTGCGGCAGCGGCAGCGGCAGCTAG	YFLNHRWDHGFYQIIYCGSGSGS*
ATGGTGACGATTAGGAGGTATTGGGAGCCTCTGTGGAGTTTTTATAAGTGCGGCAGCGGCAGCGGCAGCTAG	YVTIRRYWEPLWSFYKCGSGSGS*
ATGTTTTTGTTTCATCGGTGGGTGTCGGGTAAGCTGTATACGGATTATTGCGGCAGCGGCAGCGGCAGCTAG	YFLFHRWVSGKLYTDYCGSGSGS*
ATGTTTTTGAAGGTTGCGGGGACTGATTCTGCGTTTCGTTTGGTGAAGTGCGGCAGCGGCAGCGGCAGCTAG	YFLKVAGTDSAFRLVKCGSGSGS*
ATGTTGCTGATTATTCGTGAGCTGCCGTTTGCTTTTAGGTATGAGTGGTGCGGCAGCGGCAGCGGCAGCTAG	YLLIIRELPFAFRYEWCGSGSGS*
ATGTTTCTTTGTCAGCGTTTTCATGATGATATTTATGAGCTGTGGCGTTGCGGCAGCGGCAGCGGCAGCTAG	YFLCQRFHDDIYELWRCGSGSGS*
ATGTTTTTGAAGTATTATTTTGTTAATGGTTTTTTTAATCTTGAGACTTGCGGCAGCGGCAGCGGCAGCTAG	YFLKYYFVNGFFNLETCGSGSGS*
ATGTTTGTGAATTGGTATTGGCATGGTGAGAAGCTTTTTTATAGGTATTGCGGCAGCGGCAGCGGCAGCTAG	YFVNWYWHGEKLFYRYCGSGSGS*
ATGTATGTGAAGGGTTTTTGGACTGCTCGTGGGAGTCTTCTTGAGTATTGCGGCAGCGGCAGCGGCAGCTAG	YYVKGFWTARGSLLEYCGSGSGS*
ATGTTTGTGTGTTGGTATTGGATTCATGGTTCTGTTAAGGCGTCCTCCTGCGGCAGCGGCAGCGGCAGCTAG	YFVCWYWIHGSVKASSCGSGSGS*
ATGTTTGTTGATTGGAATTGGTGTAATGGTACTTTGTTTTATAATATTTGCGGCAGCGGCAGCGGCAGCTAG	YFVDWNWCNGTLFYNICGSGSGS*
ATGTTTGTGGAGTGGTTTTGGTTTAATAATCGGTTGGTGGCGCAGTCCTGCGGCAGCGGCAGCGGCAGCTAG	YFVEWFWFNNRLVAQSCGSGSGS*
ATGTTTATTCAGGAGTATTGGTATCAGGAGCGTTATTCTTTGATTTATTGCGGCAGCGGCAGCGGCAGCTAG	YFIQEYWYQERYSLIYCGSGSGS*
ATGACTTGTCGTTTTCAGTTTAATTGGTATTCGCCGACGACGTGGATCTGCGGCAGCGGCAGCGGCAGCTAG	YTCRFQFNWYSPTTWICGSGSGS*
ATGAATGTGCATTTGTTTTGGGCTGATAATTCTTTGTATTATAGGTGGTGCGGCAGCGGCAGCGGCAGCTAG	YNVHLFWADNSLYYRWCGSGSGS*
ATGCGTTATTATTCTTTCTCTGCTTGGCCGAATTTGCGGCTGCTTACCTGCGGCAGCGGCAGCGGCAGCTAG	YRYYSFSAWPNLRLLTCGSGSGS*
ATGTTTCATTTTTCGGGGGTGATTTGGCTTTCTTTTGCGTGTTTGTTTTGCGGCAGCGGCAGCGGCAGCTAG	YFHFSGVIWLSFACLFCGSGSGS*
ATGTTTATTCAGGAGTATTGGTATCAGGAGCGTTATTCTTTGATTTATTGCGGCAGCGGCAGCGGCAGCTAG	YFIQEYWYQERYSLIYCGSGSGS*
ATGTTTTAGACGCATTCTAGGATTTTTAATACGTTTACGTTGATTTATTGCGGCAGCGGCAGCGGCAGCTAG	YF*THSRIFNTFTLIYCGSGSGS*
ATGATTATTTATGTTCATTAGTGTGCGTTTTATTTTCCGAATTGTGCCTGCGGCAGCGGCAGCGGCAGCTAG	YIIYVH*CAFYFPNCACGSGSGS*
ATGGTTCTTTTTACGTGGTGGAAGGGTAATAATGATACTTTGACGTACTGCGGCAGCGGCAGCGGCAGCTAG	YVLFTWWKGNNDTLTYCGSGSGS*
ATGTTTGTGTGTTGGCATTTTGATAAGTCGAAGGTTTTTAGTTATAGGTGCGGCAGCGGCAGCGGCAGCTAG	YFVCWHFDKSKVFSYRCGSGSGS*
ATGTTTGTGGCGTTTTATTTTTTTGATAGGAAGCTTAGGTGGCAGTTTTGCGGCAGCGGCAGCGGCAGCTAG	YFVAFYFFDRKLRWQFCGSGSGS*
ATGTTTCTGATTCATTCTTTCAATGATACGATTTTTCAGTTGCGTCGCTGCGGCAGCGGCAGCGGCAGCTAG	YFLIHSFNDTIFQLRRCGSGSGS*
ATGTTTGTTTTGTTTTATTTTGCTCGTGGTAAGTTGTGGTCGTGTGACTGCGGCAGCGGCAGCGGCAGCTAG	YFVLFYFARGKLWSCDCGSGSGS*
ATGTTTTTGTTTCATGTTTGGTCGTCGGGTCAGTTTTTGCTTGCTTATTGCGGCAGCGGCAGCGGCAGCTAG	YFLFHVWSSGQFLLAYCGSGSGS*
ATGTTTGTTTGTTTTAAGTTTTATAATCAGAGGCTTTTTTCGTCGTATTGCGGCAGCGGCAGCGGCAGCTAG	YFVCFKFYNQRLFSSYCGSGSGS*
ATGTTTATTGTTTGGTTTTTTCGTAATGGTAAGGTGCTGAGTGCTAAGTGCGGCAGCGGCAGCGGCAGCTAG	YFIVWFFRNGKVLSAKCGSGSGS*
ATGAGTTATTTTATTTGGGCGAATTTTCAGACTGAGCCTTATTTTGTTTGCGGCAGCGGCAGCGGCAGCTAG	YSYFIWANFQTEPYFVCGSGSGS*
ATGTTTGTGCTTTGGATTTGGGAGAATTGTAACGTGAAGAGTCGTTGGTGCGGCAGCGGCAGCGGCAGCTAG	YFVLWIWENCNVKSRWCGSGSGS*
ATGTTTGTTTGTTATGCTAATTGGCTTAATGAGGTTTTTTCGTATGTGTGCGGCAGCGGCAGCGGCAGCTAG	YFVCYANWLNEVFSYVCGSGSGS*
ATGTTTGTGTCGTGGAAGTGGTATGATGGTAGGCTTCTGGTTGAGCAGTGCGGCAGCGGCAGCGGCAGCTAG	YFVSWKWYDGRLLVEQCGSGSGS*
ATGTTTTTGTAGATTGAGCGGCTTGATTCGCCGTTTCGTTTGGCGTATTGCGGCAGCGGCAGCGGCAGCTAG	YFL*IERLDSPFRLAYCGSGSGS*
ATGTCGTGTAGGTGGATTTGGAAGACTTTTAATTCGGTGCCGTTTTGGTGCGGCAGCGGCAGCGGCAGCTAG	YSCRWIWKTFNSVPFWCGSGSGS*
ATGTTTGTTCAGTGGTTTTTTGTGAATGGTAAGTTGTATTTTCATTTTTGCGGCAGCGGCAGCGGTAGCTAG	YFVQWFFVNGKLYFHFCGSGSGS*
ATGTTTGCTTTTTGGTGGTTTGTTGATGGTATTGTTGTGCATGATTATTGCGGCAGCGGCAGCGGCAGCTAG	YFAFWWFVDGIVVHDYCGSGSGS*
ATGTTTGTTGATTGGTATTGGTGTAATGGTACTTTGTTTTATAATACTTGCGGCAGCGGCAGCGGCAGCTAG	YFVDWYWCNGTLFYNTCGSGSGS*
ATGTTTGTGACGTGGTCTTTTGGGTCTGATGGTTTGATTTATAGTCACTGCGGCAGCGGCAGCGGCAGCTAG	YFVTWSFGSDGLIYSHCGSGSGS*
ATGTTTCTTTTGCATTATTGGACGAATTCTCTGTTGAATATTAGTTATTGCGGCAGCGGCAGCGGCAGCTAG	YFLLHYWTNSLLNISYCGSGSGS*
ATGTTTCTTGTGAATCTGTGGACGCATGGTCAGTATACGCTGGCTTATTGCGGCAGCGGCAGCGGCAGCTAG	YFLVNLWTHGQYTLAYCGSGSGS*
ATGTGTTAGCATTTGGGTCCTTGGCCTTATTTGATGTTTCGTGGTGACTGCGGCAGCGGCAGCGGCAGCTAG	YC*HLGPWPYLMFRGDCGSGSGS*
ATGTTTGTGAATTGGTATTGGCATGGTGAGAAGCTTTTTTATAGGTGCTGCGGCAGCGGCAGCGGCAGCTAG	YFVNWYWHGEKLFYRCCGSGSGS*
ATGTTTATTACGCAGACGTGGGTGGCGAATTCTTTTCAGATTCTGCGTTGCGGCAGCGGCAGCGGCAGCTAG	YFITQTWVANSFQILRCGSGSGS*
ATGTTTGTTTGTTTTTATTTTATTGAGGGTAAGCTTTCTAATTATAGCTGCGGCAGCGGCAGCGGCAGCTAG	YFVCFYFIEGKLSNYSCGSGSGS*
ATGTTTGTTTGTTTTCATTCTATTGAGGGTAAGCTTTCTAATTATAGTTGCGGCAGCGGCAGCGGCAGCTAG	YFVCFHSIEGKLSNYSCGSGSGS*
ATGTTTGTTACTTGGTCTTGGAATAATGGGTTGGTGCGTGGTAGTTATTGCGGCAGCGGCAGCGGCAGCTAG	YFVTWSWNNGLVRGSYCGSGSGS*
ATGTTTGTGCGGTGGTATTTTCTGCCGGATGGGAAGGTGTATTCGACGTGCGGCAGCGGCAGCGGCAGCTAG	YFVRWYFLPDGKVYSTCGSGSGS*
ATGTTTTTGCAGGGTTATTGGCTGTATGATAAGTATGCGATAAGTTATTGCGGCAGCGGCAGCGGCAGCTAG	YFLQGYWLYDKYAISYCGSGSGS*
ATGTTTGTGTATTGGTATATTGAGCGGCAGGAGATTAAGTATCGGTTCTGCGGCAGCGGCAGCGGCAGCTAG	YFVYWYIERQEIKYRFCGSGSGS*
ATGTTTTTGTGTTTGAATTGGCAGGGTTCGAATGTGAATTTGCATTTTTGCGGCAGCGGCAGCGGCAGCTAG	YFLCLNWQGSNVNLHFCGSGSGS*
ATGTTTGTTACTTGGTCTTGGAATAATGGGTTGGTGCGTGGTTGTTATTGCGGCAGCGGCAGCGGCAGCTAG	YFVTWSWNNGLVRGCYCGSGSGS*
ATGTTTTTTAAGGATAAGTTTGAGAATGGTGTTTATGTTGCTTGTTATTGCGGCAGCGGCAGCGGCAGCTAG	YFFKDKFENGVYVACYCGSGSGS*
ATGTTTGTGTGTTGGCATTTTGATAAGTTGAAGGTTTTTAGTTATAGGTGCGGCAGCGGCAGCGGCAGCTAG	YFVCWHFDKLKVFSYRCGSGSGS*
ATGTTTTTGTGTTTGAATTGGCAGGGTTCGAATGTGAATTTGCATTTTTGCGGCAGCGGCAGCGGCAGCTAG	YFLCLNWQGSNVNLHFCGSGSGS*
ATGTCTTTTGTGACGTGGTATTGGCGTGGGGGGCGTGTGTTGGTTGCGTGCGGCAGCGGCAGCGGCAGCTAG	YSFVTWYWRGGRVLVACGSGSGS*
ATGTTTGTGACTTGGACTTTTATTAATGGTAAGTTGAGGTCGCTTTCGTGCGGCAGCGGCAGCGGCAGCTAG	YFVTWTFINGKLRSLSCGSGSGS*
ATGTTTGTTAGGTGGACGTGGAGTGATGGTATTGCGGCTGCGTATCGCTGCGGCAGCGGCAGCGGCAGCTAG	YFVRWTWSDGIAAAYRCGSGSGS*
ATGTTTTTGTGTACGAAGTGGTATTATGGTCGTTGGTATCTGTTTTATTGCGGCAGCGGCAGCGGCAGCTAG	YFLCTKWYYGRWYLFYCGSGSGS*
ATGTTTGTTACTTGGTCTTGGAATAATGGGTTGCTGCGTGGTAGTTACTGCGGCAGCGGCAGCGGCAGCTAG	YFVTWSWNNGLLRGSYCGSGSGS*
ATGTTTGCTTTTTGGTGGTTTGTTGATGGTATTGTTGTGCATGATTATTGCGGCAGCGGCAGCGGCAGCTAG	YFAFWWFVDGIVVHDYCGSGSGS*
ATGTTTGTTAGGTATTATTGGACGCTTGGTCGGATTCAGTTGGCTTATTGCGGCAGCGGCAGCGGCAGCTAG	YFVRYYWTLGRIQLAYCGSGSGS*
ATGTTTTTGTATTATATTTGGATTAATGGACGGATTCAGTTGTTGCCGTGCGGCAGCGGCAGCGGCAGCTAG	YFLYYIWINGRIQLLPCGSGSGS*
ATGTTTGTGTCGTGGAAGTGGTATGATGGTAGGCTTCTGGTTGAGCAGTGCGGCAGCGGCAGCGGCAGCTAG	YFVSWKWYDGRLLVEQCGSGSGS*
ATGTTTCTTGTGAATCTGTGGACGCGTGGTCAGTATACGCTGGCTTATTGCGGCAGCGGCAGCGGCAGCTAG	YFLVNLWTRGQYTLAYCGSGSGS*
ATGTTTGTGGAGTGGTTTTGGTTTAATAATCGGTTGGTGGCGCAGTCCTGCGGCAGCGGCAGCGGCAGCTAG	YFVEWFWFNNRLVAQSCGSGSGS*
ATGTTTGTGTCGGGGAAGGGGTATGATGGTAGGCTTCTGGTTGAGCAGTGCGGCAGCGGCAGCGGCAGCTAG	YFVSGKGYDGRLLVEQCGSGSGS*
ATGTTTGTTCGTTTTTATTGGGTGGCGGGTAAGTGTGCTTATGTGTTGTGCGGCAGCGGCAGCGGCAGCTAG	YFVRFYWVAGKCAYVLCGSGSGS*
ATGTTTATTACTAAGTCTTGTAGGAAGGGTAAGTTGATTCTTACGTATTGCGGCAGCGGCAGCGGCAGCTAG	YFITKSCRKGKLILTYCGSGSGS*
ATGTTTTTGCATGAGTATTGGCTTAATGGTCGTTGGTATTTGTTGATCTGCGGCAGCGGCAGCGGCAGCTAG	YFLHEYWLNGRWYLLICGSGSGS*
ATGTTTCTGTGTAATACTTGGTTGAATGATTATTTTCATTTGCGGATTTGCGGCAGCGGCAGCGGCAGCTAG	YFLCNTWLNDYFHLRICGSGSGS*
ATGTTTGTTAGGTATTATTGGACGCTTGGTCGGATTCAGTTGGCTTATTGCGGCAGCGGCAGCGGCAGCTAG	YFVRYYWTLGRIQLAYCGSGSGS*
ATGGTTTGGAGTGTGTATGACTTGACTCCGTTGGCGGCTGATTGGTTCTGCGGCAGCGGCAGCGGCAGCTAG	YVWSVYDLTPLAADWFCGSGSGS*
ATGATTCAGATTAAGTGGCTGCGGTCTACTCTTGTGCAGAATTGGATTTGCGGCAGCGGCAGCGGCAGCTAG	YIQIKWLRSTLVQNWICGSGSGS*
ATGTTTTTTAAGGATAAGTTTGAGAATGGTGTTTATGTTGCTTGTTTTTGCGGCAGCGGCAGCGGCAGCTAG	YFFKDKFENGVYVACFCGSGSGS*
ATGTTTGTGTTTTGGATTTGGACGGAGAATGGTCGTGTTCTTCCGTCGTGCGGCAGCGGCAGCGGCAGCTAG	YFVFWIWTENGRVLPSCGSGSGS*
ATGGTTTTGTTTTAGTATTTTGATCAGGATCGGTTTTGTGCGCTTTATTGCGGCAGCGGCAGCGGCAGCTAG	YVLF*YFDQDRFCALYCGSGSGS*
ATGTTTCTGTATCAGACTTGGCATGCGCAGAAGATTATTTTGACTTACTGCGGCAGCGGCAGCGGCAGCTAG	YFLYQTWHAQKIILTYCGSGSGS*
ATGTTTGTTACTTGGTCTTGGAATAATGGGTTGGTGCGTGGTAGTTATTGCGGCAGCGGCAGCGGCAGCTAG	YFVTWSWNNGLVRGSYCGSGSGS*
ATGTTTGTTTGTTTTTATTTTATTGAGGGTAAGCTTTCTAATTATAGTTGCGGCAGCGGCAGCGGCAGCTAG	YFVCFYFIEGKLSNYSCGSGSGS*
ATGTTTGTGTCGTGGAAGTGGTATGATGGTAGGCTTCTGGTTGAGCAGTGCGGCAGCGGCAGCGGCAGCTAG	YFVSWKWYDGRLLVEQCGSGSGS*
ATGTTTTTGTGTCAGTATTGGTGGCATAGTCGTTGTTTTTTGACTTTGTGCGGCAGCGGCAGCGGCAGCTAG	YFLCQYWWHSRCFLTLCGSGSGS*
ATGTTTTTGTTTCATCGGTGGGTGTCGGGTAAGCTGTATACGGATTATTGCGGCAGCGGCAGCGGCAGCTAG	YFLFHRWVSGKLYTDYCGSGSGS*
ATGCTGTAGCAGGAGTTGTGGAGGGGGCGGGGGTCGAATCTTATGTGCTGCGGCAGCGGCAGCGGCAGCTAG	YL*QELWRGRGSNLMCCGSGSGS*
ATGTTTGTGTGTTGGTATTGGATTCATGGTTCTGTTAAGGCGTCTTCGTGCGGCAGCGGCAGCGGCAGCTAG	YFVCWYWIHGSVKASSCGSGSGS*
ATGTTTGTTTGTGTTAATTCTTGGAATCATGGGCGTTTTGTTTTGGACTGCGGCAGCGGCAGCGGCAGCTAG	YFVCVNSWNHGRFVLDCGSGSGS*
ATGTTTTTGAATTTTTTTTGGGTGAATGGCAAGCTGTATTCTCAGATCTGCGGCAGCGGCAGCGGCAGCTAG	YFLNFFWVNGKLYSQICGSGSGS*
ATGTTTGTTACGTGGCGTTTTGTTGATAATATTCTGTTTTCGAATCGTTGCGGCAGCGGCAGCGGCAGCTAG	YFVTWRFVDNILFSNRCGSGSGS*
ATGTTTGTGCTTAATAGGTGGACTAATGGTAGGATTCAGCTGTATTGCGGCAGCGGCAGCGGCAGCTAG	YFVLNRWTNGRIQLYCGSGSGS*
ATGTTTCTGAATCATCGTTGGGATCATGGGTTTTATCAGATTATTTATTGCGGCAGCGGCAGCGGCAGCTAG	YFLNHRWDHGFYQIIYCGSGSGS*
ATGGATTTTGTGGCTTTTAGTTTTTTTCAGGGTAGGGTTGTGGCTGTATGCGGCAGCGGCAGCGGCAGCTAG	YDFVAFSFFQGRVVAVCGSGSGS*
ATGTTTATTACGCAGTATTGGAAGCAGAATGTTTTTATGATTAGGTATTGCGGCAGCGGCAGCGGCAGCTAG	YFITQYWKQNVFMIRYCGSGSGS*
ATGGTGATTATTAATTGGAAGGGTAATGATCTGAATTATAGGTGGTGCTGCGGCAGCGGCAGCGGCAGCTAG	YVIINWKGNDLNYRWCCGSGSGS*
ATGTATGTTTGTGTTACTAGTCGTAACAGGCCTTTTTATTTGTCGCGCTGCGGCAGCGGCAGCGGCAGCTAG	YYVCVTSRNRPFYLSRCGSGSGS*
ATGTTTATTTCGCTGCGTTGGTATAATGGGCGTTTTTATCTTTCTCGGTGCGGCAGCGGCAGCGGCAGCTAG	YFISLRWYNGRFYLSRCGSGSGS*
ATGATTGCGTGTTTTAATCCGTTTCCGGAGAAGCATCCTGATTGGATTTGCGGCAGCGGCAGCGGCAGCTAG	YIACFNPFPEKHPDWICGSGSGS*
ATGGTTAGGCTGGTGTGGATTAAGGATAGTATTTTGATTCCGATTTGGTGCGGCAGCGGCAGCGGCAGCTAG	YVRLVWIKDSILIPIWCGSGSGS*
ATGGTTCTTTTTGTGTGGCAGTATTGTGATAATCTTCCGTATTGGTCTTGCGGCAGCGGCAGCGGCAGCTAG	YVLFVWQYCDNLPYWSCGSGSGS*
ATGCCTATTGGTAGGGATTCTAATAAGCGGACTGTTTATTTGCTGATCTGCGGCAGCGGCAGCGGCAGCTAG	YPIGRDSNKRTVYLLICGSGSGS*
ATGTTTTTGTTCCATCGGTGGGTGTCGGGTAAGCTGTATACGGATTGCTGCGGCAGCGGCAGCGGCAGCTAG	YFLFHRWVSGKLYTDCCGSGSGS*
ATGCTTGTGCATTTTTTTATGATGAGGCTTTTGTTTCATGAGCGGTCATGCGGCAGCGGCAGCGGCAGCTAG	YLVHFFMMRLLFHERSCGSGSGS*
ATGTTTTTGCATGAGTATTGGCTTAATGGTCGTTGGTATTTGTTGATTTGCGGCAGCGGCAGCGGCAGCTAG	YFLHEYWLNGRWYLLICGSGSGS*
ATGTTTTTGTGTAGTAAGTGGAGTGATGGTTATTTGCAGTTTTATCGTTGCGGCAGCGGCAGCGGCAGCTAG	YFLCSKWSDGYLQFYRCGSGSGS*
ATGTATGTGTGTGATTAGACGCGCCCGAGGCCGAAGGCTGTCTATGACTGCGACAGCGGCAGCGGCAGCTAG	YYVCD*TRPRPKAVYDCDSGSGS*
ATGGTTGTTTTGTCGTGGTTTAGTAAGGCGTTTATTCTTGCGTGGTGTTGCGGCAGCGGCAGCGGCAGCTAG	YVVLSWFSKAFILAWCCGSGSGS*
ATGTTTTTTAGGGATTATTGGCAGAAGGGGAAGTATGTTATTAGGATTTGCGGCAGCGGCAGCGGCAGCTAG	YFFRDYWQKGKYVIRICGSGSGS*
ATGTTTAAGTGTAAGAATTTTTTTGGGGATTCTTTTTATTTGCTGGTTTGCGGCAGCGGCAGCGGCAGCTAG	YFKCKNFFGDSFYLLVCGSGSGS*
ATGTTTTTGTTTCATCGGTGGGTGTCGGGTAAGCTGTATACGGATTATTGCGGCAGCGGCAGCGGCAGCTAG	YFLFHRWVSGKLYTDYCGSGSGS*
ATGCGTTATCATTTGGGTCCGTGGCCTTATTTGAAGTTGCGTGCTGGTTGCGGCAGCGGCAGCGGCAGCTAG	YRYHLGPWPYLKLRAGCGSGSGS*
ATGTTAGTTTGTTTTTATTTTATTGAGGGTAAGCTTTCTAATTATAGTTGCGGCAGCGGCAGCGGCAGCTAG	YLVCFYFIEGKLSNYSCGSGSGS*
ATGTTTATTATTCATGCGTGGATTAATTCTCGTCTGCAGATTCTGTATTGCGGCAGCGGCAGCGGCAGCTAG	YFIIHAWINSRLQILYCGSGSGS*
ATGTTTATTTATTTTTATATTGATAATGGTAGGCTTCAGCATAGGTCTTGTGGCAGCGGCAGCGGCAGCTAG	YFIYFYIDNGRLQHRSCGSGSGS*
ATGATTTCGAAGTTTTGGGGTTATTTTAAGTGGCCGCATTGGCATTACTGCGGCAGCGGCAGCGGCAGCTAG	YISKFWGYFKWPHWHYCGSGSGS*
ATGTTTGTGAAGGGTTTTTGGACTGCTCGTGGGTATATTCTTGAGTACTGCGGCAGCGGCAGCGGCAGCTAG	YFVKGFWTARGYILEYCGSGSGS*
ATGAGGGCTTGGTTTAATGCTAGGTCGGTTTTTTCGGCGGAGTGGTCGTGCGGCAGCGGCAGCGGCAGCTAG	YRAWFNARSVFSAEWSCGSGSGS*
ATGTTTTATTATGGTTATTGGCGTGATTCTGTTTATCATGCTCATTATTGCGGCAGCGGCAGCGGCAGCTAG	YFYYGYWRDSVYHAHYCGSGSGS*
ATGTTTGTTCTGTGGTTTTGGACGAACGGTCGTGTTGCGAGTGCTACTTGCGGCAGCGGCAGCGGCAGCTAG	YFVLWFWTNGRVASATCGSGSGS*
ATGTTTGTGTGTTGGTATGGGATTCATGGTTCTGTTAAGGCGTCTTCGTGCGGCAGCGGCAGCGGCAGCTAG	YFVCWYGIHGSVKASSCGSGSGS*
ATGTTTTTGAGTCATGGTTTTTATGATACTGTTTTTATTTTGGCTTATTGCGGCAGCGGCAGCGGCAGCTAG	YFLSHGFYDTVFILAYCGSGSGS*
ATGTTTGTGAAGTGGCGTTGGAATGCTAATGGTTTGCTTGAGGCTGGTTGCGGCAGCGGCAGCGGCAGCTAG	YFVKWRWNANGLLEAGCGSGSGS*
ATGTTTTCTTATGGTTATTGGGGGGTTTCTGATTAGCCTGCTCATTACTGCGGCAGCGGCAGCGGCAGCTAG	YFSYGYWGVSD*PAHYCGSGSGS*
ATGACTTATTATGTGCTTCTGCAGAGGTGGCCTCCTGTTTGGGCGCCTTGCGGCAGCGGCAGCGGCAGCTAG	YTYYVLLQRWPPVWAPCGSGSGS*
ATGTTTGTTCGGTATTATTGGACGCTTGGTCGGATTCAGTTGGCTTATTGCGGCAGCGGCAGCGGCAGCTAG	YFVRYYWTLGRIQLAYCGSGSGS*
ATGTTTTTGTGTTGGCATTGGGTTGATCATAGGTGACAGTTGCGGCAGCGGCAGCGGCCGCTAG	YFLCWHWVDHR*QLRQRQRPL
ATGTTTATTTTGCAGACGTGGAATGATGGCTGGCATAGTATTAAGTATTGCGGCAGCGGCGGCGGCAGCTAG	YFILQTWNDGWHSIKYCGSGGGS*
ATGTTTGTGAAGGGTTTTTGGACTGCTCGTGGGTATATTCTTGAGTACTGCGGCAGCGGCAGCGGCAGCTAG	YFVKGFWTARGYILEYCGSGSGS*
ATGTTTGTGCTTAATAGGTGGACTAATGGTAGGATTCAGCTGTATTATTACGGCAGCGGCAGCGGCAGCTAG	YFVLNRWTNGRIQLYYYGSGSGS*
ATGAGGGATTTTGTGTGTAAGGAGTTGTTTAATGAGTGGCTGCATTACTGCGGCAGCGGCAGCGGCAGCTAG	YRDFVCKELFNEWLHYCGSGSGS*
ATGTTTGTGAAGGGTTTTTGGACTGCTCGTGGGTATATTCTTGAGTATTGCGGCAGCGGCAGCGGCAGCTAG	YFVKGFWTARGYILEYCGSGSGS*
ATGTTTGTGCTTAATAGGTGGACTAATGGTAGGATTCAGCTGTATTATTGCGGCAGCGGCAGCGGCAGCTAG	YFVLNRWTNGRIQLYYCGSGSGS*
ATGTTTGTTACTTGGGCTTGGAATAATGGGTTGGTGCGTGGTAGTTATTGCGGCAGCGGCAGCGGCAGCTAG	YFVTWAWNNGLVRGSYCGSGSGS*
ATGTTTGTGGTGAGTTACTTTATTGCTGGTCGGTTTTATGCTCGTTATTGCGGCAGCGGCAGCGGCAGCTAG	YFVVSYFIAGRFYARYCGSGSGS*
ATGTTTTTGTATTTTTGGATTGATAATTCTCGTTTGTCTCAGCGGTGTTGCGGCAGCGGCAGCGGCAGCTAG	YFLYFWIDNSRLSQRCCGSGSGS*
ATGGTGAAGTTGTTGTATTCGACTACTTTGATTTATACTATTGCGTGGTGCGGCAGCGGCAGCGGCAGCTAG	YVKLLYSTTLIYTIAWCGSGSGS*
ATGTTTGTGACTTGGTATTGGAGGTTTGGTAAGTTGTCTGTGGTGAATTGCGGCAGCGGCAGCGGCAGCTAG	YFVTWYWRFGKLSVVNCGSGSGS*
ATGGTGGATTTGAGGTGGGAGAGTGAGCTTTTTGTTACTTTTTTTAAGTGCGGCAGCGGCAGCGGCAGCTAG	YVDLRWESELFVTFFKCGSGSGS*
ATGAATCATCGTTGGGAGTGTATGCATGGGTCTGGGATGGCGTCTTCGTGCGGCAGCGGCAGCGGCAGCTAG	YNHRWECMHGSGMASSCGSGSGS*
ATGTTTTTGCATTGGAAGTGGAGTAATTTTGTGCTGAAGTGTTGGCAGTGCGGCAGCGGCAGCGGCAGCTAG	YFLHWKWSNFVLKCWQCGSGSGS*
ATGACTTATTATGTGCTTCTGCAGAGGTGGCCTCCTGTTTGGGCGCCTTGCGGCAGCGGCAGCGGCAGCTAG	YTYYVLLQRWPPVWAPCGSGSGS*
ATGTTTGTGTGTTGGTATTGGATTCATGGTTCTGTTAAGGCGTCTTCCTGCGGCAGCGGCAGCGGCAGCTAG	YFVCWYWIHGSVKASSCGSGSGS*
ATGTTTGTGACTCCTACTTGGAATGATGGTCGTTTGTCTCTGTTTTTGTGCGGCAGCGGCAGCGGCAGCTAG	YFVTPTWNDGRLSLFLCGSGSGS*
ATGTTTGTGACGTGGTCTTTTGGGTCTGATGGTTTGATTTATAGTCGCTGCGGCAGCGGCAGCGGCAGCTAG	YFVTWSFGSDGLIYSRCGSGSGS*
ATGTTTATTTGTTGGTATTTTTTGAGGAATCGTGTGCATTCGAGTCCTTGCGGCAGCGGCAGCGGCAGCTAG	YFICWYFLRNRVHSSPCGSGSGS*
ATGTTTGTGACTTGGTATTGGAGGTTTGGTAAGTTGTCTGTGGTGAACTGCGGCAGCGGCAGCGGCAGCTAG	YFVTWYWRFGKLSVVNCGSGSGS*
ATGTTTATTATTACTTATTTTAGGAATGGGTGGTTTCATATTGAGCAGTGCGGCAGCGGCAGCGGCAGCTAG	YFIITYFRNGWFHIEQCGSGSGS*
ATGTTTTTGTGCTGGGATTGGAATGAGAAGCGGCTTATTCGTAGTGTCTGCGGCAGCGGCAGCGGCAGCTAG	YFLCWDWNEKRLIRSVCGSGSGS*
ATGAGTTATTTTATTTGGGCGAATTTTCAGACTGAGCCTTATTTTGTTTGCGGCAGCGGCAGCGGCAGCTAG	YSYFIWANFQTEPYFVCGSGSGS*
ATGTCTGTTTGTCATCATTAGATTGCGACGAATGAGCCTCTTTATCACTGCGGCAGCGGCAGCGGCAGCTAG	YSVCHH*IATNEPLYHCGSGSGS*
ATGTTTGTTAGGTGGTATTGGTCTGGTGATGGGATTGTGCATAGTGAGTGCGGCAGCGGCAGCGGCAGCTAG	YFVRWYWSGDGIVHSECGSGSGS*
ATGTTGGTTAAGTGTATTTATCGTAAGGGTCAGCTTAGTCCTGAGTCCTGCGGCAGCGGCAGCGGCAGCTAG	YLVKCIYRKGQLSPESCGSGSGS*
ATGCGGTGTGAGTTTGTGATTAGGGGGTTTTATACTTCGGAGTGGATTTGCGGCAGCGGCAGCGGCAGCTAG	YRCEFVIRGFYTSEWICGSGSGS*
ATGTTTTATTATGGTTATTGGCGTGATTCTGATTATCATGGTCATTACTGCGGCAGCGGCAGCGGCAGCTAG	YFYYGYWRDSDYHGHYCGSGSGS*
ATGTTTATTGTTTGGTTTTTTCGTAATGGTAAGGTGCGGAGTGCTAAGTGCGGCAGCGGCAGCGGCAGCTAG	YFIVWFFRNGKVRSAKCGSGSGS*
ATGCGTTATTATTCTTTGTCTGCCTGGCCGAATTTGCGGCTGCATATTTGCGGCAGCGGCAGCGGCAGCTAG	YRYYSLSAWPNLRLHICGSGSGS*
ATGTTTCCTTGTCAGCGTTTTCACGATGATATTTATGAGCTGTGGCGTTGCGGCAGCGGCAGCGGCAGCTAG	YFPCQRFHDDIYELWRCGSGSGS*
ATGATTATTTGGGTTACTCCGTGGCCGGAGCTTTATCCTGTTTGGGCTTGCGGCAGCGGCAGCGGCAGCTAG	YIIWVTPWPELYPVWACGSGSGS*
ATGTTTGTGTCGTGGAAGTGGTATGATGGTAGGCTTCTGGTTGAGCAGTGCGGCAGCGGCAGCGGCAGCTAG	YFVSWKWYDGRLLVEQCGSGSGS*
ATGTTTTTTAAGTATTGGATTTCTAATTATAAGTTTCGTACGAAGTACTGCGGCAGCGGCAGCGGCAGCTAG	YFFKYWISNYKFRTKYCGSGSGS*
ATGTTTTATAAGGGTTTTTTTAAGAATGGTATTTATGTGTCTATTTATTGCGGCAGCGGCAGCGGCAGCTAG	YFYKGFFKNGIYVSIYCGSGSGS*
ATGTTTCTTTGTCAGCGTTTTCATGATGATATTTATGAGCTGTGGCGCTGCGGCAGCGGCAGCGGCAGCTAG	YFLCQRFHDDIYELWRCGSGSGS*
ATGATTGTTCTGTTTAATTCTCCGTTGGCTAGGCCGCGTTGGTTTTATTGCGGCAGCGGCAGCGGCAGCTAG	YIVLFNSPLARPRWFYCGSGSGS*
ATGTTTGTTTGTTTTTATTTTATTGAGGGTAAGCTTTCTAATTATAGTTGCGGCAGCGGCAGCGGCAGCTAG	YFVCFYFIEGKLSNYSCGSGSGS*
ATGTTTTTGTGTAGTAAGTGGAGTGATGGTTATTTGCAGTTTTATCGCTGCGGCAGCGGCAGCGGCAGCTAG	YFLCSKWSDGYLQFYRCGSGSGS*
ATGTTTGTGCCGCGTTCTTTTTTTGAGGGGGTGCTGAGCTGTCAGAATTGCGGCAGCGGCAGCGGCAGCTAG	YFVPRSFFEGVLSCQNCGSGSGS*
ATGTTTTATTATGGTTATTGGCGTGATTCTGTTTATCATGCTCATTATTGCGGCAGCGGCAGCGGCAGCTAG	YFYYGYWRDSVYHAHYCGSGSGS*
ATGTTTTTTAAGGATAAGTTTGAGAGTGGTGTTTATGTTGCTTGTTTTTGCGGCAGCGGCAGCGGCAGCTAG	YFFKDKFESGVYVACFCGSGSGS*
ATGTTTTTGTGTACGAAGTGGAATTAAGGTCGTTGGTATCTGTTTTATTGCGGCAGCGGCAGCGGCAGCTAG	YFLCTKWN*GRWYLFYCGSGSGS*
ATGTTTGTTTGTTTTAGGTTTTATAATCAGAGGCTTTTTTCGTCGTACTGCGGCAGCGGCAGCGGCAGCTAG	YFVCFRFYNQRLFSSYCGSGSGS*
ATGTTTGTTCGTTGGTATTGGTCTGATGGGTTTGTGAGTTATTTGTTCTGCGGCAGCGGCAGCGACAGCTAG	YFVRWYWSDGFVSYLFCGSGSDS*
ATGATTATTTTTAATTGGTATTGGGATGCGACGGTTTCTTATTATTTTTGCGGCAGCGGCAGCGGCAGCTAG	YIIFNWYWDATVSYYFCGSGSGS*
ATGTTTGTTTGGTTTAAGTTTTATAATCAGAGGCGTTTTTCGTCGGATTGCGGCAGCGGCAGCGGCAGCTAG	YFVWFKFYNQRRFSSDCGSGSGS*
ATGTTTCTGAAGAGTACTTGGCTGAAGGGGCGTTATGTGATTTGGTATTGCGGCAGCGGCAGCGGCAGCTAG	YFLKSTWLKGRYVIWYCGSGSGS*
ATGTTTTTGTGTACGAAGTGGAATTATGGTCGTTGGTATCTGTTTTATTGCGGCAGCGGCAGCGGCAGCTAG	YFLCTKWNYGRWYLFYCGSGSGS*
ATGTTTTTGTGCCATACTTGGTATAATGGGAGGGTGACTCTTTTTTTGTGCGGCAGCGGCAGCGGCAGCTAG	YFLCHTWYNGRVTLFLCGSGSGS*
ATGTTTTTGTATTTTTGGATTGATAATTCTCGTTTTTCTCATCGTTTCTGCGGCAGCGGCAGCGGCAGCTAG	YFLYFWIDNSRFSHRFCGSGSGS*
ATGTTTGTGACTTGGACTTTTATTAATGGTAAGTTGAGGTCGCTTTCGTGCGGCAGCGGCAGCGGCAGCTAG	YFVTWTFINGKLRSLSCGSGSGS*
ATGGTTCGGTTTTTGTGGCATAATGTGACGCTGCGGACTAGTTGGAGCTGCGGCAGCGGCAGCGGCAGCTAG	YVRFLWHNVTLRTSWSCGSGSGS*
ATGTTGAAGCATGATCATTATGAGCGTTTTCGTTGGTTTTGGTTTGTTTGCGGCAGCGGCAGCGGCAGCTAG	YLKHDHYERFRWFWFVCGSGSGS*
ATGTTTTTGTGTTATCGGTTTATTGATGGTCGTTTGTTTATTTTGTATTGCGGCAGCGGCAGCGGCAGCTAG	YFLCYRFIDGRLFILYCGSGSGS*
ATGTTTGTTCGTTTTACGTGGGATTCTGGTCAGGTTATTAGTGTGTATTGCGGCAGCGGCAGCGGCAGCTAG	YFVRFTWDSGQVISVYCGSGSGS*
ATGTTTGTTTTTTGGTATTGGAATAGTGGTACGTTGTTGGTTGGTAATTGCGGCAGCGGCAGCGGCAGCTAG	YFVFWYWNSGTLLVGNCGSGSGS*
ATGTGGTTGTGTTCTACTTGGATTTATGATCGTTATAATCTGCATCATTGCGGCAGCGGCAGCGGCAGCTAG	YWLCSTWIYDRYNLHHCGSGSGS*
ATGCTTAGGTTTATTGGGCGGCTTCCTGTGTTGAATTACTGTTGGTGCTGCGGCAGCGGCAGCGGCAGCTAG	YLRFIGRLPVLNYCWCCGSGSGS*
ATGATTACTATTACTCTTGAGAAGGATGTGATGCTTGTTTATACGTGGTGCGGCAGCGGCAGCGGCAGCTAG	YITITLEKDVMLVYTWCGSGSGS*
ATGTTTTTGTATTTTTGGATTGATAATTCTCGTTTGTCTCATCGTTTGTGCGGCAGCGGCAGCGGCAGCTAG	YFLYFWIDNSRLSHRLCGSGSGS*
ATGTGGCGTAAGAATAAGTATGTTCTGACATATAGTTGTCTTTTTGCTTGCGGCAGCGGCAGCGGCAGCTAG	YWRKNKYVLTYSCLFACGSGSGS*
ATGTTTCTGTATCAGACTTGGCATGCGCAGAAGATTATTTTGACTTACTGCGGCAGCGGCAGCGGCAGCTAG	YFLYQTWHAQKIILTYCGSGSGS*
ATGTTTTTTAAGGATAAGTTTGAGAATGGTGTTTATGTTGCTTGTTTCTGCGGCAGCGGCAGCGGCAGCTAG	YFFKDKFENGVYVACFCGSGSGS*
ATGTTTTATTGTTGGACGTTTCTTGATGGGCATTATGCGGGTTGGACTTGCGGCAGCGGCAGCGGCAGCTAG	YFYCWTFLDGHYAGWTCGSGSGS*
ATGTTTCTGATTGCTTTTTTTAAGAATGGGCGTCTGATTCAGTCGTACTGCGGCAGCGGCAGCGGCAGCTAG	YFLIAFFKNGRLIQSYCGSGSGS*
ATGTTTATTAGGAATCAGTGGGTGAGGTCGAGGTTTGTGCTGCGGTATTGCGGCAGCGGCAGCGGCAGCTAG	YFIRNQWVRSRFVLRYCGSGSGS*
ATGTTTGTTACTTTTAATTGGGTTCATGGGCATCTTTTGTCGGCGTACTGCGGCAGCGGCAGCGGCAGCTAG	YFVTFNWVHGHLLSAYCGSGSGS*
ATGTTTGTGTGTTGGTATTGGATTCATGGTTCTGTTAAGGCGTCTTCGTGCGGCAGCGGCAGCGGCAGCTAG	YFVCWYWIHGSVKASSCGSGSGS*
ATGTTTATTTGTTGGTATTTTTTGAGGAATCGTGTGCATTCGAGTCCTTGCGGCAGCGGCAGCGGCAGCTAG	YFICWYFLRNRVHSSPCGSGSGS*
ATGTTTGTTACGTGGCGTTTTGTTGATAATATTCTGTTTTCGAATCGTTGCGGCAGCGGCAGCGGCAGCTAG	YFVTWRFVDNILFSNRCGSGSGS*
ATGTTTGTTGTGTGGTATTGGGAGAATGATATTATTCATTGGAAGAGCTGCGGCAGCGGCAGCGGCAGCTAG	YFVVWYWENDIIHWKSCGSGSGS*
ATGTTTGTGTGTTGGTAATGGATTCATGGTTCTGTTAAGGCGTCTTCGTGCGGCAGCGGCAGCGGCAGCTAG	YFVCW*WIHGSVKASSCGSGSGS*
ATGTTTGTTTTGTGGGTTTTTGATGAGGGGAGTGTTACTGCTCTGTATTGCGGCAGCGGCAGCGGCAGCTAG	YFVLWVFDEGSVTALYCGSGSGS*
ATGTTTGCTTTTAATAGTTGGACTAATGGGCGGATGCAGCTGTATTGTTGCGGCGGCGGCAGCGGCAGCTAG	YFAFNSWTNGRMQLYCCGGGSGS*
ATGTTTGTGTGTTTTAAGTGGAATGATGGGCTTTATAGGCTCCATATTTGCGGCAGCGGCAGCGGCAGCTAG	YFVCFKWNDGLYRLHICGSGSGS*
ATGTTTTTGTATTATATTTGGATTAATGGACGGTTTCAGTTGTTGCCGTGCGGCAGCGGCAGCGGCAGCTAG	YFLYYIWINGRFQLLPCGSGSGS*
ATGTTTGTGTTGTTTTATATTAAGCATGGGCTTGTTGCGTATCGTTCTTGCGGCAGCGGCAGCGGCAGCTAG	YFVLFYIKHGLVAYRSCGSGSGS*
ATGTTTGTTACTTGGTCTTGGAATAATGGGTTGGTGCGTGGTAGTTATTGCGGCAGCGGCAGCGGCAGCTAG	YFVTWSWNNGLVRGSYCGSGSGS*
ATGGATTTGATTGTTATTCGTGTGTGGCCGCGTTTTTATCGGATTCCCTGCGGCAGCGGCAGCGGCAGCTAG	YDLIVIRVWPRFYRIPCGSGSGS*
ATGTTTGTGCGGTTTGCGTGGACTATTAATGGTACGCTGTATGCGTGTTGCGGCAGCGGCAGCGGCAGCTAG	YFVRFAWTINGTLYACCGSGSGS*
ATGTTTGTGGTGAGTTATTTTATTGTTGGTCGGTTTTATGCTCGTTACTGCGGCAGCGGCAGCGGCAGCTAG	YFVVSYFIVGRFYARYCGSGSGS*
ATGTTTGTTCGTTGGTATTGGTCTGATGGTTTGTGAGTTATTTGTTTTGCGGCAGCGGCAGCGGCAGCTAG	YFVRWYWSDGL*VICFAAAAAAA
ATGTTTGTGTTGTTTTATATTAAGCATGGGCTTGTTGCGTATCGTTATTGCGGCAGCGGCAGCGGCAGCTAG	YFVLFYIKHGLVAYRYCGSGSGS*
ATGTTTGTTTGTTTTAAGTTTTATAATCAGAGGCTCTTTTCGTCGTACTGCGGCAGCGGCAGCGGCAGCTAG	YFVCFKFYNQRLFSSYCGSGSGS*
ATGTTTTTTTTTACTTGGTATAGGGATGCGCGCTGGTATCTGTTTTATTGCGGCAGCGGCAGCGGCAGCTAG	YFFFTWYRDARWYLFYCGSGSGS*
ATGTTTTATTATGGTTATTGGCGTGATTCTGTTTATCATGCTCATTATTGCGGCAGCGGCAGCGGCAGCTAG	YFYYGYWRDSVYHAHYCGSGSGS*
ATGTTTGTTTTTACTGGTTCTACGTTTTCGGAGTCGCGTTGGGTGCCTTGCGGCAGCGGCAGCGGCAGCTAG	YFVFTGSTFSESRWVPCGSGSGS*
ATGTTTTTGTGTCATACTTGGTATAATGGGAGGGTGACTCTTTTTTTGTGCGGCAGCGGCAGCGGCAGCTAG	YFLCHTWYNGRVTLFLCGSGSGS*
ATGTTTTTGCATGAGTATTGGCTTAATGGTCGTTGGTATTTGTTGATTTGCGGCAGCGGCAGCGGCAGCTAG	YFLHEYWLNGRWYLLICGSGSGS*
ATGTTTTTGTTTCATCGGTGGGTGTCGGGTAAGCTGTATACGGATTACTGCGGCAGCGGCAGCGGCAGCTAG	YFLFHRWVSGKLYTDYCGSGSGS*
ATGCTTGTTTGTTTTAAGTTTTATAATCAGAGGCTTTTTTCGTCGTATTGCGGCAGCGGCAGCGGCAGCTAG	YLVCFKFYNQRLFSSYCGSGSGS*
ATGTTTATTACGCAGTATTGGAAGCAGAATGTCTTTATGATTAGGCATTGCGGCAGCGGCAGCGGCAGCTAG	YFITQYWKQNVFMIRHCGSGSGS*
ATGAGGGTTTTTAATATTAGTTGGGATGGTGAGTATCGCTCTTGGTGGTGCGGCAGCGGCAGCGGCAGCTAG	YRVFNISWDGEYRSWWCGSGSGS*
ATGAGTAGGTATTGTCTGACTGCTTTTCCGCATCTGAGGTTGTATGCTTGCGGCAGCGGCAGCGGCAGCTAG	YSRYCLTAFPHLRLYACGSGSGS*
ATGGATTTTGTGGATTTTTTTTTTGATGGTGGTCAGCTTCGGTATCGTTGCGGCAGCGGCAGCGGCAGCTAG	YDFVDFFFDGGQLRYRCGSGSGS*
ATGGTTATTTTTGGTAAGTTGCCTACGCTGACTCCTGGGTGGTAAGCTTGCGGCAGCGGCAGCGGCAGCTAG	YVIFGKLPTLTPGW*ACGSGSGS*
ATGTTTTTGTTTCATGTTTGGTCGTCGGGTCAGTTTTTGCTTGCTTATTGCGGCAGCGGCAGCGGCAGCTAG	YFLFHVWSSGQFLLAYCGSGSGS*
ATGAGTTATTTTATTTGGGCGAATTTTCAGACTGAGCCTTATTTTGTTTGCGGCAGCGGCAGCGGCAGCTAG	YSYFIWANFQTEPYFVCGSGSGS*
ATGTTTGTGACTCATACTTGGGATGATGGTCATTTTGCTTTGATTTTGTGCGGCAGCGGCAGCGGCAGCTAG	YFVTHTWDDGHFALILCGSGSGS*
ATGTTTTTGTTTCATCGGTGGGTGTCGGGTAAGCTGTATACGGATTACTGCGGCAGCGGCAGCGGCAGCTAG	YFLFHRWVSGKLYTDYCGSGSGS*
ATGTTTGTTACTTGGTCTTGGAATAATGGGTTGGTGCGTGGTAGTTACTGCGGCAGCGGCAGCGGCAGCTAG	YFVTWSWNNGLVRGSYCGSGSGS*
ATGTTTTGGATTTTGTGGACGGATAGGTATTCTAGTGGTTTTGCTGGGTGCGGCAGCGGCAGCGGCAGCTAG	YFWILWTDRYSSGFAGCGSGSGS*
ATGTTTTTGCGTAGTTATTGGAATGCGGGTTGGCTGGCGCTGCGATATTGCGGCAGCGGCAGCGGCAGCTAG	YFLRSYWNAGWLALRYCGSGSGS*
ATGGTTTTTGTGTCTTGGTATTGGGTTGAGACTAGGTTGGTTTCGGCCTGCGGCAGCGGCAGCGGCAGCTAG	YVFVSWYWVETRLVSACGSGSGS*
ATGTTTGTGTGTTGGTATTGGTATCGGGGGGCTATTCATTATAGTTGCGGCCGCGGCAGCGGCAGCTAG	YFVCWYWYRGAIHYSCGRGSGS*
ATGTTTGTTACGTTTCTGTTTAGGGATGGGATTGTGTATTCGGCTATTTGCGGCAGCGGCAGCGGCAGCTAG	YFVTFLFRDGIVYSAICGSGSGS*
ATGTTTCTGAAGTATACGTGGAGGAATTGGATTATTTCTATTACGCGTTGCGGCAGCGGCAGCGGCAGCTAG	YFLKYTWRNWIISITRCGSGSGS*
ATGTTTTATTATGGTTATTGGCGTGATTCTGTTTATCATGCTCATTATTGCGGCAGCGGCAGCGGCAGCTAG	YFYYGYWRDSVYHAHYCGSGSGS*
ATGATTTATCTGCAGCCTGATGATGTGAATATTACTAAGCTTCTTTGGTGCGGCAGCGGCAGCGGCAGCTAG	YIYLQPDDVNITKLLWCGSGSGS*
ATGTTTGTTAGGTATTATTGGACGCTTGGTCGGATTCAGTTGGCTTATTGCGGCAGCGGCAGCGGCAGCTAG	YFVRYYWTLGRIQLAYCGSGSGS*
ATGTTTGTGTTGTTTTATATTAAGCATGGGCTTGTTGCGTATCGTTACTGCGGCAGCGGCAGCGGCAGCTAG	YFVLFYIKHGLVAYRYCGSGSGS*
ATGTTTGTTAGGTATTATTGGACGCTTGGTCGGATTCAGTTGGCTTATTGCGGCAGCGGCAGCGGCAGCTAG	YFVRYYWTLGRIQLAYCGSGSGS*
ATGTTTGTTTGTTGGTTTTCTGTGTGTCGTAATCGTGTGCATCATTGCTGCGGCAGCGGCAGCGGCAGCTAG	YFVCWFSVCRNRVHHCCGSGSGS*
ATGTTTGTTACGTGGATTTGGCGTGCGGGGCATCTTTTTGTGCGTATTTGCGGCAGCGGCAGCGGCAGCTAG	YFVTWIWRAGHLFVRICGSGSGS*
ATGTTTGTTACTTTTTACTTTAATAATTCTGTTCTTTTTTATTCTGTGTGCGGCAGCGGCAGCGGCAGCTAG	YFVTFYFNNSVLFYSVCGSGSGS*
ATGTTTGTGACTCATACTTGGGATGATGGTCATTTTGCTTTGTTTTTGTGCGGCAGCGGCAGCGGCAGCTAG	YFVTHTWDDGHFALFLCGSGSGS*
ATGTTTTTGTTTCATCGGAGGGCGTGGGGTAAGCTGTATACGGGTTACTGCGGCAGCGGCAGCGGCAGCTAG	YFLFHRRAWGKLYTGYCGSGSGS*
ATGTTTGTGTTGTTTTATATTAAGCATGGGCTTGTTGCGTATCGTTATTGCGGCAGCGGCAGCGGCAGCTAG	YFVLFYIKHGLVAYRYCGSGSGS*
ATGTTTTTGCTGCAGTTTTTTTATGAGGATAGGTTTCATGCGGAGTTGTGCGGCAGCGGCAGCGGCAGCTAG	YFLLQFFYEDRFHAELCGSGSGS*
ATGGGTTTTTTGTCTAAGCATTTGACTTGGATTTGGCTTAATAATACTTGCGGCAGCGGCAGCGGCAGCTAG	YGFLSKHLTWIWLNNTCGSGSGS*
ATGTTTATTCAGGGGTATTGGTATCAGGAGCGTTATTCTTTGGCTTATTGCGGCAGCGGCAGCGGCAGCTAG	YFIQGYWYQERYSLAYCGSGSGS*
ATGTTTTTGTATTTTTGGATTGATAATTCTCGTTTGTCTCATCGTTTTTGCGGCAGCGGCAGCGGCAGCTAG	YFLYFWIDNSRLSHRFCGSGSGS*
ATGTTTGTTTGTAATTATTGGCCTCAGATGGGGTTTTTGTTGGCTCGGTGCGGCAGCGGCAGCGGCAGCTAG	YFVCNYWPQMGFLLARCGSGSGS*
ATGTTTGTTTGTTTTTATTTTATTGAGGGTAAGCTTTCTAATTATAGCTGCGGCAGCGGCAGCGGCAGCTAG	YFVCFYFIEGKLSNYSCGSGSGS*
ATGCGTTATCATTTGGGTCCGTGGCCTTATTTGAAGTTGCGTGCTGGTTGCGGCAGCGGCAGCGGCAGCTAG	YRYHLGPWPYLKLRAGCGSGSGS*
ATGTTTTTGCGTAGTTATTGGAATGCGGGTTGGCTGGCGCTGCGTTACTGCGGCAGCGGCAGCGGCAGCTAG	YFLRSYWNAGWLALRYCGSGSGS*
ATGTTTGTGAAGGGTTTTTGGACTGCTCGTGGGTATATTCTTGAGTATTGCGGCAGCGGCAGCGGCAGCTAG	YFVKGFWTARGYILEYCGSGSGS*
ATGTTTGTTTGTTTTTATTTTATTGAGGGTAAGCTTTCTAATTATAGCTGCGGCAGCGGCAGCGGCAGCTAG	YFVCFYFIEGKLSNYSCGSGSGS*
ATGTATTTGTTTCATCGGTGGGAGACGGGTAAGCTGCATACGGATTATTGCGGCAGCGGCAGCGGCAGCTAG	YYLFHRWETGKLHTDYCGSGSGS*
ATGTTTGAGTTTTGGCGTTATAATGGTCTGATTTTTAAGGCTACGCTTTGCGGCAGCGGCAGCGGCAGCTAG	YFEFWRYNGLIFKATLCGSGSGS*
ATGTTTGGTACTTTTTTGTGGTATGAGGCGTATATTCGGGGTTGTTACTGCGGCAGCGGCAGCGGCAGCTAG	YFGTFLWYEAYIRGCYCGSGSGS*
ATGTTTTTGGCTAGTACGTGGAATCCGGGGGGTTTTTATTTGCTGGATTGCGGCAGCGGCAGCGGCAGCTAG	YFLASTWNPGGFYLLDCGSGSGS*
ATGTTTCTGATTGCTTTTTTTAAGAATGGGCGTCTGATTCAGCCGTATTGCGGCAGCGGCAGCGGCAGCTAG	YFLIAFFKNGRLIQPYCGSGSGS*
ATGACTTATTATGTGCTTCTGCAGAGGTGGCCTCCTGTTTGGGCGCCCTGCGGCAGCGGCAGCGGCAGCTAG	YTYYVLLQRWPPVWAPCGSGSGS*
ATGGAGACTTTTTATACGTGCAGGGATTTGGGTATTCCTGTTCATTGGTGCGGCAGCGGCAGCGGCAGCTAG	YETFYTCRDLGIPVHWCGSGSGS*
ATGCGGTTGGTTTATACTGGTGATTTTGTTTGGCATTGGATTGTGGCGTGCGGCAGCGGCAGCGGCAGCTAG	YRLVYTGDFVWHWIVACGSGSGS*
ATGAGTAGGTATTGTCTGACTGCTTTTCCGCATCTGAGGTTGTATGCTTGCGGCAGCGGCAGCGGCAGCTAG	YSRYCLTAFPHLRLYACGSGSGS*
ATGTTTTTGTATGCTATTTGGAATAAGCGTGGTTTTAAGTTGGTTTATTGCGGCAGCGGCAGCGGCAGCTAG	YFLYAIWNKRGFKLVYCGSGSGS*
ATGTCGTATAGGTGTTATTTGGGTACTTGGCCTCTGCTTCGTTTGGTTTGCGGCAGCGGCAGCGGCAGCTAG	YSYRCYLGTWPLLRLVCGSGSGS*
ATGGCTTATGCGTTTGAGGCGTATTATGTTTAGCGTTCTGCTTTTACTTGCGGCAGCGGCAGCGGCAGCTAG	YAYAFEAYYV*RSAFTCGSGSGS*
ATGCCGTGTTGGCGGATTTGGAAGACTTTTAATTCGGTGCCGTTTTGGTGCGGCAGCGGCAGCGGCAGCTAG	YPCWRIWKTFNSVPFWCGSGSGS*
ATGGTTGTTACTCTTGTGATTTCGCTGCTGTCTGATCATGTGCGGTGGTGCGGCAGCGGCAGCGGCAGCTAG	YVVTLVISLLSDHVRWCGSGSGS*
ATGTTTTTGTGTCAGGAGTTTAAGGCTAGGATTTATTATGCGAGTTACTGCGGCAGCGGCAGCGGCAGCTAG	YFLCQEFKARIYYASYCGSGSGS*
ATGTTTTTGTGTTATCATTGGATTAATGGTATTATTAGGTTGAAATGGTGCGGCAGCGGCAGCGGCAGCTAG	YFLCYHWINGIIRLKWCGSGSGS*
ATGTTTGTTGCGTGGTATTGGGAGAATGATATTATTCATTGGAAGAGGTGCGGCAGCGGCAGCGGCAGCTAG	YFVAWYWENDIIHWKRCGSGSGS*
ATGTTTTTTAAGGCTAAGTTTGAGAATGGTGTTTATGTTGCTTGTTTTTGCGGCGGCGGCAGCGGCCGCTAG	YFFKAKFENGVYVACFCGGGSGR*
ATGTTTGTTATTTTTGCGTGGAAGGATTCTATTCTTTATGCGCGTTTTTGCGGCAGCGGCAGCGGCAGCTAG	YFVIFAWKDSILYARFCGSGSGS*
ATGATTATTTTTAATTGGAATTGGGATGCGGCGGTTGCTTTTTGGTTTTGCGGCAGCGGCAGCGGCAGCTAG	YIIFNWNWDAAVAFWFCGSGSGS*
ATGTTTGTGTGTTGGCATTTTGTTAAGTTGAAGGTTTTTAGTTATAGCTGCGGCAGCGGCAGCGGCAGCTAG	YFVCWHFVKLKVFSYSCGSGSGS*
ATGTTTGTTTGTTGAATTGGAAGAATGGGAATCTGATTGTTATTCACTGCGGCAGCGGCAGCGGCAGCTAG	YFVC*IGRMGI*LLFTAAAAAAA
ATGTTTGTGTCGTTTTATTTTAATTCTGGTTTTGTGACTCATCGTTTTTGCGGCAGCGGCAGCGGCAGCTAG	YFVSFYFNSGFVTHRFCGSGSGS*
ATGGGTTATTTCTCGGAGTTTCAGCATGGGCTGGTTTGGAATTGGATTTGCGGCAGCGGCAGCGGCAGCTAG	YGYFSEFQHGLVWNWICGSGSGS*
ATGTTTTTGCTTCATGTTTGGTCGTCGGGTCAGTTTTTGCTTGCTTATTGCGGCAGCGGCAGCGGCAGCTAG	YFLLHVWSSGQFLLAYCGSGSGS*
ATGTTTGTTTGTTATTATTTTAAGGCTGGTACGCTGCATTCTTGTTGGTGCGGCAGCGGCAGCGGCAGCTAG	YFVCYYFKAGTLHSCWCGSGSGS*
ATGTTTGTTACGTGGCGTTTTGTTGATAATATTCTGTTTTCGAATCGCTGCGGCAGCGGCAGCGGCAGCTAG	YFVTWRFVDNILFSNRCGSGSGS*
ATGTTTATTAATGGGTTTTGGCAGGATCATAAGTACTTGATTTTGTTCTGCGGCAGCGGCAGCGGCAGCTAG	YFINGFWQDHKYLILFCGSGSGS*
ATGTTTGTTTGTGGTCATTTTTCGGCTGGTTGTTATCGGTTGTATCGCTGCGGCAGCGGCAGCGGCAGCTAG	YFVCGHFSAGCYRLYRCGSGSGS*
ATGTTTGTTACTTGGATTAGGTAGGATTTGCTGTTTTATGCGGTTTATTGCGGCAGCGGCAGCGGCAGCTAG	YFVTWIR*DLLFYAVYCGSGSGS*
ATGTTTGTGAAGGGTTTTTGGACTGCTCGTGGGTATATTCTTGAGTACTGCGGCAGCGGCAGCGGCAGCTAG	YFVKGFWTARGYILEYCGSGSGS*
ATGGATTTTTAGACTCTTATTGGGTCGAGGGGTTCTACGTATTGGAGCTGCGGCAGCGGCAGCGGCAGCTAG	YDF*TLIGSRGSTYWSCGSGSGS*
ATGTTTGTGTATTGGTATATTGAGCGGCAGGAGATTAAGTATCGGTTTTGCGGCAGCGGCAGCGGCAGCTAG	YFVYWYIERQEIKYRFCGSGSGS*
ATGTTTTTGTTTCATCGGTGGGTGTCGGGTAAACTGTATACGGATTATTGCGGCAGCGGCAGCGGCAGCTAG	YFLFHRWVSGKLYTDYCGSGSGS*
ATGTTTATGTTGCAGACTTGTAATGAGGTTTGGTATAGTATTAAGTATTGCGGCAGCGGCAGCGGCAGCTAG	YFMLQTCNEVWYSIKYCGSGSGS*
ATGTTTGTTAGGCAGTATTGGTTGGAGGGTTATTTTGCTGCTGTGTATTGCGGCAGCGGCAGCGGCAGCTAG	YFVRQYWLEGYFAAVYCGSGSGS*
ATGTTTGTGTTTGATGATTGGATTGAGGGTAAGTTTGCTCTTGTGTGGTGCGGCAGCGGCAGCGGCAGCTAG	YFVFDDWIEGKFALVWCGSGSGS*
ATGTTTGTTTTTTGGTATTGGAATAGTGGTACGTTGTTGGTTGGTGATTGCGGCAGCGGCAGCGGCAGCTAG	YFVFWYWNSGTLLVGDCGSGSGS*
ATGTTTGTGCTTAATAGGTGGACTAATGGTAGGATCCAGCTGTGTTATTGCGGCAGCGGCAGCGGCAGCTAG	YFVLNRWTNGRIQLCYCGSGSGS*
ATGTTTGTTCGTTTTTTTTGGTGGGATCAGATTTTGTATAATAATGTTTGCGGCAGCGGCAGCGGCAGCTAG	YFVRFFWWDQILYNNVCGSGSGS*
ATGTTTTTGTTTCATCGGTGGGTGTCGGGTAAGCTGTATACGGATTATTGCGGCAGCGGCAGCGGCAGCTAG	YFLFHRWVSGKLYTDYCGSGSGS*
ATGATTCCTTTTTCGTGTTTTGATTTGAATATTTTTTCTAATTCTTTCTGCGGCAGCGGCAGCGGCAGCTAG	YIPFSCFDLNIFSNSFCGSGSGS*
ATGTTTGTGTTTTGGATTTGGACGGAGTATGGTCGTGTTCTTCCGTCCTGCGGCAGCGGCAGCGGCAGCTAG	YFVFWIWTEYGRVLPSCGSGSGS*
ATGTTTATCTTGCAGACGTGGAATGATGGTTGGTATAGTATTAAGTATTGCGGCAGCGGCAGCGGCAGCTAG	YFILQTWNDGWYSIKYCGSGSGS*
ATGTTTTTTAAGGATAAGTTTGAGAATGGTGTTTATGTTGCTTGTTTTTGCGGCAGCGGCAGCGGCAGCTAG	YFFKDKFENGVYVACFCGSGSGS*
ATGTTTTTTAAGGATAAGTTTGAGAATGGTGTTTATGTTGCTTGTTTTTGCGGCAGCGGCAGCGGCAGCTAG	YFFKDKFENGVYVACFCGSGSGS*
ATGGATTTTCTGTGTAGTTATTTTAATACTAGTTATTCGCTTTGGTATTGCGGCAGCGGCAGCGGCAGCTAG	YDFLCSYFNTSYSLWYCGSGSGS*
ATGTTTTTGTGTACGAAGTGGAATTATGGTCGTTGGTATCTGTTTTATTGCGGCAGCGGCAGCGGCAGCTAG	YFLCTKWNYGRWYLFYCGSGSGS*
ATGTTTTTGCTTTAGTATTGGCTTAATGGTCGTTGTTATTTGTTGATGTGCGGCAGCGGCAGCGGCAGCTAG	YFLL*YWLNGRCYLLMCGSGSGS*
ATGGTGTATAATGTTTATTCGAGTCGTCAGTTGTTGTATCTTTATTGGTGCGGCAGCGGCAGCGGCAGCTAG	YVYNVYSSRQLLYLYWCGSGSGS*
ATGTTTGTTTGTTTTTATTTTATTGAGGGTAAGCTTTCTAATTATAGTTGCGGCAGCGGCAGCGGCAGCTAG	YFVCFYFIEGKLSNYSCGSGSGS*
ATGTCGTGTAGGTGGATTTGGAAGACTTTTAATTCGGTGCCGTTTTGGTGCGGCAGCGGCAGCGGCAGCTAG	YSCRWIWKTFNSVPFWCGSGSGS*
ATGTTTGTTTGTTTTTATTTTATTGCGGGTAAGCTTTCTAATTATAGTTGCGGCAGCGGCAGCGGCAGCTAG	YFVCFYFIAGKLSNYSCGSGSGS*
ATGTTTTTGTATTATATTTGGATTAATGGACGGTTTCAGTTGTTGCCGTGCGGCAGCGGCAGCGGCAGCTAG	YFLYYIWINGRFQLLPCGSGSGS*
ATGACTTATTATGTGCTTCTGCAGAGGTGGCCTCCTGTTTGGGCGCCCTGCGGCAGCGGCAGCGGCAGCTAG	YTYYVLLQRWPPVWAPCGSGSGS*
ATGTTTGTTAGGTTTATTTGGGAGCATGATAAGGTTATAGCTATTAGTTGCGGCAGCGGCAGCGGCAGCTAG	YFVRFIWEHDKVIAISCGSGSGS*
ATGTTTGTTTGTTTTTATTTTATTGAGGGTAAGCTTTCTAATTATAGTTGCGGCAGCGGCAGCGGCAGCTAG	YFVCFYFIEGKLSNYSCGSGSGS*
ATGTTTCTGATTACGCAGTGGAAGAAGGAGAGGATTTTGCTTCGGATTTGCGGCAGCGGCTGCGGTAGCTAG	YFLITQWKKERILLRICGSGCGS*
ATGCGTTATCATTTGTGTCCGTGGCCTTATTTGAAGTTGCGTGCTGGTTGCGGCAGCGGCAGCGGCAGCTAG	YRYHLCPWPYLKLRAGCGSGSGS*
ATGTTTTTGCAGGGTTATTGGCTGTATGATAAGTATGCGATTAGTTATTGCGGCAGCGGCAGCGGCAGCTAG	YFLQGYWLYDKYAISYCGSGSGS*
ATGTTTCTTGTGAATCTGTGGACGCATGGTCAGTATACGCTGGCTTACTGCGGCAGCGGCAGCGGCAGCTAG	YFLVNLWTHGQYTLAYCGSGSGS*
ATGTTTCTTGTGAATCTGTGGACGCATGGTCAGTATACGCTGGCTTATTGCGGCAGCGGCAGCGGCAGCTAG	YFLVNLWTHGQYTLAYCGSGSGS*
ATGTTTTATTGTTTGTATTATTTTGGGTATACTACGCCTAAGTGTAGGTGCGGCAGCGGCAGCGGCAGCTAG	YFYCLYYFGYTTPKCRCGSGSGS*
ATGACTTATTATGTGCTTCTGCAGAGGTGGCCTCCTGTTTGGGCGCCTTGCGGCAGCGGTAGCGGCAGCTAG	YTYYVLLQRWPPVWAPCGSGSGS*
ATGGTGAGGAATGTTCCGGATACTTTGAGGTTTATTAGGTTGCTTTGGTGCGGCAGCGGCAGCGGCAGCTAG	YVRNVPDTLRFIRLLWCGSGSGS*
ATGTTTGAGTTGTGGTATAGGTTTCAGGTGGTTCTTAATAATTATACGTGCGGCAGCGGCAGCGGCAGCTAG	YFELWYRFQVVLNNYTCGSGSGS*
ATGTTTATTTATTGGGAGTTTAGGGATCAGAAGATTACTGCGGTTTGGTGCGGCAGCGGCAGCGGCAGCTAG	YFIYWEFRDQKITAVWCGSGSGS*
ATGACTTATTATGTGCTTCTGCAGAGGTGGCCTCCTGTTTGGGCGCCTTGCGGCAGCGGCAGCGGCAGCTAG	YTYYVLLQRWPPVWAPCGSGSGS*
ATGTTTATTATTCATGCGAGGATTAATTCTCGTCTGCAGATTCTGTACTGCGGCAGCGGCAGCGGCAGCTAG	YFIIHARINSRLQILYCGSGSGS*
ATGTTTTTGACTCATAATTTCAATACGGGTGTTTTTATTTTGTCGTGCTGCGGCAGCGGCAGCGGCAGCTAG	YFLTHNFNTGVFILSCCGSGSGS*
ATGCGTTATCATTTGGGTCCGTGGCCTTATTTGAAGTTGCGTGCCGGTTGCGGCAGCGGCAGCGGCAGCTAG	YRYHLGPWPYLKLRAGCGSGSGS*
ATGAGTTATTTTATTTGGGCGAATTTTCAGACTGAGCCTTATTTTGTTTGCGGCAGCGGCAGCGGCAGCTAG	YSYFIWANFQTEPYFVCGSGSGS*
ATGAGTTATTTTATTTGGGCGAATTTTCAGACTGAGCCTTATTTTGTCTGCGGCAGCGGCAGCGGCAGCTAG	YSYFIWANFQTEPYFVCGSGSGS*
ATGTTTCTTGTGAATCTGTGGACGCATGGTCAGTATACGCTGGCTTACTGCGGCAGCGGCAGCGGCAGCTAG	YFLVNLWTHGQYTLAYCGSGSGS*
ATGTTTGTTTGTGGTCATTTTTCGGCTGGTTGTTATCGGTTGTATCGTTGCGGCAGCGGCAGCGGCAGCTAG	YFVCGHFSAGCYRLYRCGSGSGS*
ATGTTTGTGCGGTGGTATTTTCTGCCGGATGGGAAGGTGTATTCGACGTGCGGCAGCGGCAGCGGCAGCTAG	YFVRWYFLPDGKVYSTCGSGSGS*
ATGTTTGTGTTGTTTTATATTAAGCATGGGCTTGTTGCGTATCGTTACTGCGGCAGCGGCAGCGGCAGCTAG	YFVLFYIKHGLVAYRYCGSGSGS*
ATGATTATTTTTAATTGGTATTGGGATTCGGCGGGTGCTTATCGTTTTTTCGGCAGCGGGAGCGGCAGCTAG	YIIFNWYWDSAGAYRFFGSGSGS*
ATGTTTTTGCAGGGTTATTGGCTGTATGATAAGTATGCGATTAGTTACTGCGGCAGCGGCAGCGGCAGCTAG	YFLQGYWLYDKYAISYCGSGSGS*
ATGGTGGTTATTACTTATAATCGGAATACTGTGATTCGTACTGTTTGGTGCGGCAGCGGCAGCGGCAGCTAG	YVVITYNRNTVIRTVWCGSGSGS*
ATGAGGATTTGTGTGACGTGGCATAGGGGGTTGGTTTCGCTGACGTATTGCGGCAGCGGCAGCGGCAGCTAG	YRICVTWHRGLVSLTYCGSGSGS*
ATGTTTTTGTTTCATCGGCGGGTGTCGGGTAAGCTGTATACGGATTATTGCGGCAGCGGCAGCGGCAGCTAG	YFLFHRRVSGKLYTDYCGSGSGS*
ATGTTTGTGTTGTTTTATATTAAGCATGGGCTTGTTGCGTATCGTTATTGCGGCAGCGGCAGCGGCAGCTAG	YFVLFYIKHGLVAYRYCGSGSGS*
ATGTTTGTTGAGTTTTATTTTCGGGGGGGTAAGCTTTGTTCGAGGGCGTGCGGCAGCGGCAGCGGCAGCTAG	YFVEFYFRGGKLCSRACGSGSGS*
ATGTTTTTGTTTCATCGGTGGGTGTCGGGTAAGCTGTATACGGATTATTGCGGCAGCGGCAGCGGCAGCTAG	YFLFHRWVSGKLYTDYCGSGSGS*
ATGTTTGTGTCGTGGGAGTGGTATGACGGTAGGCTTCTGGATGCGCAGTGCGGCAGCGGCAGCGGCAGCTAG	YFVSWEWYDGRLLDAQCGSGSGS*
ATGTTTGTGGCTCATACTTGGGATGATGGACATTTCGCTTTGTTTTTGTGCGGCAGCGGCAGCGGCAGCTAG	YFVAHTWDDGHFALFLCGSGSGS*
ATGTTTGTTTGTGTTAATTCTTGGAATCATGGGCGTTTTGTTCTGGACTGCGGCAGCGGCAGCTAG	YFVCVNSWNHGRFVLDCGSGS*
ATGCTGTTTTATTATTGGCTGGATTCTTGGCCTGATTTGAAGCTGCGTTGCGGCAGCGGCAGCGGCAGCTAG	YLFYYWLDSWPDLKLRCGSGSGS*
ATGTTTGTGACTCATACTTGGGATGATGGTCATTTTGCTTTGTTTTTGTGCGGCAGCGGCAGCGGCAGCTAG	YFVTHTWDDGHFALFLCGSGSGS*
ATGCGGTCGTATGAGTAGGTTTGTACTGGTTTTATTTGTGCTAATTTCTGCGGCAGCGGCAGCGGCAGCTAG	YRSYE*VCTGFICANFCGSGSGS*
ATGTTTGTTCAGTTTTATTTGGTGTCGGGGGAGGTTAAGTATACGCTGTGCGGCAGCGGCAGCGGCAGCTAG	YFVQFYLVSGEVKYTLCGSGSGS*
ATGTTTGTGTATTGGTCTTTTGCGCATGGTTTGGCGCATTATCGTTTCTGCGGCAGCGGCAGCGGCAGCTAG	YFVYWSFAHGLAHYRFCGSGSGS*
ATGTTTTTGAAGATTGAGTGGATTGATTCGGCGTTTCGTTTGGTGTATTGCGGCAGCGGCAGCGGCAGCTAG	YFLKIEWIDSAFRLVYCGSGSGS*
ATGTTTAAGTGTAAGAATTTTTTTGGGGATTCTTTTTATTTGCTGGTGTGCGACAGCGGCAGCGGCAGCTAG	YFKCKNFFGDSFYLLVCDSGSGS*
ATGTTTCTGAGTACTTATTTTAAGGATGGGTTTTTTTATCAGAATTATTGCGGCAGCGGCAGCGGCAGCTAG	YFLSTYFKDGFFYQNYCGSGSGS*
ATGGGGGTGCTGATCTTGAGGCATTTTACGGATTCTCCGAGGTTTAGCTGCGGCAGCGGCAGCGGCAGCTAG	YGVLILRHFTDSPRFSCGSGSGS*
ATGGATATTGCGCGTTGGAGGCAGAAGAATATTTATTCGTATTATTTTTGCGGCAGCGGCAGCGGCAGCTAG	YDIARWRQKNIYSYYFCGSGSGS*
ATGTTTGTTTGTTTTAAGTTTTATAAACAGAGGCTTTTTTCGTCGTATTGCGGCAGCGGCAGCGGCAGCTAG	YFVCFKFYKQRLFSSYCGSGSGS*
ATGTTTATTGTTTGGTTTTTTCGTAATGGTAAGGTGCTGAGTGCTAAGTGCGGCAGCGGCAGCGGCAGCTAG	YFIVWFFRNGKVLSAKCGSGSGS*
ATGTTTGTGACTCATACTTGGGATGATGGTCATTTTGCTTTGTTTTTGTGCGGCAGCGGCAGCGGCAGCTAG	YFVTHTWDDGHFALFLCGSGSGS*
ATGATGTTTGTTATTTTTTTGTGGAGGAAGGGTAAGCTTCGGGCTTATTGCGGCAGCGGCAGCGGCAGCTAG	YMFVIFLWRKGKLRAYCGSGSGS*
ATGTTTGTTTATAGGAATTGTCATGATGGTCGTTGTAATCTGAGTTACTGCGGCAGCGGCAGCGGCAGCTAG	YFVYRNCHDGRCNLSYCGSGSGS*
ATGTTTGTGACGTATTATTTTGATGGTTTGAAGTTTAAGCTGGTGTACTGCGGCAGCGGCAGCGGCAGCTAG	YFVTYYFDGLKFKLVYCGSGSGS*
ATGTTTCTTTGTCAGCGTTTTCATGATGATATTTATGAGCTGTGGCGCTGCGGCAGCGGCAGCGGCAGCTAG	YFLCQRFHDDIYELWRCGSGSGS*
ATGTTTTATTATGGTTATTGGCGTGATTCTGTTTATCATGCTCATTATTGCGGCAGCGGCAGCGGCAGCTAG	YFYYGYWRDSVYHAHYCGSGSGS*
ATGACGACTTATTATATTTGGACGAGTTGGTATGAGCAGCCTTATTTTTGCGGCAGCGGCAGCGGCAGCTAG	YTTYYIWTSWYEQPYFCGSGSGS*
ATGTTTGTTACTTGGTCTTGGAATAATGGGTTGGTGCGTGGTAGTTATTGCGGCAGCGGCAGCGGCAGCTAG	YFVTWSWNNGLVRGSYCGSGSGS*
ATGTTTGTTAGCAGGTATTGGTCTGGTGATGGGATTGTGCATAGTGAGTGCGGCAGCGGCAGCGGCAGCTAG	YFVSRYWSGDGIVHSECGSGSGS*
ATGTGGTTGTGTTCTACTTGGATTTATGATCGTTATAATCTGCATCATTGCGGCAGCGGCAGCGGCAGCTAG	YWLCSTWIYDRYNLHHCGSGSGS*
ATGTTTGTGTCGTGGAAGTGGTATGATGGTAGGCTTCTGGTTGAGCGGTGCGGCAGCGGCAGCGGCAGCTAG	YFVSWKWYDGRLLVERCGSGSGS*
ATGTTTCTGGTGAATGTTTGGACTAAGGGTATTTTTAAAATTGTTAGGTGCGGCAGCGGCAGCGGCAGCTAG	YFLVNVWTKGIFKIVRCGSGSGS*
ATGAGGTATTTTGTGGGTAAGGAGGTGTTTAATGAGTGGCTGCATTATTGCGGCAGCGGCAGCGGCAGCTAG	YRYFVGKEVFNEWLHYCGSGSGS*
ATGTTTTTGTTTCATCGGTGGGTGTCGGGTAAGCTGTATACGGATTATTGCGGCAGCGGCAGCGGCAGCTAG	YFLFHRWVSGKLYTDYCGSGSGS*
ATGTTTGTTTGTCTGAATTTTTGGCAGGATAGTCGTTATGTTTTGATCTGCGGCAGCGGCAGCGGCAGCTAG	YFVCLNFWQDSRYVLICGSGSGS*
ATGTTTTTGTGTTATCGGTTTATTGCAGGTAGGTTGTTTATTTTGTATTGCGGCAGCGGCAGCGGCAGCTAG	YFLCYRFIAGRLFILYCGSGSGS*
ATGTTTGTGACACATACTTGGGATGATGGTCATTTTGCTCTGTTTTTGTGCGGCAGCGGCAGCGGCAGCTAG	YFVTHTWDDGHFALFLCGSGSGS*
ATGTGGTTGAATTATTATTGGGTTAATGATCGGCTTTTGTTGTATCGGTGCGGCAGCGGCAGCGGCAGCTAG	YWLNYYWVNDRLLLYRCGSGSGS*
ATGTTTGTTGTGGTTCGTTGGTTGGATGGGCATGTTAAGCTGGTGCTCTGCGGCAGCGGCAGCGGCAGCTAG	YFVVVRWLDGHVKLVLCGSGSGS*
ATGTTTTTTTATGGGTATTGGAGGTTGGGTCGTTATTATGGGCTGTATTGCGGCAGCGGCAGCGGCAGCTAG	YFFYGYWRLGRYYGLYCGSGSGS*
ATGTGTTATCATTTGGGTCCGTGGCCTTATTTGAAGTTGCGTGCTGGTTGCGGCAGCGGCAGCGGCAGCTAG	YCYHLGPWPYLKLRAGCGSGSGS*
ATGAGTAGGTATTGTCTGACTGCTTTTCCGCATCTGAGGTTGTATGTTTGCGGCAGCGGCAGCGGCAGCTAG	YSRYCLTAFPHLRLYVCGSGSGS*
ATGGATGTGGATTGGAGTACTACGTATGGGAATTGGCCTATTTGTACCTGCGGCAGCGGCAGCGGCAGCTAG	YDVDWSTTYGNWPICTCGSGSGS*
ATGTTTGTGACGTGGTCTTTTGGGTCTGATGGTTTGATTTATAGTCACTGCGGCAGCGGCAGCGGCAGCTAG	YFVTWSFGSDGLIYSHCGSGSGS*
ATGATTATTTTTAATTGGTATTGGGATGCGGCGGGTGTTCCTCGCTTTTGCGGCAGCGGCAGCGGCAGCTAG	YIIFNWYWDAAGVPRFCGSGSGS*
ATGTTTGTTGTTTTTTATTTTGATATGCAGAAGGTTAAGTATTATCATTGCGGCAGCGGCAGCGGCAGCTAG	YFVVFYFDMQKVKYYHCGSGSGS*
ATGTTTGTTTATTGGTTTTGGGATGGGGGTCGGGTTAAGGTTGCGTCTTGCGGCAGCGGCAGCGGCAGCTAG	YFVYWFWDGGRVKVASCGSGSGS*
ATGATTGTGGTGCTGAGTTATTGGCCAGCGCTGTGGAGGTTGGATGCCTGCGGCAGCGGCAGCGGCAGCTAG	YIVVLSYWPALWRLDACGSGSGS*
ATGTTTGTGAAGGGTTTTTGGACTGCTCGTGGGAATATTCTTGAGTTCTGCGGCAGCGGCAGCGGCAGCTAG	YFVKGFWTARGNILEFCGSGSGS*
ATGTTTGTGAAGGGTTTTTGGACTGCTCGTGGGTATATTCTTGAGTACTGCGGCAGCGGCAGCGGCAGCTAG	YFVKGFWTARGYILEYCGSGSGS*
ATGCATGTTTGGAAGCTTACTCCTTGGCCTTCGTTGACGTTGTATCACTGCGGCAGCGGCAGCGGCAGCTAG	YHVWKLTPWPSLTLYHCGSGSGS*
ATGCAGATTATTGATTTGTGTTTGTTGCGGAGGCGGATTTATTCTCTTTTCGGCAGCGGCAGCGGCAGCTAG	YQIIDLCLLRRRIYSLFGSGSGS*
ATGTTTTTGATTCAGAATTTTGATAAGGATCGGTTTCGTGCGATTTATTGCGGCAGCGGCAGCGGCAGCTAG	YFLIQNFDKDRFRAIYCGSGSGS*
ATGCAGCGTTATATTCTTGGTCCGTGGCCTCATCTTTCTGTTCTTATTTGCGGCAGCGGCAGCGGCAGCTAG	YQRYILGPWPHLSVLICGSGSGS*
ATGTTTTTGTGTAGTAAGTGGAGTGATGGTTATTTGCAGTTTTATCGTTGCGGCAGCGGCAGCGGCAGCTAG	YFLCSKWSDGYLQFYRCGSGSGS*
ATGTGTAGGTATGTTTGGAGGCAGTGGTCTCATCCGCCTCAGTGGATCTGCGGCAGCGGCAGCGGCAGCTAG	YCRYVWRQWSHPPQWICGSGSGS*
ATGGTTCGTAGTCTTACGTTTTCGCAGTGGTTTATTGCGTCTTATCCTTGCGGCAGCGGCAGCGGCAGCTAG	YVRSLTFSQWFIASYPCGSGSGS*
ATGTTTGTTTGTTTTTCTTTTATTGAGGGTAAGCTTTCTAATTATAGTTGCGGCAGCGGCAGCGGCAGCTAG	YFVCFSFIEGKLSNYSCGSGSGS*
ATGTTTGTTAATGCTCATTGGGATAATCATATTCTGACTCTGAAGTACTGCGGCAGCGGCAGCGGCAGCTAG	YFVNAHWDNHILTLKYCGSGSGS*
ATGTTTGTTTGTTTTTATTTTATTGAGGGTAAGCTTTCTAATTATAGTTGCGGCAGCGGCAGCGGCAGCTAG	YFVCFYFIEGKLSNYSCGSGSGS*
ATGCTTGGTGTGTTTCGTTGGTTTCTGGGTTCTCTGGCTTCTTTTTATTGCGGCAGCGGCAGCGGCAGCTAG	YLGVFRWFLGSLASFYCGSGSGS*
ATGGTTCATTTGGAGTGGAGGCGGACGACGCTGCGTATGAGTTGGGCGTGCGGCAGCGGCAGCGGCAGCTAG	YVHLEWRRTTLRMSWACGSGSGS*
ATGTTTGTTACGTGGCGTTTTGTTGATAATATTCTGTTTTCGAATCGTTGCGGCAGCGGCAGCGGCAGCTAG	YFVTWRFVDNILFSNRCGSGSGS*
ATGTTTTTGTGTACGAAGTGGAATTATGGTCGTTGGTATCTGTTTTACTGCGGCAGCGGCAGCGGCAGCTAG	YFLCTKWNYGRWYLFYCGSGSGS*
ATGTTTGTGTCGTGGAAGTGGTATGATGGTAGGCTTCTGGTTGAGCAGTGCGGCAGCGGCAGCGGCAGCTAG	YFVSWKWYDGRLLVEQCGSGSGS*
ATGGATTTTGTGGATTTTTTTTTTGATGGTGGTCAGCTTCGGTATCGTTGCGGCAGCGGCAGCGGCAGCTAG	YDFVDFFFDGGQLRYRCGSGSGS*
ATGTTTGTTTGGAAGGATTTTTTGAATACGCCGATTATTTATGGGTGGTGCGGCAGCGGCAGCGGCAGCTAG	YFVWKDFLNTPIIYGWCGSGSGS*
ATGTTTGTGTGTTGGTATTGGTATCGGGGGGCTATTCATTATAGTTGCTGCGGCAGCGGCAGCGGCAGCTAG	YFVCWYWYRGAIHYSCCGSGSGS*
ATGTTTCTGATTCATTCTTTTAATGATACGATTTTTCAGTTGCGTCGTTGCGGCAGCGGCAGCGGCAGCTAG	YFLIHSFNDTIFQLRRCGSGSGS*
ATGCTGGTGTGTTGGTGTTTGTAGCGTAGTGGTCTTCATTCGCTTCTCTGCGGCAGCGGCAGCGGCAGCTAG	YLVCWCL*RSGLHSLLCGSGSGS*
ATGTTTGTTTGTTATTCGTGGACTTCGGGGTATGTTTATATTTATCAGTGCGGCAGCGGCAGCGGCAGCTAG	YFVCYSWTSGYVYIYQCGSGSGS*
ATGTTTCAGCTTCATTCTGTTACTATTACTCGTTTTAATTTGCTGCTTTGCGGCAGCGGCAGCGGCAGCTAG	YFQLHSVTITRFNLLLCGSGSGS*
ATGTTTGTTCATGGGCATTTTATTAATGGTACGTTTAAATTGACTCGCTGCGGCAGCGGCAGCGGCAGCTAG	YFVHGHFINGTFKLTRCGSGSGS*
ATGTTTGCTTGTGGTCATTTTTCGGCTGGTTGTTATCGGTTGTATCGCTGCGGCAGCGGCAGCGGCAGCTAG	YFACGHFSAGCYRLYRCGSGSGS*
ATGGCGATTGCTTTTCAGAGGAAGCATGGGACTTTGGAGCATGTGTGGTGCGGCAGCGGCAGCGGCAGCTAG	YAIAFQRKHGTLEHVWCGSGSGS*
ATGAGTTATTTTATTTGGGCGAATTTTCATACTGAGCCTTATTTTGTTTGCGGCAGCGGCAGCGGCAGCTAG	YSYFIWANFHTEPYFVCGSGSGS*
ATGTTTGTTTTTTGGTATTGGAATAGTGGTACGTTGTTGGTTGGTAATTGCGGCAGCGGCAGCGGCAGCTAG	YFVFWYWNSGTLLVGNCGSGSGS*
ATGTTTGTTACGTGGCGTTTTGTTGATAATATTCTGTTTTCGAATCGTTGCGGCAGCGGCAGCGGCAGCTAG	YFVTWRFVDNILFSNRCGSGSGS*
ATGTTTGTGTGTGTTGATTGGGCGACGTCTAAGTTTCTTTTGCTGTTCTGCGGCAGCGGCAGCGGCAGCTAG	YFVCVDWATSKFLLLFCGSGSGS*
ATGACTCTGATTTGGATGAAGGTTTATGATAAGGTGATTCGTGTTCCTTGCGGCAGCGGCAGCGGCAGCTAG	YTLIWMKVYDKVIRVPCGSGSGS*
ATGTTTATTACTACATTGTGGATTGATGGGTCGATTACGTTGATTTATTGCGGCAGCGGCAGCGGCAGCTAG	YFITTLWIDGSITLIYCGSGSGS*
ATGTTTTTGTGTACGAACTGGAATTATGGTCGTTGGTATCTGTTTTATTGCGGCAGCGGCAGCGGCAGCTAG	YFLCTNWNYGRWYLFYCGSGSGS*
ATGTTTGTTGCTTGGTCTTGGAATAATGGGTTGGTGCGTGGTAGTTACTGCGGCAGCGGCAGCGGCAGCTAG	YFVAWSWNNGLVRGSYCGSGSGS*
ATGTTTGTTAATTTTAAGTTTATTAATGGTAAGCTTGTTTATTGTCCCTGCGGCAGCGGCAGCGGCAGCTAG	YFVNFKFINGKLVYCPCGSGSGS*
ATGTTTGTTTGTTTTTATTTTATTGAGGGTAAGCTTTCTAATTATAGTTGCGGCAGCGGCAGCGGCAGCTAG	YFVCFYFIEGKLSNYSCGSGSGS*
ATGTTTTTTTGGCGGTATTGGTCTAGTGCGCCTAGGCTGGCGTCTTATTGCGGCAGCGGCAGCGGCAGCTAG	YFFWRYWSSAPRLASYCGSGSGS*
ATGTTTGTGCTTAATAGGTGGACTAATGGTAGGATTCAGCTGTATTACTGCGGCAGCGGCAGCGGCAGCTAG	YFVLNRWTNGRIQLYYCGSGSGS*
ATGATTGTGACTTGGACTTTTATTAATGGTAAGTTGAGGTCGCTTTCGTGCGGCAGCGGCAGCGGCAGCTAG	YIVTWTFINGKLRSLSCGSGSGS*
ATGCTGGTTTGTCATACGTGGACGAATGGTTTGGTTAGGTTGCATTACTGCGGCAGCGGCAGCGGCAGCTAG	YLVCHTWTNGLVRLHYCGSGSGS*
ATGTTTCTTTGTCAGCGTTTTCATGATGATATTTATGAGCTGTGGCGTTGCGGCAGCGGCGGCGGCAGCTAG	YFLCQRFHDDIYELWRCGSGGGS*
ATGTTTGTTCAGTTTTGGTTTGAGCGTGGTTTGCTTCTTAGTTCTCCGTGCGGCAGCGGCAGCGGCAGCTAG	YFVQFWFERGLLLSSPCGSGSGS*
ATGTTTGTTTGTCATCATTGGATTGCGACGAAGGTGGCTCTTTAACACTGCGGCAGCGGCAGCGGCAGCTAG	YFVCHHWIATKVAL*HCGSGSGS*
ATGTTTCTGAATCATCGTTGGGATCATGGGTTTTATCAGATTATTTATTGCGGCAGCGGCAGCGGCAGCTAG	YFLNHRWDHGFYQIIYCGSGSGS*
ATGTTTTTGAATTTTTTTTGGGTGAATGGCAAGCTGTATTCTCAGATTTGCGGCAGCGGCAGCGGCAGCTAG	YFLNFFWVNGKLYSQICGSGSGS*
ATGTTTTTGTTTCATCGGTGGGTGTCGGGTAAGCTGTATACGGATTATTGCGGCAGCGGCAGCGGCAGCTAG	YFLFHRWVSGKLYTDYCGSGSGS*
ATGTTTGTGCGGTGGTATTTTTTGCCGGATGTGAAGGCGTATTCGACGTGCGGCAGCGGCAGCGGCAGCTAG	YFVRWYFLPDVKAYSTCGSGSGS*
ATGGCGTATAGGTGTTATTTGGGTACTTGGCCTCTGCTTCGTTTAGTTTGCGGAAGCGGCTGCGGCAGCTAG	YAYRCYLGTWPLLRLVCGSGCGS*
ATGTCTGCTTCTTTAGCTTGAGATAATGGGTTTGTGCGGGGTAGTTACTGCGGCAGCGGCAGCGGCAGCTAG	YSASLA*DNGFVRGSYCGSGSGS*
ATGATTCGGCTGTTTTGGAAGCGTAGGGAGGATTTGAAGTATAGTTGGTGCGGCAGCGGCAGCGGCAGCTAG	YIRLFWKRREDLKYSWCGSGSGS*
ATGTTTCATTGTCGGACTTGTTTTTATCAGGTGGGGCATACGCTGTATTGCGGCAGCGGCAGCGGCAGCTAG	YFHCRTCFYQVGHTLYCGSGSGS*
ATGTTTTTGTTTCATCGGTGGGTGTCGGGTAAGCTGTATACGGATTACTGCGGCAGCGGCAGCGGCAGCTAG	YFLFHRWVSGKLYTDYCGSGSGS*
ATGTTTTTGTGTCATGGGTTTGATGCGCGTGGTTGGTCTCTGTGGCTGTGCGGCAGCGGCAGCGGCAGCTAG	YFLCHGFDARGWSLWLCGSGSGS*
ATGTTTGTTTGTTTTTATTTTATTGAGGGTAAGCTTTCTAATTATAGTTGCGGCAGCGGCAGCGGCAGCTAG	YFVCFYFIEGKLSNYSCGSGSGS*
ATGTTTCTTTGTCAGCGTTTTCATGATGATATTTATGAGCTGTGGCGCTGCGGCAGCGGCAGCGGCAGCTAG	YFLCQRFHDDIYELWRCGSGSGS*
ATGGCGTTTTATAAGTTTATTATTCATAAGTTTTATACGACGAGTTGGTGCGGCAGCGGCAGCGGCAGCTAG	YAFYKFIIHKFYTTSWCGSGSGS*
ATGTTTATTCATCTTGCTTGGAATAAAGGGGTTTTGACGTTGCATTATTGCGGCAGCGGCAGCGGCAGCTAG	YFIHLAWNKGVLTLHYCGSGSGS*
ATGTTTGTGTATTGGTATATTGAGCGGCAGGAGATTAAGTATCGGTTTTGCGGCAGCGGCAGCGGCAGCTAG	YFVYWYIERQEIKYRFCGSGSGS*
ATGTTTGTTGTGTGGTATTGGGAGAATGATATTATTCATTGGAAGAGGTGCGGCAGCGGCAGCGGCAGCTAG	YFVVWYWENDIIHWKRCGSGSGS*
ATGTTTTTGCATGAGTATTGGCTTAATGGTCGTTGGTATTTGTTGATTTGCGGCAGCGGCAGCGGCAGCTAG	YFLHEYWLNGRWYLLICGSGSGS*
ATGACTTATTATGTGCTTCTGCAGAGGTGGCCTCCTGTTTGGGCGCCCTGCGGCAGCGGCAGCGGCAGCTAG	YTYYVLLQRWPPVWAPCGSGSGS*
ATGACTTATCGTTTTCAGTTTAATTGGTATTCGCCGACGACGTGGATCTGCGGCAGCGGCAGCGGCAGCTAG	YTYRFQFNWYSPTTWICGSGSGS*
ATGTTTCTGAATTCTCTGTGGAGTAATGGTAAGTTTTTTCTCGCGTATTGCGGCAGCGGCAGCGGCAGCTAG	YFLNSLWSNGKFFLAYCGSGSGS*
ATGTTTGTTTGTTGTGAGTTTTATACTCGTAGGCTTTTTTAGTCTACCTGCGGCAGCGGCAGCGGCAGCTAG	YFVCCEFYTRRLF*STCGSGSGS*
ATGTTTGTGAAGTGGATTTGGTTTAATGGGGCGGTTTTGCCTATTTTGTGCGGCAGCGGCAGCGGCAGCTAG	YFVKWIWFNGAVLPILCGSGSGS*
ATGTTTGTGCTTAATAGGTGGACTAATGGTAGGATTCAGCTGTATTATTGCGGCAGCGGCAGCGGCAGCTAG	YFVLNRWTNGRIQLYYCGSGSGS*
ATGTTTGTGGTGAGTTATTTTATTGCTGGTCGGTTTTATGCTCGTTATTGCGGCAGCGGCAGCGGCAGCTAG	YFVVSYFIAGRFYARYCGSGSGS*
ATGTTTGTTTGTGGTCATTATTCAGCTGGTTGTTATCGGTTGTATCGTTGCGGCAGCGGCAGCGGCAGCTAG	YFVCGHYSAGCYRLYRCGSGSGS*
ATGATTTATTATTATACGTCTATTTTTGCAAATTATGTGGCGTGGCTTTGCGGCAGCGGCAGCGGCAGCTAG	YIYYYTSIFANYVAWLCGSGSGS*
ATGTTTGATTGTTTTAAGTTTTATAATCAGAGGCTTTCTTCGTCGTATTGCGGCAGCGGCAGCGGCAGCTAG	YFDCFKFYNQRLSSSYCGSGSGS*
ATGTTTGTTTGTTTTAAGTTTTATAATCAGAGGCTTTTTTCGTCGTATTGCGGCAGCGGCAGCGGCAGCTAG	YFVCFKFYNQRLFSSYCGSGSGS*
ATGTTTTTTACGCAGAATTGGAAGCAGAATGATTTTATGTTTAGTAATTGCGGCAGCGGCAGCGGCAGCTAG	YFFTQNWKQNDFMFSNCGSGSGS*
ATGTTTGTGTATTGGTCTTTTGCGCATGGTTTGGCGCATTATCGTTTCTGCGGCAGCGGCAGCGGCAGCTAG	YFVYWSFAHGLAHYRFCGSGSGS*
ATGTTTTTGACTTATGCGTGGATTGATTCGGTGTTGCATACGTATTATTGCGGCAGCAGCAGCGGCAGCTAG	YFLTYAWIDSVLHTYYCGSSSGS*
ATGTTTGTTGAGTGGAAGTATGATAAGTCGACGGGGTTGGTTTATGCGTGCGGCAGCGGCAGCGGCAGCTAG	YFVEWKYDKSTGLVYACGSGSGS*
ATGTTTGTGCGGTGGTATTTTCTGCCGGATGGGAAGGTGTATTCGACGTGCGGCAGCGGCAGCGGCAGCTAG	YFVRWYFLPDGKVYSTCGSGSGS*
ATGACTTATTATGTGCTTCTGCAGAGGTGGCCTCCTGTTTGGGCGCCTTGCGGCAGCGGCAGCGGCAGCTAG	YTYYVLLQRWPPVWAPCGSGSGS*
ATGTTTCTTAAGCATTATTGGATTAATTATCGTTTGTTTTTGATGCATTGCGGCAGCGGCAGCGGCAGCTAG	YFLKHYWINYRLFLMHCGSGSGS*
ATGTTTTTGGTGTCTTGGTTTAATAGTGGTGTGTGGTTTTCTACTTATTGCGGCAGCGGCAGCGGCAGCTAG	YFLVSWFNSGVWFSTYCGSGSGS*
ATGTGGCTGTATTATTCGTTTATGCCTGCGTTTCGTATTCTGTGGATTTGCGGCAGCGGCAGCGGCAGCTAG	YWLYYSFMPAFRILWICGSGSGS*
ATGAGGTATTTTGTGTGTAAAGAGTTGTTTAATGAGTGGCTGCATTACTGCGGCAGCGGCAGCGGCAGCTAG	YRYFVCKELFNEWLHYCGSGSGS*
ATGACTTGTAAGATTTATGGTGTTCGGTTTGATTTGTGGATTGTGAGGTGCGGCAGCGGCAGCGGCAGCTAG	YTCKIYGVRFDLWIVRCGSGSGS*
ATGTTTGTTAGATATTATTGGACGCTTGGTCGGATTCAGTTGGCTTATTGCGGCAGCGGCAGCGGCAGCTAG	YFVRYYWTLGRIQLAYCGSGSGS*
ATGCAGCTTATTATTCTTTTGGCGCCTCTGGCTGCTCATTATTGGACTTGCGGCAGCGGCAGCGGCAGCTAG	YQLIILLAPLAAHYWTCGSGSGS*
ATGTTTGTTAAGCAGTATTGGTTGGATGGTTATTTTGCTGCTGTGTATTGCGGCAGCGGCAGCGGCAGCTAG	YFVKQYWLDGYFAAVYCGSGSGS*
ATGTTTGTTTGTTTTAAGTTTTATAATCAGAGGCTTTTTTCGTCGTATTGCGGCAGCGGCAGCGGCAGCTAG	YFVCFKFYNQRLFSSYCGSGSGS*
ATGTTTGTTACTTAGTCTTGGAATAATGGGTTGGTGCGTGGTAGGTATTGCGGCAGCGGCAGCGGCAGCTAG	YFVT*SWNNGLVRGRYCGSGSGS*
ATGGTTCTTTTTGTGTGTCAGTCTTGGGATAAGACTCCGTATTGGTCCTGCGGCAGCGGCAGCGGCAGCTAG	YVLFVCQSWDKTPYWSCGSGSGS*
ATGGTTTCTTTGGGTAGTTGGCCGCTTACTACTGTGATTTGGAAGATTTGCGGCAGCGGCAGCGGCAGCTAG	YVSLGSWPLTTVIWKICGSGSGS*
ATGTTTTATTGTTGGACGATTCTTGATGGGCATTATGCGGGTTGGATTTGCGGCAGCGGCAGCGGCAGCTAG	YFYCWTILDGHYAGWICGSGSGS*
ATGTTTCTTGTGAATCTGTGGACGCATGGTCAGTATACGCTGGCTTATTGCGGCAGCGGCAGCGGCAGCTAG	YFLVNLWTHGQYTLAYCGSGSGS*
ATGTTTGTTGAGTTTTATTTTCGGGGGAGTAAGCTTTGTTCGAGGGCGTGCGGCAGCGGCAGCGGCAGCTAG	YFVEFYFRGSKLCSRACGSGSGS*
ATGTTTGTGTGTTGGGATTGGATTCATGGTTCTGTTAAGGCGTCTTCGTGCGGCAGCGGCAGCGGCAGCTAG	YFVCWDWIHGSVKASSCGSGSGS*
ATGTTTGTGTGTTGGAATTGGTATCGGGGGGCTATTAATTATAGCTGCTGCGGCAGCGGCAGCGGCAGCTAG	YFVCWNWYRGAINYSCCGSGSGS*
ATGTTTGTTTGTTTTTATTTTATTGAGGGTAAGCTTTCTAATTATAGCTGCGGCAGCGGCAGCGGCAGCTAG	YFVCFYFIEGKLSNYSCGSGSGS*
ATGGATGTGGATTGGAGTATTACGTGTAGGAATAGGCCTATTTGTACCTGCGGCAGCGGCAGCGGCAGCTAG	YDVDWSITCRNRPICTCGSGSGS*
ATGTTTTTTCGTCATTTTCTGATTGCGTCTAGTGATGCTTGGATTTTTTGCGGCAGCGGCAGCGGCAGCTAG	YFFRHFLIASSDAWIFCGSGSGS*
ATGTTTGTTACTTTTAATTGGGTTCATGGGCATCTTTTGTCGGCGTATTGCGGCAGCGGCAGCGGCAGCTAG	YFVTFNWVHGHLLSAYCGSGSGS*
ATGTTTATTAGGAATGCGTGGGAGAATGGTGTGTTTGTTTTGAAGACTTGCGGCAGCGGCAGCGGCAGCTAG	YFIRNAWENGVFVLKTCGSGSGS*
ATGTTTCTGATTGCTTTTTTTAAGAATGGGCGTCTGATTCAGTCGTATTGCGGCAGCGGCAGCGGCAGCTAG	YFLIAFFKNGRLIQSYCGSGSGS*
ATGTTTTTGATTGGTTTTTTTAAGAATCGTCGTTTTGTGTTGCAGACTTGCGGCAGCGGCAGCGGCAGCTAG	YFLIGFFKNRRFVLQTCGSGSGS*
ATGTTTATTAATTTTTATTTTTTGTCGGGTCAGTCGCATTATTGTTTTTGCGGCAGCGGCAGCGGCAGTTAG	YFINFYFLSGQSHYCFCGSGSGS*
ATGTTTTTTAAGTATTGGTTTTCTAATCATAAGTTTCGTACGAAGTACTGCGGCAGCGGCAGCGGCAGCTAG	YFFKYWFSNHKFRTKYCGSGSGS*
ATGATTCCGAATTGGTGGTTGAGTGAGTGGCCTCAGCTTGAGCTTCGCTGCGGCAGCGGCAGCGGCAGCTAG	YIPNWWLSEWPQLELRCGSGSGS*
ATGTTTGTTTATTGGACTATTGAGGACAATGTTGTGTATGCAGTTATTTGCGGCAGCGGCAGCGGCAGCTAG	YFVYWTIEDNVVYAVICGSGSGS*
ATGTTTTTGATTCAGTATTTTGAAAAGGATCGGTTTCGTGCGATTTATTGCGGCAGCGGCAGCGGCAGCTAG	YFLIQYFEKDRFRAIYCGSGSGS*
[truncated: 137,169 more rows]
