# Supplementary material for: Inhibition of H1 and H5 Influenza A Virus Entry by Diverse Macrocyclic Peptides Targeting the Hemagglutinin Stem Region
Source: ACS Chem Biol. 2022 Aug 4;17(9):2425–36. doi: 10.1021/acschembio.2c00040 (PMC9486808; doi:10.1021/acschembio.2c00040)
Supplement: Supplementary file 2 — cb2c00040_si_002.zip [file cb2c00040_si_002.zip › Extracted raw data/D-Tyr selection/HA-D-R4_allreads_rnd4.csv]

ORF	peptide
ATGTTTGTTTGTTTTTATTTTATTGAGGGTAAGCTTTCTAATTATAGTTGCGGCAGCGGCAGCGGCAGCTAG	YFVCFYFIEGKLSNYSCGSGSGS*
ATGTTTGTTTGTTTTTATTTTATTGAGGGTAAGCTTTCTAATTATATTTGCGGCAGCGGCAGCGGCAGCTAG	YFVCFYFIEGKLSNYICGSGSGS*
ATGGAGACTTTTTATACGTGTAGGGATTTGGGTATTCCTGTTCATTGGTGCGGCAGCGGCAGCGGCAGCTAG	YETFYTCRDLGIPVHWCGSGSGS*
ATGTTTTTTTGTTTGGATTGTTCAGATGGGTTTTATATTTATTTGTTTTGCGGCAGCGGCAGCGGCGGCTAG	YFFCLDCSDGFYIYLFCGSGSGG*
ATGAGTAGGTATTGTCTGACTGCTTTTCCGCATCTGAGGTTGTATGCCTGCGGCAGCGGCAGCGGCAGATAG	YSRYCLTAFPHLRLYACGSGSGR*
ATGGAGCGTTATGCTCTAGGGGCTTGGCCTACTTTGCCTTTGTTGAACTGCGGCAGCGGCAGCGGCAGCTAG	YERYALGAWPTLPLLNCGSGSGS*
ATGTTTATTACGCAGTATTGGAAGCAGAATGTTTTTATGATTAGGTATTGCGGCAGCGGCAGCGGCAGCTAG	YFITQYWKQNVFMIRYCGSGSGS*
ATGTTGTATTGTTCTAAGTTTTGTGCGCAGCGGTTGACTTTTTCGTCCTGCGGCAGCGGCAGCGGCAGCTAG	YLYCSKFCAQRLTFSSCGSGSGS*
ATGTTTGTGAAGTGGATTTGGTTTAATGGGGCGGTTTTGCCTATTTTGTGCGGCAGCGGCAGCGGCAGCTAG	YFVKWIWFNGAVLPILCGSGSGS*
ATGAGGTATTTTGTGTGTAAGGAGTTGTTTAATGAGTGGCTGCATTACTGCGGCTGCGGCAGCGGCAGCGGCAGCTAG	YRYFVCKELFNEWLHYCGCGSGSGS*
ATGTTTGTTTGTCTGAATTTTTGGCAGGATAGTCGTTATGTATTGATTTGCGGCAGCGGCAGCGGCAGCTAG	YFVCLNFWQDSRYVLICGSGSGS*
ATGACTTATTATGTGCTTCTGCAGAGGTGGCCTCCTGTTTGGGCGCCTTGCGGCAGCGGCAGCGGCAGCTAG	YTYYVLLQRWPPVWAPCGSGSGS*
ATGTTTTTGTGTACGAAGTGGAATTAAGGTCGTTGGTATCTGTCTTATTGCGGCAGCGGCAGCGGCAGCTAG	YFLCTKWN*GRWYLSYCGSGSGS*
ATGTTTGTGGAGTGGTCTTGGTTTAATAATCGGTTGGTGGCGCAGTCCTGCGGCAGCGGCAGCGGCAGCTAG	YFVEWSWFNNRLVAQSCGSGSGS*
ATGTTTGTTCGTTGGTATTGGTCTGAAGGGTTTGTGAGTTATTTGTTTTGCGGCAGCGGCAGCGGCAGCTAG	YFVRWYWSEGFVSYLFCGSGSGS*
ATGTTTGTGTGTTGGTATTGGTTTCGGAGGGCTCTTCATTCTAGTTATTGCGGCAGCGGCAGCGGCAGCTAG	YFVCWYWFRRALHSSYCGSGSGS*
ATGTTTTTTAAGGCTAAGTTTGCGAATGGCGTTTATGTCGCTTGTTTTTGCGGCAGCGGCAGCGGCAGCTAG	YFFKAKFANGVYVACFCGSGSGS*
ATGTTTCTTTGTCAGCGTTTTCATGATGATATTTATGAGCTGTGGCGCTGCGGCAGCGGCAGCGGCAGCTAG	YFLCQRFHDDIYELWRCGSGSGS*
ATGTTTTTGTGTACGAAGTGGAATTATGGTCGTTGGTATCTGTTTTATTGCGGCAGCGGCAGCGGCAGCTAG	YFLCTKWNYGRWYLFYCGSGSGS*
ATGTTTGTTTGTTTTTATTTTATTGAGGGTAAGCTTTCTAATTATAGTTGCGGCAGCGGCAGCGGCAGCTAG	YFVCFYFIEGKLSNYSCGSGSGS*
ATGTTTGTTAGGTATTATTGGACGCTTGGTCGGATTCAGTTGGCTTATTGCGGCAGCGGCAGCGGCAGCTAG	YFVRYYWTLGRIQLAYCGSGSGS*
ATGTTTGTTTGTTTTTATTTTATTGAGGGTAAGCTTTCTAATTATAGTTGCGGCAGCGGCAGCGGCAGCTAG	YFVCFYFIEGKLSNYSCGSGSGS*
ATGAGTTATTTTATTTGGGCGAATTTTCAGACTGAGCCTTATTTTGTCTGCGGCAGCGGCAGCGGCAGCTAG	YSYFIWANFQTEPYFVCGSGSGS*
ATGTTTGTTTGTTTTAAGTTTTATAATCAGAGGCTTTTTTCGTCGTACTGCGGCAGCGGCAGCGGCAGCTAG	YFVCFKFYNQRLFSSYCGSGSGS*
ATGTTTGTTAGTGTTAATTCTTGAAATAATGGGCGTTTTGTTTTGGAGTGCGGCAGCGGCAGCGGCAGCTAG	YFVSVNS*NNGRFVLECGSGSGS*
ATGTTTTTGTGTACGAAGTGGAATAATGGTCGTTGGTATCTGTTTTATTGCGGCAGCGGCAGCGGCAGCTAG	YFLCTKWNNGRWYLFYCGSGSGS*
ATGTTTTTTAAGGATAAGTTTGAGAATGGTGTTTATGTTGCTTGTTTTTGCGGCAGCGGCAGCGGCAGCTAG	YFFKDKFENGVYVACFCGSGSGS*
ATGTTTGTTGTGTGGTGTTGGGAGAATGATATTATTCATTGGAAGAGGTGCGGCAGCGGCAGCGGCAGCTAG	YFVVWCWENDIIHWKRCGSGSGS*
ATGTTTGTGCGGTGGTATTTTTTGTCGGATGGGAAGGTGTTTTCTACGTGCGGCAGCGGCAGCGGCAGCTAG	YFVRWYFLSDGKVFSTCGSGSGS*
ATGTTTTTGGTTAATAAGTGGAATCCGGATGGTTTTTATTTGCTGTACTGCGGCAGCGGCAGCGGCAGCTAG	YFLVNKWNPDGFYLLYCGSGSGS*
ATGTTTTTGATTCAGTATTTTGATAAGGATCGGTTTCGTGCGATTTACTGCGGCAGCGGCAGCGGCAGCTAG	YFLIQYFDKDRFRAIYCGSGSGS*
ATGTTTCTGATTGCTTTTTTTAAGAATGGGCGTCTGATTCAGTCGTATTGCGGCAGCGGCAGCGGCAGCTAG	YFLIAFFKNGRLIQSYCGSGSGS*
ATGTTTGTTGTTTTTAGGTGGGTTGGGGGTCGTCTGGATGCTAGGTATTGCGGCAGCGGCAGCGGCAGCTAG	YFVVFRWVGGRLDARYCGSGSGS*
ATGTTTGTTAGGTGGTATTGGGATGAGGATTCTCATGTTTCGTATAGGTCTTGCGGCAGCGGCAGCGGCAGCTAG	YFVRWYWDEDSHVSYRSCGSGSGS*
ATGTTTATTTGTTGGAATTTTTTGAGGAATCGTGTGCATTCGAGTCCCTGCGGCAGCGGCAGCGGCAGCTAG	YFICWNFLRNRVHSSPCGSGSGS*
ATGATGAATTATTTTAAGCTTTATAATCAGAGGTGTTTTTCGTCTCATTGCGGCAGCGGCAGCGGCAGCTAG	YMNYFKLYNQRCFSSHCGSGSGS*
ATGTGTCTTGGGAATCTGCGGACGCATGGTCAGTATACGCTGGCTGATTGCGGCAGCGGCAGCGGCAGCTAG	YCLGNLRTHGQYTLADCGSGSGS*
ATGTTTGTTTGTTTTTATTTTATTGAGGGTAAGCTTTCTAATTATAGTTGCGGCAGCGGCAGCGGCAGCTAG	YFVCFYFIEGKLSNYSCGSGSGS*
ATGTTTGTTTGTATTTATCTGATTGAGCGTAAGCTTGATCTTGTGAGTTGCGGCAGCGGCAGCGGCAGCTAG	YFVCIYLIERKLDLVSCGSGSGS*
ATGTGGTGTGTTTTGCTTGATTATCCTGGGCGGATGCCTTCGTATCTCTGCGGCAGCGGCAGCGGCAGCTAG	YWCVLLDYPGRMPSYLCGSGSGS*
ATGTTTTTGGCTTATGGGTTTTTTAATGGGCGTTTTGCGCTTTATACCTGCGGCAGCGGCAGCGGCAGCTAG	YFLAYGFFNGRFALYTCGSGSGS*
ATGTTTGTTTTTTTTTATTTTATTGAGGGTAAGCTTTCTAATTATAGTTGCGGCAGCGGCAGCGGCAGCTAG	YFVFFYFIEGKLSNYSCGSGSGS*
ATGTTTGTTGTGTGGTATTGGGAGAATGATATTATTCATTGGAAGAGGTGCGGCAGCGGCAGCGGCAGCTAG	YFVVWYWENDIIHWKRCGSGSGS*
ATGGATTTTGTGGATTTTTTTTTTGATGGTGGTCAGCTTCGGTATCGCTGCGGCAGCGGCAGCGGCAGCTAG	YDFVDFFFDGGQLRYRCGSGSGS*
ATGTTTGTTTGTTTTTATTTTATTGAGGGTAAGCTTTCTAATTATAGCTGCGGCAGCGGCAGCGGCAGCTAG	YFVCFYFIEGKLSNYSCGSGSGS*
ATGTTTCTTTGGCAGCGTTTTCATGATGATATTTATGAGCTGTGGCGCTGCGGCAGCGGCAGCGGCAGCTAG	YFLWQRFHDDIYELWRCGSGSGS*
ATGTTTGTTTGTTTTAAGTTTTATAATCAGAGGCTTTTTTCGTCGTACTGCGGCAGCGGCAGCGGCAGCTAG	YFVCFKFYNQRLFSSYCGSGSGS*
ATGTTTGTGAAGGGTTTTTGGACTGCTCGTGGGTATATTCTTGAGTACTGCGGCAGCGGCAGGGGCAGCTAG	YFVKGFWTARGYILEYCGSGRGS*
ATGTTTCTTTGTCAGCGTTTTCATGATGATATTTATGAGCTGTGGCGGTGCGGCAGCGGCAGCGGCAGCTAG	YFLCQRFHDDIYELWRCGSGSGS*
ATGTTTTTGTGTTATCGGTTTATTGATTGTCGTTTGTTTATTTTGTACTGCGGCAGCGGCAGCGGCAGCTAG	YFLCYRFIDCRLFILYCGSGSGS*
ATGTTTGTTACTTGGTCTTGGAATAATGGGTTGGTGCGTGGTAGTTACTGCGGCAGCGGCGGCGGCAGCTAG	YFVTWSWNNGLVRGSYCGSGGGS*
ATGTTTGTTTGTTTTAAGTTTTATAATCAGAGGCTTTTTTCGTCGTATTGCGGCAGCGGCAGCGGCAGCTAG	YFVCFKFYNQRLFSSYCGSGSGS*
ATGTTTCTTTGTCAGCATTTTCATGATGATATTTATGAGCTGTGGCATTGCGGCAGCGGCAGCGGCAGCTAG	YFLCQHFHDDIYELWHCGSGSGS*
ATGTTTGTTTGTTTTTATTTTATTGAGGGTAAGCTTTCTAATTATAGCTGCGGCAGCGGCAGCGGCAGCTAG	YFVCFYFIEGKLSNYSCGSGSGS*
ATGTTTGTTTGTTTTTATTTTACTGAGGGTAAGCTTTCTAATTATAGTTGCGGCAGCGGCAGCGGCAGCTAG	YFVCFYFTEGKLSNYSCGSGSGS*
ATGTTTTTTTGTCAGTAGTTTAAGGCTAGGATTTATTATGCGAGGTACTGCGGCAGCGGCAGCGGCAGCTAG	YFFCQ*FKARIYYARYCGSGSGS*
ATGTTTGTTAGGTATTATTGGACGCTTGGTCGGATTCAGTTGGCTTACTGCGGCAGCGGCAGCGGCAGCTAG	YFVRYYWTLGRIQLAYCGSGSGS*
ATGTTTGTTGTGTGGTATTGGGAGAATGATATTATTCATTGGAAGAGGTGCGGCAGCGGCAGCGGCAGCTAG	YFVVWYWENDIIHWKRCGSGSGS*
ATGTTTGTGTGTTGGTTTTGGTTTCATGGTTGTGTTGTGGCGCCTTCGTGCGGCAGCGGCAGCGGCAGCTAG	YFVCWFWFHGCVVAPSCGSGSGS*
ATGTTTTTGAAGATTGAGTGGATTGATTCGGCGTTTCGTTTGGTGTACTGCGGCAGCGGCAGCGGCAGCTAG	YFLKIEWIDSAFRLVYCGSGSGS*
ATGTTTGTTTGTTTTTATTTTATTGAGGGTAAGCTTTCTAATTATAGCTGCGGCAGCGGCAGCGGCAGCTAG	YFVCFYFIEGKLSNYSCGSGSGS*
ATGTTTGTTTGTTTTTATTTTATTGAGGGTCGGCTTTATCATTATCGTTGCGGCAGCGGCAGCGGCAGCTAG	YFVCFYFIEGRLYHYRCGSGSGS*
ATGTTTGTTTGTTTTTATTTTATTGAGGGTAAGCTTTCTAATTATAGTTGCGGCAGCGGCAGCGGCAGCTAG	YFVCFYFIEGKLSNYSCGSGSGS*
ATGTTTGTTAGGTGGTCGTGGAGTGATGGTATTGCGGTTGCGTATCGGTGCGGCAGCGGCAGCGGCAGCTAG	YFVRWSWSDGIAVAYRCGSGSGS*
ATGAGTAGGTATTGTCTGACTGCTTTTCCGCATCTGAGGTTGTATGCTTGCGGCAGCGGCAGCGGCAGCTAG	YSRYCLTAFPHLRLYACGSGSGS*
ATGTTTTTTGTGTCGTATTGGGTTGCTGGTACTTATCATATTAGTCTCTGCGGCAGCGGCAGCGGCAGCTAG	YFFVSYWVAGTYHISLCGSGSGS*
ATGTTTGAGCCTCGGATGAGGTGTGACGGTATTGATTCGGGTCGGCTGTGCGGCAGCGGCAGCGGCAGCTAG	YFEPRMRCDGIDSGRLCGSGSGS*
ATGTTTGTTTGTTTTAAGTTTTATAATCAGAGGCTTTTTTCGTCGTATTGCGGCAGCGGCAGCGGCAGCTAG	YFVCFKFYNQRLFSSYCGSGSGS*
ATGTTTTTTAAGGATAAGTTTGAGAATGGTGTTTATGTCGCTTGTTTCTGCGGCAGCGGCAGCGGCAGCTAG	YFFKDKFENGVYVACFCGSGSGS*
ATGTTTTTGCAGATTGAGTGGCTTGATTCGGCGTTTCGTTTGGTGTATTGCGGCAGCGGCAGCGGCAGCTAG	YFLQIEWLDSAFRLVYCGSGSGS*
ATGTTTGTGCTTAATAGGTGGACTAATGGTAGGTTCCAGCTGTATTACTGCGGCAGCGGCAGCGGCAGCTAG	YFVLNRWTNGRFQLYYCGSGSGS*
ATGTTTTATTATTATACGTTTATTAATGGGAATTATGTGGCGTGGCTCTGCGGCAGCGGCAGCGGCAGCTAG	YFYYYTFINGNYVAWLCGSGSGS*
ATGTGGTGTGTTTTGCTCGATTATCCTGGGCGGATGCCTTCGTATCTTTGCGGCAGCGGCAGCGGCAGCTAG	YWCVLLDYPGRMPSYLCGSGSGS*
ATGGCTTATTATGTGCTTCTGCATAGGTGGCCTCCTGTTTGGGCGCCTTGCGGCGGCGGCAGCGGCAGCTAG	YAYYVLLHRWPPVWAPCGGGSGS*
ATGGCTTATTATGTGCTTCTGCAGAGGTGGCCTCCTGTTTGGGCGCCTTGCGGCAGCGGCAGCGGCAGCTAG	YAYYVLLQRWPPVWAPCGSGSGS*
ATGTTTGGTTGTAGTACTTGGATTAATAGGATTTTTTATTTGTCGCGTTGCGGCAGCGGCAGCGGCAGCTAG	YFGCSTWINRIFYLSRCGSGSGS*
ATGTTTGTTTGTTTTTATTTTATTGAGGGTAAGCTTTCTAACTATAGCTGCGGCAGCGGCAGCGGCAGCTAG	YFVCFYFIEGKLSNYSCGSGSGS*
ATGTTTTTGTGTTATCGGTTTATTGATGGTCGTTTGTTTATTTTGTATTGCGGCAGCGGCAGCGGCAGCTAG	YFLCYRFIDGRLFILYCGSGSGS*
ATGTTTTTGTGTACGAACTGGAATTATGGCCGTTGCTATCTGTTTTACTGCGGCAGCGGCAGCGGCAGCTAG	YFLCTNWNYGRCYLFYCGSGSGS*
ATGGTTGTGCGGTGGTATTTTCTGCCGGAGGTGAAGGTGTATTCGACATGCGGCAGCGGCAGCGGCAGCTAG	YVVRWYFLPEVKVYSTCGSGSGS*
ATGTTTTTGATTCAGTATTTTGATAAGGAGCGGTTTCGTGCGATTTATTGCGGCAGCGGCAGCGGCAGCTAG	YFLIQYFDKERFRAIYCGSGSGS*
ATGTTTCTTTGTCAGCGTTTTCATGATGATATTTATGAGCTGTGGCGTTGCGGCAGCGGCAGCGGCAGCTAG	YFLCQRFHDDIYELWRCGSGSGS*
ATGTTTTTGTGTACGAAGTGGAATTATGGTCATTGGTATCTGTTTTATTGCGGCAGCGGCAGCGGCAGCTAG	YFLCTKWNYGHWYLFYCGSGSGS*
ATGTTTGTGTCGTGGGAGTGGTATGATGGTAGGCTTATGGTTGAGCACTGCGGCAGCGGCAGCGGCAGCTAG	YFVSWEWYDGRLMVEHCGSGSGS*
ATGTTTTTTAAGGATAAGTTTGAGAATGGTGTTTATGTTGCTTGTTTTTGCGGCAGCGGCAGCGGCAGCTAG	YFFKDKFENGVYVACFCGSGSGS*
ATGCTTTATTTTTGGGGGCGGCTTCCTCGGCTTGCTGGTTGTTTTCGGTGCGGCAGCGGCAGCGGCAGCTAG	YLYFWGRLPRLAGCFRCGSGSGS*
ATGCTTTTGTTTGGTTGGATGAAGTGGACTGTGCTGTATAGTAGGTTTTGCGGCAGCGGCAGCGGCAGCTAG	YLLFGWMKWTVLYSRFCGSGSGS*
ATGTTTGTGTGTTGGTATTGGATTCATGGTTCTGTTAAGGCGTCTTCGTGCGGCAGCGGCAGCGGCAGCTAG	YFVCWYWIHGSVKASSCGSGSGS*
ATGTTTCTGAAGAGTACTTGGGTGCCGGGGCGTTATGTGTTTTGGCATTGCGGCAGCGGCAGCGGCAGCTAG	YFLKSTWVPGRYVFWHCGSGSGS*
ATGTTTATTTATTTTTATATTGATAATGGTAGGCTTCAGCATAGGTCTTGCGGCAGCGGCAGCGGCAGCTAG	YFIYFYIDNGRLQHRSCGSGSGS*
ATGTTTGTGAAGGGTTTTTGGACTGCTCGTGGGTATATTCTTGAGTATTGCGGCAGCGGCAGCGGCAGCTAG	YFVKGFWTARGYILEYCGSGSGS*
ATGTTTGTTAGGGGGACGTGGAGTGATGGGATTGCGGTTGCGTATCGGTGCGGCAGCGGCAGCGGCAGCTAG	YFVRGTWSDGIAVAYRCGSGSGS*
ATGTTTTTGACTACTATTTGGAAGGGTAATTTGATTTTTCTTACGTACTGCGGCAGCGGCAGCGGCAGCTAG	YFLTTIWKGNLIFLTYCGSGSGS*
ATGTTTCTTTGTCAGCGTCTTCATGATGATATTTATGAGCTGTGGCGTTGCGGCAGCGGCAGCGGCAGCTAG	YFLCQRLHDDIYELWRCGSGSGS*
ATGTTTATTATTCGGGTTTTTCATAATGGTAATGTGCGGATTGATAAGTGCGGCAGCGGCAGCGGCAGCTAG	YFIIRVFHNGNVRIDKCGSGSGS*
ATGTTTATTGTTTGGTTTTTTCGTAATGGCAAGGTGCGGAGTGCTAAGTGCGGCAGCGGCAGCGGCAGCTAG	YFIVWFFRNGKVRSAKCGSGSGS*
ATGTTTTTGATTCAGTATTTTGATAAGGATCAGTTTCGTGCGATTTATTGCGGCAGCGGCAGCGGCAGCTAG	YFLIQYFDKDQFRAIYCGSGSGS*
ATGTTTTTGCAGGGTTATTGGCTGTATGATAAGTATGCGATTAGTTATTGCGGCAGCGGCAGCGGCAGCTAG	YFLQGYWLYDKYAISYCGSGSGS*
ATGTTTGTGACGTATTATTTTGATGGTTAGAAGTTTAAGCTGGTGTATTGCGGCAGCGGCAGCGGCAGCTAG	YFVTYYFDG*KFKLVYCGSGSGS*
ATGTTTGTGACATGGTCTTTTGGGTCTGATGGTTTGATTTATAGTCACTGCGGCAGCGGCAGCGGCAGCTAG	YFVTWSFGSDGLIYSHCGSGSGS*
ATGTTTTTGTGTACGAAGTGGAATTATGGTCGTTGGTATCTGTTTTACTGCGGCAGCGGCAGCGGCAGCTAG	YFLCTKWNYGRWYLFYCGSGSGS*
ATGTTTTTTTGTTGTCGTTTTATTGTTGGTCGTTTGTTTATTTTTTATTGCGGCAGCGGCAGCGGCAGCTAG	YFFCCRFIVGRLFIFYCGSGSGS*
ATGTTTGTGAATTGGTATTGGCATGGTGAGAAGCTTTTTTATAGGTATTGCGGCAGCGGCAGCGGCAGCTAG	YFVNWYWHGEKLFYRYCGSGSGS*
ATGTTTGTTTGTTTTAAGTTTTATAATCAGAGGCTTTTTTCGTCGTATTGCGGCAGCGGCAGCGGCAGCTAG	YFVCFKFYNQRLFSSYCGSGSGS*
ATGTTTGTTTGTTTTTATTTTATTGAGGGCACGCTTTCTAATTATAGCTGCGGCAGCGGCAGCGGCAGCTAG	YFVCFYFIEGTLSNYSCGSGSGS*
ATGACTTGTCGTTTTCAGTTTTATTGGTATTCGCCGACGACGTGGATTTGCGGCAGCGGCAGCGGCAGCTAG	YTCRFQFYWYSPTTWICGSGSGS*
ATGTTTGTTTGTTTTTATTTTATTGAGGGCAAGCTTTCTAATTATAGCTGCGGCAGCGGCAGCGGCAGCTAG	YFVCFYFIEGKLSNYSCGSGSGS*
ATGTTTGTGACTCATACTTGGGATGATGGTCATTTTGCTTTGTTTTTGTGCGGCAGCGGCAGCGGCAGCTAG	YFVTHTWDDGHFALFLCGSGSGS*
ATGTTTGTTTGTTTTTATTTTATTGAGGGTAAGCTTTCTAATTATAGTTGCGGCAGCGGCAGCGGCAGCTAG	YFVCFYFIEGKLSNYSCGSGSGS*
ATGTTTTTGTGTTACCGGTTTATTGATGGTCGTTTGTTTATTTTGTATTGCGGCAGCGGCAGCGGCAGCTAG	YFLCYRFIDGRLFILYCGSGSGS*
ATGTTTGTTTGTTTTTATTTTATAGAGGGTAAGCTTTCTAATTATAGCTGCGGCAGCGGCAGCGGCAGCTAG	YFVCFYFIEGKLSNYSCGSGSGS*
ATGAGTAGGTATTGTCTGACTGCTTTTCCGCATCTGAGGTTGTATGCTTGCGGCAGCGGCAGCGGCAGCTAG	YSRYCLTAFPHLRLYACGSGSGS*
ATGGAGACTTTTTATACGTGTAGGGATTTGGGTATTCCTGTTCATTGGTGCGGCAGCGGCAGCGGCAGCTAG	YETFYTCRDLGIPVHWCGSGSGS*
ATGTTTATTACTTATTTTTGGGATAATCAGAGGGTTCGTTTGCTGTATTGCGGCAGCGGCAGCGGCAGCTAG	YFITYFWDNQRVRLLYCGSGSGS*
ATGTTTGTGTGTTGGTATTGGATTCATGGTTCTGTTAAGGCGACTTCCTGCGGCAGCGGCAGCGGCAGCTAG	YFVCWYWIHGSVKATSCGSGSGS*
ATGTTTGTTTGTTTTTATTTTATTGAGGGTAAGCTTTCTAATTATAGCTGCGGCAGCGGCAGCGGCAGCTAG	YFVCFYFIEGKLSNYSCGSGSGS*
ATGTTTTTGTGTCAGGAGTTTAAGGCTAGGATTTATTATGCGAGTTATTGCGGCAGCGGCAGCGGCAGCTAG	YFLCQEFKARIYYASYCGSGSGS*
ATGATTGTTTGTTTTTATTTTATTGAGGATATGCTTTCTACTTATAGCTGCGGCAGCGGCAGCGGCAGCTAG	YIVCFYFIEDMLSTYSCGSGSGS*
ATGTTTCTGATTGCTTTTTTTAAGAATGGGCGTCTGATTCAGTCGTATTGCGGCAGCGGCAGCGGCAGCTAG	YFLIAFFKNGRLIQSYCGSGSGS*
ATGTTTTTGAATTTTTTTTGGGTGAATGGCAAGCTGTATTCTCAGATTTGCGGCAGCGGCAGCGGCAGCTAG	YFLNFFWVNGKLYSQICGSGSGS*
ATGTTTTTGTTTCATCGGTGGGTGTCGGGTAAGCTGTATACGGATTATTGCGGCAGCGGCAGCGGCAGCTAG	YFLFHRWVSGKLYTDYCGSGSGS*
ATGTTTGTGGAGTGGTTTTGGTTTAATAATCGGGTGGTGGCGCAGTCCTGCGGCAGCGGCAGCGGCAGCTAG	YFVEWFWFNNRVVAQSCGSGSGS*
ATGTTTGTTTGTTTTTATTTTATTGAGGGGAAGCTTTCTAATTATAGCTGCGGCAGCGGCAGCGGCAGCTAG	YFVCFYFIEGKLSNYSCGSGSGS*
ATGTTTGTTTGTTATGCTAACTGGCTTAATGAGGTTTTTTCGTTTGTGTGCGGCAGCGGCAGCGGCAGCTAG	YFVCYANWLNEVFSFVCGSGSGS*
ATGTTTGTTGTGTGGTATTGGGAGAATGATATTATTCATTGGAAGAGGTGCGGCAGCGGCAGCGGCAGCTAG	YFVVWYWENDIIHWKRCGSGSGS*
ATGTTTGTTAGGTTTATTTGGGAGCATGATAAGGTTATTGCTATTAGCTGCGGCAGCGGCAGCGGCAGCTAG	YFVRFIWEHDKVIAISCGSGSGS*
ATGTTTTTGTTTCATCGGTGGGTGTCGGGTAAGCTGTATACGGATTATTGCGGCAGCGGCAGCGGCAGCTAG	YFLFHRWVSGKLYTDYCGSGSGS*
ATGTTTGTATGTCTGAATTTTTGGCAGGATAGTCGTTATGTTTTGATTTGCGGCAGCGGCAGCGGCAGCTAG	YFVCLNFWQDSRYVLICGSGSGS*
ATGTTTTTGTTTCATCGGTGGGTGTCGGGTAAGCTGTATACGGATTATTGCGGCAGCGGCAGCGGCAGCTAG	YFLFHRWVSGKLYTDYCGSGSGS*
ATGTTTGTTTGTTTTTATTTTATTTAGGGTAAGCTTTCTAATTATAGCTGCGGCGCGGCAGCGGCAGCTAG	YFVCFYFI*GKLSNYSCGAAAAA
ATGTTTGTGTGTTGGTATTGGATTCATGGTTCTGTTAAGGCGTCTTCGTGCGGCAGCGGCAGCGGCAGCTAG	YFVCWYWIHGSVKASSCGSGSGS*
ATGTTTTTGATTCAGTATTTTGATAAGGATCGGTTTCGTGCGATTTATTGCGGCAGCGGCAGCGGCAGCTAG	YFLIQYFDKDRFRAIYCGSGSGS*
ATGTTTGTTTGTTTTTATTTTATTGAGGGTAAGCTTTCTCATTATAGTTGCGGCAGCGGCAGCGGCAGCTAG	YFVCFYFIEGKLSHYSCGSGSGS*
ATGTTTGTGGTGAGTTATTTTATTGCTGGTCGGTTTAATGCTCGTTATTGCGGCAGCGGCAGCGGCAGCTAG	YFVVSYFIAGRFNARYCGSGSGS*
ATGTTTGTTTGTGTTAATTCTTGGAATCATGGGCGTTTTGTTTTGGAGTGCGGCAGCGGCAGCGGCAGCTAG	YFVCVNSWNHGRFVLECGSGSGS*
ATGTTTGTTTGTTTTAAGTTTTATAATCAGAGGCTTTTTTCGTCGTACTGCGGCAGCGGCAGCGGCAGCTAG	YFVCFKFYNQRLFSSYCGSGSGS*
ATGTTTGTGTGTTGGTATTGGATTCATGGTTCTGTTAAGGCGTCTTCGTGCGGCAGCGGCAGCGGCAGCTAG	YFVCWYWIHGSVKASSCGSGSGS*
ATGTTTTTGTTTCATCGGTGGGTGTCGGGTAAGCTGTATACGGATTACTGCGGCAGCGGCAGCGGCAGCTAG	YFLFHRWVSGKLYTDYCGSGSGS*
ATGTTTGTTTGTTTTAAGTTTTATAATCAGAGGCTTTTTTCGTCGTACTGCGGCAGCGGCAGCGGCAGCTAG	YFVCFKFYNQRLFSSYCGSGSGS*
ATGTTTGTTTGTTTTTATTTTTTTGAGGGTAAGTTTACTAATTCTAGCTGCGGCAGCGGCAGCGGCAGCTAG	YFVCFYFFEGKFTNSSCGSGSGS*
ATGTTTGTGAATTGGTATTGGCAAGGTGAGAAGCTTTTTTATAGGTATTGCGGCAGCGGCAGCGGCAGCTAG	YFVNWYWQGEKLFYRYCGSGSGS*
ATGTTTTTGATTCAGTATTTTGATAAGGATCGGTTTCGTGCGATTTATTGCGGCAGCGGCAGCGGCAGCTAG	YFLIQYFDKDRFRAIYCGSGSGS*
ATGTTTGTTTTTTTTTCTTTTATTATGGCTAAGCTTTCTCATTATAGTTGCGGCAGCGGCAGCGGCAGCTAG	YFVFFSFIMAKLSHYSCGSGSGS*
ATGTTTTATAAGGGTTTTTTTAAGAATGGTATTTCTGTGTCTATTTACTGCGGCAGCGGCAGCGGCAGCTAG	YFYKGFFKNGISVSIYCGSGSGS*
ATGTTTCTGATTCAGTATTTTGATAAGGATCGGTTTCGTGCGATTTACTGCGGCAGCGGCAGCGGCAGCTAG	YFLIQYFDKDRFRAIYCGSGSGS*
ATGTTTCTTATTATTTATGTTTGGACTGATGGTAAGATTCAGCTTAGGTGCGGCAGCGGCAGCGGCAGCTAG	YFLIIYVWTDGKIQLRCGSGSGS*
ATGCCTTATTATGTTCTTTTGCATAGGTGGCCTTCTGCTTGGCCGCCTTGCGGCAGCGGCAGCGGCAGCTAG	YPYYVLLHRWPSAWPPCGSGSGS*
ATGTTTGTTAAGTATTATTGGACGCTTGGTCGGATTCAGTTGGCTTACTGCGGCAGCGGCAGCGGCAGCTAG	YFVKYYWTLGRIQLAYCGSGSGS*
ATGTTTGTTTGTTTTTATTTTATTGAGGGTAAGCTTTCTAATTATAGCTGCGGCAGCGGCAGCGGCAGCTAG	YFVCFYFIEGKLSNYSCGSGSGS*
ATGTTTGTTTGTTTTTATTTTATTGAGGGTAAGCTTTCTAATTATAGTTGCGGCAGCGGCAGCGGCAGCTAG	YFVCFYFIEGKLSNYSCGSGSGS*
ATGTTTGTTTGTTTTTATTTTATTGAGGGTAAGCTTTCTAATTATAGCTGCGGCAGCGGCAGCGGCAGCTAG	YFVCFYFIEGKLSNYSCGSGSGS*
ATGTTTGTTGTGTGGTATTGGGAGAATGATATTATTCATTGGAAGAGGTGCGGCAGCGGCAGCGGCAGCTAG	YFVVWYWENDIIHWKRCGSGSGS*
ATGTGTTGGGATTGGTTTCGTCTTGTTTATAGTGTGTATTTTCCGAATTGCGGCAGCGGCAGCGGCAGCTAG	YCWDWFRLVYSVYFPNCGSGSGS*
ATGTTTGTGTCGTTTTATATTAAGCATGGGCATGTTCCGTATCGTTACTGCGGCAGCGGCAGCGGCAGCTAG	YFVSFYIKHGHVPYRYCGSGSGS*
ATGTTTGTGAAGGGTTTTTGGACTGCTCGTGAGTATATTCTTGAGTACTGCGGCAGCGGCAGCGGCAGCTAG	YFVKGFWTAREYILEYCGSGSGS*
ATGTTTGTTTGTTTTTATTTTATTGAGGGTAAGCTTTCTAATTATAGCTGCGGCAGCGGCAGCGGCAGCTAG	YFVCFYFIEGKLSNYSCGSGSGS*
ATGTTTGTTGTGTGGTATTGGGAGAATGATATTATTCGTTGGAAGAGGTGCGGCAGCGGCAGCGGCAGCTAG	YFVVWYWENDIIRWKRCGSGSGS*
ATGATTATTTTTAATTGGTATAGGGTTACGGCGGCGTATCATTTGTTTTGCGGCAGCGGCAGCGGCAGCTAG	YIIFNWYRVTAAYHLFCGSGSGS*
ATGTTTGTTTGTTTTAAGTTTTATAATCAGAGGCTTTTTTCGTCGTATTGCGGCAGCGGCAGCGGCAGCTAG	YFVCFKFYNQRLFSSYCGSGSGS*
ATGTTTCCGTGTAATACTTGGTTGAATGATTATTTTCATTTGCGGATTTGCGGCAGCGGCAGCGGCAGCTAG	YFPCNTWLNDYFHLRICGSGSGS*
ATGTTTGTGCTTAATAGGTGGACTAATGGTAGGATTCAGCTGTATTATTGCGGCAGCGGCAGCGGCAGCTAG	YFVLNRWTNGRIQLYYCGSGSGS*
ATGTGGTTGTGTGAGAGGTGGAGTTGTGGTAAGTATAGTTTGTGGTTCTGCGGCAGCGGCAGCGGCAGCTAG	YWLCERWSCGKYSLWFCGSGSGS*
ATGTTTTTGAATTTTTTTTGGGTGAATGGCAAGCTGTATTCTCAGATTTGCGGCAGCGGCAGCGGCAGCTAG	YFLNFFWVNGKLYSQICGSGSGS*
ATGTTTTTGTTTCATCGGTGGGTGTCGGGTAAGCTGTATACGGATTATTGCGGCAGCGGCAGCGGCAGCTAG	YFLFHRWVSGKLYTDYCGSGSGS*
ATGTTTGTGTTTTGGATTTGGACCGAGCATGGTCGTGATCTTCCGTCCTGCGGCAGCGGCAGCGGCAGCTAG	YFVFWIWTEHGRDLPSCGSGSGS*
ATGTTTTTGTGTACGGAGTGGAATTATGGTCGTTGGTATCTGTTTTATTGCGGCAGCGGCAGCGGCAGCTAG	YFLCTEWNYGRWYLFYCGSGSGS*
ATGTTTGTGTGTTGGTATTGGATTCATGGTTCTGTTAAGGCGTCTCCGTGCGGCAGCGGCAGCGGCAGCTAG	YFVCWYWIHGSVKASPCGSGSGS*
ATGTCGAATCATCGTATTATTTTTCATCATAATCATTGGTATCTTATTTGCGGCAGCAGCAGCGGCAGCTAG	YSNHRIIFHHNHWYLICGSSSGS*
ATGTTTTTTAAGGATAAGTTTGAGAATGGTGTTTATGTTGCTTGTTTCTGCGGCAGCGGCAGCGGCAGCTAG	YFFKDKFENGVYVACFCGSGSGS*
ATGTTTGTTAGGTTTATTTGGGAGCATGACAAGGTTATTGCTATTGGTTGCGGCAGCGGCAGCGGCAGCTAG	YFVRFIWEHDKVIAIGCGSGSGS*
ATGTTTGTGTGTTGGTATTGGATTCATGGTTCTGTTAAGGCGTCTTCGTGCGGCAGCGGCAGCGGCAGCTAG	YFVCWYWIHGSVKASSCGSGSGS*
ATGTTTGTTTGTTTTTATTTTATTGAGGGTAAGCTTTCTAATTATAGTTGCGGCAGCGGCAGCGGCAGCTAG	YFVCFYFIEGKLSNYSCGSGSGS*
ATGTTTGTTTGTTTTTATTTTATTGAGGGTAAGCTTTCTAACTATAGTTGCGGCAGCGGCAGCGGCAGCTAG	YFVCFYFIEGKLSNYSCGSGSGS*
ATGTTTGTTTGTTTTTATTTTATTGAGGGTAAGCTTTCTAATTATAGCTGCGGCAGCGGCAGCTAG	YFVCFYFIEGKLSNYSCGSGS*
ATGTTTGTGACGTGGTCTTTTGGGTCTGATGGCTTGATTTATAGTCACTGCGGCAGCGGCAGCGGCAGCTAG	YFVTWSFGSDGLIYSHCGSGSGS*
ATGTTTGTGGAGTGGTTTTGGTTTAATAATCGGTTGGTGGCGCAGTCCTGCGGCAGCGGCAGCGGCAGCTAG	YFVEWFWFNNRLVAQSCGSGSGS*
ATGTTTGTTTGTTTTTATTTTATTGAGGGTAAGCTTTCTAATTATAGCTGCGGCAGCGGCAGCGGCAGCTAG	YFVCFYFIEGKLSNYSCGSGSGS*
ATGTTTGTTTGTTTTTATTTTATTGTGGGTAAGCTTTCTAATTATAGCTGCGGCAGCGGCAGCGGCAGCTAG	YFVCFYFIVGKLSNYSCGSGSGS*
ATGTTTGTGACTTGGACTTTTATTAATGGTAAGTTGAGGTCGCTTTCGTGCGGCAGCGGCAGCGGCAGCTAG	YFVTWTFINGKLRSLSCGSGSGS*
ATGTTTGTGTGTTGGTATTGGATTCATGGTTCTGTTAAGGCGTCTTCGTGCGGCAGCGGCAGCGGCAGCTAG	YFVCWYWIHGSVKASSCGSGSGS*
ATGAGGTATAAGTTTAGTAGTAATGGGAGTTATTTTGCTGCGTGGTCGTGCGGCAGCGGCAGCGGCAGCTAG	YRYKFSSNGSYFAAWSCGSGSGS*
ATGACTTGTCGTTTTCAGTTTAATTGGTATTCGCCGACGACGTGGATCTGCGGCAGCGGCAGCGGCAGCTAG	YTCRFQFNWYSPTTWICGSGSGS*
ATGTTTGTTTGTTTTAAGTTTTGTTCTAAGCGGCTTTTTTCGTCGTATTGCGGCAGCGGCAGCGGCAGCTAG	YFVCFKFCSKRLFSSYCGSGSGS*
ATGTTTTTGTGTCAGGAGTTTAAGGCTAGGATTTATTATGCGAGTTAGTGCGGCAGCGGCAGCGGCAGCTAG	YFLCQEFKARIYYAS*CGSGSGS*
ATGTTTTTGATTCAGTATTTTGATAAGGATCGGTTTCGCGCGATTTATTGCGGCAGCGGCAGCGGCAGCTAG	YFLIQYFDKDRFRAIYCGSGSGS*
ATGTTTTTGTGTCATACTTGGTATAATGGGAGGGTGACTCTTTTTTTGTGCGGCAGCGGCAGCGGCAGCTAG	YFLCHTWYNGRVTLFLCGSGSGS*
ATGTTTGTGTCGTGGAAGTGGTATGATGGTAGGCTTCTGGTCGAGCAGTGCGGCAGCGGCAGCGGCAGCTAG	YFVSWKWYDGRLLVEQCGSGSGS*
ATGTTTGTTGTGTGGTATTGGGAGAATGATATTATTCATTGGAAGAGGTGCGGCAGCGGCAGCGGCAGCTAG	YFVVWYWENDIIHWKRCGSGSGS*
ATGTTTGTGGTGAGTTATTTTATTGCTGGTCGGTTTTATGCTCGTTATTGCGGCAGCGGCAGCGGCAGCTAG	YFVVSYFIAGRFYARYCGSGSGS*
ATGTTTTTGATTCAGTATTTTGATAAGGATCGGTTTCGTGCGATTTACTGCGGCAGCGGCAGCGGCAGCTAG	YFLIQYFDKDRFRAIYCGSGSGS*
ATGTTTGTGAATTGGTATTGGCATGGTGAGAAGCTTTTTTATAGGTATTGCGGCAGCGGCAGCGGCAGCTAG	YFVNWYWHGEKLFYRYCGSGSGS*
ATGTTTGTTAAGTGGTTTTGGCGTAAGGGTCAGCTGTTCCCTGAGTGGTGCGGCAGCGGCAGCGGCAGCTAG	YFVKWFWRKGQLFPEWCGSGSGS*
ATGTTTTTGTGTAAGCTGTGTCATTCTGGTAGGTGGTCTCTGCTTTATTGCGGCAGCGGCAGCGGCAGCTAG	YFLCKLCHSGRWSLLYCGSGSGS*
ATGTTTGTTTGTTTCTATTTTATTGAGGGTAAGCTTTCTAATTACAGTTGCGGCAGCGGCAGCGGCAGCTAG	YFVCFYFIEGKLSNYSCGSGSGS*
ATGTTTTTGTGTACGAAGTGGAATTATGGTCGTTGGTATCTGTTTTATTGCGGCAGCGGCAGCGGCAGCTAG	YFLCTKWNYGRWYLFYCGSGSGS*
ATGTTTATTTATTTTTATATTGATAATGGTAGGCTTCAGCATAGGTATTGCGGCAGCGGCAGCGGCAGCTAG	YFIYFYIDNGRLQHRYCGSGSGS*
ATGTTTCTTTGTCAGCGTTTTCATGATGATATTTATGAGCTGTGGCGTTGCGGCAGCGGCAGCGGCAGCTAG	YFLCQRFHDDIYELWRCGSGSGS*
ATGTTTGTGCGGTGGTATTTTCTGCCGGATGGGAAGGTGTATTCGACGTGCGGCAGCGGCAGCGGCAGCTAG	YFVRWYFLPDGKVYSTCGSGSGS*
ATGTTTGTTTGTTTTTATTTTATTGAGGGTAAGCTTTCTAATTATAGCTGCGGCAGCGGCAGCGGCAGCTAG	YFVCFYFIEGKLSNYSCGSGSGS*
ATGTTTGTTGTGTGGTATTGGGAGAATGATATTATTCATTGGAAGAACTGCGGCAGCGGCAGCGGCAGCTAG	YFVVWYWENDIIHWKNCGSGSGS*
ATGTTTATTCAGGAGTATTGGTATCAGGAGCGTTATTCTTTGATTTATTGCGGCAGCGGCAGCGGCAGCTAG	YFIQEYWYQERYSLIYCGSGSGS*
ATGTTTCTTAAGCATTATTGGATTAATTATCGTCTGTTTTTGATGTATTGCGGCAGCGGCAGCGGCAGCTAG	YFLKHYWINYRLFLMYCGSGSGS*
ATGTTTTTGATTCAGTATTTTGATAAGGATCGGTTTCGTGCGATTTATTGCGGCAGCGGCAGCGGCAGCTAG	YFLIQYFDKDRFRAIYCGSGSGS*
ATGTTTTATTGTTGGTCGATTCTTGATTTGCATTATGCGGGTTTGTTTTGCGGCAGCGGCAGCGGCAGCTAG	YFYCWSILDLHYAGLFCGSGSGS*
ATGTTTGTTTGTTTTTATTTTATTGAGGGTAAGCTTTCTAATTATAGTTGCGGCAGCGGCAGCGGCAGCTAG	YFVCFYFIEGKLSNYSCGSGSGS*
ATGTTTTTGGTTCATCGGTGGGTGTCGGGTAAGCTGTATACGGAATAATGCGGCAGCGGCAGCGGCAGCTAG	YFLVHRWVSGKLYTE*CGSGSGS*
ATGGAGACTATTTATACGTGTAGGGATTTGGGTATTCCTGTTCATTGGTGCGGCAGCGGCAGCGGCAGCTAG	YETIYTCRDLGIPVHWCGSGSGS*
ATGTTTGTTGTGTGGTATTGGGAGAATGATATTATTCATTGGAAGAGGTGCGGCAGCGGCAGCGGCAGCTAG	YFVVWYWENDIIHWKRCGSGSGS*
ATGTTTGTGTGTTGGTATTGGATTCACGGTTCTGTTAAGGCGTCTTTGTGCGGCAGCGGCAGCGGCAGCTAG	YFVCWYWIHGSVKASLCGSGSGS*
ATGTTTGTTTGTTTTTATTTTATTGAGGGTAAGCTTTCTAATTATAGTTGCGGCAGCGGCAGCGGCAGCTAG	YFVCFYFIEGKLSNYSCGSGSGS*
ATGTTTCTTTGTCAGCGTGTTCATGATGATATTTATGAGCTGTGTCGCTGCGGCAGCGGCAGCGGCAGCTAG	YFLCQRVHDDIYELCRCGSGSGS*
ATGTTGCTTAGTCAGCGGATTCATTATAATTGTTATGAGCTGCGGCGCTGCGGCAGCGGCAGCGGCAGCTAG	YLLSQRIHYNCYELRRCGSGSGS*
ATGTTTTTGATTCAGTATTTTGATAAGTATCGGTTTCGGGCGATTTACTGCGGCAGCGGCAGCGGCAGCTAG	YFLIQYFDKYRFRAIYCGSGSGS*
ATGTTTGTGTGTTGGTATTGGATTCATGGTTCTGTTAAGGCGTCTCTGTGCGGCAGCGGCAGCGGCAGCTAG	YFVCWYWIHGSVKASLCGSGSGS*
ATGTCGTTTTATATTATTTGGAATAAGTTGTATCATCAGGGTTGGAGCTGCGGCAGCGGCAGCGGCAGCTAG	YSFYIIWNKLYHQGWSCGSGSGS*
ATGTTTTTGTTTCATCGGTGGGTGTCGGGTAACCTGTATACGGATTATTGCGGCAGCGGTAGCGGCAGCTAG	YFLFHRWVSGNLYTDYCGSGSGS*
ATGTTTATTCAGGACTATTGGTATCAGGAGCGCTATTCTTTGATTTATTGCGGCAGCGGCAGCGGCAGCTAG	YFIQDYWYQERYSLIYCGSGSGS*
ATGTTTCTTTGTCAGCGTTTTCATGATGATATTTATGAGCTGTGGCGTTGCGGCAGCGGCAGCGGCAGCTAG	YFLCQRFHDDIYELWRCGSGSGS*
ATGTTTGTGTCGTGGAACTGGTATGATGGTAGGCTTCTGGTTGAGCAGTGCGGCAGCGGCAGCGGCAGCTAG	YFVSWNWYDGRLLVEQCGSGSGS*
ATGTTTCTTTGTCAGCGTTTTCATGATGATATTTATGAGCTGTGGCGCTGCGGCAGCGGCAGCGGCAGCTAG	YFLCQRFHDDIYELWRCGSGSGS*
ATGACTTATTATGTGCTTCTGCAGAGGTGGCCTCCTGTTTGGGCGCCTTGCGGCAGCGGCAGCGGCAGCTAG	YTYYVLLQRWPPVWAPCGSGSGS*
ATGTTTTTGAAGGGTTTTTGGACTGCTCGGGGGTATATTCTTGAGTATTGCGGCAGCGGCAGCGGCAGCTAG	YFLKGFWTARGYILEYCGSGSGS*
ATGTTTGTGTTGTTTTATATTAAGCATGGGCTTGTTGCGTATCGTTATTGCGGCAGCGGCAGCGGCAGCTAG	YFVLFYIKHGLVAYRYCGSGSGS*
ATGTTTTCGTGTGCTTTCTGGTATCAGTCGAGGTATACTATTGAGTTGTGCGGCAGCGGCAGCGGCAGCTAG	YFSCAFWYQSRYTIELCGSGSGS*
ATGTTTATTTTGCAGACGTGGAATGATGGCTGGTATAGTATTAAGTATTGCGGCAGCGGCAGCGGCAGCTAG	YFILQTWNDGWYSIKYCGSGSGS*
ATGTTTGTGAATTGGTATTGGCATGGTGAGAAGCTTTTTTATAGGTACTGCGGCAGCGGCAGCGGCAGCTAG	YFVNWYWHGEKLFYRYCGSGSGS*
ATGTTTTTGTGTACGAAGTGGAATTGTGGTCGTTGGTATCTGTTTTATTGCGGCAGCGGCAGCGGCAGCTAG	YFLCTKWNCGRWYLFYCGSGSGS*
ATGTTTGTGAAGGGCTTTTGGACTGCTCGTGGGTATATTCTTGAGTATTGCGGCAGCGGCAGCGGCAGCTAG	YFVKGFWTARGYILEYCGSGSGS*
ATGTTTGTTTGTTTTAAGTTTTATAATCAGAGGCTTTTTTCGTCGTATTGCGGCAGCGGCAGCGGCAGCTAG	YFVCFKFYNQRLFSSYCGSGSGS*
ATGTTTTATTATGGTTATTGGCGTGATACTGTTTATCATGCTCATTATTGCGGCAGCGGCAGCGGCAGCTAG	YFYYGYWRDTVYHAHYCGSGSGS*
ATGTTCGTTTGTTTTTATTTTATTGAGGGTAAGCTTTCTAATTATAGCTGCGGCAGCGGCAGCGGCAGCTAG	YFVCFYFIEGKLSNYSCGSGSGS*
ATGTTTGTTTGTTTTTATTTTATTGAGGGTAGGCTTTCTAATTATAATTGCGGCAGCGGCAGCGGCAGCTAG	YFVCFYFIEGRLSNYNCGSGSGS*
ATGTTCGTGTGTTAGTATTGGATTCATGGTTCTGTTAAGGCGTCTTCGTGCGGCAGCGGCAGCGGCAGCTAG	YFVC*YWIHGSVKASSCGSGSGS*
ATGTTTTTGTGTGTGCGTAGGTGGCGTGATGGTGGTTATCGGTTGGTGTGCGGCAGCGGCAGCGGCAGCTAG	YFLCVRRWRDGGYRLVCGSGSGS*
ATGTTTCTTTGTCAGCGTTTTCATGATGATATTTATGAGCTGTGGCGTTGCGGCAGCGGCAGCGGCAGCTAG	YFLCQRFHDDIYELWRCGSGSGS*
ATGTTTGTGAAGGGATTTTGGACTGCTCGTGGGTATATTCTTGGGTATTGCGGCAGCGGCAGCGGCAGCTAG	YFVKGFWTARGYILGYCGSGSGS*
ATGTTTTTGTGTCAGGAGTTTAAGGCTAGGATTTATTATGCGAGTTATTGCGGCAGCGGCAGCGGCAGCTAG	YFLCQEFKARIYYASYCGSGSGS*
ATGTTTGCGGAGCGGTTTTGGTTTAATAATCGGTTGGTGGCGCAGTCCTGCGGCAGCGGCAGCGGCAGCTAG	YFAERFWFNNRLVAQSCGSGSGS*
ATGTTTCTTTGTCAGCGTTTTCATGATGATATTTATGAGCTGTGGCGCTGCGGCAGCGGCAGCGGCAGCTAG	YFLCQRFHDDIYELWRCGSGSGS*
ATGTTTTAGTGTACGAAGTGGAATTATGGTCGTTGGTCTTTGTTTTATTGCGGCAGCGGCAGCGGCAGCTAG	YF*CTKWNYGRWSLFYCGSGSGS*
ATGTTTGTGCGGTGGGATTTTCTGCCGGATGGGAAGGTGTATTCGACGTGCGGCAGCGGCAGCGGCAGCTAG	YFVRWDFLPDGKVYSTCGSGSGS*
ATGTTTGTGAAGGGTTTTTTGACTGCTCGTGGGCATATTCTTGAGTACTGCGGCAGCGGCAGCGGCAGCTAG	YFVKGFLTARGHILEYCGSGSGS*
ATGTTTGTTTGTTTTTATTTTATTGAGGGTAAGCTTTCTAATTATAGCTGCGGCAGCGGCAGCGGCAGCTAG	YFVCFYFIEGKLSNYSCGSGSGS*
ATGTTTATTTTGCAGACGTGGAATGATGGTTGGTATAGTATTAAGTATTGCGGCAGCGGCAGCGGCAGCTAG	YFILQTWNDGWYSIKYCGSGSGS*
ATGTTTGTTGTGTGGTATTGGGAGAATGATATTATTCATTGGAAGAGGTGCGGCAGCGGCAGCGGCAGCTAG	YFVVWYWENDIIHWKRCGSGSGS*
ATGTTTGTGAAGGGTTTTTGGACTGCTCGTGGGTATATTCTTGAGTATTGCGGCAGCGGCAGCGGCAGCTAG	YFVKGFWTARGYILEYCGSGSGS*
ATGTTTGTTGTGTGGTATTGGGAGAATGATATTATTCATTGGAAGAGGTGCGGCAGCGGCAGCGGCAGCTAG	YFVVWYWENDIIHWKRCGSGSGS*
ATGTTTTTTTTTCAGAATTTTGATAAGGATCGTTTTCGTTCGTCTTACTGCGGCAGCGGCAGCGGCAGCTAG	YFFFQNFDKDRFRSSYCGSGSGS*
ATGTTCGTGAAGGGGTTTTGGACTGCTCGTGGGAATATTCTTGAGAACTGCGGCAGCGGCAGCGGCAGCTAG	YFVKGFWTARGNILENCGSGSGS*
ATGTTTGTTAGGTGGTATTGGTCTGGTGATGGGATTGTGCATAGTGAGTGCGGCAGCGGCAGCGGCAGCTAG	YFVRWYWSGDGIVHSECGSGSGS*
ATGTTTGTGGAGTGGTTTTGGTTTAATAATCGGTTGGTGGCGCAGTGCTGCGGCAGCGGCAGCGGCAGCTAG	YFVEWFWFNNRLVAQCCGSGSGS*
ATGTTTATTTGTTGGTATTTTTTGAGGAATCGTGTGCATTCGAGTCCTTGCGGCAGCGGCAGCGGCAGCTAG	YFICWYFLRNRVHSSPCGSGSGS*
ATGTTGTGAAGTGGATTTGGTTTAATGGGGCGGTTTTGCCTATTTTGTGCGGCAGCGGCATCGGCAGCTAG	YL*SGFGLMGRFCLFCAAAASAA
ATGTTTATGAGTATGTTTTGTGATAATGGGTCGTTGGTGCTGTTTTATTGCGGCAGCGGCAGCGGCAGCTAG	YFMSMFCDNGSLVLFYCGSGSGS*
ATGTTTTTGTGTTATCGGTTTATTGATGGTCGTTTGTTTATTTTGTATTGCGGCAGCGGCAGCGGCAGCTAG	YFLCYRFIDGRLFILYCGSGSGS*
ATGTTTATTCAGGAGTATTGGTATCAGGAGCGTTATTCTTTGATTTATTGCGGCAGCGGCAGCGGCAGCTAG	YFIQEYWYQERYSLIYCGSGSGS*
ATGTTTTTGATTCAGTATTTTGATAAGGATCGGTTTCGTGCGATTTACTGCGGCAGCGGCAGCGGCAGCTAG	YFLIQYFDKDRFRAIYCGSGSGS*
ATGTTTGTGAATTGTTATTGGCGTGGGGAGAAGCTTTCTTATAGGTATTGCGGCAGCGGCAGCGGCAGCTAG	YFVNCYWRGEKLSYRYCGSGSGS*
ATGACTTATTATGTGCTTCTGCAGAGGCGGCCTCCTGTTTGGGCGCCTTGCGGCAGCGGCAGCGGCAGCTAG	YTYYVLLQRRPPVWAPCGSGSGS*
ATGTTTGTGTGTTGGTATTGGATTCATGGTTCTGTTAAGGCGTCTTCGTGCGGCAGCGGCAGCGGCAGCTAG	YFVCWYWIHGSVKASSCGSGSGS*
ATGTTTCTCTGTCAGCGTTTTCATGATGATATTTACGAGCTGTGGCGCTGCGGCAGCGGCAGCGGCAGCTAG	YFLCQRFHDDIYELWRCGSGSGS*
ATGTTTGTTTGTTTTTATTTTATTGAGGGTAAGCTTTCTAATTATAGTTGCGGCAGCGGCAGCGGCAGCTAG	YFVCFYFIEGKLSNYSCGSGSGS*
ATGTTTTTGATTCAGTATTTTGATAAGGATCGGTTTCGTGCGATTTATTGCGGCAGCGGCAGCGGCAGCTAG	YFLIQYFDKDRFRAIYCGSGSGS*
ATGTTTGTTTGTTTTAAGTTTTATAATCAGAGGCTTTTTTCGTCGTATTGCGGCAGCGGCAGCGGCAGCTAG	YFVCFKFYNQRLFSSYCGSGSGS*
ATGTTTGTGAATTGGTATTGGCATGGTGAGAAGCTTTTTTATAGGTATTGCGGCAGCGGCAGCGGCAGCTAG	YFVNWYWHGEKLFYRYCGSGSGS*
ATGTTTGTGTATTGGTATATTGAGCGGCAGGAGGATAAGTATCGATTTTGCGGCAGCGGCAGCGGCAGCTAG	YFVYWYIERQEDKYRFCGSGSGS*
ATGACGTGTAGGATTTGGATTATTTGTGTTTATACTGATCAGTTTCTCTGCGGCAGCGGCAGCGGCAGCTAG	YTCRIWIICVYTDQFLCGSGSGS*
ATGAATTGTTATTTTCATATTCATTCGTTTTATACGCATTCGCTTTATTGCGGCAGCGGCAGCGGCAGCTAG	YNCYFHIHSFYTHSLYCGSGSGS*
ATGTTTCTGTGTTATCGGTTTATTGATGGTCGTTTGTTTATTTTGTACTGCGGCAGCGGCAGCGGCAGCTAG	YFLCYRFIDGRLFILYCGSGSGS*
ATGTTTGAGTTTTGGTTTTTTAAGAATCATATTTTGAAGAGTATTTACTGCGGCAGCGGCAGCGGCAGCTAG	YFEFWFFKNHILKSIYCGSGSGS*
ATGTTTTATTATGGTTATTGGCGTGATTCTGTTTATCATGCTCATTATTGCGGCAGCGGCAGCGGCAGCTAG	YFYYGYWRDSVYHAHYCGSGSGS*
ATGTTTTTGATTCAGTATTTTGATAAGGATCGGCATCGTGCGATTTATTGCGGCAGCGGCAGCGGCAGCTAG	YFLIQYFDKDRHRAIYCGSGSGS*
ATGTTTTTGATTCAGTATTTTGATAAGGATCGGTTTCGCGTGATTTATTGCGGCAGCGGCAGCGGCAGCTAG	YFLIQYFDKDRFRVIYCGSGSGS*
ATGTTTGTTTGTTTTTATTTTATTGAGGGTAAGCTTTCTAATTATAGTTGCGGCAGCGGCAGCGGCAGCTAG	YFVCFYFIEGKLSNYSCGSGSGS*
ATGTTTGTGAAGGGTTTTTGGACTGCTCGTGGGTATATTCTTGAGTACTGCGGCAGCGGCAGCGGCAGCTAG	YFVKGFWTARGYILEYCGSGSGS*
ATGTTTATTTCGCAGACGTGGTATGATGGTTGGTATAGTATTAAGTATTGCGGCAGCGGCAGCGGCAGCTAG	YFISQTWYDGWYSIKYCGSGSGS*
ATGAAGTTTTATCTGATTTGGACTGATACGTTGCGGACTCATTGGGGGTGCGGCAGCGGCAGCGGCAGCTAG	YKFYLIWTDTLRTHWGCGSGSGS*
ATGTTTTTGTGTCAGGAGTTTAAGGCTAGGATTTACTATGCGAGTTACTGCGGCAGCGGCAGCGGCAGCTAG	YFLCQEFKARIYYASYCGSGSGS*
ATGTTTGTTCGTTGGTATTGGTCTGATGGGTTTGTGCGTTATTTGTTTTGCGGCAGCGGCAGCGGCAGCTAG	YFVRWYWSDGFVRYLFCGSGSGS*
ATGTTTTTGACGACTATTTGGCTTGATGGTACGGTTCTGTTGCAGTATTGCGGCAGCGGCAGCGGCAGCTAG	YFLTTIWLDGTVLLQYCGSGSGS*
ATGTTTGTGAGGTGGTATTTTAGTCGGGAGCGGTTTATTTTGAAGTATTGCGGCAGCGGCAGCGGCAGCTAG	YFVRWYFSRERFILKYCGSGSGS*
ATGATTGTTTGTTTTTATTTTATTGAGGGTAAGCTTTCCAATTATAGCTGCGGCAGCGGCAGCGGCAGCTAG	YIVCFYFIEGKLSNYSCGSGSGS*
ATGTTTTTGACGACTATTTGGCTTGATGGTACGGTTCTGTTGCAGTATTGCGGCAGCGGCAGCGGCAGCTAG	YFLTTIWLDGTVLLQYCGSGSGS*
ATGTTTTTGCGTACGAAGTGGAATTATGGTCGTTGGTATATGTTCTACTGCGGCAGCGGCAGCGGCAGCTAG	YFLRTKWNYGRWYMFYCGSGSGS*
ATGTTTGTTGTGTGGTATTGGGAGAATGATATTATTCATTGGAAGAGGTGCGGCAGCGGCAGCGGCAGCTAG	YFVVWYWENDIIHWKRCGSGSGS*
ATGTTTCTGTGCTATAAGATTATGGATTGTAAGTATTCGTCTTGGTATTGCGGCAGCGGCAGCGGCAGCTAG	YFLCYKIMDCKYSSWYCGSGSGS*
ATGTGTGAGGAGAGGAATTTTATTGCTGGTCGGTTTTGTGCTCCTCATTGCGGCAGCGGCAGCGGCAGCTAG	YCEERNFIAGRFCAPHCGSGSGS*
ATGTTGGTGACGTGGACTGTTGGGTCTGATGTTATTCTTTATATTCACTGCGGCAGCGGCAGCGGCAGCTAG	YLVTWTVGSDVILYIHCGSGSGS*
ATGTTTGTTTGTTTTAAGTTTTATAATCAGAGGCTTTTTTCGTCGTATTGCGGCAGCGGCAGCGGCAGCTAG	YFVCFKFYNQRLFSSYCGSGSGS*
ATGTTTTTGTGTACGAAGTGGAATTATGGTCGTTGGTATCTGTTTTATTGCGGCAGCGGCAGCGGCAGCTAG	YFLCTKWNYGRWYLFYCGSGSGS*
ATGTTTCTTTGTCAGCGTTTTCATGATGATATTTATGAGCTGTGGCGCTGCGGCAGCGGCAGCGGCAGCTAG	YFLCQRFHDDIYELWRCGSGSGS*
ATGTTTTTGTGTAGTAAGTGGAGTGATGGTTATTTGCAGTTTTATCGTTGCGGCAGCGGCAGCGGCAGCTAG	YFLCSKWSDGYLQFYRCGSGSGS*
ATGTTTGTTTGTTTGTATTTTATTGATGGTAAGCTTTCTAATTATAGCTGCGGCAGCGGCAGCGGCAGCTAG	YFVCLYFIDGKLSNYSCGSGSGS*
ATGTTTGTGCGGTGGTATTTTCTGCCGGATGGGAAGGTGTATTCGACGTGCGGCAGCGGCAGCGGCAGCTAG	YFVRWYFLPDGKVYSTCGSGSGS*
ATGTTTGTTTGTTTTTATTTTATTGAGGGTAAGCTTTCTAATTATAGTTGCGGCAGCGGCAGCGGCAGCTAG	YFVCFYFIEGKLSNYSCGSGSGS*
ATGTTTGTTACTTGGTCTTGGAATAATGGGTTGGTGCGTGGTAGTTACTGCGGCAGCGGCAGCGGCAGCTAG	YFVTWSWNNGLVRGSYCGSGSGS*
ATGTTTGTTTGTTTTTATTTTATTGAGGGTAAGCTTTCTAATTATAGTTGCGGCAGCGGCAGCGGCAGCTAG	YFVCFYFIEGKLSNYSCGSGSGS*
ATGTTTATTTGTTGGTATTTTTTGAGGAATCGTGTGCATTCGAGTCCGTGCGGCAGCGGCAGCGGCAGCTAG	YFICWYFLRNRVHSSPCGSGSGS*
ATGAGGTTTTGGGCTTATTTTAATAATTTTAGTGTTATTAATTAGCGTTGCGGCAGCGGCAGCGGCAGCTAG	YRFWAYFNNFSVIN*RCGSGSGS*
ATGTTTGTGCAGTGGTATTTTCTGCCGGATGGGAAGGTGTATTCGACGTGCGGCAGCGGCAGCGGCAGCTAG	YFVQWYFLPDGKVYSTCGSGSGS*
ATGTTTGTTGTTTTTTATTTTGATATGCAGAAGGTTAAGTATTATTACTGCGGCAGCGGCAGCGGCAGCTAG	YFVVFYFDMQKVKYYYCGSGSGS*
ATGTTTGTGACGTATTATTTTGATGGTATGAAGTTTAAGCTGGTGTATTGCGGCAGCGGCAGCGGCAGCTAG	YFVTYYFDGMKFKLVYCGSGSGS*
ATGTTTGTTTGTTTTTATTTTATTGAGGGGAAGCTCTCTAATTATAGCTGCGGCAGCGGCAGCGGCAGCTAG	YFVCFYFIEGKLSNYSCGSGSGS*
ATGTTTGTTTGTTTTTATTTTATTGAGGGTAAGCTTTCTAATTATAGTTGCGGCAGCGGCAGCGGCAGCTAG	YFVCFYFIEGKLSNYSCGSGSGS*
ATGTTTCTGTGTAATACTTGGTTGGATGATTATTTTCATTTGCGGATTTGCGGCAGCGGCAGCGGCAGCTAG	YFLCNTWLDDYFHLRICGSGSGS*
ATGTTTGTTTGTTTTTATTTTATTGATGGTAAGCTTTCTAATTATAGTTGCGGCAGCGGCAGCGGCAGCTAG	YFVCFYFIDGKLSNYSCGSGSGS*
ATGTTTGTGAATTGGTATTGGCATGATGAGAAGCTTTTTTATAAGTATTGCGGCAGCGGCAGCGGCAGCTAG	YFVNWYWHDEKLFYKYCGSGSGS*
ATGTTTGTGAATTGGTATTGGCATGGTGAGAAGCTTTTTTATAGGTACTGCGGCAGCGGCAGCGGCAGCTAG	YFVNWYWHGEKLFYRYCGSGSGS*
ATGTTTGTGCTTAATAGGTGGACTAATGGTAGGATTCAGCTGTATTATTGCGGCAGCGGCAGCGGCAGCTAG	YFVLNRWTNGRIQLYYCGSGSGS*
ATGTTTGTGAAGGGTTTTTGGACTGCTCGTGGGTATATTCTTGAGTATTGCGGCAGCGGCAGCGGCAGCTAG	YFVKGFWTARGYILEYCGSGSGS*
ATGTTTGTTTGTTATAAGTTTTATAATCAGAGGCTTTTCTCGTCGTACTGCGGCAGCGGCAGCGGCAGCTAG	YFVCYKFYNQRLFSSYCGSGSGS*
ATGTTTTTGGTTAATAAGTGGAATCAGGATGGTTTTTATTTGCTGTATTGCGGCAGCGGCAGCGGCAGCTAG	YFLVNKWNQDGFYLLYCGSGSGS*
ATGTTTCTGATTGCTTTTTTTAAGAATTGGCGTCTGATTCAGTCGTATTGCGGCAGCGGCAGCGGCAGCTAG	YFLIAFFKNWRLIQSYCGSGSGS*
ATGTTTGTGAAGGGTTCTTGGACTGCTCGTGGGTATATTCTTGAGTATTGCGGCAGCGGCAGCGGCAGCTAG	YFVKGSWTARGYILEYCGSGSGS*
ATGACGACTTATGGGTATTTGAATCCTCTGTGTATTTGGGTCTGGACTTGCGGCAGCGCCAGCGGTAGCTAG	YTTYGYLNPLCIWVWTCGSASGS*
ATGTTTGTGAATTGGTATTGGCATGGTGAGAAGCTTTTTTATAGGTATTGCGGCAGCGGCAGCGGCAGCTAG	YFVNWYWHGEKLFYRYCGSGSGS*
ATGTTTTTGTATTATATTTGGATTAATGGACGGTTTCAGTTGTTGCCCTGCGGCAGCGGCAGCGGCAGCTAG	YFLYYIWINGRFQLLPCGSGSGS*
ATGGCTTATGATTTTGCGTGGTGATGGTTGGATTATAAGGTGTATTATTGCGGCAGCGGCAGCGGCAGCTAG	YAYDFAW*WLDYKVYYCGSGSGS*
ATGTTTGTTGTTTTTAGGTGGGTTGGGGGTCGTCTGGATGCTAGGTATTGCGGCAGCGGCAGCGGCAGCTAG	YFVVFRWVGGRLDARYCGSGSGS*
ATGTTTGTGTGTTTTAAGTGGAATGATGGGCTTTATAGGCTCCATATCTGCGGCAGCGGCAGCGGCAGCTAG	YFVCFKWNDGLYRLHICGSGSGS*
ATGTTTTTGTGTACGAAGTGGAATTATGGTCGTTGGTATCTGTTTTATTGCGGCAGCGGCAGCGGCAGCTAG	YFLCTKWNYGRWYLFYCGSGSGS*
ATGTTTGAGCGGTGGTATTTTCTGCCGGATGGGAAGGAGTATTCGACGTGCGGCAGCGGCAGCGGCAGCTAG	YFERWYFLPDGKEYSTCGSGSGS*
ATGTTTGTTTGTTTTTATTTTATTGAGGGTAAGCTTTCTAATTATAGCTGCGGCAGCGGCAGCGGCAGCTAG	YFVCFYFIEGKLSNYSCGSGSGS*
ATGTTTTTGTGTCAGGAGTATAAGGCTAGGATTTATTATGCGAGTTATTGCGGCAGCGGCAGCGGCAGCTAG	YFLCQEYKARIYYASYCGSGSGS*
ATGTTTCTGATTGCTTTTTTTAAGAATGGGCGTCTGATTCAGTCGTATTGCGGCAGCGGCAGCGGCAGCTAG	YFLIAFFKNGRLIQSYCGSGSGS*
ATGTTTTTGTGTACGAAGTGGAATTATGGTCGTTGGCATCTGTTTTATTGCGGCAGCGGCAGCGGCAGCTAG	YFLCTKWNYGRWHLFYCGSGSGS*
ATGTTTGTTCGTTGGTATTGGTCTGATGGGTTTGTGAGTTATTTGTTTTGCGGCAGCGGCAGCGGCAGCTAG	YFVRWYWSDGFVSYLFCGSGSGS*
ATGTTTGTTCAGTTTTATTTGGTGTCAGGGGAGGTTAAGTATACGCTCTGCGGCAGCGGCAGCGGCAGCTAG	YFVQFYLVSGEVKYTLCGSGSGS*
ATGTTTCTTTGTCTGCGTTTTCATGATGATATTTATGAGCTGTGGCGCTGCGGCAGCGGCAGCGGCAGCTAG	YFLCLRFHDDIYELWRCGSGSGS*
ATGTTTGTTTGTTTTTATTTTATTGTGGGTAAGCTTTCTTATTATAGTTGCGGCAGCGGCAGCGGCAGCTAG	YFVCFYFIVGKLSYYSCGSGSGS*
ATGTTTTTGTGTACGAAGTGGAATTATGGACGTTGGTATCTGTTTTATTGCGGCAGCGGCAGCGGCAGCTAG	YFLCTKWNYGRWYLFYCGSGSGS*
ATGTTTTTGAATTTTTTTGGGTGAATGGCAAGCTGTATTCTCAGATCTGCGGCAGCGGCAGCGGCAGCTAG	YFLNFFG*MASCILRSAAAAAAA
ATGTTTTTTAAGGATAAGCTTGAGAATGGTGTTTATGTTGCTTGTTTCTGCGGCAGCGGCAGCGGCAGCTAG	YFFKDKLENGVYVACFCGSGSGS*
ATGTTTGTTTGTTTTAAGTTTTATAATCAGAGGCTTTTTTCGCCGTATTGCGGCAGCGGCAGCGGCAGCTAG	YFVCFKFYNQRLFSPYCGSGSGS*
ATGTTTGTGGAGTGGTTTTGGTTTAATAATCGGTTGGAGGCGCAGTCCTGCGGCAGCGGCAGCTAG	YFVEWFWFNNRLEAQSCGSGS*
ATGTTTGTGTGTTGGTATTGGATTAATGGTTCTGTTCAGTAATCTTCGTGCGGCAGCGGCAGCGGCAGCTAG	YFVCWYWINGSVQ*SSCGSGSGS*
ATGTTTGTTTGTTTTTACGTTTTATAATCAGAGGCTTTTTTCGTCGTATTGCGGCAGCGGCAGCGGCAGCTAG	YFVCFYVL*SEAFFVVLRQRQRQL
ATGTTTGTTTGTTTTTATTTTATTGAGGGTAAGCTTTCTAATTATAGTTGCGGCAGCGGCAGCGGCAGCTAG	YFVCFYFIEGKLSNYSCGSGSGS*
ATGTTTTTGATTCAGTATTTTGATAAGGACCGGTTTCGTGCGATTTATTGCGGCAGCGGCAGCGGCAGCTAG	YFLIQYFDKDRFRAIYCGSGSGS*
ATGTTTGTTTGTTTTTATTTTATTGAGGGTAAGCTTTCTAATTATAGTTGCGGCAGCGGCAGCGGCAGCTAG	YFVCFYFIEGKLSNYSCGSGSGS*
ATGTTTGTTGTGTGGTATTGGGAGAATGATATTATTCATTGGAGGAGGTGCGGCAGCGGCAGCGGCAGCTAG	YFVVWYWENDIIHWRRCGSGSGS*
ATGTTTGTTTGTTTTTATTTTATTGAGGGTAAGCTTTCTAATTATAGTTGCGGAAGCGGCAGAAGCAGATAG	YFVCFYFIEGKLSNYSCGSGRSR*
ATGTTTGTGACTTGGACTTTTATTAATGGTAAGCTGAGGTCGCTTTCGTGCGGCAGCGGCAGCGGCAGCTAG	YFVTWTFINGKLRSLSCGSGSGS*
ATGTTTTTGTGTACGAAGTGGAATTATGGTCGTTGGTATCTGTTTTATTGCGGCAGCGGCAGCGGCAGCTAG	YFLCTKWNYGRWYLFYCGSGSGS*
ATGTTTGTTGTGTGGTATTGGGAGAATGAAATCATTCATTGGAAGAGGTGCGGCAGCGGCAGCGGCAGCTAG	YFVVWYWENEIIHWKRCGSGSGS*
ATGTTTGTTTGGGGTTATTGTACGCCTGGTCGGTATCAGTTGGATTACTGCGGCAGCGGCAGCGGCAGCTAG	YFVWGYCTPGRYQLDYCGSGSGS*
ATGTTTTTGTGTACGAAGTGGAATTATGGTCGTTGGTATCTGTTTTATTGCGGCAGCGGCAGCGGCAGCTAG	YFLCTKWNYGRWYLFYCGSGSGS*
ATGTTTTTGCTTCAGTATTTTGATAAGGATCGGTTCCGTGCGATTTACTACGGCAGCGGCAGCGGCAGCTAG	YFLLQYFDKDRFRAIYYGSGSGS*
ATGTTTTTGATGATTGAGTGGATTGATTCGGCGTTTCGTTTGGTGTACTGCGGCAGCGGCAGCGGCAGCTAG	YFLMIEWIDSAFRLVYCGSGSGS*
ATGCTTCTGATTCAGTAGTTTGATAAGGATCGGGTGCGTGCGATTTACTGCGGCAGCGGCAGCGGCAGCTAG	YLLIQ*FDKDRVRAIYCGSGSGS*
ATGTTTTTGGCTTATGGGTTTTTTAATGGGCGTTTTGCGCTTTATACTTGCGGCAGCGGCAGCGGCAGCTAG	YFLAYGFFNGRFALYTCGSGSGS*
ATGTTTCTTTGTCAGCGTTTTCATGATGATATTTATGAGCTGTGGCGCTGCGGCAGCGGCAGCGGCAGCTAG	YFLCQRFHDDIYELWRCGSGSGS*
ATGTTTGTAAATTGGTATTGGCATGGTGAGAAGCTTTTTTATAGGTAGTGCGGCAGCGGCAGCGGCAGCTAG	YFVNWYWHGEKLFYR*CGSGSGS*
ATGTTTGTTGTGTGGTATTGGGAGAATGTTATTCTTCCTTGGCAGAGGTGCGGCAGCGGCAGCGGCAGCTAG	YFVVWYWENVILPWQRCGSGSGS*
ATGTTTTTGTGTACGAAGTGGAATTATGGTCGTTGGTATCTGTCTTACTGCGGCAGCGGCAGCGGCAGCTAG	YFLCTKWNYGRWYLSYCGSGSGS*
ATGTTTATTACGCAGTATTGGAAGCAGAATGTTTTTATGATTAGGTACTGCGGCAGCGGCAGCGGCAGCTAG	YFITQYWKQNVFMIRYCGSGSGS*
ATGTTTTTGTGGAGTAAGTGGAGTGATGGTTATTTGCAGTTTTATCGTTGCGGCAGCGGCAGCGGCAGCTAG	YFLWSKWSDGYLQFYRCGSGSGS*
ATGTTTGCGAAGCATTTTTGGAATGCTCATTGGCTTATTCTTGAGTACTGCGGCAGCGGCAGCGGCAGCTAG	YFAKHFWNAHWLILEYCGSGSGS*
ATGTTTCTGTGTAATACTTGGTTGAATGATTATTTTCATTTGCGGAACTGCGGCAGCGGCAGCGGCAGCTAG	YFLCNTWLNDYFHLRNCGSGSGS*
ATGTTTTTTTATGATTATTATCATGATTCTGATTATCATGCTATTTTTTGCGGCAGCGGCAGCGGCAGCTAG	YFFYDYYHDSDYHAIFCGSGSGS*
ATGTTTGTTTGTTTTTATTTTATTGATGGTAAGCTTTCTAATTATAGCTGCGGCAGCGGCAGCGGCAGCTAG	YFVCFYFIDGKLSNYSCGSGSGS*
ATGTTTTTGTATTATATTTGGATTAATGGACGGTTTCAGTTGTTGCCGTGCGGCAGCGGCAGCGGCAGCTAG	YFLYYIWINGRFQLLPCGSGSGS*
ATGTTTGTTTGTGTTAATTCTTGGAATCATGGGCGATTTGTTTTGGAGTGCGGCAGCGGCAGCGGCAGCTAG	YFVCVNSWNHGRFVLECGSGSGS*
ATGTTCTTGTGTCATACTTGGTATAATGGGAGGGTGACTCTTTTTTCGTGCGGCAGCGGCAGCGGCAGCTAG	YFLCHTWYNGRVTLFSCGSGSGS*
ATGTTTTTGTTTCATCGGTGGGTGTCGGGTAAGCTGTATACGGATTATTGCGGCAGCGGCAGCGGCAGCTAG	YFLFHRWVSGKLYTDYCGSGSGS*
ATGTTTGTAAATTGGTATTGGCATGGTGAGAAGCTTTTTTATAGGTATTGCGGCAGCGGCAGCGGCAGCTAG	YFVNWYWHGEKLFYRYCGSGSGS*
ATGTTTGTGGCGTTTTATTTTTTTGATAGGAAGCTTAGGTGGCAGTTCTGCGGCAGCGGCAGCGGCAGCTAG	YFVAFYFFDRKLRWQFCGSGSGS*
ATGTTTTTGTGTACGAAGTGGAATTATGGTCGTTGGTATCTGTTTTATTGCGGCAGCGGCAGCGGCAGCTAG	YFLCTKWNYGRWYLFYCGSGSGS*
ATGTTTGTGAAGGGTTTTTGGACTGCTCGTGGGTATATTCTTGAGTATTGCGGCAGCGGCAGCGGCAGCTAG	YFVKGFWTARGYILEYCGSGSGS*
ATGGTTTATACGTTTGGTGTTTGGCCGCCGGTTTGGTATCATGTTAGCTGCGGCAGCGGCAGCGGCAGCTAG	YVYTFGVWPPVWYHVSCGSGSGS*
ATGTTTTTGTGTTATCGGTTTATTGATGGTCGTTTGTTTATTTAGTACTGCGGCAGCGGCAGCGGCAGCTAG	YFLCYRFIDGRLFI*YCGSGSGS*
ATGTTTTTGTTTCATCGGTGGGTGTCGGGTAAGCTGTATACGGATTATTGCGGCAGCGGCAGCGGCAGCTAG	YFLFHRWVSGKLYTDYCGSGSGS*
ATGTTTATTCAGGAGTATTGGTATCAGGAGCGTTATTATTTGATTTATTGCGGCAGCGGCAGCGGCAGCTAG	YFIQEYWYQERYYLIYCGSGSGS*
ATGTTTCTGAGGTATGTGTGGCTGTCGGATAAGTTGCAGTTGCTTTATTGCGGCAGCGGCAGCGGCAGCTAG	YFLRYVWLSDKLQLLYCGSGSGS*
ATGTTTTTTAAGGATAAGTTTGAGAATGGTGTTTATGTTGCTTGTTTCTGCGGCAGCGGCAGCGGCAGCTAG	YFFKDKFENGVYVACFCGSGSGS*
ATGTTTCTTTTGCAGACGTGGAATGATGGTTGGTATAGTATCAAGGATTGCGGCAGCGGCAGCGGCAGCTAG	YFLLQTWNDGWYSIKDCGSGSGS*
ATGTTTTATTATGGTTATTGGCGTGATTCTGTTTATCATGCTCATTACTGCGGCAGCGGCAGCGGCAGCTAG	YFYYGYWRDSVYHAHYCGSGSGS*
ATGTTTGTGTGTTGGTATTGGATTCATGGTTCTGTTAAGGCGTCTTCGTGCGGCAGCGGCAGCGGCAGCTAG	YFVCWYWIHGSVKASSCGSGSGS*
ATGTTTGTTTGTTTTTATTTTATTGAGGGTAAGCTTTCTAATTATAGTTGCGGCAGCGGCAGCGGCAGCTAG	YFVCFYFIEGKLSNYSCGSGSGS*
ATGTTTGTTTATTGGACTATTGAGGATAATGTTGTGTATGCGGTTATTTGCGGCAGCGGCAGCGGCAGCTAG	YFVYWTIEDNVVYAVICGSGSGS*
ATGTTTGTGACGTGGTCTTTTGGGCCTGATGGTTTGATTTATAGTCACTGCGGCAGCGGCAGCGGCAGCTAG	YFVTWSFGPDGLIYSHCGSGSGS*
ATGTTTGTGCGGTGGTATTTTCTGCCGGATGGGAAGGTGTATTCGACGTGCGGCAGCGGCAGCGGCAGCTAG	YFVRWYFLPDGKVYSTCGSGSGS*
ATGTTTGTTGTGTGGTATTGGGAGAGTGATATTATTCATTGGAAGAGGTGCGGCAGCGGCAGCGGCAGCTAG	YFVVWYWESDIIHWKRCGSGSGS*
ATGTTTTATAAGGGTTTTTTTAAGCGTGTTATTTATGGGTCTATTTACTGCGGCAGCGGCAGCGGCAGCTAG	YFYKGFFKRVIYGSIYCGSGSGS*
ATGTTTCTGTGTTCGTGTTGGATTGGTAATTATTATGTTTTGACGTACTGCGGCAGCGGCAGCGGCAGCTAG	YFLCSCWIGNYYVLTYCGSGSGS*
ATGATTATTTTTAATTTTTATTGGGATGCGACGGGTGCTTATCGTTTCTGCGGCAGCGGCAGCGGCAGCTAG	YIIFNFYWDATGAYRFCGSGSGS*
ATGTTTGTTTGTTTTTATTTTATTGAGGGTAAGCTTTCTAATTATAGTTGCGGCAGCGGCAGCGGCAGCTAG	YFVCFYFIEGKLSNYSCGSGSGS*
ATGTTTGTTTGTTTTTATTTTATTGAGGGTAAGCTTTCTAATTATAGTTGCGGCAGCGGCAGCGGCAGCTAG	YFVCFYFIEGKLSNYSCGSGSGS*
ATGTTTGTGAAGTGGATTTGGTTTAATGGGGCGGTTTTGCCTATTTTGTGCGGCAGCGGCAGCGGCAGCTAG	YFVKWIWFNGAVLPILCGSGSGS*
ATGTTTGTTTGTTTTTATTTTATTGAGGGTAAGCTTTCTAATTATAGCTGCGGCAGCGGCAGCGGCAGCTAG	YFVCFYFIEGKLSNYSCGSGSGS*
ATGTGGCTTTTGAATAAGTGGGTGCAGTATAGGATTGTGTTGTATAGGTGCGGCAGCGGCAGCGGCAGCTAG	YWLLNKWVQYRIVLYRCGSGSGS*
ATGTTTGTGAATTGGTATTGGCATGGTGAGAAGCTTTTTTATAGGTATTGCGGCAGCGGCAGCGGCAGCTAG	YFVNWYWHGEKLFYRYCGSGSGS*
ATGTTTTTGGTTAATAAGTAGAATCCGGATGGTTTTTATTTGCTGTACTGCGGCAGCGGCAGCGGCAGCTAG	YFLVNK*NPDGFYLLYCGSGSGS*
ATGTTTGTTTGTTTTTATTTTATTGAGGGTAAGCTATCTAATTATAGTTGCGGCAGCGGCAGCGGCAGCTAG	YFVCFYFIEGKLSNYSCGSGSGS*
ATGTTTGTTTGTTTTTATTTTATTGAGGGTAAGCTTTCTAATTATAGCTGCGGCAGCGGCAGCGGCAGCTAG	YFVCFYFIEGKLSNYSCGSGSGS*
ATGTTTGTGCGTTGGTATTGGATTCATGGTTCTGTTAAGGCGTCTTCGTGCGGCAGCGGCAGCGGCAGCTAG	YFVRWYWIHGSVKASSCGSGSGS*
ATGTTTGTTAGGTTTATTTGGGCGCATGATAAGGTTATTGCTATTAGTTGCGGCAGCGGCAGCGGCAGCTAG	YFVRFIWAHDKVIAISCGSGSGS*
ATGACTTATTATGTGCTTCTGCAGAGGTGGCCTCCTGTTTGGGCGCCTTGCGGCAGCGGCAGCGGCAGCTAG	YTYYVLLQRWPPVWAPCGSGSGS*
ATGTTTGTTTGTTCTTATTTTATTGAGGATAAGCTTTCTAATTATAGCTGCGGCAGCGGCAGCGGCAGCTAG	YFVCSYFIEDKLSNYSCGSGSGS*
ATGCGTTATCATTTGGGTCCGTGGCCTTATTTGAAGATGCGTGCTGGCTGCGGCAGCGGCAGCGGCAGCTAG	YRYHLGPWPYLKMRAGCGSGSGS*
ATGTTTGTTTGTTTTTATTTTATTGAGGGTAAGCTTTCTAATTATAGCTGCGGCAGCGGCAGCGGCAGCTAG	YFVCFYFIEGKLSNYSCGSGSGS*
ATGTTTTTGTGTCAGGAGTTTAAGGCTAGGATTTATTATGCGAGTTATTGCGGCAGCGGCAGCGGCAGCTAG	YFLCQEFKARIYYASYCGSGSGS*
ATGTTTTTGATTCAGTATTTTGATAAGGATCGGTTTCGTGCGATTTATTGCGGCAGCGGCAGCGGCAGCTAG	YFLIQYFDKDRFRAIYCGSGSGS*
ATGTTTGATAGGCAGAATCGGCAGCAGAATGGTTTGATGATAAGGGACTGCGGCAGCGGCAGCGGTAGCTAG	YFDRQNRQQNGLMIRDCGSGSGS*
ATGATGATTTATTGTAATTATTTTATAAATCGTGGGAATTCGACTCTCTGCGGCAGCGGCAGCGGCAGCTAG	YMIYCNYFINRGNSTLCGSGSGS*
ATGTTTGTGAAGTGGTTTTGGTTTAATAATCGGTTGGTGGCGCAGTCTTGCGGCAGCGGCAGCGGCAGCTAG	YFVKWFWFNNRLVAQSCGSGSGS*
ATGTTTTTGTGTCAGGAGTTTAAGGCTAGGATTTATTATGCGAGTTACTGCGGCAGCGGCAGCGGCAGCTAG	YFLCQEFKARIYYASYCGSGSGS*
ATGTTTGTTTGTTTTTATTTTATTGAGGGTAAGCTTTCTAATTATAGTTGCGGCAGCGGCAGCGGCAGCTAG	YFVCFYFIEGKLSNYSCGSGSGS*
ATGTTTTTTAAGGATAAGTTTGAGCATGGTGTTTATGTTGCTTGTTACTGCGGCAGCGGCAGCGGCAGCTAG	YFFKDKFEHGVYVACYCGSGSGS*
ATGACTTATTATGTTATTCTGCAGAGGTGGCCTCCTGTTTGGGCGCCTTGCGGCAGCGGCAGCGGCAGCTAG	YTYYVILQRWPPVWAPCGSGSGS*
ATGTTTGTTTGTTTTAAGTTTTATAATCAGAGGCTTTTCTCGTCGTATTGCGGCAGCGGCAGCGGCAGCTAG	YFVCFKFYNQRLFSSYCGSGSGS*
ATGTTTCTGAGGTATGTGTGGCTGTCAGATAAGTTGCAGTTGCTTTATTGCGGCAGCGGCAGCGGCAGCTAG	YFLRYVWLSDKLQLLYCGSGSGS*
ATGTGTGTTAGGTTTATTTAGGAGCATGTTAAGGGTATTGCTATTAGTTGCGGCAGCGGCAGCGGCAGCTAG	YCVRFI*EHVKGIAISCGSGSGS*
ATGTTTTTTAAGGATAAGTTTGAGAATGGTGTTTATGTTGCCTGTTTTTGCGGCAGCGGCAGCGGCAGCTAG	YFFKDKFENGVYVACFCGSGSGS*
ATGTTTTTGTTTCATCGCTGGGTGTCGGGTAAGCTGTATACGGATTATTGCGGCAGCGGCAGCGGCAGCTAG	YFLFHRWVSGKLYTDYCGSGSGS*
ATGTTTGTTTGTTTTAAGTTTTATAATCAGAGGCTTTTTTTGTCGTATTGCGGCAGCGGCAGCGGCAGCTAG	YFVCFKFYNQRLFLSYCGSGSGS*
ATGTTTTATTATGGTTATTGGCGTGATTCTGTTTATCATGCTCATTATTGCGGCAGCGGCAGCGGCAGCTAG	YFYYGYWRDSVYHAHYCGSGSGS*
ATGTTTGTTTGTTTTTATTTTATTGAGGGTAAGCTTTCTAATTATAGTTGCGGCAGCGGCAGCGGCAGCTAG	YFVCFYFIEGKLSNYSCGSGSGS*
ATGTTTTATTGTTGGACGTTTCTTGATGGGCATTATGCGGGTTGGATTTGCGGCAGCGGCAGCGGCAGCTAG	YFYCWTFLDGHYAGWICGSGSGS*
ATGTTTTTGTGTTATCGGTTTATTGATGGTCGTTTGTTTATTTTGTATTGCGGCAGCGGCAGCGGCAGCTAG	YFLCYRFIDGRLFILYCGSGSGS*
ATGTTTTTGGGTAATCGGATTATTTATAGTCGTTTGATTATTGGGTACTGCGGCAGCGGCAGCGGCAGCTAG	YFLGNRIIYSRLIIGYCGSGSGS*
ATGTTTGTGAATTGGTATTGGCATGGTGAGAAGCTTTTTTATAAGTATTGCGGCAGCGGCAGCGGCAGCTAG	YFVNWYWHGEKLFYKYCGSGSGS*
ATGTTTGTTTGTTTTTATTTTATTGAAGGTAAGCTTTCTAATTATAGATGCGGCAGCGGCAGCGGCAGCTAG	YFVCFYFIEGKLSNYRCGSGSGS*
ATGTTTTTGTGTTATCGGTTTATTGATGGTCGTTTGTTTATTTGGTACTGCGGCAGCGGCAGCGGCAGCTAG	YFLCYRFIDGRLFIWYCGSGSGS*
ATGTTTTTGTGTACGAAGTGGACTTATGGCCGTTGGTATCTGTTTTATTGCGGCAGCGGCAGCGGCAGCTAG	YFLCTKWTYGRWYLFYCGSGSGS*
ATGTTTTTGATTCAGTATTTTGATAAGGGTCGGTTTCGTGCGATTTACTGCGGCAGCGGCAGCGGCAGCTAG	YFLIQYFDKGRFRAIYCGSGSGS*
ATGTTTGTTTGTTTTTATTTTATTGAGGGTAAGCTTTCTAATTATAGTTGCGGCAGCGGCAGCGGCAGCTAG	YFVCFYFIEGKLSNYSCGSGSGS*
ATGTTTTTGTGTTATCGGTTTATTGATGCTCGTTTGTTTATTTTGTATTGCGGCAGCGGCAGCGGCAGCTAG	YFLCYRFIDARLFILYCGSGSGS*
ATGTTTGTGGAGTGGTTTTGGTTTAATAATCGGTTGGTGGCGCAGTCCTGCGGCAGCGGCAGCGGCAGCTAG	YFVEWFWFNNRLVAQSCGSGSGS*
ATGTTTGTGTGTTGGAATTGGTTTCATGGTTCTGTTATGGCGTCTTCGTGCGGCAGCGGCAGCGGCAGCTAG	YFVCWNWFHGSVMASSCGSGSGS*
ATGTTTGTTTGTTTTTATTTTATTGAGGGTAAGCTTTCTAATTATAGTTGCGGCAGCGGCAGCGGCAGCTAG	YFVCFYFIEGKLSNYSCGSGSGS*
ATGTTTTTGTGTACGAAGTGGAATTATGGTCGTTGGTATCTGTTTTATTGCGGCAGCGGCAGCGGCAGCTAG	YFLCTKWNYGRWYLFYCGSGSGS*
ATGTTTGTGCGGTGGTATTTTCTGCCGGATGGGAAGGTGTATTCGACGTGCGGCAGCGGCAGCGGCAGCTAG	YFVRWYFLPDGKVYSTCGSGSGS*
ATGTTTCTGATTGCTTTTTTTAAGAATGGGCGTCTGATTCAGTCGTACTGCGGCAGCGGCAGCGGCAGCTAG	YFLIAFFKNGRLIQSYCGSGSGS*
ATGTTTGTTTGTTCTTATTTTATTGAGGGTAAGCTTTCTAATTATAGTTGCGGCAGCGGCAGCGGCAGCTAG	YFVCSYFIEGKLSNYSCGSGSGS*
ATGTTTGTTTGTTTTAAGTTTTATAATCAGAGGCTTTTTTCGTCGTACTGCGGCAGCGGCAGCGGCAGCTAG	YFVCFKFYNQRLFSSYCGSGSGS*
ATGTTTGTTGTGAGGTATTGGGAGAATGATATTATTCATTGGAAGCGGTGCGGCAGCGGCAGCGGCAGCTAG	YFVVRYWENDIIHWKRCGSGSGS*
ATGTTTTATTGTTGGGCGTTTCTTGATGGGCATTATGCGGGTTGGATCTGCGGCAGCGGCAGCGGTAGCTAG	YFYCWAFLDGHYAGWICGSGSGS*
ATGTTTGTGAATTGGTATTGGCATGGTGAGAAGCTTTTTTATAGGTATTGCGGCAGCGGCAGCGGCAGCTAG	YFVNWYWHGEKLFYRYCGSGSGS*
ATGTTTGTTTGTGCTAATTCTTGGAATCATGGGCGTTCTGTTTTGGAGTGCGGCAGCGGCAGCGGCAGCTAG	YFVCANSWNHGRSVLECGSGSGS*
ATGTTTTTGTGTACGAAGTGGAATTATGGTCGTTGGTATCTGTTTTACTGCGGCAGCGGCAGCGGCAGCTAG	YFLCTKWNYGRWYLFYCGSGSGS*
ATGTTTTTGTGTAGTAAGTGGAGTGATGGTTATTTGCAGTTTTATCGTTGCGGCAGCGGCAGCGGCAGCTAG	YFLCSKWSDGYLQFYRCGSGSGS*
ATGTTTTTGTGTGCGAAGTGGAATTATGGTCGTTGGTATCTGTTTTATTGCGGCAGCGGCAGCGGCAGCTAG	YFLCAKWNYGRWYLFYCGSGSGS*
ATGTTTCTGTGTAATACTTGGTTGAATGATTATTTTCATTTGCGGATCTGCGGCAGCGGCAGCGGCAGCTAG	YFLCNTWLNDYFHLRICGSGSGS*
ATGTTTGTTTGTTTTAAGTTTTATAATCAGAGGCTTTTTTCGTCGTACTGCGGCAGCGGCAGCGGCAGCTAG	YFVCFKFYNQRLFSSYCGSGSGS*
ATGTTTGTTAGGTGGACGTGGAGTGGTGGTATTGCGGTTGCGTATCGGTGCGGCAGCGGCAGCGGCAGCTAG	YFVRWTWSGGIAVAYRCGSGSGS*
ATGTTTGTTTGTTTTTATTTTATTGAGGGTAAGCTTTCTAATTATAGTTGCGGCAGCGGCAGCGGCAGCTAG	YFVCFYFIEGKLSNYSCGSGSGS*
ATGTTTATGATTTGTTGGTTTGAGGCTTTGATTTGTTATTAGATTGAGTGCGGCAGCGGCAGCGGCAGCTAG	YFMICWFEALICY*IECGSGSGS*
ATGTTTCTTTGTCAGCGTTTTCATGATGATATTTATGAGCTGTGGCGCTGCGGCAGCGGCAGCGGCAGCTAG	YFLCQRFHDDIYELWRCGSGSGS*
ATGTTTGTGAATTGGTATTGGCAAGGTGAGAAGCTTTTTTATAGATATTGCGGCAGCGGCAGCGGCAGCTAG	YFVNWYWQGEKLFYRYCGSGSGS*
ATGTTTGTGCGGTGGTATTTTCTGCCGGATGGGAAGGTGTATTCGATGTGCGGCAGCGGCAGCGGCAGCTAG	YFVRWYFLPDGKVYSMCGSGSGS*
ATGTTTTTGCATTGGTATTTGTATGGGGAGAAGCTTTTTTCTAGGTTGTGCGGCAGCGGCAGCGGCAGCTAG	YFLHWYLYGEKLFSRLCGSGSGS*
ATGTTTGTGCGGTGGTATTTTCTGCCGGATGGGAAGGTGTACTCGACGTGCGGCAGCGGCAGCGGCAGCTAG	YFVRWYFLPDGKVYSTCGSGSGS*
ATGTTTGTGTGTTGGTATTGGATTCATAGTTCTGTTAAGGCGTCTTCGTGCGGCAGCGGCAGCGGCAGCTAG	YFVCWYWIHSSVKASSCGSGSGS*
ATGTTTGTTTGTTTTAAGTTTTATAATCAGAGGCTTTTTTCGTCGTATTGCGGCAGCGGCAGCGGCAGCTAG	YFVCFKFYNQRLFSSYCGSGSGS*
ATGTTTATTTGTTGGTATTTTTTGAGGAATCGTGTGCATTCGAGTCCTTGCGGCAGCGGCAGCGGCAGCTAG	YFICWYFLRNRVHSSPCGSGSGS*
ATGTTTGTGAATTGGTATTGGCATGGTGAGAATCTTTTTTATAGGTATTGCGGAAGCGGCAGCGGCAGCTAG	YFVNWYWHGENLFYRYCGSGSGS*
ATGTTTTTGATTCAGAATTTTGATAAGGATCGGTTTCGTGCGATTTATTGCGGCAGCGGCAGGGGCAGCTAG	YFLIQNFDKDRFRAIYCGSGRGS*
ATGTTTGTTTGTTTTTGTTTTATTGAGGGTAAGCTTTCTAATTATAGTTGCGGCAGCGGCAGCGGCAGCTAG	YFVCFCFIEGKLSNYSCGSGSGS*
ATGTTTGTGTCGTGGAAGTGGTATGATGGTAGGCTTCAGGTTGAGCAGTGCGGCAGCGGCAGCGGCAGCTAG	YFVSWKWYDGRLQVEQCGSGSGS*
ATGTTTGTTTGTTTTTATTTTATTGAGGGTAAGCTTTCTAATTATAGTTGCGGCAGCGGCAGCGGCAGCTAG	YFVCFYFIEGKLSNYSCGSGSGS*
ATGTTTGTTAGGTATTATTGGACGCTTGGTCGGATTCAGTTGGCTTATTGCGGCAGCGGCAGCGGCAGCTAG	YFVRYYWTLGRIQLAYCGSGSGS*
ATGTTTGTTTGTTTTAAGTTTTATAATCAGAGGCTTTTTTCGTCGTACTGCGGCAGCGGCAGCGGCAGCTAG	YFVCFKFYNQRLFSSYCGSGSGS*
ATGTTTGTGTTGTTTTATATTAAGCATGGGCTTGTTGCGTATCGTTACTGCGGCAGCGGCAGCGGCAGCTAG	YFVLFYIKHGLVAYRYCGSGSGS*
ATGTTTGTTGTGTGGTATCGGGAGAATGATATTATTCGTTGGAAGAGGTGCGGCAGCGGCAGCGGCAGCTAG	YFVVWYRENDIIRWKRCGSGSGS*
ATGTAGGTGATTGTTTGGATTCGTCAGAGTCCGAAGCATGTGCGTGGATGCGGCAGCGGCAGCGGCAGCTAG	Y*VIVWIRQSPKHVRGCGSGSGS*
ATGTTTAAGTGTACGTATTCGTGGCTTAAGGCGCAGGTTTCGATTCATTGCGGCAGCGGCAGCGGCAGCTAG	YFKCTYSWLKAQVSIHCGSGSGS*
ATGATTTTTTGGGACTCGTCGTAGACTTGTTTTTATTTTACGGGGCATTGCGGCAGCGGCAGCGGCAGCTAG	YIFWDSS*TCFYFTGHCGSGSGS*
ATGTTTGTGGTGTGGTATTGGGAGAATGATATTATTCATTGGAAGAGCTGCGGCAGCGGCAGCGGCAGCTAG	YFVVWYWENDIIHWKSCGSGSGS*
ATGCGTTATCATTTGGGTCCGTGGCCTTATTTGAAGTTGCGTGCTGATTGCGGCAGCGGCAGCGGCAGCTAG	YRYHLGPWPYLKLRADCGSGSGS*
ATGTTTGTTGTTTGTGATTGGGAGAATGATATTATTCATTGTAAGAGGTGCGGCAGCGGCAGCGGCAGCTAG	YFVVCDWENDIIHCKRCGSGSGS*
ATGTTTTTGTGTTATCGGTTTATTGATGGTCGTTTGTTTATTTTGTATTGCGGCAGCGGCAGCGGAAGCTAG	YFLCYRFIDGRLFILYCGSGSGS*
ATGTTTGTGACTTGGACTTTTATTAATGGTAAGTTGAGGTCGCTTTCGTGCGGCAGCGGCAGCGGCAGCTAG	YFVTWTFINGKLRSLSCGSGSGS*
ATGTTTTTTAAGGATAAGTTTGAGAATAGTGTTTATGTTGCTTGTTTCTGCGGCAGCGGCAGCGGCAGCTAG	YFFKDKFENSVYVACFCGSGSGS*
ATGTTTATTTATTGGATTTGTAAGGCTGATCAGCGAGGTTATTATGCTTTCGGCCGCGGCAGCGGCAGCTAG	YFIYWICKADQRGYYAFGRGSGS*
ATGCGTCTTGTTTATAATTGGATTGATGGGTATTTGGCTTATATTTCTTGCGGCAGCGGCAGCGGCAGCTAG	YRLVYNWIDGYLAYISCGSGSGS*
ATGTTTGTTTGTTTTTATTTTATTGCGGGTACGCTTTCTAATTATAGTTGCGGCAGCGGCAGCGGCAGCTAG	YFVCFYFIAGTLSNYSCGSGSGS*
ATGTTTGTGTGTTGGTATTGGATTCATGGTTCTGTTAAGGCGTCTTCATGCGGCAGCGGCAGCGGCAGCTAG	YFVCWYWIHGSVKASSCGSGSGS*
ATGATGAGGTATCATCGGCATATTCTCGGTCGTTTGTCTGTTTCGCATTGCGGCAGCGGCATCGGCAGCTAG	YMRYHRHILGRLSVSHCGSGIGS*
ATGTTTTTGTGTCAGGAGCTTAAGGCTAGGATTTATTATGCGAGTTTTTGCGGCAGCGGCAGCGGCAGCTAG	YFLCQELKARIYYASFCGSGSGS*
ATGGTTTCTTTTACGCTTATGCATAGTTGTACTCCTCGTTAGTCGCCTTGCGGCAGCGGCAGCGGCAGCTAG	YVSFTLMHSCTPR*SPCGSGSGS*
ATGTTTGTTTGTTTTTATTTTATTGAGGGTAAGCTTTCTAATTATAGTTGCGGCAGCGGCAGCGGCAGCTAG	YFVCFYFIEGKLSNYSCGSGSGS*
ATGTTTATTTGTTGGTATTTTTCGAGGAATCGTGTGCATTCGAGTCTTTGCGGCAGCGGCAGCGGCAGCTAG	YFICWYFSRNRVHSSLCGSGSGS*
ATGTTTGTTTGTTATTCGTGGACTTCGGGGTATGTTTATATTTATCAGTGCGGCAGCGGCAGCGGCAGCTAG	YFVCYSWTSGYVYIYQCGSGSGS*
ATGTTTGTTACTTTTCTGTTTAGGGATGGGATTGTGTATTCGGCTATCTGCGGCAGCGGCAGCGGCAGCTAG	YFVTFLFRDGIVYSAICGSGSGS*
ATGTTTTTGTGTGCTTTTTGGTATCAGTCGAGGTATACTATTGAGTTGTGCGGCAGCGGCAGCGGCAGCTAG	YFLCAFWYQSRYTIELCGSGSGS*
ATGTTTTTGTGTCATACTTGGTATAATGGGAGGGTGACTCTTTTTTTGTGCGGCAGCGGCAGCGGCAGCTAG	YFLCHTWYNGRVTLFLCGSGSGS*
ATGTTTGTGCGGTGGTATTTTCTGCCGGATGGGAAGGTGTATTCGACGTGCGGCAGCGGCAGCGGCAGCTAG	YFVRWYFLPDGKVYSTCGSGSGS*
ATGTTTTTGTGTCAGGAGTTTAAGGCTAGGATTTATTATGCGAGTTATGGCGGCAGCGGCAGCGGCAGCTAG	YFLCQEFKARIYYASYGGSGSGS*
ATGTTTGTGCTTAATAGGTGGACTAATGGTAGGATTCAGCTGTATTATTGCGGCAGCGGCAGCGGCAGCTAG	YFVLNRWTNGRIQLYYCGSGSGS*
ATGTTTGTTTGTTTTTATTTTATTGAAGGTAAGCTTTCTAATTATAGTTGCGGCAGCGGCAGCGGCAGCTAG	YFVCFYFIEGKLSNYSCGSGSGS*
ATGTTTGTGTGTTGGTATTGGATTCATGGTTCTGTTAAGGCGTCTTCCTGCGGCAGCGGCAGCGGCAGCTAG	YFVCWYWIHGSVKASSCGSGSGS*
ATGTTTTTGTGTACGAAGTGGAATTATGGTCGTTGGTATCTGTTTTATTGCGGCAGCGGCAGCGGCAGCTAG	YFLCTKWNYGRWYLFYCGSGSGS*
ATGTTTTTGGTTAATAAGTGGAATCCGGATGGTTTTTATTTGCTGTACTGCGGCAGCGGCAGCGGCAGCTAG	YFLVNKWNPDGFYLLYCGSGSGS*
ATGTTTGTTCAGTGGCTTTTTAGTTTTTGTCGTCTGGAGTGGCAGTACTGCGGCAGCGGCAGCGGCAGCTAG	YFVQWLFSFCRLEWQYCGSGSGS*
ATGTTTTTGATTCAGTATTTTGATAAGGATCGGTTCCGTGCGATTTACTGCGGCAGCGGCAGCGGCAGCTAG	YFLIQYFDKDRFRAIYCGSGSGS*
ATGTTTTTGTGTTATAGGTTTATTGATGGTCGTTTGTTTATTTTGTATTGCGGCAGCGGCAGCGGCAGCTAG	YFLCYRFIDGRLFILYCGSGSGS*
ATGTTTGTTTGTTTTTATTTTATTGAGGGTAAGCTTTCTAATTAAAGCTGCGGCAGCGGCAGCGGCAGCTAG	YFVCFYFIEGKLSN*SCGSGSGS*
ATGTTTGTTTGTTTTAAGTTTTATAATCAGAGGCTTTTTTCGTCGTATTGCGGCAGCGGCAGCGGCAGCTAG	YFVCFKFYNQRLFSSYCGSGSGS*
ATGTTTTTGTGTTATCGGTTTATTGATGGTCGTTTGTTTATTTTGTATTGCGGCAGCGGCAGCGGCAGCTAG	YFLCYRFIDGRLFILYCGSGSGS*
ATGTTTGTTAGGTGGACGTGGAGTGATGGTATTGCGGTTGCGTATCGGTGCGGCAGCGGCAGCGGCAGCTAG	YFVRWTWSDGIAVAYRCGSGSGS*
ATGTTTGTTTGTTTTAAGTTTTATAATCAGAGGCTTTTTTCGTCGTATTGCGGCAGCGGCAGCGGCAGCTAG	YFVCFKFYNQRLFSSYCGSGSGS*
ATGTTTGTCTGTTTTTATTTTATTGAGGGTAAGCTTTCTAATTATAGTTGCGGCAGCGGCAGCGGCAGCTAG	YFVCFYFIEGKLSNYSCGSGSGS*
ATGTTTTTGTGTTATCGGTTTATTGATGGTCGTTTGTTTATTTTGTACTGCGGCAGCGGCAGCGGCAGCTAG	YFLCYRFIDGRLFILYCGSGSGS*
ATGTTTGTGACTTGGACTTTTATTAATGGTAAGTTGAGGTCGCTTTCGTGCGGCAGCGGCAGCGGCAGCTAG	YFVTWTFINGKLRSLSCGSGSGS*
ATGTTTTTGATTCAGTATTTTGATAAGGATCGGTTTCGTGCGATTTATTGCGGCAGCGGCAGCGGCAGCTAG	YFLIQYFDKDRFRAIYCGSGSGS*
ATGACTTATTATGTGCTTCTGCAGAGGTGGCCTCCTGTTTGGGCGCCTTGCGGCAGCGGCAGCGGCAGCTAG	YTYYVLLQRWPPVWAPCGSGSGS*
ATGTTTTTGAAGGCTGAGTGGATTGATTCGGCGTTTCGTTTGGTGTACTGCGGCAGCGGCAGCGGCAGCTAG	YFLKAEWIDSAFRLVYCGSGSGS*
ATGTTTGTTGTTTTTTTTTTTTTGTATGCTATTGTTTATTGTCAGTAGTGGGGCAGCGGCCGCGGCAGCTAG	YFVVFFFLYAIVYCQ*WGSGRGS*
ATGTTTTTGGAGTGTTGGTGGTCGAGTCAGCATTTGCATTGTTCTTACTGCGGCAGCGGCAGCGGCAGCTAG	YFLECWWSSQHLHCSYCGSGSGS*
ATGTTTGTTTGTGTTAATTCTTGGAATCATGGGCGTTTTGTTTTGGACTGCGGCAGCGGCAGCGGCAGCTAG	YFVCVNSWNHGRFVLDCGSGSGS*
ATGTTTATTACGCAGCATTGGAAGTATAATGTTTATATTATTCGGAATTGCGGCAGCGGCAGCGGCAGCTAG	YFITQHWKYNVYIIRNCGSGSGS*
ATGAGTAGGTATTGTCTGACTGCTTTCCCGCATCTGAGGTTGTATGCTTGCGGCAGCGGCAGCGGCAGCTAG	YSRYCLTAFPHLRLYACGSGSGS*
ATGTTTGTGACGTGGTCTTTTGGGTCTGATAGTTTGATTTATAGTCACTGCGGCAGCGGCAGCGGCAGCTAG	YFVTWSFGSDSLIYSHCGSGSGS*
ATGTTTTTCTGTACGAAGTGGAATTATGGTCGCTGGTATCTGTTTTATTGCGGCAGCGGCAGCGGCAGCTAG	YFFCTKWNYGRWYLFYCGSGSGS*
ATGAATTTTAAGGTTAAGTTTGGGAATGGTTTTTATGTTGCTTGGCTTTGCGGCAGCGGCAGCGGCAGCTAG	YNFKVKFGNGFYVAWLCGSGSGS*
ATGTTTGTTTGTTTTTATTTTATTGAGGGTAAGCTTTCTAATTATAGCTGCGGCAGCGGCAGCGGCAGCTAG	YFVCFYFIEGKLSNYSCGSGSGS*
ATGTTTGTGTGTAGGTATTGGATTCATGGGTCTGTTAAGGCGTCTTCGTGCGGCAGCGGCAGCGGCAGCTAG	YFVCRYWIHGSVKASSCGSGSGS*
ATGTTTGTTTGTTTTAAGCTTTATAATCAGCGGCTTTTTTCGTCGCATTGCGGCAGCGGCAGCGGCAGCTAG	YFVCFKLYNQRLFSSHCGSGSGS*
ATGTTTTATTATTATACGTTTATTAATGGGAATTATGTGGCGTGGCTTTGCGGCAGCGGCAGCGGCAGCTAG	YFYYYTFINGNYVAWLCGSGSGS*
ATGGTTAAGTTTCCTGATGATTATGTTTATAAGAGGCATCATAAGTGGTGCGGCAGCGGCAGCGGCAGCTAG	YVKFPDDYVYKRHHKWCGSGSGS*
ATGTTTTTGTTTCATCGGTGGGTGTCGGATAAGCTGTATACGGATTATTGCGGCAGCGGCAGCGGCAGCTAG	YFLFHRWVSDKLYTDYCGSGSGS*
ATGTTTTTGATTCAGTATTTTGATAAGGATCGGTTTCGTGCGATTTATTGCGGCAGCGGCAGCGGCAGCTAG	YFLIQYFDKDRFRAIYCGSGSGS*
ATGTTTGTTACTTTTCTGTGGTATGAGGGGTATATTCGGGGTCATTATTGCGGCAGCGGCAGCGGCAGCTAG	YFVTFLWYEGYIRGHYCGSGSGS*
ATGTTTGTGTGTTGGAATTGGCTTCATGGTTCTGTTAAGACGTCTTCGTGCGGCAGCGGCAGCGGCAGCTAG	YFVCWNWLHGSVKTSSCGSGSGS*
ATGTTTGAGCTTAATAGGAGGACTAATAGTAGGATTCAGCTGTATTACTGCGGCAGCGGCAGCGGCAGCTAG	YFELNRRTNSRIQLYYCGSGSGS*
ATGCGTTATCAGTTGTGTCCGGGTCCTTATTTGAAGTTGCGTGCGAGCTGCGGCAGCGGCAGCGGCAGCTAG	YRYQLCPGPYLKLRASCGSGSGS*
ATGTTTGTTTGTTTTAAGTTTTATAATCAGAGGCTTTTTTCGTCGTATTGCGGCAGCGGCAGCGGCAGCTAG	YFVCFKFYNQRLFSSYCGSGSGS*
ATGTTAGTTTGTTTTTATTTTATTGAGGGTAAGCTTTCTAATTATAGTTGCGGCAGCGGCAGCGGCAGCTAG	YLVCFYFIEGKLSNYSCGSGSGS*
ATGTTTGTTACTTTTCTGTGGTATGAGGGGTATATTCGGGGTCATTATTGCGGCAGCGGCAGCGGCAGCTAG	YFVTFLWYEGYIRGHYCGSGSGS*
ATGGATTTTGTGGATTTTTTTTTTGATGGTGGTCAGCTTCGGTATCGTTGCGGCAGCGGCAGCGGCAGCTAG	YDFVDFFFDGGQLRYRCGSGSGS*
ATGTTTTTGTGTACGAAGTGGAATTATGGTCGTTGGTATCTGTTTTATTGCGGCAGCGGCAGCGGCAGCTAG	YFLCTKWNYGRWYLFYCGSGSGS*
ATGTTTTTGTTTCATCGGTGGGTGTCGGGTAAGCTGTATACAGATTACTGCGGCAGCGGCAGCGGCAGCTAG	YFLFHRWVSGKLYTDYCGSGSGS*
ATGATTTTTTTTAATTGGTATTGGGATGCGCCGTGGGATCTGTGTTTTTGCGGCAGCGGCAGCGGCAGCTAG	YIFFNWYWDAPWDLCFCGSGSGS*
ATGTTTTTGTGTCATACTTGGTATAATGGGAGGGTGACTCTTATTTTGTGCGGCAGCGGCAGCGGCAGCTAG	YFLCHTWYNGRVTLILCGSGSGS*
ATGTTTGTTTGTTTTTATTTTATTGAGGGTAAGCTTTCTAATTATAGTTGCGGCAGCGGCAGCGGCAGCTAG	YFVCFYFIEGKLSNYSCGSGSGS*
ATGTGTGATAGGTTTATTTGTGTTCAGGCGATTTGGTCTATTGTTGTTTGCGGCAGCGGCAGCGGCAGCTAG	YCDRFICVQAIWSIVVCGSGSGS*
ATGTTTGTTTGTTCGTGTTGGAGTGGTAATTTGGAGGTTGTTAGTTATTGCGGCAGCGGCAGCGGCAGCTAG	YFVCSCWSGNLEVVSYCGSGSGS*
ATGTTTCTGATTGCTTTTTTTAAGAATGGGCGTCTGATTCAGTCGTACTGCGGCAGCGGCAGCGGCAGCTAG	YFLIAFFKNGRLIQSYCGSGSGS*
ATGTTTGTGAAGGGATTTTGGACTGCTCGTGGGTATATTCTAGAGTACTGCGGCAGCGGCAGCGGCAGCTAG	YFVKGFWTARGYILEYCGSGSGS*
ATGTTTCTTTGTCAGCGTTTTCATGATGATATTTATGAGCTGTGGCGTTGCGGCAGCGGCAGCGGCAGCTAG	YFLCQRFHDDIYELWRCGSGSGS*
ATGACTTGTCGTTTTCAGTTTAATTGGTATTCGCCGACGACGTGGATTTGCGGCAGCGGCAGCGGCAGCTAG	YTCRFQFNWYSPTTWICGSGSGS*
ATGTTTGTGTGTTTTTATTTTATTAATGGTAAGCTTTATAAGTATAACTGCGGCAGCGGCAGCGGCAGCTAG	YFVCFYFINGKLYKYNCGSGSGS*
ATGTTTGTGAAGGGTTTTTGGACTGCTCGTGGGTATATTCTAGAGTACTGCGGCAGCGGCAGCGGCAGCTAG	YFVKGFWTARGYILEYCGSGSGS*
ATGTTTGTGAATTGGAATTGGCATGGTGAGAAGCTTTTTTGTAGGTATTGCGGCAGCGGCAGCGGCAGCTAG	YFVNWNWHGEKLFCRYCGSGSGS*
ATGTTTTTGTGTGCTTTTTGGTATCAGTCGAGGTATACTATTGAGTTGTGCGGCAGCGGCAGCGGCAGCTAG	YFLCAFWYQSRYTIELCGSGSGS*
ATGTTTGTGGGGAGTTATTTTATTGCTGATCGGTTTTATGCTCGTTATTGCGGCAGCGGCAGCGGCAGCTAG	YFVGSYFIADRFYARYCGSGSGS*
ATGTTTGTGGTGAGTTATTTTATTGCTGGTCGGTTTTATGCTCGTTATTGCGGCAGCGGCAGCGGCAGCTAG	YFVVSYFIAGRFYARYCGSGSGS*
ATGTTTCTGTGTGTTGTTTGGATTAATGGGCAGGTTAGGCTGTACCGCTGCGGCAGCGGCAGCGGCAGCTAG	YFLCVVWINGQVRLYRCGSGSGS*
ATGTTTTTTAAGGATAAGTTTGAGAATGGTGTTTATGTTGCTTGTTATTGCGGCAGCGGCAGCGGCAGCTAG	YFFKDKFENGVYVACYCGSGSGS*
ATGTTTTTGTTTCATCGGTGGGTGTCGGGTAAGCTGTATACGGATTATTGCGGCAGCGGCAGCGGCAGCTAG	YFLFHRWVSGKLYTDYCGSGSGS*
ATGTTTGCGATGTGGATTTGGTATACTGGCGCGGTTTTGCATATTAACTGCGGCAGCGGCAGCGGCAGCTAG	YFAMWIWYTGAVLHINCGSGSGS*
ATGATTGGTAATTTTGGTTTTGATCAGTGGTTTGTTGTTCATGCGAAGTGCGGCAGCGGCAGCGGCAGCTAG	YIGNFGFDQWFVVHAKCGSGSGS*
ATGTTTTTTAGGGATTATTGGCAGAAGGGGAAGTATGTTATTAGGATCTGCGGCAGCGGCAGCGGCAGCTAG	YFFRDYWQKGKYVIRICGSGSGS*
ATGTTTTTGACGACTATTTGGCTTGATGGTACGGTTCTGTTGCAGTATTGCGGCAGCGGCAGCGGCAGCTAG	YFLTTIWLDGTVLLQYCGSGSGS*
ATGTTTGTGACGTATTATTTTGATGGTTTGAAGTTTAAGCTGGTGTATTGCGGCAGCGGCAGCGGCAGCTAG	YFVTYYFDGLKFKLVYCGSGSGS*
ATGGTTAAGGCTTATAGTTTTGATAATTGGATTTTTGTTTCTTCGGGTTGCGGCAGCGGCAGCGGCAGCTAG	YVKAYSFDNWIFVSSGCGSGSGS*
ATGTTTCTTTTTCAGCGTTTTCATGATGATATTTATGAGCTGTGTCGCTGCGGCATCGGCAGCGGCAGCTAG	YFLFQRFHDDIYELCRCGIGSGS*
ATGTTTGAGTCGTGGAAGTGGTATGATGGTAGGCTTCTGGTTGAGCAGTGCGGCAGCGGCAGCGGCAGCTAG	YFESWKWYDGRLLVEQCGSGSGS*
ATGTTTGTTTGTTTTTATTTTGTCGAGGGTAAGCTTTCTAATTATCGTTGCGGCAGCGGCAGCGGCAGCTAG	YFVCFYFVEGKLSNYRCGSGSGS*
ATGTTTGTGCGGTGGTATTTTCTGCCGGATGGGAAGGTGTATTCGACGTGCGGCAGCGGCAGCGGCAGCTAG	YFVRWYFLPDGKVYSTCGSGSGS*
ATGTTTTGTAGTGGTTTTCAGTTTTGGCTTTATAGCTATTATCGTAAGTGCGGCAGCGGCAGCGGCAGCTAG	YFCSGFQFWLYSYYRKCGSGSGS*
ATGTTTGTTTGTTTTAAGTTTTATAATCAGAGGCTTTTTTCGTCGTACTGCGGCAGCGGCAGCGGCAGCTAG	YFVCFKFYNQRLFSSYCGSGSGS*
ATGTTTATTAAGTATCTTTGGGATAATGGTTCGTTTCTGCTGGTGTATTGCGGCAGCGGCAGCGGCAGCTAG	YFIKYLWDNGSFLLVYCGSGSGS*
ATGTTTGTTTGTTTTTATTTTATTGAGGGTAAGCTTTCTAATTATAGCTGCGGCAGCGGCAGCGGCAGCTAG	YFVCFYFIEGKLSNYSCGSGSGS*
ATGTTTGTTTGTTTTAAGTTTTATAATCAGAGGCTTTTTTCGTCGTACTGCGGCAGCGGCAGCGGCAGCTAG	YFVCFKFYNQRLFSSYCGSGSGS*
ATGTTTTTGGCTTATGGGTTTTTTAATGGGCGTTTTGCGCTTTATACTTGCGGCAGCGGCAGCGGCAGCTAG	YFLAYGFFNGRFALYTCGSGSGS*
ATGTTCGTTTGTTTTTATTTTATTGAGGGCAAGCTTTCTAATTATAGCTGCGGCAGCGGCAGCGGCAGCTAG	YFVCFYFIEGKLSNYSCGSGSGS*
ATGTTTGTTACTTGGTCTTGGAATAATGGGTTGGTGCGTGGTAGTTACTGCGGCAGCGGCAGCGGCAGCTAG	YFVTWSWNNGLVRGSYCGSGSGS*
ATGTTTGTTGAGTTTTATTTTCGGGGGGGTAAGCTTTGTTCGAGGGCCTGCGGCAGCGGCAGCGGCAGCTAG	YFVEFYFRGGKLCSRACGSGSGS*
ATGTTTGTGTGTTGGTATTGGATTCATGGTTCTGTTAAGGCGTCTCCGTGCGGCAGCGGCAGCGGCAGCTAG	YFVCWYWIHGSVKASPCGSGSGS*
ATGAGTAGGTATTGTCTGACTGCTTTTCCGCATCTGAGGTTGTATGCTTGCGGCAGCGGCAGCGGCAGCTAG	YSRYCLTAFPHLRLYACGSGSGS*
ATGTTTGTTTGTTTTTATTTTATTGAGGGTAAGCTTTCTAATTATAGCTGCGGCAGCGGCAGCGGCAGCTAG	YFVCFYFIEGKLSNYSCGSGSGS*
ATGTTTGTGTCGTGGAAGTGGTATGATGGTAGGCTTCTGGTTGAGCAGTGCGGCAGCGGCAGCGGCAGCTAG	YFVSWKWYDGRLLVEQCGSGSGS*
ATGTTTTTGTGTTATCGGTTTATTGATGGTCGTTTGTTTATTTTGTATTGCGGCAGCGGCAGCGGCAGCTAG	YFLCYRFIDGRLFILYCGSGSGS*
ATGTTTGTTTGTTTTTATTTTATTGAGGGTAAGCTTTCTAATTATAGTTGCGGCAGCGGCAGCGGCAGCTAG	YFVCFYFIEGKLSNYSCGSGSGS*
ATGTTTGTTTGTTTTAAGTTTTATAATCAGAGGCTTTTTTCGTCGTATTGCGGCAGCGGCAGCGGCAGCTAG	YFVCFKFYNQRLFSSYCGSGSGS*
ATGTTTGGTTGTTTTTATTTTATTGAGGGTAAGCTTTCTAATTATAGTTGCGGCAGCGGCAGCGGCAGCTAG	YFGCFYFIEGKLSNYSCGSGSGS*
ATGTTTTTGGCTTATGGGCTTTTTAATGGGCGTTTTGCGCTTTATACTTGCGGCAGCGGCAGCGGCAGCTAG	YFLAYGLFNGRFALYTCGSGSGS*
ATGTTTTGGTGTTTTGAGAGTAGTGATGGGTGTTTTCATCTTTATCGGTGCGGCAGCGGCAGCGGCAGCTAG	YFWCFESSDGCFHLYRCGSGSGS*
ATGTTTGTTTGTTTTAAGTTTTATAATCAGAGGCTTTTTTCGTCGTATTGCGGCAGCGGCAGCGGCAGCTAG	YFVCFKFYNQRLFSSYCGSGSGS*
ATGTTTGTGTCGTGGAAGTGGAATGATGGTAGGCTTCTGGTTGAGCAGTGCGGCAGCGGCAGCGGCAGCTAG	YFVSWKWNDGRLLVEQCGSGSGS*
ATGTTTGTTTGTTTTTATTTTATTGAGGGTAAGCTTTCTAATTATAGTTGCGGCAGCGGCAGCGGCAGCTAG	YFVCFYFIEGKLSNYSCGSGSGS*
ATGCGTTATCATTAGGGTCCGTGGCCTTATTCGGAGATGTGTGCTGGCTGCGGCAGCGGCAGCGGCAGCTAG	YRYH*GPWPYSEMCAGCGSGSGS*
ATGTTTGTTTGTTTTTATTTTATTGAGGGTAAGCTTTCTAATTTTAGCTGCGGCAGCGGCAGCGGCAGCTAG	YFVCFYFIEGKLSNFSCGSGSGS*
ATGTTTTTGATTCAGTATTTTGATAAGGATCGGTTTCGTGCGATTTATTGCGGCAGCGGCAGCGGCAGCTAG	YFLIQYFDKDRFRAIYCGSGSGS*
ATGTTTGTGTTTTGGATTTGGACGAAGTATGGTCGTGTTCTTCCGTCGTGCGGCAGCGGCAGCGGCAGCTAG	YFVFWIWTKYGRVLPSCGSGSGS*
ATGTTTGTTTGTTTTTATTTTATTGAGGGTAAGCTTTCTAATTATAGTTGCGGCAGCGGCAGCGGCAGCTAG	YFVCFYFIEGKLSNYSCGSGSGS*
ATGCTGGTTTGTCATACGTGGACGAATGGTTTGGTTAGGTTGCATTATTGCGGCAGCGGCAGCGGCAGCTAG	YLVCHTWTNGLVRLHYCGSGSGS*
ATGTTTCTTTGTCAGCGTTTTCATGATGATATTTATGAGCTGTGGCGTTGCGGCAGCGGCAGCGGCAGCTAG	YFLCQRFHDDIYELWRCGSGSGS*
ATGTTTGTTTGTTTTTATTTTATTGAGGGTAAGCTTTCTAATTATAGTTGCGGCAGCGGCAGCGGCAGCTAG	YFVCFYFIEGKLSNYSCGSGSGS*
ATGTTTCTTTGTCAGCGTTTTCATGATGATATTTATGAGCTGTGGCGTTGCGGCAGCGGCAGCGGCAGCTAG	YFLCQRFHDDIYELWRCGSGSGS*
ATGTTTGTTTGTTTTTATTTTATTGAGGGTAAGCTTTCTAATTATAGCTGCGGCAGCGGCAGCGGCAGCTAG	YFVCFYFIEGKLSNYSCGSGSGS*
ATGTTTATTCAGGAGTATTGGTATCAGGAGCGTTATTCTTTGATTTATTGCGGCAGCGGCAGCGGCAGCTAG	YFIQEYWYQERYSLIYCGSGSGS*
ATGTTTGTGTGTTGGTATTGGATTCATGGTTCTGTTAAGGCGTCTTCGTGCGGCAGCGGCAGCGGCAGCTAG	YFVCWYWIHGSVKASSCGSGSGS*
ATGTTTTTGTGTCATACTTGGTATAATGGGAGGGTGACTCTTTTTTTGTGCGGCAGCGGCAGCGGCAGCTAG	YFLCHTWYNGRVTLFLCGSGSGS*
ATGTTTTTTTGTCAGCGTTTTCATGATGATATTTATGAGCTGTGGCGTTGCGGCAGCGGCAGCGGCAGCTAG	YFFCQRFHDDIYELWRCGSGSGS*
ATGTTTTTGATTCAGTATTTTGATAAGGATTGGTTTAGTGCGATTTATTGCGGCAGCGGCAGCGGCAGCTAG	YFLIQYFDKDWFSAIYCGSGSGS*
ATGTTTGTGCGGTGGTATTTTCTGCCGGATGGGAAGGTGTATTCGACGTGCGGCAGCGGCAGCGGCAGCTAG	YFVRWYFLPDGKVYSTCGSGSGS*
ATGTTTGTGTGTTGGTATTGGTTTCATGGTTCTGTTAAGGCGTCTTCGTGCGGCAGCGGCAGCGGCAGCTAG	YFVCWYWFHGSVKASSCGSGSGS*
ATGTTTTTGTGTACGAAGTGGAATTATGGGCGTTGGTATCTGTTTTATTGCGGCAGCGGCAGCGGCAGCTAG	YFLCTKWNYGRWYLFYCGSGSGS*
ATGTTTGTTTGTGTTAATTCTTGGAATCATGGGCGTTTTGTTTTGGCGTGCGGCAGCGGCAGCGGCAGCTAG	YFVCVNSWNHGRFVLACGSGSGS*
ATGTTTGTGTGTTGGTATTGGATTCATGGGTCTGTTAAGGCGTCTTCGTGCGGCAGCGGCAGCGGCAGCTAG	YFVCWYWIHGSVKASSCGSGSGS*
ATGTTTGCCACTTGGGCTTGGAATAATGGGATTCTGCGTGATAGTTACTGCGGCAGCGGCAGCGGCAGCTAG	YFATWAWNNGILRDSYCGSGSGS*
ATGTTTGTGAAGGGTTTTTTGACTGCTCGTGGGTATATTCTTGAGTATTGCGGCAGCGGCAGCGGCAGCTAG	YFVKGFLTARGYILEYCGSGSGS*
ATGTTTATTTGTTGGTATTTTTTGAGGAATCGTGTGCATTCGAGTCCCTGCGGCAGCGGCAGCGGCAGCTAG	YFICWYFLRNRVHSSPCGSGSGS*
ATGTTTCTTGTGAATCTGTGGACGCATGGCCTGTATACGCTGGCTTATTGCGGCAGCGGCAGCGGCAGCTAG	YFLVNLWTHGLYTLAYCGSGSGS*
ATGTTTGTTTGTTTTAAGTTTTATAATCAGAGGCTTTTTCCGTCGTATTGCGGCAGCGGCAGCGGCAGCTAG	YFVCFKFYNQRLFPSYCGSGSGS*
ATGTTTGTTTGTTTTTATTTTATTGAGGGTAAGCTTTCTAATTATAGTTGCGGCAGCGGCAGCGGCAGCTAG	YFVCFYFIEGKLSNYSCGSGSGS*
ATGTTTGTTTGTCTGAATTTTTGGCAGGATAGTCGTTATGTTTTGATTTGCGGCAGCGGCAGCGGCAGCTAG	YFVCLNFWQDSRYVLICGSGSGS*
ATGTTTGTGACTTGGACTTTTATTAATGGTAAGTTGAGGTCGCTTTCGTGCGGCAGCGGCAGCGGCAGCTAG	YFVTWTFINGKLRSLSCGSGSGS*
ATGTTTGTTCAGTGGCTTTTTAGGTTTGGTCGTCTGGAGTGGCAGTATTGCGGCAGCGGCAGCGGAAGCTAG	YFVQWLFRFGRLEWQYCGSGSGS*
ATGTTTGTGTGTTGGTATTGGATTCATGGTTCTGTTAAGGCGTCTTCGTGCGGCAGCGGCAGCGGCAGCTAG	YFVCWYWIHGSVKASSCGSGSGS*
ATGTTTTTGTTTCATCGGTGGGTGTCGGGTAAGCTGTATACGGATTACTGCGGCAGCGGCAGCGGCAGCTAG	YFLFHRWVSGKLYTDYCGSGSGS*
ATGTTTGTGTGTTGGTATTGGATTCATGGTTCTGTTAAGGCGTCTTCGTGCGGCAGCGGCAGCGGCAGCTAG	YFVCWYWIHGSVKASSCGSGSGS*
ATGAGGTATTTTGATGGTAATATTTTGTTTAATGAGTGGCTGTATTATTGCGGCAGCGGCAGCGGCAGCTAG	YRYFDGNILFNEWLYYCGSGSGS*
ATGTTTTTGTTTCATCGGTGGGTGTCGGGTAAGCTGTATACGGATTATTGCGGCAGCGGCAGCGGCAGCTAG	YFLFHRWVSGKLYTDYCGSGSGS*
ATGTTTGTTTGTTTTAAGTTTTATAATCAGAGGCTTTTTTCGTCGTATTGCGGCAGCGGCAGCGGCAGCTAG	YFVCFKFYNQRLFSSYCGSGSGS*
ATGGGGAAGCGTGAGTCGTTGCATGGGAAGGCGGTTCAGAGGAGGCGCTGCGGCAGCGGCAGCGGCAGCTAG	YGKRESLHGKAVQRRRCGSGSGS*
ATGTTTTTGTGTTATCGGTTTATAGATGGTAGTTTGTTTATTTTGTATTGCGGCAGCGGCAGCGGCAGCTAG	YFLCYRFIDGSLFILYCGSGSGS*
ATGTTTGTGTTTTGGATTTGGACGGAGTATGGTCGTGTTCTTCCGTCCTGCGGCAGCGGCAGCGGCAGCTAG	YFVFWIWTEYGRVLPSCGSGSGS*
ATGTTTGCTTGTTGGAATTGGAAGAATGGGAATCTGATTGTTATTCATTGCGGCAGCGGCAGCGGCAGCTAG	YFACWNWKNGNLIVIHCGSGSGS*
ATGTTTGTTTGTTTTTATTTTATTGAGGGTAAGCTTTCTAATTAGAGGTGCGGCAGCGGCAGCGGCAGCTAG	YFVCFYFIEGKLSN*RCGSGSGS*
ATGTTTTTGGTTAATAAGTGGAATCCGGATGGTTTTTATTTGCTGTACTGCGGCAGCGGCAGCGGCAGCTAG	YFLVNKWNPDGFYLLYCGSGSGS*
ATGGTTAGGGTGTATTGGTTTACTACTAATCTTCGGACTACGTGGATTTGCGGCAGCGGCAGCGGCAGCTAG	YVRVYWFTTNLRTTWICGSGSGS*
ATGTTTCTTTGTCAGCGTCTTCATGATGATATTTATGAGCTGTCGCGCTGCGGCAGCGGCAGCGGCAGCTAG	YFLCQRLHDDIYELSRCGSGSGS*
ATGTTTGTTTGTGGTCATTTTTCGGCTGGTTGTTATCGGTTGTATCGTTGCGGCAGCGGCAGCGGCAGCTAG	YFVCGHFSAGCYRLYRCGSGSGS*
ATGTTTCTTTGTCAGCGTTTTCATGATGATATTTATGAGCTGTGGCGCTGCGGCAGCGGCAGCGGTAGCTAG	YFLCQRFHDDIYELWRCGSGSGS*
ATGTTTTTGATTCAGTATTTTGATAAGGATCGGTTTCGTGCGATTTATTGCGGCAGCGGCAGCGGCAGCTAG	YFLIQYFDKDRFRAIYCGSGSGS*
ATGTTTGTTTGCTTTTATTTTATTGAGGGTAAGCTTTCTAATTATAGCTGCGGCAGCGGCAGCGGCAGCTAG	YFVCFYFIEGKLSNYSCGSGSGS*
ATGTTTGTTTGTTTTTATTTTATTGAGGGTAAGCTTTTTAATGATAGTTGCGGCAGCGGCAGCGGCAGCTAG	YFVCFYFIEGKLFNDSCGSGSGS*
ATGTTTGTTTGTTTTAAGTTTTACAATCAGAGGCTTTTTTCGTCGTATTGCGGCAGCGGCAGCGGCAGCTAG	YFVCFKFYNQRLFSSYCGSGSGS*
ATGTTTGTTTGTTGTTATTGTGATACGGGTAAGCTTTGTTATTCTAAATGCGGCAGCGGCAGCGGCAGCTAG	YFVCCYCDTGKLCYSKCGSGSGS*
ATGTTTGTTTGTTTTTATTGTATTGAGGGTAATCTTTGTAATTATAAGTGCGGCAGCGGCAGCGGCAGCTAG	YFVCFYCIEGNLCNYKCGSGSGS*
ATGTTTCTGAGTACTTATTTTAAGGATGGGTTTTTTTATCAGATGTACTGCGGCAGCGGCAGCGGCAGCTAG	YFLSTYFKDGFFYQMYCGSGSGS*
ATGTTTGTGACTTGGACTTTTATTAATGGTAAGTTGAGGTCGCTTTCGTGCGGCAGCGGCAGCGGCAGCTAG	YFVTWTFINGKLRSLSCGSGSGS*
ATGTTTGTTTGTTTTTATTTTATTGAGGGTAAGCTTTCTAATTATAGTTGCGGCAGCGGCAGCGGCAGCTAG	YFVCFYFIEGKLSNYSCGSGSGS*
ATGTTTGTTGTGTGGTATTGGGAGAATGATATTATTCATTGGAAGAGGTGCGGCAGCGGCAGCGGCAGCTAG	YFVVWYWENDIIHWKRCGSGSGS*
ATGTTTGTGAGGGGTTATTGGATTGCTCGTGGGCATAGTCTTGAGGATTGCGGCAGCGGCAGCGGCAGCTAG	YFVRGYWIARGHSLEDCGSGSGS*
ATGGATTATACGAGGTGGGCGAAGAATGCTCCTTATCAGATGTTGAATTGCGGCAGCGGCAGCGGCAGCTAG	YDYTRWAKNAPYQMLNCGSGSGS*
ATGTTTCTTTGTCAGCGTTTTCATGATGATATTTACGAGCTGTGGCGTTGCGGCAGCGGCAGCGGCAGCTAG	YFLCQRFHDDIYELWRCGSGSGS*
ATGAATTATTATGTGCTTCTGCAGAGGTGGCCTCCTGTTTGGGCGCCTTGCGGCAGCGGCAGCGGCAGCTAG	YNYYVLLQRWPPVWAPCGSGSGS*
ATGTTTGTTTGTTTTAAGTTTTATAATCAGAGGCTTTTTTCGTCGTACTACGGCAGCGGCAGCGGCAGCTAG	YFVCFKFYNQRLFSSYYGSGSGS*
ATGTTTGTGTGATGGTATTGGATTCATGGTTCCGTTAAGGCGTCAACGTGCGGCAGCGGCAGCGGCAGCTAG	YFV*WYWIHGSVKASTCGSGSGS*
ATGTTTGTTGGTTTTTAGTTTTTTGATGGTAAGCTTTCTTATTATAGCTGCGGCAGCGGCAGCGGCAGCTAG	YFVGF*FFDGKLSYYSCGSGSGS*
ATGTTTGTTGTGTGGTATTGGGAGAATGATATTATTCATTGGAAGAGGTGCGGCAGCGGCAGCGGCAGCTAG	YFVVWYWENDIIHWKRCGSGSGS*
ATGTTTGTTTGTTTTTATTTTACTGGGGGTAAGCTTTCTAATTATAGTTGCGGCAGCGGCAGCGGCAGCTAG	YFVCFYFTGGKLSNYSCGSGSGS*
ATGTTTTTGTGTTATCGGTTTATTGATGGTCGTTTGTTTATTTTGTACTGCGGCAGCGGCAGCGGCAGCTAG	YFLCYRFIDGRLFILYCGSGSGS*
ATGTTTCTGAGGTATGTGTGGCTGTCGGATAAGTTGCAGTTGCTTTATTGCGGCAGCGGCAGCGGCAGCTAG	YFLRYVWLSDKLQLLYCGSGSGS*
ATGTTTCTTTGTCAGCGTTTTCATGATGGTATTTATGAGCTGTGGCGTTGCGGCAGCGGCAGCGGCAGCTAG	YFLCQRFHDGIYELWRCGSGSGS*
ATGGTTGTTCGTTGGTATTGGTCTGATGGGTTTGTGAGTTATTTGTTCTGCGGCAGCGGCAGCGGCAGCTAG	YVVRWYWSDGFVSYLFCGSGSGS*
ATGTTTGTTGTTTTTAGGTGGGTTGGGGGTCGTCTGGATGCTAGGTATTGCGGCAGCGGCAGCGGCAGCTAG	YFVVFRWVGGRLDARYCGSGSGS*
ATGTTTGTGAATTGGTATTGGCATGGTGAGAAGCTTTTTTATAGGTACTGCGGCAGCGGCAGCGGCAGCTAG	YFVNWYWHGEKLFYRYCGSGSGS*
ATGTTTTATAAGGGTTTTTTTAAGAATGGTATTTATGTGTCTATTTTTTGCGGCAGCGGCAGCGGCAGCTAG	YFYKGFFKNGIYVSIFCGSGSGS*
ATGTTTATTTGTCAGCGTTTTCATCATAATATTTATGAGCTGTGGCGTTGCGGCAGCGGCAGCGGCAGCTAG	YFICQRFHHNIYELWRCGSGSGS*
ATGTGGTGTGAGTTTGTGATTAGGGGGTTTTATACTTCGGAGTGGATGTGCGGCAGCGGCAGCGGCAGCTAG	YWCEFVIRGFYTSEWMCGSGSGS*
ATGTTTGTGCGGTGGTATTTTCTGCCGGATGGGAAGGTGTATTCGTATTGCGGCAGCGGCAGCGGCAGCTAG	YFVRWYFLPDGKVYSYCGSGSGS*
ATGTTTGTTTGTTTTAAGTTTTATAATCAGAGGCTTTTTTCGTCGTATTGCGGCAGCGGCAGCGGCAGCTAG	YFVCFKFYNQRLFSSYCGSGSGS*
ATGTTTCTTTGTCAGCGTTTTCATGATGACATTTATGAGCTGTGGCGTTGCGGCAGCGGCAGCGGCAGCTAG	YFLCQRFHDDIYELWRCGSGSGS*
ATGTTTATTAGGAATGCGTGGGAGAATGGTGTGTTTGTTTTGAAGACTTGCGGCAGCGGCAGCGGCAGCTAG	YFIRNAWENGVFVLKTCGSGSGS*
ATGTTTGTTTGTTTTAAGTTTTATAATCAGAGGATTTTTTCGTCGTACTGCGGCAGCGGCAGCGGCAGCTAG	YFVCFKFYNQRIFSSYCGSGSGS*
ATGTTTTTGTGCGAGAGGTGGATGAATGGGGTTTATTATACGAGGTGGTGCAGCAGCGACAGCGACAGCTAG	YFLCERWMNGVYYTRWCSSDSDS*
ATGTTTGCTTATTTTACGTTTATTAGGGGGCATTAGCTGGCGTGGCTTTGCGGCAGCGGCAGCGGCAGGTAG	YFAYFTFIRGH*LAWLCGSGSGR*
ATGTGGAATTTTGTGTGCAAGGCGATGATTAATGAATGGCTGCATTATTGCGGCAGCGGCAGCGGCAGCTAG	YWNFVCKAMINEWLHYCGSGSGS*
ATGTTTGTTTGTTTTTATTTTATTGAGGGTAAGCTTTCTAATTATAGCTGCGGCAGCGGCAGCGGCAGCTAG	YFVCFYFIEGKLSNYSCGSGSGS*
ATGTTTGTGCGGTGGTATTTTCTGCCGGATGGGAAGGTGTATTCGACGTGCGGCAGCGGCAGCGGCAGCTAG	YFVRWYFLPDGKVYSTCGSGSGS*
ATGTTTGTTTGTTTTTATTTTATTGAGGGTAAGCTTTCTAATTATAGTTGCGGCAGCGGCAGCGGCAGCTAG	YFVCFYFIEGKLSNYSCGSGSGS*
ATGACTTATTATGTGCTTCTGCAGAGGTGGCCTCCTGCTTGGGCGCCTTGCGGCAGCGGCAGCGGCAGCTAG	YTYYVLLQRWPPAWAPCGSGSGS*
ATGTTTGTTAGGTTTTATTTTGCGGGTGATGATAAGCTGAGGTATGTGTGCGGCAGCGGCAGCGGCAGCTAG	YFVRFYFAGDDKLRYVCGSGSGS*
ATGTTTGTTTGTGTTAATTCTTGGAATCATGGGCGTTTTGTTTTGGAGTGCGGCAGCGGCAGCGGCAGCTAG	YFVCVNSWNHGRFVLECGSGSGS*
ATGTTTGTGTGTTGGTATTGGATTCATGGTTCTGTTAAGGCGTCTTCGTGCGGCAGCGGCAGCGGCAGCTAG	YFVCWYWIHGSVKASSCGSGSGS*
ATGTTTTTGTATTTTTGGATTGATAATTCTCGTTTGTCTCATCGTTTCTGCGGCAGCGGCAGCGGCAGCTAG	YFLYFWIDNSRLSHRFCGSGSGS*
ATGTTTGTGTCGTGGAAGTGGTATGATGGTAGGCTTCTGGTTGAGCAGTGCGGCAGCGGCAGCGGCAGCTAG	YFVSWKWYDGRLLVEQCGSGSGS*
ATGTTTGTGAATTGGTATTGGCATGGTGAGAAGCTTTTTTATAGGTATTGCGGCAGCGGCAGCGGCAGCTAG	YFVNWYWHGEKLFYRYCGSGSGS*
ATGTTTGTTTGTTTTTATTTTGTTGAGGGTAAGCTTTCTAACTATAGCTGCGGCAGCGGCAGCGGCAGCTAG	YFVCFYFVEGKLSNYSCGSGSGS*
ATGTTTTTTAAGGATAAGTTTGAGAATGGTGTTTATGTTGCTTGTTTCTGCGGCAGCGGCAGCGGCAGCTAG	YFFKDKFENGVYVACFCGSGSGS*
ATGTTTGTGACTCATACTTGGGATGATGGTCATTTTGCTTTGTTTTTGTGCGGCAGCGGCAGCGGCAGCTAG	YFVTHTWDDGHFALFLCGSGSGS*
ATGTTTGTGTTTTGGGTTTTTGATGCTAGGACTGGTCGGGTTCGTGTGTGCGGCAGCGGCAGCGGCAGCTAG	YFVFWVFDARTGRVRVCGSGSGS*
ATGTTTGTTTGTTTTAAGTTTTATAATCAGAGGCTTTTTTCGTCGTATTGCGACAGCGGCAGCGGCAGCTAG	YFVCFKFYNQRLFSSYCDSGSGS*
ATGTTTGTGTTTTGGATTTGGACGGAGTATGGTCGTGTTCTTCCGTCCTGCGGCAGCGGCAGCGGCAGCTAG	YFVFWIWTEYGRVLPSCGSGSGS*
ATGTATGTGCGGGGGTATATTCTGCCGGATGGGAAGCTGTATTCGACCTGCGGCAGCGGCAGCGGCAGCTAG	YYVRGYILPDGKLYSTCGSGSGS*
ATGTTTGTTTGTTTTAAGGTTTATAATAAGAGGCTTTTTTCGTCGTACTGCGGCAGCGGCAGCGGCAGCTAG	YFVCFKVYNKRLFSSYCGSGSGS*
ATGTTTGTTTGTTTTAAGTTTTATAATCAGAGGCTTTTTTCGTCGTATTGCGGCAGCGGCAGCGGCAGCTAG	YFVCFKFYNQRLFSSYCGSGSGS*
ATGTTTGTGCAGTGTTCTTCTTTTCAGGGGGTGTTGAGTTGACAGTACTGCGGCAGCGGCAGCGGCAGCTAG	YFVQCSSFQGVLS*QYCGSGSGS*
ATGTTTGTGTTTTGGATTTGGACGGAGTATGGTCGTGTTCTTCCGTCGTGCGGCAGCGGCAGCGGCAGCTAG	YFVFWIWTEYGRVLPSCGSGSGS*
ATGTTTATTTTGCAGACGTGGAATGATGGTTGGTATAGTATTAAGTACTGCGGCAGCGGCAGCGGCAGCTAG	YFILQTWNDGWYSIKYCGSGSGS*
ATGTTTGTGTTTTGGATTTGGACGGATTATGGTCGTGTTATTCCGTTGTGCGGCAGCGGCAGCGGCAGCTAG	YFVFWIWTDYGRVIPLCGSGSGS*
ATGTTTGTGTGTTGGTATTGGATTCATGGTTCTGTTAAGGCGTCTTCGTGCGGCAGCGGCAGCGGCAGCTAG	YFVCWYWIHGSVKASSCGSGSGS*
ATGTTTTTGTTTCATCGGTGGGTGTCGGGTAAGCTGTATACGGATTATTGCGGCAGCGGCAGCGGCAGCTAG	YFLFHRWVSGKLYTDYCGSGSGS*
ATGTTTGTGTTGTTTTATATTAAGCATGGGCTTGTTGCGTATCGCCATTGCGGCAGCGGCAGCGGCAGCTAG	YFVLFYIKHGLVAYRHCGSGSGS*
ATGTTTGTTCTGTGGTTTCGGACGAATAGTCGTGTTGCGAGTGCTACTTGCGGCAGCGGCAGCGGCAGCTAG	YFVLWFRTNSRVASATCGSGSGS*
ATGGTGACTTTTTATACGTGTAGGGATTCGGGGATCCCTGTTCATTGGTGCGGCAGCGGCAGCGGCAGCTAG	YVTFYTCRDSGIPVHWCGSGSGS*
ATGTTTTTGTTTCATCGGTGGGTGTCGGGTAAGCTGTATACGGATTATTGCGGCAGCGGCAGCGGCAGCTAG	YFLFHRWVSGKLYTDYCGSGSGS*
ATGTTTGTTGTGTGGTATTGGGAGAATGATATTATTCATTGGAAGAGGTGCGGCAGCGGCAGCGGCAGCTAG	YFVVWYWENDIIHWKRCGSGSGS*
ATGTTTGTTTGTTTTTATTTTATTGAGGGTAAGCTTTCTAATTATAGTTGCGGCAGCGGCAGCGGCAGCTAG	YFVCFYFIEGKLSNYSCGSGSGS*
ATGTTTTTGTGTTATCGGTTTATTGATGGTCGTTTGTTTATTCTGTATTGCGGCAGCGGCAGCGGCAGCTAG	YFLCYRFIDGRLFILYCGSGSGS*
ATGTTTGTTACTTTTTATTTTAATAATTCTGTTCTTTTTTATTCTGTTTGCGGCAGCGGCAGCGGCAGCTAG	YFVTFYFNNSVLFYSVCGSGSGS*
ATGTTTATTTGTTGGTATTTTTTGAGGAATCGTGTGCATTCGAGTCCCTGCGGCAGCGGCAGCGGCAGCTAG	YFICWYFLRNRVHSSPCGSGSGS*
ATGTTTTTGTGTACGAAGTGGAATTATGGTCGTTGGTATCCGTTTTAGTGCGGCAGCGGCAGCGGCAGCTAG	YFLCTKWNYGRWYPF*CGSGSGS*
ATGTTTGTTTGTTTTTATTTTATTGAGGGTAAGCTTTCTAATTATAGTTGCGGCAGCGGCAGCGGCAGCTAG	YFVCFYFIEGKLSNYSCGSGSGS*
ATGTTTGTTTGTTTTTATTTTATTGAAGGTAAGCTTTCTAATTATAGTTGCGGCAGCGGCAGCGGCAGCTAG	YFVCFYFIEGKLSNYSCGSGSGS*
ATGTTTGTTGTGTGGTATTGGGAGAATGATATTATTCATTGGAAGAGCTGCGGCAGCGGCAGCGGCAGCTAG	YFVVWYWENDIIHWKSCGSGSGS*
ATGTTTTTGTATAATATTTGGATTAATGGTCGGTTTCAGTTGTTGCCGTGCGGCAGCGGCAGCGGCAGCTAG	YFLYNIWINGRFQLLPCGSGSGS*
ATGTTTCTTGCGCGGTATTGGCTTAAGGATATGATTCATAGGAATATGTGCGGCAGCGGCAGCGGCAGCTAG	YFLARYWLKDMIHRNMCGSGSGS*
ATGTTTGTGAATTGGTATTGGCATGGTGAGAAGCTTTTTTATAGGCATTGCGGCGGCGGCAGCGGCAGCTAG	YFVNWYWHGEKLFYRHCGGGSGS*
ATGTTTGTTTGTTATATTTGGAGTAATCATGTGATAAGGTTGGTTCGCTGCGGCAGCGGCAGCGGCAGCTAG	YFVCYIWSNHVIRLVRCGSGSGS*
ATGTTTGTGAAGGGTTTTTGGACTGCTCGTGGGTATATTCTTGAGTATTGCGGCAGCGGCAGCGGCAGCTAG	YFVKGFWTARGYILEYCGSGSGS*
ATGATTTATTGTCATACTTGTTCTCTTGCGCATTATACTTTTTGTATCTGCGGCAGCGGCAGCGGCAGCTAG	YIYCHTCSLAHYTFCICGSGSGS*
ATGACTTATTATGTGCTTCTGCAGAGGTGGCCTCCTGTTTGGGCGCCTTGCGGCAGCGGCAGCGGCAGCTAG	YTYYVLLQRWPPVWAPCGSGSGS*
ATGTTTGTGCGGTGGTATTTTCTGCCGGATGGGAAGGTGTATTCGACCTGCGGCAGCGGCAGCGGCAGCTAG	YFVRWYFLPDGKVYSTCGSGSGS*
ATGTTTGTGAATTGGTATTGGCATGGTGAGAAGCTTTTTTATAGGTATTGCGGCAGCGGCAGCGGCAGCTAG	YFVNWYWHGEKLFYRYCGSGSGS*
ATGATTCCTTTTTCGTGTTTTGATTTGAATATTTTTTCTAATTCTTTTTGCGACAGCGGCAGCGGCAGCTAG	YIPFSCFDLNIFSNSFCDSGSGS*
ATGTTTTTTAAGTATTGGTGTTCTAATTATAAGTTTCGGACGAAGCATTGCGGCAGCGGCAGCGGCAGCTAG	YFFKYWCSNYKFRTKHCGSGSGS*
ATGTTTGTTTGTTTTAAGTTTTATAATCAGAGGCTTTTTTCGTCGTACTGCGGCAGCGGCAGCGGCAGCTAG	YFVCFKFYNQRLFSSYCGSGSGS*
ATGTTTGTGTCGTGGAAGTGGTATGATGGTAGGCTTCTGGTTGAGCAGTGCGGCAGCGGCAGCGGCAGCTAG	YFVSWKWYDGRLLVEQCGSGSGS*
ATGTTTTTGATTCAGTATTTTGATAAGGATCGGTTTCGTGCGATTTATTGCGGCAGCGGCAGCGGCAGCTAG	YFLIQYFDKDRFRAIYCGSGSGS*
ATGTTTCTGAGTACTTATTTTAAGGATGGGTCTTTTTATCAGATGTATTGCGGCAGCGGCAGCGGCAGCTAG	YFLSTYFKDGSFYQMYCGSGSGS*
ATGTTTTTGATTCAGTATTTTGATAAGGATCGGTTTCGTGCGATTTATTGCGGCAGCGGCAGCGGCAGCTAG	YFLIQYFDKDRFRAIYCGSGSGS*
ATGTTTGTGTGTTGGTATTGGATTCATGGTTCTGTTAAGGCGTCTTCGTGCGGCAGCGGCAGCGGCAGCTAG	YFVCWYWIHGSVKASSCGSGSGS*
ATGTTTTTGTGTACGAAGTGGAATTATGGTCGCTGGTATCTGTTTTATTGCGGCAGCGGCAGCGGCAGCTAG	YFLCTKWNYGRWYLFYCGSGSGS*
ATGTTTATTTTGCAGACGTGGAATGATGGTTGGTATAGTATTAAGTATTGCGGCAGCGGCAGCGGCAGCTAG	YFILQTWNDGWYSIKYCGSGSGS*
ATGCGTTATTGTTTTGGTGCTAATATTCAGATTTATATTTATTCTGCTTGCGGCAGCGGCAGCGGCAGCTAG	YRYCFGANIQIYIYSACGSGSGS*
ATGTTTTTGTGTCAGTATTGGTTGCATAGTCGTTGTTTTTTGACTTTGTGCGGCAGCGGCAGCGGCAGCTAG	YFLCQYWLHSRCFLTLCGSGSGS*
ATGTTTGTTTGTTTTTATTTTATTGAGGGTAAGCTTTCTAATTATAGGTGCGGCAGCGGCAGCGGCAGCTAG	YFVCFYFIEGKLSNYRCGSGSGS*
ATGTTTGTTAAGGCTCATTGGAATAATCATACTCTGACGCTGAATAATTGCGGCAGCGGCAGCGGCAGCTAG	YFVKAHWNNHTLTLNNCGSGSGS*
ATGTTTCTTTGTCAGCGTTTTCATGATGATATTTATGAGCTGTGGCGTTGCGGCAGCGGCAGCGGCAGCTAG	YFLCQRFHDDIYELWRCGSGSGS*
ATGTTTCTGAGTACTTATTTTAAGGATGGGTTTTTTTATCAGATGTACTGCGGCAGCGGCAGCGGCAGCTAG	YFLSTYFKDGFFYQMYCGSGSGS*
ATGTTTGTTAGGTGGACGTGGAGTGATGGTATTGCGGTTGCGTATCGTTGCGGCAGCGGCAGCGGCAGCTAG	YFVRWTWSDGIAVAYRCGSGSGS*
ATGTTTTTGATGCAGTATTTTGATAAGGATCGGTTTCGTGCGATTTACTGCGGCAGCGGCAGCGGCAGCTAG	YFLMQYFDKDRFRAIYCGSGSGS*
ATGTTTATTTGTCATAAGTTTAATGATGGGTTTGTATCTGTTTGGATCTGCGGCAGCGGCAGCGGCAGCTAG	YFICHKFNDGFVSVWICGSGSGS*
ATGTTTCCTTTTTAGCGGGTTCATGATGATATTTATGATCTGTTTCGTTGCGGCAGCGGCAGCGGCAGCTAG	YFPF*RVHDDIYDLFRCGSGSGS*
ATGTTTGTTAGGTGGTATTGGTCTGGTGATGGGATTGTGCATAGTGAGTGCGGCAGCGGCAGCGGCAGCTAG	YFVRWYWSGDGIVHSECGSGSGS*
ATGTTTGTTGTGTGGTATTGGGAGAATGATATTATTCATTGGAAGAGGTGCGGCAGCGGCAGCGGCAGCTAG	YFVVWYWENDIIHWKRCGSGSGS*
ATGTTTGTTACTTGGTCTTGGAATAATGGGTTGGTGCGTGGTAGTTATTGCGGCAGCGGCAGCGGCAGCTAG	YFVTWSWNNGLVRGSYCGSGSGS*
ATGTTTCTGAGTACTTATTTTAAGGATGGGTTTTTTTATCAGATGTACTGCGGCAGCGGCAGCGGCAGCTAG	YFLSTYFKDGFFYQMYCGSGSGS*
ATGTTTGTGTGTTGGTATTGGATTCATGGTTCTGTTAAGGCGCCTTCGTGCGGCAGCGGCAGCGGCAGCTAG	YFVCWYWIHGSVKAPSCGSGSGS*
ATGTTTTTGTGTCAGGAGTTTAAGGCTAGGATTTATTATGCGAGTTATTGCGGCAGCGGCAGCGGCAGCTAG	YFLCQEFKARIYYASYCGSGSGS*
ATGTTTTTGATTCAGTATTTTGATAAGGATCGGGTTCGAGCGATTTATTGCGGCAGCGGCAGCGGCAGCTAG	YFLIQYFDKDRVRAIYCGSGSGS*
ATGTTTGTTTGTTTTTATTTTATTGAGGGTAAGCTTTCTAATTATAGTTGCGGCAGCGGCAGCGGCAGCTAG	YFVCFYFIEGKLSNYSCGSGSGS*
ATGTTTTTGTGTCAGGAGTTTAATGCTAGGATTTATTATGCGAGCTATTGCGGCAGCGGCAGCGGCAGCTAG	YFLCQEFNARIYYASYCGSGSGS*
ATGTTTGTTGTGTGGTATTGGGAGAATGATATTATTTATTGGAAGAGGTGCGGCAGCGGCAGCGGCAGCTAG	YFVVWYWENDIIYWKRCGSGSGS*
ATGTTTTTGTTTCATCGGTGGGTGTCGGGTAAGCTGTATACGGATTATTGCGGCAGCGGCAGCGGCAGCTAG	YFLFHRWVSGKLYTDYCGSGSGS*
ATGTTTGTGTCATACTTGGTATAATGGGAGGGTGACTCTTTTTTTGTGCGGCAGCGGCAGCGGCAGCTAG	YFVSYLV*WEGDSFFVRQRQRQL
ATGTTTCTGTGTTCGTGTTGGATTGGTAATTATTATGTTTTGACGTATTGCGGCAGCGGCAGCGGCAGCTAG	YFLCSCWIGNYYVLTYCGSGSGS*
ATGTTTATGTTTGTTAAGGTTTATAATCATAGTCTGTTTTGGTCGTACTGCGGCAGCGGCAGCGGCAGCTAG	YFMFVKVYNHSLFWSYCGSGSGS*
ATGTTTGTTTGTTTTAAGTTTTATAATCAGAGGCTTTTTTCGTCGTACTGCGGCAGCGGCAGCGGCAGCTAG	YFVCFKFYNQRLFSSYCGSGSGS*
ATGTTTCTGATTGCTTTTTTTAAGAATGGGCATCTGATTCAGTCGTATTGCGGCAGCGGCAGCGGCAGCTAG	YFLIAFFKNGHLIQSYCGSGSGS*
ATGTTTATTACTTATTTTTGGGATAATCAGAGGGTTCGTTTGCTGTATTGCGGCAGCGGCAGCGGCAGCTAG	YFITYFWDNQRVRLLYCGSGSGS*
ATGTTTATTACGCAGTATTGGAAGCAGAATGTTTTTATGATTAGGTATTGCGGCAGCGGCAGCGGCAGCTAG	YFITQYWKQNVFMIRYCGSGSGS*
ATGTTTTATTGTTGGTGGTTTGTTGGGAGGCGGTATAAGAGTGTGTACTGCGGCAGCGACAGCGGCAGCTAG	YFYCWWFVGRRYKSVYCGSDSGS*
ATGTTTGTGTGTTGGTATTGGATTCATGGTTCTGTTAAGGCGTCTTCCTGCGGCAGCGGCAGCGGCAGCTAG	YFVCWYWIHGSVKASSCGSGSGS*
ATGTTTTTGTGTACGAAGTGGAATTATGGTCGTTGGTATCTGATTTATTGCGGCAGCGGCAGCGGCAGCTAG	YFLCTKWNYGRWYLIYCGSGSGS*
ATGTTTGTTCGTTTGACGTGGGAGTCTGGGCAGGTTATTAGTGTGTATTGCGGCAGCGGCAGCGGCAGCTAG	YFVRLTWESGQVISVYCGSGSGS*
ATGTTTGTGCGGTGGTATTTTCTGCCGGATGGGAAGGTGTATTCGACGTGCGGCAGCGGCAGCGGCAGCTAG	YFVRWYFLPDGKVYSTCGSGSGS*
ATGTTTGTGCGGTAGTATTTTCTGCCGGATGGGAAGGTGTATTCGACCTGCGGCAGCGGCAGCGGCAGCTAG	YFVR*YFLPDGKVYSTCGSGSGS*
ATGTTTATTTTGCAGACGTGGAATGATGGTTGGAATAGTATTAAGAATTGCGGCAGCGGCAGCGGCAGCTAG	YFILQTWNDGWNSIKNCGSGSGS*
ATGTTTGTTTGTTTTTATTTTATTGAGGGTAAGCTTCCTAATTATAGTTGCGGCAGCGGCAGCGGCAGCTAG	YFVCFYFIEGKLPNYSCGSGSGS*
ATGTTTGTGTGTTGGTATTGGATTCATGGGTCTGTTAAGTCGTCTTTGTGCGGCAGCGGCAGCGGCAGCTAG	YFVCWYWIHGSVKSSLCGSGSGS*
ATGTTTGTGGTGAGTTATTTTATTGCTGGTCGGTTTTATGCTCGTTATTGCGGCAGCGGCAGCGGCAGCTAG	YFVVSYFIAGRFYARYCGSGSGS*
ATGTTTGTTTGTTTTTATTTTATTGAGGGTAAGCTTTCTAATTATAGTTGCGGCAGCGGCAGCGGCAGCTAG	YFVCFYFIEGKLSNYSCGSGSGS*
ATGTTTTTGAGTATGTTTTGGGATAATGGGTCGTTGGTGCTGTTTTATTGCGGCAGCGGCAGCGGCAGCTAG	YFLSMFWDNGSLVLFYCGSGSGS*
ATGTTTGTTTGTTTTAAGTTTTATAATCAGAGGCTTTTTTCGTCGTATTGCGGCAGCGGCAGCGGCAGCTAG	YFVCFKFYNQRLFSSYCGSGSGS*
ATGTTTTTGGTTAATAAGTGGAATCCGGATGGTTTTTATTTGCTGTACTGCCGCAGCGGCAGCGGCAGCTAG	YFLVNKWNPDGFYLLYCRSGSGS*
ATGTTTTTTAAGGATAAGTTTGAGAATGGTGTTTATGTTGCTTGTTTTTGCGGCAGCGGCAGCGGCGGCTAG	YFFKDKFENGVYVACFCGSGSGG*
ATGTTTCTGAGTACTTATTTTAAGGATGGGTTTTTTTATCAGACGTATTGCGGCAGCGGCAGCGGCAGCTAG	YFLSTYFKDGFFYQTYCGSGSGS*
ATGGATATTTATTTTGTGTATGTGGGGGATTTTAAGTGGAAGTGGGCCTGCGGCAGCGGCAGCGGCAGCTAG	YDIYFVYVGDFKWKWACGSGSGS*
ATGTTTGTGAAGGGTTTTTGGACTGCTCGTGGGTATATTCTTGAGTATTGCGGCAGCGGCAGCGGCAGCTAG	YFVKGFWTARGYILEYCGSGSGS*
ATGTTTGTTGAGTGGAAGTATGATAAGTCGACGGGGTTGGTTTATGCGTGCGGCAGCGCCAGCGGCAGCTAG	YFVEWKYDKSTGLVYACGSASGS*
ATGTTTTTGATTCAGTATTTTGATAAGGATCGGTTTCGTGCGATTTATTGCGGCAGCGGCAGCGGCAGCTAG	YFLIQYFDKDRFRAIYCGSGSGS*
ATGTTTTTGTTTCATCGGTGGGTGTCGGGTAAGCTGTATACGGATTATTGCGGCAGCGGCAGCGGCAGTTAG	YFLFHRWVSGKLYTDYCGSGSGS*
ATGTTTTTGTTTCATCGGTGGGTGTCGGGTAGGCTGTATACGGATTATTGTGGCAGCGGCAGCGGCAGCTAG	YFLFHRWVSGRLYTDYCGSGSGS*
ATGTTTGTTTGTTTTCATTTTATTGAGGGTAAGCTTTCTAATTATAGCTGCGGCAGCGGCAGCGGCAGCTAG	YFVCFHFIEGKLSNYSCGSGSGS*
ATGTTTGTTACGTGGCGTTTTGTTGATAATATTCTGTTTTCGAATCGTTGCGGCAGCGGCAGCGGCAGCTAG	YFVTWRFVDNILFSNRCGSGSGS*
ATGTTTTTGTGTCATACTTGGTATAATGGGAGGGTGACTCTTTTTTTGTGCGGCAGCGGCAGCGGCAGCTAG	YFLCHTWYNGRVTLFLCGSGSGS*
ATGTTTTTGTTTCATAGGTGGGTGTCGGGTAAGCTGTACACGGATTACTGCGGCAGCGGCAGCGGCAGCTAG	YFLFHRWVSGKLYTDYCGSGSGS*
ATGTTTCTTTGTCAGCGTTTTCATGATGATATTTATGAGCTGTGGCGCTGCGGCAGCGGCAGCGGCAGCTAG	YFLCQRFHDDIYELWRCGSGSGS*
ATGTTTATTTATCATATGATTAATGATGGGTTTGTGTCTGTCTGGATCTGCGGCAGCGGCAGCGGCAGCTAG	YFIYHMINDGFVSVWICGSGSGS*
ATGACTTATTATGTGCTTCTGCAGAGGTGGCCTCCTGTTTGGGCGCCTTGCGGCAGCGGCAGCGGCAGCTAG	YTYYVLLQRWPPVWAPCGSGSGS*
ATGTTTGTTTGTGTTAATTCTTGGAATCATGGGCGTTTTGTTTTGGAGTGCGGCAGCGGCAGCGGCAGCTAG	YFVCVNSWNHGRFVLECGSGSGS*
ATGTTTTTGTGTACGAAGTGGAATTATGGTCGTTGGTATCTGTTTTATTGCGGCAGCGGCAGCGGCAGCTAG	YFLCTKWNYGRWYLFYCGSGSGS*
ATGTTTTTGTGTTATCGGTTTATTGATGGTCTTTTGTTTATTTTGTATTGCGGCAGCGGCAGCGGCAGCTAG	YFLCYRFIDGLLFILYCGSGSGS*
ATGTTTTTGTTTCATCGGTGGGTGTCGGGTAAGCTGTATACGGATTATTGCGGCAGCGGCAGCGGCAGCTAG	YFLFHRWVSGKLYTDYCGSGSGS*
ATGTTTGTTTGTTTTTATTTTATTGAGGGTAAGCTTTCTAATTATAGCTGCGGCAGCGGCAGCGGCAGCTAG	YFVCFYFIEGKLSNYSCGSGSGS*
ATGTTTTTGTGTTATCGGTTTATTGATGGTCGTTTGTTTATTTTGTACTGCGGCAGCGGCAGCGGCAGCTAG	YFLCYRFIDGRLFILYCGSGSGS*
ATGTTTGTTTGTTTTTATTTTATTGAGGGTAAGCTTTCTAATTATAGCTGCGGCAGCGGCAGCGGCAGCTAG	YFVCFYFIEGKLSNYSCGSGSGS*
ATGTTTTTGACGACTATTTGGCTTGATGGTACGGTTCTGTTGCAGTATTGCGGCAGCGGCAGCGGCAGCTAG	YFLTTIWLDGTVLLQYCGSGSGS*
ATGACTTGTCGTTTTCAGTTTAATTGTTATTCGCCGACGACGTGGATTTGCGGCAGCGGCAGCGGCAGCTAG	YTCRFQFNCYSPTTWICGSGSGS*
ATGTTTGTTTGTTTTTATTTTATTGAGGGTAAGCTTTCTAATTATAGCTGCGGCAGCGGCAGCGGCAGCTAG	YFVCFYFIEGKLSNYSCGSGSGS*
ATGTTTTTTTATGGGTATTGGAGATTGGGTCGTTATTATGGGCTGTATTGCGGCAGCGGCAGCGGCAGCTAG	YFFYGYWRLGRYYGLYCGSGSGS*
ATGTTTGTTTGGAATTACTGGCCTCAGATGGGGTTTTTGATGGCTCGGTGCGGCAGCGGCAGCGGCAGCTAG	YFVWNYWPQMGFLMARCGSGSGS*
ATGTTTTTTAAGGATAAGTTTGAGAATGGTGTTTATGTCGCTTGTTTGTGCGGCAGCGGCAGCGGCAGCTAG	YFFKDKFENGVYVACLCGSGSGS*
ATGTTTGTTTGTTTTCAGTTTTATAATCAGAGGCTTTTTTCGTCGTATTGCGGCAGCGGCAGCGGCAGCTAG	YFVCFQFYNQRLFSSYCGSGSGS*
ATGTTTGTGTTGTTTTATATTAAGCATGGGCTTGTTGCGTATCGTTATTGCGGCAGCGGCAGCGGCAGCTAG	YFVLFYIKHGLVAYRYCGSGSGS*
ATGTTTGTTTGTTTTAAGTTTTATAATCAGAGGCTTTTTTCGTCGTATTGCGGCAGCGGCAGCGGCAGCTAG	YFVCFKFYNQRLFSSYCGSGSGS*
ATGTTTGTTTGTTTTAAGTTTTATAATCAGAGTCTTTTTTCGTCGTATTGCGGCAGCGGCAGCGGCAGCTAG	YFVCFKFYNQSLFSSYCGSGSGS*
ATGTTTTTGTGACAGGAGTTTAAGGCTAGGATTTATTATGCGAGTTATGCGGCAGCGGCAGCGGCAGCTAG	YFL*QEFKARIYYASYAAAAAAA
ATGTTTCTTTGTCAGCGTTTTCATGATGATATTTACGAGCTGTGGCGCTGCGGCAGCGGCAGCGGCAGCTAG	YFLCQRFHDDIYELWRCGSGSGS*
ATGTTTTTGTGTCAGGAGTTTAAGGCTAGGATTTATTATGCGAGTTATTGCGGCAGCGGCAGCGGCAGCTAG	YFLCQEFKARIYYASYCGSGSGS*
ATGTTTTTTAAGGATAAGTTTGAGAATGGTGTTTATGTTGCTTGTTTCTGCGCCAGCGGCAGCGGCAGCTAG	YFFKDKFENGVYVACFCASGSGS*
ATGTTTGTTATGTGGACGTGGAGTGATGGTATTGCGGTTGCGTATCGCTGCGGCAGCGGCAGCGGCAGCTAG	YFVMWTWSDGIAVAYRCGSGSGS*
ATGTGGCATAAGTTTAGGAATCATGGGAGTTATTTTGCTGCGTGGTCGTGCGGCAGCGGCAGCGGCAGCTAG	YWHKFRNHGSYFAAWSCGSGSGS*
ATGTTTGTTTGTTTTAAGTTTTATAATCAGAGGCTTTTTTCGTCGTACTGCGGCAGCGGCAGCGGCAGCTAG	YFVCFKFYNQRLFSSYCGSGSGS*
ATGTTTGTGAATTGGTATTGGCATGGTGAGAAGCTTTTTTATAGGTATTGCGGCAGCGGCAGCGGCAGCTAG	YFVNWYWHGEKLFYRYCGSGSGS*
ATGTTTGTGCGGCGGTATTTTCTGCCGGATGGGAAGGTGTATTCGACGTGCGGCAGCGGCAGCGGCAGCTAG	YFVRRYFLPDGKVYSTCGSGSGS*
ATGTTTCTTTGTCAGCGTTTTCATGATGATATTTATGAGCTGTGGCGTTGCGGCAGCGGCAGCGGCAGCTAG	YFLCQRFHDDIYELWRCGSGSGS*
ATGTTTGTTAATTTTAAGTTTATTAATGGTAAGCTTGTTTATTGTTCGTGCGGCAGCGGCAGCGGCAGCTAG	YFVNFKFINGKLVYCSCGSGSGS*
ATGTTTGTGAAGGGTTTTTGGCCTGCTCGCGGGTATATTATTGAGTACTGCGGCAGCGGCAGCGGCAGCTAG	YFVKGFWPARGYIIEYCGSGSGS*
ATGTTTGTTTGTTATGCTAATTGGCTTAATGAGGTTTTTTCGTATGTGTGCGGCAGCGGCAGCGGCAGCTAG	YFVCYANWLNEVFSYVCGSGSGS*
ATGTTTTTGATTCAGTATTTTGATAAGGATCGGTTTCGAGCGATTTATTGCGGCAGCGGCAGCGGCAGCTAG	YFLIQYFDKDRFRAIYCGSGSGS*
ATGTGGCTGTGTTGGAGGTGAACGGAGTTTGGTATTACGCTTTTTCGGTGCGGCAGCGGCAGCGGCAGCTAG	YWLCWR*TEFGITLFRCGSGSGS*
ATGTTTTTGTGTTATTGGTTTTCGCATGGTCATTTGCGGCTTGTGCTCTGCGGCAGCGGCAGCGGCAGCTAG	YFLCYWFSHGHLRLVLCGSGSGS*
ATGTTTTTGTGTGCTTTTTGGTATCAGTCGAGGTATACTATTGAGTTGTGCGGCAGCGGCAGCGGCAGCTAG	YFLCAFWYQSRYTIELCGSGSGS*
ATGTTTATTACTTATTTTTGGGATAATCAGAGGGTTAGTTTGCTGTATTGCGGCAGCGGCAGCGGCAGCTAG	YFITYFWDNQRVSLLYCGSGSGS*
ATGTTTCTTTGTCAGCGTTTTCATGATGATATTTATGAGCTGTGGCGCTGCGGCAGCGGCAGCGGCAGCTAG	YFLCQRFHDDIYELWRCGSGSGS*
ATGTTTCTTTGTCAGCGTTTTCATGATGATATTTATGAGCTGTGGCGTTGCGGCAGCGGCAGCGGCAGCTAG	YFLCQRFHDDIYELWRCGSGSGS*
ATGTTTTTGATTCAGTATTTTGATAAGGATCGGTTTCGTGCGATTTATTGCGGCAGCGGCAGCGGCAGCTAG	YFLIQYFDKDRFRAIYCGSGSGS*
ATGTTTTTTAAGGATAAGTTTGAGAATGGTGTTTATGTTGCTTGTTTCTGCGGCAGCGGCAGCGGCAGCTAG	YFFKDKFENGVYVACFCGSGSGS*
ATGTTTGTGACTTGGACTTTTATTAATGGTAAGCTGAGGTCGCTTTCGTGCGGCAGCGGCAGCGGCAGCTAG	YFVTWTFINGKLRSLSCGSGSGS*
ATGTTTTTGGTTAATAAGTGGAATCCGGATGGTTTTTATTTGCTTTATTGCGGCAGCGGCAGCGGCAGCTAG	YFLVNKWNPDGFYLLYCGSGSGS*
ATGTTTGTGCGGTGGTATTTTCTGCCGGATGGGAAGGTGTATTCGACGTGCGGCAGCGGCAGCGGCAGCTAG	YFVRWYFLPDGKVYSTCGSGSGS*
ATGTTTGTGAATTGGTAATGGCATGGAGAGAAGCTTTTTTATAGGTATTGCGGCAGCGGCAGCGGCAGCTAG	YFVNW*WHGEKLFYRYCGSGSGS*
ATGTTGGTTTGTTTTTATTTTATTGAGGGTAAGCTTTCTAATTATAGTTGCGGCAGCGGCAGCGGCAGCTAG	YLVCFYFIEGKLSNYSCGSGSGS*
ATGTTTGTTCGTTTTACGTGGGATTCTGGCCAGGTTATTAGTGTGTATTGCGGCAGCGGCAGCGGCAGCTAG	YFVRFTWDSGQVISVYCGSGSGS*
ATGACTAACTATGTGCTTCTCCCGTGGTGACCACCTGTTTGGCTGCCTTGCGGCAGCGGCACCGGCAGCTAG	YTNYVLLPW*PPVWLPCGSGTGS*
ATGTTTCTTTGTCAGCGTTTTCATGATGATATTTATGAGCTGTGGCACTGCGGCAGCGGCAGCGGCAGCTAG	YFLCQRFHDDIYELWHCGSGSGS*
ATGTTTGTGAATTGGTATTGGCATGGTGAGAAGCTTTTTTATAGGTATTGCGGCAGCGGCAGCGGCAGCTAG	YFVNWYWHGEKLFYRYCGSGSGS*
ATGTTTTATCATGTTTATTGGCCTGGTCCTGGTTATGATGCGCATTATTGCGGCAGCGGCAGCGGCAGCTAG	YFYHVYWPGPGYDAHYCGSGSGS*
ATGTTTGTTAAGTGGTTTTGGCATAAGGGTCAGCTGTTTCCTAAGTGGTGCGGCAGCGGCAGCGGCAGCTAG	YFVKWFWHKGQLFPKWCGSGSGS*
ATGTTTGTGTCGTGGAAGTGGTATGATGGTAGGCTTCTGGTTGAGCAGTGCGGCAGCGGCAGCGGCAGTTAG	YFVSWKWYDGRLLVEQCGSGSGS*
ATGTTTGTTTGTTTTTATTTTATTGAGGGTAAGCTTTCTAATTATAGCTGCGGCAGCGGCAGCGGCAGCTAG	YFVCFYFIEGKLSNYSCGSGSGS*
ATGTTTACTCGGTTTTCGTCTATGCAGGGGATGTTTCCTAATTATGATTGCGGCAGCGGCAGCGGCGGCTAG	YFTRFSSMQGMFPNYDCGSGSGG*
ATGATTATTTTTAATTGGTATTGGGATGCGGCGGGGGCTTTTCCGTTTTGCGGCAGCGGCAGCGGCAGCTAG	YIIFNWYWDAAGAFPFCGSGSGS*
ATGTTTGTTACTTTTTATTTTAATAATTCTGTTCTTTTTTATTCCGTTTGCGGCAGCGGCAGCGGCAGCTAG	YFVTFYFNNSVLFYSVCGSGSGS*
ATGTTTCTTTATCAGCGTTTTCATGATGATATTTATGAGCTGTGGCGCTGCGGCAGCGGCAGCGGCAGCTAG	YFLYQRFHDDIYELWRCGSGSGS*
ATGTTTGTGACGTATTATTTTGATGGTTTGAAGTTTAAGCTGGTGTGCTGCGGCAGCGGCAGCGGCAGCTAG	YFVTYYFDGLKFKLVCCGSGSGS*
ATGCTTGAGGTGAGGTATTTGAGGGCTGCGCGGTCTTAGGCTCGTTAGTGCGGCAGCGGCAGCGGCAGCTAG	YLEVRYLRAARS*AR*CGSGSGS*
ATGTGTGTTTGTTTTAATTTTTATTATCAGATTCGTTTTTCGTCTTACTGCGGCAGCGGCAGCGGCAGCTAG	YCVCFNFYYQIRFSSYCGSGSGS*
ATGTTTGTTTGTTATGCTAATTGGCTTAATGAGGTTTTTTCGTATGTGTACGGCAGCGGCAGCGGCAGCTAG	YFVCYANWLNEVFSYVYGSGSGS*
ATGTTTTTTTGTGTGAATAGGTGGTGTGATGGTCGTTATCGTTTGGCGTGCGGCAGCGGCAGCGGCAGCTAG	YFFCVNRWCDGRYRLACGSGSGS*
ATGTTTGTTTGTTTTTATTTTATTGAGGGTAAGCTTTCTAATTATAGTTGCGGCAGCGGCAGCGGCAGCTAG	YFVCFYFIEGKLSNYSCGSGSGS*
ATGTTTGTTTGTTTTAAGTTTTATAATCAGAGGCTTTTTTCGTCGTATTGCGGCAGCGGCAGCGGCAGCTAG	YFVCFKFYNQRLFSSYCGSGSGS*
ATGTTTCTTTGTCAGCGTTTTCATGATGATATTTATGAGCTGTGGCGTTGCGGCAGCGGCAGCGGCAGCTAG	YFLCQRFHDDIYELWRCGSGSGS*
ATGTTTGTGACGTGGTCTTTTGGGTCTGATGGTTTGATTTATAGTCACTGCGGCAGCGGCAGCGGCAGCTAG	YFVTWSFGSDGLIYSHCGSGSGS*
ATGTTTCTTTGTCACCGTTTTCATGATGATATTTATGAGCTGTGGCGCTGCGGCAGCGGCAGCGGCAGCTAG	YFLCHRFHDDIYELWRCGSGSGS*
ATGTTTTTTAAGGATAAGTTTGAGAATGGTGTTTATATTGCTTGTTTTTGCGGCAGCGGCAGCGGCAGCTAG	YFFKDKFENGVYIACFCGSGSGS*
ATGTTTGTGTGTTGGTATTGGATTCATTGTTCTGTTAAGGCGTCTTCCTGCGGCAGCGGCAGCGGCAGCTAG	YFVCWYWIHCSVKASSCGSGSGS*
ATGTTTTTGATTCAGTATTTTGATAAGGATCGGTTTCGTGCGATTTATTGCGGCAGCGGCAGCGGCAGCTAG	YFLIQYFDKDRFRAIYCGSGSGS*
ATGTTTGTTTGTTTTTATTTTATTGAGGGTAAGCTTTCTAATTATAGCTGCGGCAGCGGCAGCGGCAGCTAG	YFVCFYFIEGKLSNYSCGSGSGS*
ATGTTTCTTTGTCAGCGTTTTCATGATGATATTTATGAGCTGTGGCGTTGCGGCAGCGGCAGCGGCAGCTAG	YFLCQRFHDDIYELWRCGSGSGS*
ATGTTTTTGAAGATTGAGTGGATTGATTCGGCGTTTCGTTTGGTGTACTGCGGCAGCGGCAGCGGCAGCTAG	YFLKIEWIDSAFRLVYCGSGSGS*
ATGTTTGTTACTTTTTATTTTAATAATTCTGTTCTTTTTTATTCTGTTTGCGGCAGCGGCAGCGGCAGCTAG	YFVTFYFNNSVLFYSVCGSGSGS*
ATGTTTGTTTGTTTTTATTTTATTGAGGGTAAGCTTTCTAATTATAGTTGCGGCAGCGGCAGCGGCAGCTAG	YFVCFYFIEGKLSNYSCGSGSGS*
ATGTTTGTGTTTTGGGTTTTTGATGCTAGGACTGGTCGGGTTCGTGTGTGCGGCAGCGGCAGCGGCAGCTAG	YFVFWVFDARTGRVRVCGSGSGS*
ATGAGTAGGTATTGTCTGACTGCTTTTCCGCACCTGAGGTTGCATGCCTGCGGCAGCGGCAGCGGCAGCTAG	YSRYCLTAFPHLRLHACGSGSGS*
ATGTTTGTGGTGAGTTATTTTATTGCTGGTCGGTTTTATGCTCGTTATTGCGGCAGCGGCAGCGGCAGCTAG	YFVVSYFIAGRFYARYCGSGSGS*
ATGTTTCTTTGTCAGCGTTTTCATGATGATATTTATGAGCTGTGGCGTTGCGGCAGCGGCAGCGGCAGCTAG	YFLCQRFHDDIYELWRCGSGSGS*
ATGTTCGTGGAGTGGATTTGGTTTAATAATCGGTTGGTGGCGCAGTACTGCGGCAGCGGCAGCGGCAGCTAG	YFVEWIWFNNRLVAQYCGSGSGS*
ATGTTTCTTTGTCAGCGTTTTCATGATGATATTTATGAGCTGTGGCGCTGCGGCAGCGGCAGCGGCAGCTAG	YFLCQRFHDDIYELWRCGSGSGS*
ATGGGTGCGTATGTGGCTTTTGGTGTGTGGATTTGGAAGTCGGTTGATTGCGGCAGCGGCAGCGGCAGCTAG	YGAYVAFGVWIWKSVDCGSGSGS*
ATGTTTGTGTGTTGGTATTGGATTCATGGTTCTGTTAAGGCGTCTTCGTGCGGCAGCGGCAGCGGCAGCTAG	YFVCWYWIHGSVKASSCGSGSGS*
ATGCTGCGGCAGGGGAGCGGCAGCTAG	YLRQGSGS*
ATGTTTGTTACTTTTCTGTGGTATGAGGGGTATATTCGGGGTCATTACTGCGGCAGCGGCAGGGGCAGCTAG	YFVTFLWYEGYIRGHYCGSGRGS*
ATGTTTCTTTGTCAGCGTTTTCATGATGATATTTATGAGCTGTGGCGCTGCGGCAGCGGCAGCGGCAGCTAG	YFLCQRFHDDIYELWRCGSGSGS*
ATGTTTTTGTTTCATCGGTGGGTGCCGGGTAAGCTGTATACGGATTACTGCGGCAGCGGCAGCGGCAGCTAG	YFLFHRWVPGKLYTDYCGSGSGS*
ATGTTTCTTTGTCAGCGTTTTCATGATGATATTTATGAGCTGTGGTACTGCGGCAGCGGCAGCGGCAGCTAG	YFLCQRFHDDIYELWYCGSGSGS*
ATGTTTGTGAATTGGTATTGGCATGGTGAAAAGCTATTTTATAGGTACTGCGGCAGCGGCAGCGGCAGCTAG	YFVNWYWHGEKLFYRYCGSGSGS*
ATGTTTGTTTGTTTTTATTTTATTGAGGGTAAGCTTTCTAATTATAGCTGCGGCAGCGGCAGCGGCAGCTAG	YFVCFYFIEGKLSNYSCGSGSGS*
ATGTTTGTTTGTTTTTATTTTATTGAGGGTAAGCTTTCTAATTATAGTTGCGGCAGCGGCAGCGGCAGCTAG	YFVCFYFIEGKLSNYSCGSGSGS*
ATGTTTGTGAATTGGTATTGGCATGGTGAGAAGCTTTTTTATAGGTACTGCGGCAGCGGCAGCGGCAGCTAG	YFVNWYWHGEKLFYRYCGSGSGS*
ATGTTTGTTACTTTTCTGTGGTATGAGGGGTATATTCGGGGTCATTACTGCGGCAGCGGCAGCGGCAGCTAG	YFVTFLWYEGYIRGHYCGSGSGS*
ATGTTTTTCTGTCAGGAGTTTAAGGCTAGGATTTATTATGCGAGTTACTGCGGCAGCGGCAGCGGCGGCTAG	YFFCQEFKARIYYASYCGSGSGG*
ATGTCTCATCGTTGGCGTTCTGATGGGATGATTTGTATTGGGTGGCGTTGCGGCAGCGGCAGCGGCAGCTAG	YSHRWRSDGMICIGWRCGSGSGS*
ATGTTTGTTTGTTTTTATTTTATTGAGGGTAAGCTTTCTAATTATAGTTGCGGCAGCGGCAGCGGCAGCTAG	YFVCFYFIEGKLSNYSCGSGSGS*
ATGTTTGTTTTGTGGGTTTTTGATGAGGGGAGTGTTACTGCTCTGTATTGCGGCAGCGGCAGCGGCAGCTAG	YFVLWVFDEGSVTALYCGSGSGS*
ATGTTTCTTTGTCAGCGTTTTCATGATGATATTTATGAGCTGTGGCGTTGCGGCAGCGGCAGCGGCAGCTAG	YFLCQRFHDDIYELWRCGSGSGS*
ATGTTTCTTTGTGATCGGTGGAGTAGGGGTGTTTATTGGTTGGTGCGCTGCAGCAGCGGCAGCGGCAGCTAG	YFLCDRWSRGVYWLVRCSSGSGS*
ATGTTTGTTCAGTGGCTTTTTAGGTTTGGTCGTCTGGAGTGGCAGTATTGCGGCAGCGGCAGCGGCAGTTAG	YFVQWLFRFGRLEWQYCGSGSGS*
ATGTTTGTTAGGTTTATTTGGGAGCATGATAAGGTTATTGCTATTAGTTGCGGCAGCGGCAGCGGCAGCTAG	YFVRFIWEHDKVIAISCGSGSGS*
ATGTTTTTGATTCAGTATTTTGATAAGGATCGGTTTCGTGCGATTTATTGCGGCAGCGGCAGCGGCAGCTAG	YFLIQYFDKDRFRAIYCGSGSGS*
ATGTTTTTGTATTATATTTGGATTAATGGACGGTTTCAGGGCTTGCTGTGCGGCAGCGGCAGCGGCAGCTAG	YFLYYIWINGRFQGLLCGSGSGS*
ATGTTTGTTCTGTGGTTTTGGACGAATGGTCGTGTTGCGAGTGCTACGTGCGGCAGCGGCAGCGGCAGCTAG	YFVLWFWTNGRVASATCGSGSGS*
ATGTTTGTTTGTTTTTATTTTATTGAGGGTAAGCTTTCTAATTATAGTTGCGGCAGCGGCAGCGGCAGCTAG	YFVCFYFIEGKLSNYSCGSGSGS*
ATGTTTGTTCTGTGGTTTTGGACGAATGGTCGTGTTGCGAGTGCTACTTGCGGCAGCGGCAGCGGCAGCTAG	YFVLWFWTNGRVASATCGSGSGS*
ATGTTTCTGCAGTATTATTGGCATGATCATCAGTATTATTCGTTGTATTGCGGCAGCGGCAGCGGCAGCTAG	YFLQYYWHDHQYYSLYCGSGSGS*
ATGTTTGTTTGTTTTAAGTTTTATAATCAGAGGCTTTTTTCGTCGTATTGCGGCAGCGGCAGCGGCAGCTAG	YFVCFKFYNQRLFSSYCGSGSGS*
ATGTTTGTTGTGTGGTATTGGGAGAATGATATTATTCATTGGAAGAGGTGCAGCAGCGGCAGCGGCAGCTAG	YFVVWYWENDIIHWKRCSSGSGS*
ATGTTTTTGTATTATATTTGGATTAATGGACGGTTTCTGTTGTTGCCGTGCGGCAGCGGCAGCGGCAGCTAG	YFLYYIWINGRFLLLPCGSGSGS*
ATGTTTATGGTTTAGCTTAAGATGTCGGGGACGTTGTATGTTATTAAGTGCGGCAGCGGCAGCGGCAGCTAG	YFMV*LKMSGTLYVIKCGSGSGS*
ATGTTTCTGAGGTATGTGTGGCTGTCGGATAAGTTGCAGTTGCTTTACTGCGGCAGCGGCAGCGGCAGCTAG	YFLRYVWLSDKLQLLYCGSGSGS*
ATGTTTGTTTGTTTTTATTTTATTGAGGGTAAGCTTTCTAATTATAGTTGCGGCAGCGGCAGCGGCAGCTAG	YFVCFYFIEGKLSNYSCGSGSGS*
ATGTTTGTTTGTTTTTATTTCATTGAGGGTAAGCTTTCTAATTATAGCTGCGGCAGCGGCAGCGGCAGCTAG	YFVCFYFIEGKLSNYSCGSGSGS*
ATGTTCGTGGTGAGTTATTTTATTGCTGGTCGGTTTTATGCTCGGTACTGCGGCAGCGGCAGCGGCAGCTAG	YFVVSYFIAGRFYARYCGSGSGS*
ATGTTTCTTTGTCAGCGTTTTCATGATGATATTTATGAGCTGTGGCGCTGCGGCAGCGGCAGCGGCAGCTAG	YFLCQRFHDDIYELWRCGSGSGS*
ATGTTTGTTTGTAGTACTTGGATTAATAGGATTTTTTATTTGTCGCGCTGCGGCAGCGGCAGCGGCAGCTAG	YFVCSTWINRIFYLSRCGSGSGS*
ATGTTTAATGAGAATACTGATCTTCGGTTGCTGTTGGCTTCTGATCCGTGCGGCAGCGGCAGCGGCAGCTAG	YFNENTDLRLLLASDPCGSGSGS*
ATGTTTGTGAAGTGGATTTGGTTTAATGGGGCGGTTTTGCCTATTTTGTGCGGCAGCGGCAGCGGCAGCTAG	YFVKWIWFNGAVLPILCGSGSGS*
ATGTTTGTGAAGGGTTTTTGGACAGCTCGTGGGTATATACTTGAGTATTGCGGCAGCGGCAGCGGCAGCTAG	YFVKGFWTARGYILEYCGSGSGS*
ATGTTTTTGACGACTATTTGGCTTGATGGTACGGTACTGTTGCAGTATTGCGGCAGCGGCAGCGGCAGCTAG	YFLTTIWLDGTVLLQYCGSGSGS*
ATGTTTTTGATTCAGTATTTTGATAAGGATCGATTTCGTGCGATTTATTGCGGCAGCGGCAGCGGCAGCTAG	YFLIQYFDKDRFRAIYCGSGSGS*
ATGTTTTTGATTCAGTATTTTGATAAGGATCGGTTTCGTGCGATTTACTGCGGCAGCGGCAGCGGCAGCTAG	YFLIQYFDKDRFRAIYCGSGSGS*
ATGTTTATTTGTTGGTATTTTTTGAGGAATCGTGTGCATTCGAGTCCTTGCGGCAGCGGCAGCGGCAGCTAG	YFICWYFLRNRVHSSPCGSGSGS*
ATGTTTGTTTGTTTTTATTTTATTGAGGGTAAGCTTTCTAATTATAGCTGCGGCAGCGGCGGCGGCAGCTAG	YFVCFYFIEGKLSNYSCGSGGGS*
ATGTTTCTGTGTCAGGAGTTTAAGGCTAGGATTTATTATGCGAGTTATTGCGGCAGCGGCAGCGGCAGCTAG	YFLCQEFKARIYYASYCGSGSGS*
ATGTTTGTGACTTGGACTTTTATTAATGGGGAGTTGAGGTCGCTTTCGTGCGGCAGCGGCAGCGGCAGCTAG	YFVTWTFINGELRSLSCGSGSGS*
ATGTTTGTGTGTTGGTATTGGATTCATGGTTCTGTTGAGGCGTCTTCGTGCGGCAGCGGCAGCGGCAGCTAG	YFVCWYWIHGSVEASSCGSGSGS*
ATGTTTTTGTGTTATCGGTTTATTGATGGTCGTTTGTTTATTTTGTACTGCGGCAGCGGCAGCGGCAGCTAG	YFLCYRFIDGRLFILYCGSGSGS*
ATGTTTTATTATGGTTATTGGCGTGATTATGTTTATCATGCTCATTACTGCGGCAGCGGCAGCGGCAGCTAG	YFYYGYWRDYVYHAHYCGSGSGS*
ATGTTTTTGTGTACGAAGTGGAATTATGGTCGTTGGTATCTGCTTTATTGCGGCAGCGGCAGCGGCAGCTAG	YFLCTKWNYGRWYLLYCGSGSGS*
ATGTTTTCTGCTCGTTATTTTATTCCTGCTCATCTTTAGTCTCTTTATTGCGGCAGCGGCAGCGGCAGCTAG	YFSARYFIPAHL*SLYCGSGSGS*
ATGTTTCTGGTGAATGTTTGGACTAAGGGGATTTTTAAGATTGTTAGGTGCGGCAGCGGCAGCGGCAGCTAG	YFLVNVWTKGIFKIVRCGSGSGS*
ATGTTTGTGTGTTGGTATTGGTTTCATGGTTCTGTTAAGGCGTCTTCGTGCGGCAGCGGCAGCGGCAGCTAG	YFVCWYWFHGSVKASSCGSGSGS*
ATGTTTGTTTGTCTGAATTTATGGCAGGATAGTCGTTATGTTTTGATTTGCGGCAGCGGCAGCGGCAGCTAG	YFVCLNLWQDSRYVLICGSGSGS*
ATGTTGTTTCTGATTTATCATTGGGTAGATGGTAAGTTGAAGATTATTTGCGGCAGCGGCAGCGGCAGCTAG	YLFLIYHWVDGKLKIICGSGSGS*
ATGTTTGTGTGTTGGTATTGGATTCATGGTTCTGTTAAGGCGTCTTCGTGCGGCAGCGGCAGCGGCAGCTAG	YFVCWYWIHGSVKASSCGSGSGS*
ATGTTTGTGTCGTGGAAGTGGTATGATGGTAGGCTTCTGGTTGAGCAGTGCGGCAGCGGCAGCGGCAGCTAG	YFVSWKWYDGRLLVEQCGSGSGS*
ATGACTTATTATGTGCTTCTGCAGAGGTGGCCTCCTGTTTGGGCGCCCTGCGGCAGCGGCAGCGGCAGCTAG	YTYYVLLQRWPPVWAPCGSGSGS*
ATGTTTGTTTGTTTTTATTTTATTGAGGGTAAGCTTTCTAATTATAGCTGCGGCAGCGGCAGCGGCAGCTAG	YFVCFYFIEGKLSNYSCGSGSGS*
ATGTTTGTGAAGGGTTTTTGGACTGCTCGTGGGTATATTCTTGAGTATTGCGGCAGCGGCAGCGGCAGCTAG	YFVKGFWTARGYILEYCGSGSGS*
ATGTTTGTTTGTTTTTATTTTATTACGGGTACTCTTTCTAATTATAGGTGCGGCAGCGGCAGCGGCAGCTAG	YFVCFYFITGTLSNYRCGSGSGS*
ATGTTTGTGGTGAGTTATTTTATTGCTGGTCGGTTTTATGCTCGTTATTGCGGCAGCGGCAGCGGCAGCTAG	YFVVSYFIAGRFYARYCGSGSGS*
ATGTTTGTTTGTTTTTATTTTATTGAGGGTAAGCTTTCTAATTATAGCTGCGGCAGCGGCAGCGGCAGCTAG	YFVCFYFIEGKLSNYSCGSGSGS*
ATGTTTGTGCGGTGGTATTTTCTGCCGGATGGGAAGGTGTATTCGACGTGCGGCAGCGGCAGCGGCAGCTAG	YFVRWYFLPDGKVYSTCGSGSGS*
ATGTTTTTGTGTTGAGATTGGAATAAGAAGCGGCTTATTCGTAGTGTTTGCGGCAGCGGCAGCGGCAGCTAG	YFLC*DWNKKRLIRSVCGSGSGS*
ATGTTTTTGTGTTATCGGTTTATTGATGGTCGTTTGTTTATTTTGTATTGCGGCAGCGGCAGCGGCAGCTAG	YFLCYRFIDGRLFILYCGSGSGS*
ATGTTTGTTTGTTTTTATTTTATTGAGGGTAAGCTTTCTAATTATAGCTGCGGCAGCGGCAGCGGCAGCTAG	YFVCFYFIEGKLSNYSCGSGSGS*
ATGTTTGTTTATTTTTATTTTATTGAGGGTAAGCTTTCTAATTATAGTTGCGGCAGCGGCAGCGGCAGCTAG	YFVYFYFIEGKLSNYSCGSGSGS*
ATGTTTGTTTGTTTTTATTTTATTGAGGGTAAGCTTTCTAATTATAGCTGCGGCAGCGGCAGCGGCAGCTAG	YFVCFYFIEGKLSNYSCGSGSGS*
ATGTTTTTGCGTACGAAGTGGAATTATGGTCGTTGGTATCTGTTTTACTGCGGCAGCGGCAGCGGCAGCTAG	YFLRTKWNYGRWYLFYCGSGSGS*
ATGTTTGTTTGTTTTTATTTTATTGAAGGTAAGCTTTCTAATTATAGCTGCGGCAGCGGCAGCGGCAGCTAG	YFVCFYFIEGKLSNYSCGSGSGS*
ATGTTTTTGTGTTATCGGTTTATTGATGGTCGTTTGTTTATTTTGTACTGCGGCAGCGGCAGCGGCAGCTAG	YFLCYRFIDGRLFILYCGSGSGS*
ATGTTTGTGGAGAGGTTTTGGCATAATAATCGGTTGGTGGCGCAGTACTGCGGCAGCGGCAGCGGCAGCTAG	YFVERFWHNNRLVAQYCGSGSGS*
ATGTTTGTTATTTGGCTTTTTAATCATGATGGGTTGGTTGTGGCTTACTGCGGCAGCGGCAGCGGCAGCTAG	YFVIWLFNHDGLVVAYCGSGSGS*
ATGTTTGTTTGTTTTAAGTTTTATAATCAGAGGCTTTTTTCGTCGTATTGCGGCAGCGGCAGCGGCAGCTAG	YFVCFKFYNQRLFSSYCGSGSGS*
ATGCTTATTAGGAATCAGCGGCTGAGGCCGAGGTTGGTGCTACGGTATTGCGGCAGCGGCAGCGGCAGCTAG	YLIRNQRLRPRLVLRYCGSGSGS*
ATGAGGAGTTATCTTAATTATTTTTTGGAGAAGCATTTTTTGTCCCTCTGCGGCAGCGGCAGCGGCAGCTAG	YRSYLNYFLEKHFLSLCGSGSGS*
ATGTTTTTGTTTCATCGGTGGGTGTCGGGTAAGCTGTATACGGATTATTGCGGCAGCGGCAGCGGCAGCTAG	YFLFHRWVSGKLYTDYCGSGSGS*
ATGTTTGTTTGTTTTTATTTTAATGAGGGTAGGCTTTCTAATTATAGTTGCGGCAGCGGCAGCGGCAGCTAG	YFVCFYFNEGRLSNYSCGSGSGS*
ATGTTTTTGTTTCATCGGTGGGTGTCGGGTAAGCTGTATACGGATTACTGCGGCAGCGGCAGCGGCAGCTAG	YFLFHRWVSGKLYTDYCGSGSGS*
ATGTTTTTGATTCAGTATTTTGATAAGGATCGGTTTCGTGCGATTTATTGCGGCAGCGGCAGCGGCAGCTAG	YFLIQYFDKDRFRAIYCGSGSGS*
ATGTTTTTGTTTCATCGGTGGGTGTCGGGTAAGCTGTATACGGATTACTGCGGCAGCGGCAGCGGCAGCTAG	YFLFHRWVSGKLYTDYCGSGSGS*
ATGTTTTTGTTTCATCGGTTGGTGTCGGGTAAGCTGTATACGGATTATTGCGGCAGCGGCAGCGGCAGCTAG	YFLFHRLVSGKLYTDYCGSGSGS*
ATGTTTGTGAAGGGTTTTTGGACTGCTCGTGGGTATATCCTTGAGTATTGCGGCAGCGGCAGCGGCAGCTAG	YFVKGFWTARGYILEYCGSGSGS*
ATGTTTCTGTGTTATGAGATTATAGATTGTAAGTATTCGTCTTGGTATTGCGGCAGCGGCAGCGGCAGCTAG	YFLCYEIIDCKYSSWYCGSGSGS*
ATGTTTGTCAATTGGTATTGGCATGGTGAGAAGCTTTTTTATAGGTATTGCGGCAGCGGCAGCGGCAGCTAG	YFVNWYWHGEKLFYRYCGSGSGS*
ATGTTGGTTTGTTTTTATTTTATTGAGGGTAAGCTTTCTAATTATAGCTGCGGCAGCGGCAGCGGCAGCTAG	YLVCFYFIEGKLSNYSCGSGSGS*
ATGTTTGTTTGTTTTAAGTTTTATAATCAGAGGCTTTTTTCGTCGTATTGCGGCAGCGGCAGCGGCAGCTAG	YFVCFKFYNQRLFSSYCGSGSGS*
ATGTTTTTGTGTACGAAGTGGAATTATGGTCGTTGGTATCTGTTTTACTGCGGCAGCGGCAGCGGCAGCTAG	YFLCTKWNYGRWYLFYCGSGSGS*
ATGTTTTTTAAGCATTGGTTTGTGAATGGTTGGTTGGTTGCGACGTATTGCGGCAGCGGCAGCGGCAGCTAG	YFFKHWFVNGWLVATYCGSGSGS*
ATGTTTGTTTGTTTTTATTTTATTGAGGGTAAGCTTTCTAATTATAGTTGCGGCAGCGGCAGCGGCAGCTAG	YFVCFYFIEGKLSNYSCGSGSGS*
ATGTTTCTTTGTCAGCGTTTTCATGATGATATTTATGAGCTGTGGCGCTGCGGCAGCGGCAGCGGCAGCTAG	YFLCQRFHDDIYELWRCGSGSGS*
ATGTTTGTGAATTGGTATTGGCATGGGGAGAAGCTTTTTTATAGGTATTGCGGCAGCGGCAGCGGCAGCTAG	YFVNWYWHGEKLFYRYCGSGSGS*
ATGTTTGTTTGTTTTAAGTTTTATAATCAGAGGCTTTTTTCGTCGTATTGCGGCAGCGGCAGCGGCAGCTAG	YFVCFKFYNQRLFSSYCGSGSGS*
ATGTTTGTTTGTTTTAAGTTTTATAATCAGAGGCTTTTTTCGTCGTACTGCGGCAGCGGCAGCGGCAGCTAG	YFVCFKFYNQRLFSSYCGSGSGS*
ATGTTTGTTTTGCGGTATTGGGAGTATGATATTATTCATTGGAAGAGATGCGGCAGCGGCAGCGGCAGCTAG	YFVLRYWEYDIIHWKRCGSGSGS*
ATGTTTTTGTGTCATACTTGGTATAATGGGAGGGTGACTCTTTTTTTGTGCGGCAGCGGCAGCGGCAGCTAG	YFLCHTWYNGRVTLFLCGSGSGS*
ATGTTTGTTGTGTGGTATTGGGAGAATGATATTATTCATTGGAAGAGGTGCGGCAGCGGCAGCGGCAGCTAG	YFVVWYWENDIIHWKRCGSGSGS*
ATGTTTGTGGTGAGTTATTTTATTGCTGGTCGGTTTTATGCTCGTTACTGCGGCAGCGGCAGCGGCAGCTAG	YFVVSYFIAGRFYARYCGSGSGS*
ATGTTTGTTGGGAGGCATTGGGAGAATGATGATATTCATTGGAAGAGGTGCGGCAGCGGCAGCGGCAGCTAG	YFVGRHWENDDIHWKRCGSGSGS*
ATGTTTTTGTGTACGAAGTGGAACTATGGTCGTTGGTATCTGTTTTACTGCGGCAGCGGCAGCGGCAGCTAG	YFLCTKWNYGRWYLFYCGSGSGS*
ATGGTTCAGAGGGGTAATTCTGAGGTTTAGCTTAATTCTCCGCGGACTTGCGGCAGCGGCAGCGGCAGCTAG	YVQRGNSEV*LNSPRTCGSGSGS*
ATGTTTTTTAAGCATTGGTTTGTGAATGGATGGTTGGTTGCGACGTATTGCGGCAGCGGCAGCGGCAGCTAG	YFFKHWFVNGWLVATYCGSGSGS*
ATGTTTCTGAAGCTTTATTTTGTTGATGGGAAGATTTCGCTTGTTTATTGCGGCAGCGGCAGCGGCAGCTAG	YFLKLYFVDGKISLVYCGSGSGS*
ATGTTTGTGAATTGGTATTGGCATGGTGAGAAGCTTTTTTATAGGTATTGCGGCAGCGGCAGCGGCAGCTAG	YFVNWYWHGEKLFYRYCGSGSGS*
ATGTTTTTGGCTTATGGGTTTTTTAATGGGCGTTTTGCGCTTTATACCTGCGGCAGCGGCAGCTAG	YFLAYGFFNGRFALYTCGSGS*
ATGTTTTTGTGTAGTAAGTGGAGTGATGATTATTTGCAGTTTTATCGCTGCGGCAGCGGCAGCGGCAGCTAG	YFLCSKWSDDYLQFYRCGSGSGS*
ATGTTTTCGAAGATTGAGTGGATTGATTCGGCGTTTCGTTTGGTGTATTGCGGCAGCGGCAGCGGCAGCTAG	YFSKIEWIDSAFRLVYCGSGSGS*
ATGTTTGTTTTTTGGTATTGGAATAGTGGTACGTTGTTGGTTGGGAATTGCGGCAGCGGCAGCGGCAGCTAG	YFVFWYWNSGTLLVGNCGSGSGS*
ATGTTTTTGTGTTATCGGTTTATTGATGGTTGTTTGTTTATTTTGTATTGCGGCAGCGGCAGCGGCAGCTAG	YFLCYRFIDGCLFILYCGSGSGS*
ATGTTTGTTTGTTTTAAGTTTTATAATCAGAGGCTTTTTTCGTCGTATTGCGGCAGCGGCAGCGGCAGCTAG	YFVCFKFYNQRLFSSYCGSGSGS*
ATGCGTTATTTTGGTTGGACTGATGGTTTGGGTCAGACTAAATGGTGGTGCGGCAGCGGCAGCGGCAGCTAG	YRYFGWTDGLGQTKWWCGSGSGS*
ATGTTTGTGGAGTGGTTTTGGTTTAATAATCGGTTGGTGGCGCAGTCCTGCGGCAGCGGCAGCGGCAGCTAG	YFVEWFWFNNRLVAQSCGSGSGS*
ATGTTTGTTACTTGGTCTTGGAATAATGGGTTGGTGCGTGGTAGTTACTGCGGCAGCGGCAGCGGCAGCTAG	YFVTWSWNNGLVRGSYCGSGSGS*
ATGTTTCTTTGTCAGCGTTTTCATGATGATATTTATGAGCTGTGGCGCTGCGGCAGCGGCAGCGGCAGCTAG	YFLCQRFHDDIYELWRCGSGSGS*
ATGTTTGTTGTGTGGTATTGGGAGAATGATATTATTCATTGGAAGAGGTGCGGCAGCGGCAGCGGCAGCTAG	YFVVWYWENDIIHWKRCGSGSGS*
ATGTTTGTTTGTTTTTATTTTATTGAGGGTAAGCTTTCTAATTATAGCTGCGGCAGCGGCAGCGGCAGCTAG	YFVCFYFIEGKLSNYSCGSGSGS*
ATGTTTCTTTGTCAGCGTTTTCATGATGATATTTATGAGCTGTGGCGCTGCGGCAGCGGCAGCGGCAGCTAG	YFLCQRFHDDIYELWRCGSGSGS*
ATGTTTTTTAAGGATAAGTTTGAGAATGGTGTTTATGTTGCCTGTTTTTGCGGCAGCGGCAGCGGCAGCTAG	YFFKDKFENGVYVACFCGSGSGS*
ATGTTTTTGATTCAGTATTTTGATAAGGATCGGTTTCGTGCGATTTACTGCGGCAGCGGCAGCGGCAGCTAG	YFLIQYFDKDRFRAIYCGSGSGS*
ATGTTTGTTTGTTTTTATTTTATTGAGGGTAAGCTTTCTAATTATAGTTGCGGCAGCGGCAGCGGCAGCTAG	YFVCFYFIEGKLSNYSCGSGSGS*
ATGACTTGTCGTTTTTAGTTTAATTGGTATTCGCCGACGACGCGGATTTGCGGCAGCGGCAGCGGCAGCTAG	YTCRF*FNWYSPTTRICGSGSGS*
ATGTTTTTGTGCACGAAGTGGAATTATGGTCGTTGGTATCTGTTTTACTGCGGCAGCGGCAGCGGCAGCTAG	YFLCTKWNYGRWYLFYCGSGSGS*
ATGTTTTTGTGTTATCGGTTTATTGATGGTCGTTTGTTTATTTTGTATTGCGGCAGCGGCAGCGGCAGCTAG	YFLCYRFIDGRLFILYCGSGSGS*
ATGTTTTTGATTCAGTATTTTGATAAGGATCGGTTTCGTGCGATTTATTGCGGCAGCGGCAGCGGCAGCTAG	YFLIQYFDKDRFRAIYCGSGSGS*
ATGTTTTTGTGTCAGGAGTTTAAGGCTAGGATTTATTATGCGAGTAACTGCGGCAGCGGCAGCGGCAGCTAG	YFLCQEFKARIYYASNCGSGSGS*
ATGTTTCATAATTATAAGTATGTTCCTAGGTAGATTGTTTATTGTGCGTGCGGCAGCGGCAGCGGCAGCTAG	YFHNYKYVPR*IVYCACGSGSGS*
ATGTTTTATTATGGTTATTGGCGTGATACTGTTTATCATCCTCAGTATTGCGGCAGCGGCAGCGGCAGCTAG	YFYYGYWRDTVYHPQYCGSGSGS*
ATGGAGAGTGCTCAGACGCCGAGTTCGAATGTTTTGGTGGTGATGGAGTGCGGCAGCGGCAGCGGCAGCTAG	YESAQTPSSNVLVVMECGSGSGS*
ATGTTTTTGTTTCATCGGAGGGTGTCGGGTAAGCTGTATACGGATTATTGCGGCAGCGGCAGCGGCAGCTAG	YFLFHRRVSGKLYTDYCGSGSGS*
ATGTTTGTGGTGAGTTATTTTATTGCTGGTCGATTTTATGCTCGTTATTGCGGCAGCGGCAGCGGCAGCTAG	YFVVSYFIAGRFYARYCGSGSGS*
ATGAGTAGGTATTGTCTGACTGCTTTTCCGCATCTGAGGTTGTATGCTTGCGGCAGCGGCAGCTAG	YSRYCLTAFPHLRLYACGSGS*
ATGTTTGTTTGTTTTAAGTTCTATAATCAGAGGCTTTTTTCGTCGTATTGCGGCAGCGGCAGCGGCAGCTAG	YFVCFKFYNQRLFSSYCGSGSGS*
ATGTTTGTGACGTGGTCTTTTGGGTCTGATGGTTTGATTTATAGTCACTGCGGCAGCGGCAGCGGCAGCTAG	YFVTWSFGSDGLIYSHCGSGSGS*
ATGTTTGTTTGTTTTTATTTTATTGAGGGTAAGCTTTCCAATTATAGCTGCGGCAGCGGCAGCGGCAGCTAG	YFVCFYFIEGKLSNYSCGSGSGS*
ATGTTTGTGAAGGGTTTTTGGACTGCTCGTGGGTATATTCTTGAGTATTGCGGCAGCGGCAGCGGCAGCTAG	YFVKGFWTARGYILEYCGSGSGS*
ATGTTTGTGCAGTGTTCTTTTTTTGAGGGGGTGTTGAGTTGTCAGTATTGCGGCAGCGGCAGCGGCAGCTAG	YFVQCSFFEGVLSCQYCGSGSGS*
ATGGATGTTCTGAGTCATTTTAAGTCGGGTGTTTTTTATCAGACGTATTGCGGCAGCGGCAGCGGCAGCTAG	YDVLSHFKSGVFYQTYCGSGSGS*
ATGTTTTTGTGTTATCGGTTTATTGATGGTCGTTTGTTTATTTTGTATTGCGGCAGCGGCAGCGGCAGCTAG	YFLCYRFIDGRLFILYCGSGSGS*
ATGTTTATTAGGAACCAGTGGGTGAGGTCGAGGTTTGTGCTGCGGTATTGCGGCAGCGGCAGCGGCAGCTAG	YFIRNQWVRSRFVLRYCGSGSGS*
ATGTTTGTTTGTTTTTATTTTAATGAGGGTAAGCTTTCTAATTATAGTTGCGGCAGCGGCAGCGGCAGCTAG	YFVCFYFNEGKLSNYSCGSGSGS*
ATGTTTGTGTGTGTTGATTGGGCGACGTCTAAGTTTCTTTTGCTGTTCTGCGGCAGCGGCAGCGGCAGCTAG	YFVCVDWATSKFLLLFCGSGSGS*
ATGTTTATTTGTTGGAATTTTTGGAGGAATCGTGTTCATTCGATTCCGTGCGGCAGCGGCAGCGGCAGCTAG	YFICWNFWRNRVHSIPCGSGSGS*
ATGTTTCTTTGTCAGCGTTTTCATGATGATATTTATGAGCTGTGGCGTTGCGGCAGCGGCAGCGGCAGCTAG	YFLCQRFHDDIYELWRCGSGSGS*
ATGTTTGTTTGTTTTTATTTTATTGAGGGTAAGCTTTCTAATTATAGCTGCGGCAGCGGCAGCGGCAGCTAG	YFVCFYFIEGKLSNYSCGSGSGS*
ATGTTTGTGTGTTGGTATTGGATTCATGGATCTGTTAAGGCGTCTTCCTGCGGCAGCGGCAGCGGCAGCTAG	YFVCWYWIHGSVKASSCGSGSGS*
ATGTTTGTTAGGTGGACGTGGAGTGATGGTATTGCGGTTGCGTATCGGTGCGGCAGCGGCAGCGGCAGCTAG	YFVRWTWSDGIAVAYRCGSGSGS*
ATGTTTGTTTGTGTTAATTCTTGGAATCGTGGGCGTTTTGTTTTGGACTGCGGCAGCGGCAGCGGCAGCTAG	YFVCVNSWNRGRFVLDCGSGSGS*
ATGTTTGTTTGTTTTTATTTTATTGAGGGTAAGCTTTCTAATTATAGCTGCGGCAGCGGCAGCGGCAGCTAG	YFVCFYFIEGKLSNYSCGSGSGS*
ATGTTTTTGTGTAGTAAGTGGAGTGATGGTTATTTGCAGTTTTATCGCTGCGGCAGCGGCAGCGGCAGCTAG	YFLCSKWSDGYLQFYRCGSGSGS*
ATGTTTACTTTTTGGTACTTTTTGAGTAATCGTGTGCATTCTAGTCCTTGCGGCAGCGGCAGCGGCAGCTAG	YFTFWYFLSNRVHSSPCGSGSGS*
ATGTTTCTGTGTTCGTGTTGGATTGGTAATTATTATGTTTTGACGTACTGCGGCAGCGGCAGCGGCAGCTAG	YFLCSCWIGNYYVLTYCGSGSGS*
ATGTTTGTGCGGTGGTATTTTCTGCCGGATGGGAAGGTGTATTCGACGTGCGGCAGCGGCAGCGGCAGCTAG	YFVRWYFLPDGKVYSTCGSGSGS*
ATGTTTGTGAAGTGGCGTTGGAATGCTAATGGTTTGCTTGAGGCTGATTGCGGCAGCGGCAGCGGCAGCTAG	YFVKWRWNANGLLEADCGSGSGS*
ATGTTTTTGTGTCATACTTGGTATAATGGGAGGGTGACTCTTTTTTTGTGCGGCAGCGGCAGCGGCAGCTAG	YFLCHTWYNGRVTLFLCGSGSGS*
ATGTTTCTGAGTACTTATTTTAAGGATGGGTTTTTTTATCGGATGTATTGCGGCAGCGGCAGCGGCAGCTAG	YFLSTYFKDGFFYRMYCGSGSGS*
ATGTTTCTTTGTCAGCGTTTTCATGATGATATTTATGAGCTGTGGCGCTGCGGCAGCGGCAGCGGCAGCTAG	YFLCQRFHDDIYELWRCGSGSGS*
ATGTTTTTGTGTACGAAGTGGAATTATGGTCGTTGGTATCTGTTTTATTGCGGCAGCGGCAGCGGCAGCTAG	YFLCTKWNYGRWYLFYCGSGSGS*
ATGTTTTATTATTATACGTTTATTAATGGGAATTATGTGGCGTGGCTCTGCGGCAGCGGCAGCGGCAGCTAG	YFYYYTFINGNYVAWLCGSGSGS*
ATGTATTTGTATTTTACTTGGAGGGAGCAGGTGATGCAGATTTTTTACTGCGGCAGCGGCAGCGGCAGCTAG	YYLYFTWREQVMQIFYCGSGSGS*
ATGTTTGTGTGTTGGTATTGGATTCATGGTTCTGTTAAGGCGTCTTCCTGCGGCAGCGGCAGCGGCAGCTAG	YFVCWYWIHGSVKASSCGSGSGS*
ATGTTTTTGTGTACGAAGTGGAATTATGGTCGTTGGTATCTGTTTTACTGCGGCAGCGGCAGCGGCAGCTAG	YFLCTKWNYGRWYLFYCGSGSGS*
ATGTTTGTGGTTTGGTATTGGATTCATGATTCTGTTAATGCGACTTCCTGCGGCAGCGGCAGCGGCAGCTAG	YFVVWYWIHDSVNATSCGSGSGS*
ATGTTTGTGTTTTGGATTTTTGATGATGGGAGGATGAGGAGTCATTTGTGCGGCAGCGGCAGCGGCAGCTAG	YFVFWIFDDGRMRSHLCGSGSGS*
ATGCCTGTTTGTTCTTATTGGACACGGGATGGGGTGTTTCTGTATTTGTGCGGCAGCGGCAGCGGCAGCTAG	YPVCSYWTRDGVFLYLCGSGSGS*
ATGTTTTTGTTTCATCGGCGGGTGTCGGGTAAGCTGTATAAGGATTACTGCGGCAGCGGCAGCGGCAGCTAG	YFLFHRRVSGKLYKDYCGSGSGS*
ATGTTTTTGTTTCATCGGTGGGTGTCGGGTAAGCTGTATACGGATTATTGCGGCAGCGGCAGCGGCAGCTAG	YFLFHRWVSGKLYTDYCGSGSGS*
ATGTTTGAGGCGAGTTAGTTTATTGCAGGGCGGATTTATGCTCGTTATTGCGGCAGCGGCAGCGGCAGCTAG	YFEAS*FIAGRIYARYCGSGSGS*
ATGTTTTTTAAGGATAAGTTTGAGAATGGTGTTTATGTTGCTTGTTTGTGCGGCAGCGGCAGCGGCAGCTAG	YFFKDKFENGVYVACLCGSGSGS*
ATGTTTGTTTGTTTTTATTTTATTGAGGGTAAGCTTTCTAATTATAGCTGCGGCAGCGGCAGCGGCAGCTAG	YFVCFYFIEGKLSNYSCGSGSGS*
ATGTTTGTTAGGTGGATGTGGAGTGATGGTATTGCGGTTGCGTATCGGTGCGGCAGCGGCAGCGGCAGCTAG	YFVRWMWSDGIAVAYRCGSGSGS*
ATGTTTGTGAAGGGTTTTTGGACTACTCGTGGGTATATTCTTGAGTACTGCGGCAGCGGCAGCGGCAGCTAG	YFVKGFWTTRGYILEYCGSGSGS*
ATGTTTGTTTGTTTTTATTTTATTGAGGGTAAGCTTTCTAATTATAGTTGCGGCAGCGGCAGCGGCAGCTAG	YFVCFYFIEGKLSNYSCGSGSGS*
ATGTTTGCTTGTTTTTATGCTATTGAGGGGATTAGTTCTATTTATTCCTGCGGCAGCGGCAGCGGCAGCTAG	YFACFYAIEGISSIYSCGSGSGS*
ATGTTTGTTTGTTTTTATTTTATTGAGGGTAAGCTTTCTAACTATAGTTGCGGCAGCGGCAGCGGCAGCTAG	YFVCFYFIEGKLSNYSCGSGSGS*
ATGTTTTTGATTCAGTATTTTGATAAGGATCGGTTTCGTGCGATTTATTGCGGCAGCGGCAGCGGCAGCTAG	YFLIQYFDKDRFRAIYCGSGSGS*
ATGTTTGTTTGTTTTAAGTTTTATAATCAGAGGCTTTTTTCGTCGTATTGCGGCAGCGGCAGCGGCAGCTAG	YFVCFKFYNQRLFSSYCGSGSGS*
ATGTTTGTTTGTTTTAAGTTTTATAATCAGAGGCTTTTTTCGTCGTACTGCGGCAGCGGCGGCGGCAGCTAG	YFVCFKFYNQRLFSSYCGSGGGS*
ATGTTTGTTACTTGGTCTTGGAATAATGGGTTGGTGCGTGGTAGTTATTGCGGCAGCGGCAGCGGCAGCTAG	YFVTWSWNNGLVRGSYCGSGSGS*
ATGTTTCTTTGTCAGCGTTTTCATGATGATGTTTATGAGCTGTGGCGTTGCGGCAGCGGCAGCGGCAGCTAG	YFLCQRFHDDVYELWRCGSGSGS*
ATGTTTGTGTTGTTTTATATTAAGCGTGGGCTTGTTGCGTATCGTTATTGCGGCAGCGGCAGCGGCAGCTAG	YFVLFYIKRGLVAYRYCGSGSGS*
ATGTTTTTGTGTACGAAGTGGAATTATGGTCGTTGGTATCTGTTTTATTGCGGCAGCGGCAGCGGCAGCTAG	YFLCTKWNYGRWYLFYCGSGSGS*
ATGTTTGTTTGTTTTAAGTTTTATAATCAGAGGCTTTTTTCGTCGTATTGCGGCAGCGGCAGCGGCAGCTAG	YFVCFKFYNQRLFSSYCGSGSGS*
ATGTTTTTTTAGGTAAAGTTAGATGATGATGTTTTTGTTGCGTGTTTCTGCGGCAGCAGCAGCGGCAGCTAG	YFF*VKLDDDVFVACFCGSSSGS*
ATGTTTGTGAAGTGGATTTGGTTTAATGGGGCGGTTTTGCCTATTTTGTGCGGCAGCGGCAGCGGCAGCTAG	YFVKWIWFNGAVLPILCGSGSGS*
ATGTTTTTGTTTCATCGGTGGGTTTCTGGTAAGCTGTATACGGATTACTGCGGCAGCGGCAGCGGCAGCTAG	YFLFHRWVSGKLYTDYCGSGSGS*
ATGTTTGTTAATTTTAAGTTTATTAATGGTAAGCTTGTTTATTGTTCGTGCGGCAGCGGCAGCGGCAGCTAG	YFVNFKFINGKLVYCSCGSGSGS*
ATGTTCGTGTGTTTTAAGTGGAATGATGGGCTTTATAGGCTCTATATTTGCGGCAGCGGCAGCGGCAGCTAG	YFVCFKWNDGLYRLYICGSGSGS*
ATGTTTTTGTGTACGAAGTGGAATTATGGTCGTTGGTATCTGTTTTATTGCGGCAGCGGCAGCGGCAGCTAG	YFLCTKWNYGRWYLFYCGSGSGS*
ATGTTTTATTACGGTTATTGGCGTGATTCTGTTTATCATGCTCATTATTGCGGCAGCGGCAGCGGCAGCTAG	YFYYGYWRDSVYHAHYCGSGSGS*
ATGTTTTTGATTCAGTATTTTGATAAGGATCGGTTTCGTGCGATTTACTGCGGCAGCGGCAGCGGCAGCTAG	YFLIQYFDKDRFRAIYCGSGSGS*
ATGTTTGTGTTTTGGATTTGGACGGAGAATGGTCGTGTTCTTCCGTCGTGCGGCAGCGGCAGCGGCAGCTAG	YFVFWIWTENGRVLPSCGSGSGS*
ATGTTTTTGAGCTATCGGTTTATTGATGGTCGTTTGTTTATTTTGTACTGCGGCAGCGGCAGCGGCAGCTAG	YFLSYRFIDGRLFILYCGSGSGS*
ATGTTTGTTTGTTTTTATTTTATTGAGGGTATGCTTTCTAATTATAGTTGCGGCAGCGGCAGCGGCAGCTAG	YFVCFYFIEGMLSNYSCGSGSGS*
ATGTTTCTTTGTCAGCGTTTTCATGATGATATTTATGAGCTGTGGCGCTGCGGCAGCGGCAGCGGCAGCTAG	YFLCQRFHDDIYELWRCGSGSGS*
ATGTTTGTGGAGTGGTTTTGGTTTAATAATCGGTTGGTGGCGCAGTCCTGCGGCAGCGGCAGCGGCAGCTAG	YFVEWFWFNNRLVAQSCGSGSGS*
ATGTTTGTTTGTCTGAATTTTTGGCAGGATAGTCGTTATGTTTTGATTTGCGGCAGCGGCAGCGGCAGCTAG	YFVCLNFWQDSRYVLICGSGSGS*
ATGTTTCTTTGTCAGCGTTTTCATGATGATATTTATGAGCTGTGGCGCTGCGGCAGCGGCAGCGGCAGCTAG	YFLCQRFHDDIYELWRCGSGSGS*
ATGTTTGTGTGTTGGTATTGGATTCATGGTTCTGTTAAGGCGTCTCCGTGCGGCAGCGGCAGCGGCAGCTAG	YFVCWYWIHGSVKASPCGSGSGS*
ATGTTTGTTTGTTTTAAGTTCTATAATCAGAGGCTTTTTTCGTCGTATTGCGGCAGCGGCAGCGGCAGCTAG	YFVCFKFYNQRLFSSYCGSGSGS*
ATGTTTTTGTGTTATCGGTTTATTGATGGTCGTTTGTTTATTTTGTACTGCGGCAGCGGCAGCGGCAGCTAG	YFLCYRFIDGRLFILYCGSGSGS*
ATGTTTGTTTGTTTTTATTTTATAGAGGGTAAGCTCTCTAATTATAGTTGCGGCAGCGGCAGCGGCAGCTAG	YFVCFYFIEGKLSNYSCGSGSGS*
ATGTTTTTGTGTACGAAGCGGAATTATGGTCGTTGGTATCTGCTTTATTGCGGCAGCGGCAGCGGCAGCTAG	YFLCTKRNYGRWYLLYCGSGSGS*
ATGTTTCTGTGTTCGTGTTGGATTGGTAATTATTATGTTTTGACGTATTGCGGCAGCGGCAGCGGCAGCTAG	YFLCSCWIGNYYVLTYCGSGSGS*
ATGTTTCTTTGTCCGCGTTTTCATGATGATATTTATGAGCTGTGGCGGTGCGGCAGCGGCAGCGGCAGCTAG	YFLCPRFHDDIYELWRCGSGSGS*
ATGTTTTTGATTCAGTATTTTGATAAGGATCGGTTTCGTGCGATTTATTGCGGCAGCGGCAGCGGCAGCTAG	YFLIQYFDKDRFRAIYCGSGSGS*
ATGCATGATTGTTTTTATTTTGTTGTGAATCATTTTTCTAACTATAGCTGCGGCAGCGGCAGCGGCAGCTAG	YHDCFYFVVNHFSNYSCGSGSGS*
ATGTTTGTTACTTGGTCTTGGAATAATGGGTTGGTGCGTGGTAGTTACTGCGGCAGCGGCAGCGGCAGCTAG	YFVTWSWNNGLVRGSYCGSGSGS*
ATGTTTCTGTGTGTTGTTTGGATTAATGGGCAGGTTAGGCTGTATCTTTGCGGCAGCGGCAGCGGCAGCTAG	YFLCVVWINGQVRLYLCGSGSGS*
ATGTTTGTTTGTTTTTATTTTATTGAGGACAAGCTTTCTAATTATAGCTGCGGCAGCGGCAGCGGCAGCTAG	YFVCFYFIEDKLSNYSCGSGSGS*
ATGCGTTATCATTTGGGTCCGTGGCCTTATTTGAAGTTGCGTGCTGGTTGCGGCAGCGGCAGCGGCAGCTAG	YRYHLGPWPYLKLRAGCGSGSGS*
ATGTCGGTTTGTAATTATTTTATGAATTCTTGGGTGCTGACTTTGCATTGCGGCAGCGGCAGCGGCAGCTAG	YSVCNYFMNSWVLTLHCGSGSGS*
ATGTTTCTTTGTCAGCGTTTTCATGATGATATTTATGAGCTTTGGCGCTGCGGCAGCGGCAGCGGCAGCTAG	YFLCQRFHDDIYELWRCGSGSGS*
ATGTTTGTGTGTTGGTATTGGATTCATGGTTCTGTTAAGGCGTCTTCGTGCGGCAGCGGCAGCGGCAGCTAG	YFVCWYWIHGSVKASSCGSGSGS*
ATGTTTTTGTGTACGAAGTGGAATTATGGTCGTTGGTATCTGTTTTATTGCGGCAGCGGCAGCGGCAGCTAG	YFLCTKWNYGRWYLFYCGSGSGS*
ATGTTTGTTTGTTTTTATTTTATTGAGGGTAAGCTTTCTAATTATAGCTGCGGCAGCGGCAGCGGCAGCTAG	YFVCFYFIEGKLSNYSCGSGSGS*
ATGACTTATTATGTGCTTCTGCAGAGGTGGCCTCCTGTTTGGGCGCCTTGCGGCAGCGGCAGCGGCAGCTAG	YTYYVLLQRWPPVWAPCGSGSGS*
ATGTTTATTTGTCATAAGTTTAATGATGGGTTTGTGTCTGTTTGGATTTGCGGCAGCGGCAGCGGCAGCTAG	YFICHKFNDGFVSVWICGSGSGS*
ATGTTTCTGTGTTATGAGATTGTGGATCGTAAGTATTCGTCTTGGTATTGCGGCAGCGGCAGCGGCAGCTAG	YFLCYEIVDRKYSSWYCGSGSGS*
ATGTTTTTTAAGGATAAGTTTGAGAATGGTGTTTATGTTGCTTGTTTTTGCGGCAGCGGCAGCGGCAGCTAG	YFFKDKFENGVYVACFCGSGSGS*
ATGTTTGTGAATTGGTATTGGCATGGTGAGAAGCTTTTTTATAGGTATTGCGGCAGCGGCAGCGGCAGCTAG	YFVNWYWHGEKLFYRYCGSGSGS*
ATGTTTGTGTGTTTTAAGTGGAATGATGGGCTTTATAGGCTCCATATTTGCGGCAGCGGCAGCGGCAGCTAG	YFVCFKWNDGLYRLHICGSGSGS*
ATGTTTTTGTTTCATCGGCGGGTGTCGGGTAAGCTGTATACGGATTATTGCGGCAGCGGCAGCGGCAGCTAG	YFLFHRRVSGKLYTDYCGSGSGS*
ATGAGGATTTATACTAATCATTTTTTGGAGCTTTGTACTTCGTTTCTGTGCGGCAGCGGCAGCGGCAGCTAG	YRIYTNHFLELCTSFLCGSGSGS*
ATGTTTGTGGTGAGTTATTTTATTGCTGGTCGGTTTTATGCCCATTACTGCGGCAGCGGCAGCGGCAGCTAG	YFVVSYFIAGRFYAHYCGSGSGS*
ATGTTTGTTTGTAGTACTTGGATTAATAGGATTTTTTATTTGTCGCGTTGCGGCAGCGGCAGCGGCAGCTAG	YFVCSTWINRIFYLSRCGSGSGS*
ATGTTTTTGATTCAGTATTATGATAAGGATCGGTTTCGTGCGATTTATTGCGGCAGCGGCAGCGGCAGCTAG	YFLIQYYDKDRFRAIYCGSGSGS*
ATGTTTGTTTGTTTTTATTTTATTGAGGGTAAGCTTTCTAATTATAGCTGCGGCAGCGGCAGCGGCAGCTAG	YFVCFYFIEGKLSNYSCGSGSGS*
ATGTTTTATTATTATACGTTTATTAATGGGAATTATGTGGCGTGGCTTTGCGGCAGCGGCAGCGGCAGCTAG	YFYYYTFINGNYVAWLCGSGSGS*
ATGTTTGTTGTGTGGTATTGGGAGAATGATATTATTCATTGGAAGAGGTGCGGCAGCTGCAGCGGCAGCTAG	YFVVWYWENDIIHWKRCGSCSGS*
ATGTTTATTCAGGAGTATTGGTATCAGGAGCGTTATTCTTTGATTTATTGCGGCAGCGGCAGCGGCAGCTAG	YFIQEYWYQERYSLIYCGSGSGS*
ATGTTTGTTTGTTTTTATTTTATTGAGGGTAAGCTTTCTAATTATAGTTGCGGCAGCGGCAGCGGCAGCTAG	YFVCFYFIEGKLSNYSCGSGSGS*
ATGTTTATTACGCAGTATTGGAAGCAGAATGTTTTAATGATTAGGTATTGCGGCAGCGGCAGCGGCAGCTAG	YFITQYWKQNVLMIRYCGSGSGS*
ATGTTTGTGAAGGGTTTTTGGACTGCTCGTGGGTATATTCTTGAGTATTGCGGCAGCGGCAGCGGCAGCTAG	YFVKGFWTARGYILEYCGSGSGS*
ATGACTTATTATGTGCTTCTGCAGAGGTGGCCTCCTGTTTGGGCGCCCTGCGGCAGCGGCAGCGGCAGCTAG	YTYYVLLQRWPPVWAPCGSGSGS*
ATGTTTGTTATTTGGCTTTTTAATCATGATGGGTTGGTTGTGGCTTATTGCGGCAGCGGCAGCGGCAGCTAG	YFVIWLFNHDGLVVAYCGSGSGS*
ATGTTTTTGATTCAGTATTTTGATAAGGATCGGTTTCGTGCGATTTATTGCGGCAGCGGCAGCGGCAGCTAG	YFLIQYFDKDRFRAIYCGSGSGS*
ATGTTTGTGACGTGGTCTTTTGGGTCTGATGGTTTGATTTATAGTCACTGCGGCAGCGGCAGCGGCAGCTAG	YFVTWSFGSDGLIYSHCGSGSGS*
ATGTTTGTTTGTTTTTATTTTATTGAGGGTAAGCTTTCTAATTATAGTTGCGGCAGCGGCAGCGGCAGCTAG	YFVCFYFIEGKLSNYSCGSGSGS*
ATGTTTTTGCTGCAGTTTTTTTATGAGGATAGGTTTCATGCGGAGTTGTGCGGCAGCGGCAGCGGCAGCTAG	YFLLQFFYEDRFHAELCGSGSGS*
ATGTTTTTGTTTCATCGGTGGGTGTCGGGTAAGCTGTATACGGATTATTGCGGCAGCGGCAGCGGCAGCTAG	YFLFHRWVSGKLYTDYCGSGSGS*
ATGTTTTTGTGTAGTAAGTGGAGTGATGGTTATTTGCAGTTTTATCGCTGCGGCAGCGGCAGCGGCAGCTAG	YFLCSKWSDGYLQFYRCGSGSGS*
ATGTTTCTTTGTCAGCGTTTTCATGATGATATTTATGAGCTGTGGCGCTGCGGCAGCGGCAGCGGCAGCTAG	YFLCQRFHDDIYELWRCGSGSGS*
ATGTTTGTGAATAGGTATTGGCATGGTGAGAAGCTTTTTTATAGGTATTGCGGCAGCGGCAGCGGCAGCTAG	YFVNRYWHGEKLFYRYCGSGSGS*
ATGTTTTTGTTTCATCGGTGGGTGTCGGGTAAGCTGTATACGGATTACTGCGGCAGCGGCAGCGGCAGCTAG	YFLFHRWVSGKLYTDYCGSGSGS*
ATGTTTGTGAAGTGGATTTGGTTTAATGGGGCGGTTTTGCCTATCTTGTGCGGCAGCGGCAGCGGCAGCTAG	YFVKWIWFNGAVLPILCGSGSGS*
ATGTTTGTGAATTGGTATTGGCATGGTGAGAAGCTTTTTTATAGGTATTGCGGCAGCGGCAGCGGCAGCTAG	YFVNWYWHGEKLFYRYCGSGSGS*
ATGTCTGTTAGGTGGACGTGGAGTGATGGTATTGCGGTTGCGTATCGGTGCGGCAGCTAG	YSVRWTWSDGIAVAYRCGS*
ATGTTTTTGATTCAGTATTTTGATAAGGATCGGTTTCGTGCGATTTATTGCGGCAGCGGCAGCGGCAGCTAG	YFLIQYFDKDRFRAIYCGSGSGS*
ATGTTTTTGGTTGCTTTTTTTAAGAATGGGCGTCTGATTCAGTCGTACTGCGGCAGCGGCAGCGGCAGCTAG	YFLVAFFKNGRLIQSYCGSGSGS*
ATGTTTCTTTGTCAGCGTTTTCATGGTGATATTTATGAGCTGTGGCGTTGCGGCAGCGGCAGCGGCAGCTAG	YFLCQRFHGDIYELWRCGSGSGS*
ATGTTTGTCAAGGAGATTTGGTTTAATGGGGCGTTTTTTCCTACTTTGTGCGGCAGCGGCAGCGGCAGCTAG	YFVKEIWFNGAFFPTLCGSGSGS*
ATGAGGCGTGATCATCTGAATATTACTTAGTCGAGTGCGATGAATACGTGCGGCAGCGGCAGCGGCAGCTAG	YRRDHLNIT*SSAMNTCGSGSGS*
ATGTTTGTGAAGTAGATTTGGTTTAATGGGGCGGTTTTGCCTATTTTGTGCGGCAGCGGCAGCGGCAGCTAG	YFVK*IWFNGAVLPILCGSGSGS*
ATGTTTTTGATTCAGTATTTTGATAAGGATCGGTTTCGTGCGATTTATTGCGGCAGCGGCAGCGGCAGCTAG	YFLIQYFDKDRFRAIYCGSGSGS*
ATGTTTATTAGGAATGCGTGGGAGAATGGTGTGTTTGTTTTGAAGACCTGCGGCAGCGGCAGCGGCAGCTAG	YFIRNAWENGVFVLKTCGSGSGS*
ATGTTTTATTATGGTTATTGGCGTGATTCTGTTTATCATGCTCATTGTTGCGGCAGCGGCAGCGGCAGCTAG	YFYYGYWRDSVYHAHCCGSGSGS*
ATGTTTGTTGAGTGGTATTGGGAGAATGATATTATTCATCGAAAGAGTTGCGGCAGCGGCAGCGGCAGCTAG	YFVEWYWENDIIHRKSCGSGSGS*
ATGTTTTATTATGGGTATTGGCGTGCTTCTGTTTAGCATACTCCTAATTGCGGCAGCGGCAGCGGCAGCTAG	YFYYGYWRASV*HTPNCGSGSGS*
ATGTTTGTGTGTTGGTATTGGATTCATGGTTCAGTTAAGGCGTCTTCGTGCGGCAGCGGCAGCGGCAGCTAG	YFVCWYWIHGSVKASSCGSGSGS*
ATGTTTATTACGCAGTATTGGAAGCAGAATGTTTTTATGATTAGGTATTGCGGCAGCGGCAGCGGCAGCTAG	YFITQYWKQNVFMIRYCGSGSGS*
ATGTTTGTTTGTTTTAAGTTTTATAATCAGAGGCTTTTTTCGTCGTATTGCGGCAGCGGCAGCGGCAGCTAG	YFVCFKFYNQRLFSSYCGSGSGS*
ATGTTTGTTTGTTTTTATTTTATTGAGGGTAAGCTTTCTAATTATAGTTGCGGCAGCGGCAGCGGCAGCTAG	YFVCFYFIEGKLSNYSCGSGSGS*
ATGTTTTTGTGTAGTGCGTGGTATAATAGGCGGCTGCGGCTTGTTTACTGCGGCAGCGGCAGCGGCAGCTAG	YFLCSAWYNRRLRLVYCGSGSGS*
ATGTTTGTTTGTTTTAAGTTTTATAATCAAAGGCTTTTTTCGTCGTATTGCGGCAGCGGCAGCTAG	YFVCFKFYNQRLFSSYCGSGS*
ATGTTTGTGATGCAGTATTTTGATAAGGATCGGTTTCGGTCGATTTATTGCGGCAGCGGCAGCGGCAGCTAG	YFVMQYFDKDRFRSIYCGSGSGS*
ATGTTTCTGTGTAATACTTGGTTGAATGATTATTTTCATTTGCGGATCTGCGGCAGCGGCAGCGGCAGCTAG	YFLCNTWLNDYFHLRICGSGSGS*
ATGTTTCTGTGTAATACTTGGTTGAATGATTATTTTCATTTGCGGATTTGCGGCAGCGGCAGCGGCAGCTAG	YFLCNTWLNDYFHLRICGSGSGS*
ATGTTTTTGAAGATTGAATGGATTGATTCGGCGTTTCGTTTGGTGTATTGCGGCAGCGGCAGCGGCAGCTAG	YFLKIEWIDSAFRLVYCGSGSGS*
ATGTTTTTGATTCAGTATTTTGATAAGGATCGGTTTCGTGCGATTTATTGCGGCAGCGGCAGCGGCAGCTAG	YFLIQYFDKDRFRAIYCGSGSGS*
ATGTTTGTTTGTTTTTATTTTATTGAGGGTAAGCTTTCTAATTATAGTTGCGGCAGCGGCAGCGGCAGCTAG	YFVCFYFIEGKLSNYSCGSGSGS*
ATGTTTGTGGTGCGGTTTTGGTTTAATAATCGGTTGGTGGCGCAGTCCTGCGGCAGCGGCAGCGGCAGCTAG	YFVVRFWFNNRLVAQSCGSGSGS*
ATGTTTGTGTCGTGGAAGTGGTATGATGGTAGGCTTCTGGTTGAGCAGTGCGGCAGCGGCAGCGGCAGCTAG	YFVSWKWYDGRLLVEQCGSGSGS*
ATGTTTGTTTGTTTTTATTTTATTGAGGGTAAGCTTTCTAATTATAGTTGCGGCAGCGGCAGCGGCAGCTAG	YFVCFYFIEGKLSNYSCGSGSGS*
ATGTGTGTGCGGTGGCATTTTCTGCCGGATGGGAAGGTGTATTCGACCTGCGGCAGCGGCAGCGGCAGCTAG	YCVRWHFLPDGKVYSTCGSGSGS*
ATGTTTGTTTGCTTTTATTTTATTGAGGGTAAGCTTTCTAATTATAGTTGCGGCAGCGGCAGCGGCAGCTAG	YFVCFYFIEGKLSNYSCGSGSGS*
ATGTTTGTGTTCTGGATTTTTGATGATGGAAGGATGAGGAGTCATTTGTGCGGCAGCGGCAGCGGCAGCTAG	YFVFWIFDDGRMRSHLCGSGSGS*
ATGTTTTTGTGTACGAAGTGGAATTATGGTCGTTGGTAAATGTTTTACTGCGGCAGCGGCAGCGGCAGCTAG	YFLCTKWNYGRW*MFYCGSGSGS*
ATGTTTTTGATTCAGTATTTTGATAAGGATCGGTTTCGTGCGATTTATTGCGGCAGCGGCAGCGGCAGCTAG	YFLIQYFDKDRFRAIYCGSGSGS*
ATGTTTTTGATTCAGTATTTTGATAAGGATCGGTTTCGTGCGATTTATTGCGGCAGCGGCAGCGGCAGCTAG	YFLIQYFDKDRFRAIYCGSGSGS*
ATGTTTGTTTGTTTTTATTTTATTGAGGGTAAGCTTTCTAATTACAGTTGCGGCAGCGGCAGCGGCAGCTAG	YFVCFYFIEGKLSNYSCGSGSGS*
ATGTTTTTGATTCAGTATTTTGATAAGGATCGGTTTCGTGCGATTTATTGCGGCAGCGGCAGCGGCAGCTAG	YFLIQYFDKDRFRAIYCGSGSGS*
ATGTTTTTGTGTACGAAGTGGAATTATGGTCGTTGGTATCTGTTTTATTGCGGCAGCGGCAGCGGCAGCTAG	YFLCTKWNYGRWYLFYCGSGSGS*
ATGTTTTTGTTTCATGTTTGGTCGTCGGGTCAGTTTTAGCTTGCTTATTGCGGCAGCGGCAGCGGCAGCTAG	YFLFHVWSSGQF*LAYCGSGSGS*
ATGTTTTTGTGTCATACTTGGTATAATGGGAGGGTGACTCTTTTTTTGTGCGGCAGCGGCAGCGGCAGCTAG	YFLCHTWYNGRVTLFLCGSGSGS*
ATGTTTGTGAATTGGTATTGGCATGGTGAGAAGCTTTTTTATAGGTACTGCGGCAGCGGCAGCGGCAGCTAG	YFVNWYWHGEKLFYRYCGSGSGS*
ATGTTTGTGAATTGGTATTGGCATGGTGAGAAGCTTTTTTATAGGTACTGCGGCAGCGGCAGCGGCAGCTAG	YFVNWYWHGEKLFYRYCGSGSGS*
ATGTTTGTTGTGTGGTATTGGGAGAATGATATTATTCATTGGAAGAGGTGCGGCAGCGGCAGCGGCAGCTAG	YFVVWYWENDIIHWKRCGSGSGS*
ATGTTTGTTTGTTTTTATTTTATTGAGGGTAAGCTTTCTAATTATAGTTGCGGCAGCGGCAGCGGCAGCTAG	YFVCFYFIEGKLSNYSCGSGSGS*
ATGTTTTTGTTTCATCGGTGGGTGTCGGGTAAGCTGTATACGGATTACTGCGGCAGCGGCAGCGGCAGCTAG	YFLFHRWVSGKLYTDYCGSGSGS*
ATGTTTCTGTGTAATACTTGGTTGAATGATTATTTTCATTTGCGGATTTGCGGCAGCGGCAGCGGCAGCTAG	YFLCNTWLNDYFHLRICGSGSGS*
ATGTTTTTGATTCAGTATTTTGATAAGGATCGGTTTCGTGCGATTTATTGCGGCAGCGGCAGCGGCAGCTAG	YFLIQYFDKDRFRAIYCGSGSGS*
ATGTTTTTGATTCAGTATTTTGATAAGGATCGGTTTCGTGCGATTTACTGCGGCAGCGGCAGCGGCAGCTAG	YFLIQYFDKDRFRAIYCGSGSGS*
ATGTTTGAGACTGGGCCTTTTATTAATGGTAAGTTGAGGTCGCTTTCCTGCGGCAGCGGCAGCGGCAGCTAG	YFETGPFINGKLRSLSCGSGSGS*
ATGTTTGTGTCGTGGAAGTGGTATGATGGTAGGCTCCTGGTTGAGCAGTGCGGCAGCGGCAGCGGCAGCTAG	YFVSWKWYDGRLLVEQCGSGSGS*
ATGTTTGTTACTTGGTCTTGGAATAATGGGTTGGTGCGTGGTAGTTATTGCGGCAGCGGCAGCGGCAGCTAG	YFVTWSWNNGLVRGSYCGSGSGS*
ATGTTTTTGATTCAATATTTTGATAAGGATCGGTTTCGTGCGATTTATTGCGGCAGCGGCAGCGGCAGCTAG	YFLIQYFDKDRFRAIYCGSGSGS*
ATGTTTGTGCGGTGGTATTTTCTGCCGGATGGGAAGGTGTATTCGACGTGCGGCAGCGGCAGCGGCAGCTAG	YFVRWYFLPDGKVYSTCGSGSGS*
ATGTTTGTTTGTTTTAAGTTTTATAATCAGAGGCTTTTTTCGTCGTATTGCGGCAGCGGCAGCGGCAGCTAG	YFVCFKFYNQRLFSSYCGSGSGS*
ATGTTTGTGGTGAGTTATTTTATTGCTGGTCGGTTCTATGCTCGTTACTGCGGCAGCGGCAGCGGCAGCTAG	YFVVSYFIAGRFYARYCGSGSGS*
ATGGTTACGAATAATGGTTTTGATGTTTGGTTTTATGTGCTGGGTACCTGCGGCAGCGGCAGCGGCAGCTAG	YVTNNGFDVWFYVLGTCGSGSGS*
ATGTTTGTGAAGGGTTTTTGGACTGCTCGTGGGTATATTCTTGAGTACTGCGGCAGCGGCAGCGGCAGCTAG	YFVKGFWTARGYILEYCGSGSGS*
ATGTTTCTTTGTCAGCGTTTTCATGATGATATTTATGAGCTGTGGCGTTGCGGCAGCGGCAGCGGCAGCTAG	YFLCQRFHDDIYELWRCGSGSGS*
ATGTTTGTTAGGTTTATTTGGGAGCATGATAAGGTTATTGCTATTAGCTGCGGCAGCGGCAGCGGCAGCTAG	YFVRFIWEHDKVIAISCGSGSGS*
ATGTTTGTTTGTTTTAAGTTTTATAATCAGAGGCTTTTTTCGTCGTACTGCGGCAGCGGCAGCGGCAGCTAG	YFVCFKFYNQRLFSSYCGSGSGS*
ATGTTTTTGTGTTATCGGTTTATTGATGGTCGTTTGTTTATTTTGTATTGCGGCAGCGGCAGCGGCAGCTAG	YFLCYRFIDGRLFILYCGSGSGS*
ATGTTTTTGCGGAGGTATTTTCTGCCGGATGGGAAGGCGAATTCGACGTGCGGCAGCGGCAGCGGCAGCTAG	YFLRRYFLPDGKANSTCGSGSGS*
ATGTTTGTGAATTGGTATTGGCATGGTGAGAAGCTTTTTTATAGGTAGTGCGGCTGCGGCAGCGGCAGCTAG	YFVNWYWHGEKLFYR*CGCGSGS*
ATGTTTTTGTGTTATCGGTTTATTGATGGTCGTTTGTTTATTTTGTATTGCGGCAGCGGCAGCGGCAGCTAG	YFLCYRFIDGRLFILYCGSGSGS*
ATGTTTTTGTGTCATACTTGGGACAATGGGAGGGTGACTATTTTTTTGTGCGGCAGCGGCAGCGGCAGCTAG	YFLCHTWDNGRVTIFLCGSGSGS*
ATGAGTAGGTATTGTCTGACTGCTTTTCCGCATCTGAGGTTGTATGCTTGCGGCAGCGGCAGCGGCAGCTAG	YSRYCLTAFPHLRLYACGSGSGS*
ATGTTTGTGGTGAGTTATTTTATTGCTGGTCGGTTTTATGCTCGTTACTGCGGCAGCGGCAGCGGCAGCTAG	YFVVSYFIAGRFYARYCGSGSGS*
ATGTTTTATAAGTATTGGTTTTCTAACTATAAGTTTCGTACGAAGTATTGCGGCAGCGGCAGCGGCAGCTAG	YFYKYWFSNYKFRTKYCGSGSGS*
ATGTTTGTGAATTGGTATTGGCATGGTGAGAAGCTTTTTTATAGGTATTGCGGCAGCGGCAGCGGCAGCTAG	YFVNWYWHGEKLFYRYCGSGSGS*
ATGTTTGTGGAGAGGTTTTGGTTTAATAATCGGTTGGTGGCGCAGTCCTGCGGCAGCGGCAGCGGCAGCTAG	YFVERFWFNNRLVAQSCGSGSGS*
ATGTTTCTTTGTCAGCGTTTTCATGATGATATTTATGAGCTGTGGCGTTGCGGCAGCGGCAGCGGCAGCTAG	YFLCQRFHDDIYELWRCGSGSGS*
ATGTTTTTGTGTTATCGGTTTATTGATGGTCGTTTGTTTATTTTGTATTGCGGCAGCGGCAGCGGCAGCTAG	YFLCYRFIDGRLFILYCGSGSGS*
ATGTTTGTTTATTGGACTATTGAGGATAATGTTGTGTATGCGGTTATCTGCGGCAGCGGCAGCGGCAGCTAG	YFVYWTIEDNVVYAVICGSGSGS*
ATGTTTTTGATTCAGTATTTTGATAAGGATCGGTTTCGTGCGATTTACTGCGGCAGCGGCAGCGGCAGCTAG	YFLIQYFDKDRFRAIYCGSGSGS*
ATGTTTGTTTGTTTTTATTTTATTGAGGGGAAGCTTTCTAATTATAGCTGCGGCAGCGGCAGCGGCAGCTAG	YFVCFYFIEGKLSNYSCGSGSGS*
ATGTTTCCTTGTCAGCGTTTTCATGATGATATTTATGAGCTGAGGCGCTGCGGCAGCGGCAGCGGCAGCTAG	YFPCQRFHDDIYELRRCGSGSGS*
ATGTTTGTGACGTGGTCTTTTCTGCCGGATCGGAAGGTTGATTCGACGTGCGGCAGCGGCAGCGGCAGCTAG	YFVTWSFLPDRKVDSTCGSGSGS*
ATGACGACTTATGGGTATTTGAACCCTCTGTGTATTTGGGTTTGGACTTGCGGCAGCGGCAGCGGCAGCTAG	YTTYGYLNPLCIWVWTCGSGSGS*
ATGTTGTTGCAGGGTTATTGGCTGGATGATAAGTATGCGATTAGTTATTGCGGCAGCGGCAGCGGCAGCTAG	YLLQGYWLDDKYAISYCGSGSGS*
ATGTTTCTTTGTCAGCGTTTTCATGATGATATTTATGAGCTGTGGCGTTGCGGCAGCGGCAGCGGCAGCTAG	YFLCQRFHDDIYELWRCGSGSGS*
ATGTTTGTTTGTTTTTATTTTATTGAGGGTAAGCTTTCTAATTATAGTTGCGGCAGCGGCAGCGGCAGCTAG	YFVCFYFIEGKLSNYSCGSGSGS*
ATGTTTGTCAAGTGGATTTGGTTTAATGGGGCGGTTTTGCCTATTTTGTGCGGCAGCGGCAGCGGCAGCTAG	YFVKWIWFNGAVLPILCGSGSGS*
ATGTTTTTGATTCAGTATTTTGATAAGGATCGGTATCGTGCGATTTATTGCGGCAGCGGCAGCGGCAGCTAG	YFLIQYFDKDRYRAIYCGSGSGS*
ATGTTTGCTTGTCTGAATTTTTGGCAGGATAGTCGTTATGTTTTGATTTGTGGCAGCGGCAGCGGCAGCTAG	YFACLNFWQDSRYVLICGSGSGS*
ATGTTTGATAGTTGGTATTGGTCTGATGGGCTTGTGCGTTATTTGTTCTGCGGCAGCGGCAGCGGCAGCTAG	YFDSWYWSDGLVRYLFCGSGSGS*
ATGTTTCTTTGTCAGCGTTTTCATGATGATATTTATGAGCTGTGGCGCTGCGGCAGCGGCAGCGGCAGCTAG	YFLCQRFHDDIYELWRCGSGSGS*
ATGTTTGTTTATGGTAATTGTTATGCTCAGGGGTATATTTCGTCGTATTGCGGCAGCGGCAGCGGCAGCTAG	YFVYGNCYAQGYISSYCGSGSGS*
ATGTTTTTGTGTACGAAGTGGAATTATGGTCGTCGGTATCTGTTTTATTGCGGCAGCGGCAGCGGCAGCTAG	YFLCTKWNYGRRYLFYCGSGSGS*
ATGTTTTTAGGTCAGACTTGGTATAATGGGAGGGTGACTCTTTTTTTGTGCGGCAGCGGCAGCGGCAGCTAG	YFLGQTWYNGRVTLFLCGSGSGS*
ATGTTTGTTTGTCTGAATTTTTGGCAGGATAGCCGTTATGTTTTGATTTGCGGCAGCGGCAGCGGCAGCTAG	YFVCLNFWQDSRYVLICGSGSGS*
ATGCGTTATCATTTGGGTCCGTGGCCTTATTTGAAGTTGCGTGCTGGCTGCGGCAGCGGCAGCGGCAGCTAG	YRYHLGPWPYLKLRAGCGSGSGS*
ATGTTTATTACGCAGTATTGGAAGCAGAATGTTTTTATGATTAGGTATTGCGGCAGCGGCAGCGGCAGCTAG	YFITQYWKQNVFMIRYCGSGSGS*
ATGTTTTTTAAGGATGAGTTTGAGAATGGTGTTTATGTTGCTTGTTTTTGCGGCAGCGGCAGCGGCAGCTAG	YFFKDEFENGVYVACFCGSGSGS*
ATGTTTTTTTGTGGGTATTGGAGGATGGGTCGTTGTTATGGGCTGTACTGCGGCAGCGGCAGCGGCAGCTAG	YFFCGYWRMGRCYGLYCGSGSGS*
ATGACTTATTATGTGCTTCTGCAGAGGTGGCCTCCTGTTTGGGCGCCTTGCGGCAGCGGCAGCGGCAGCTAG	YTYYVLLQRWPPVWAPCGSGSGS*
ATGTTTGTGAGTTTTACGTTTATTAATGAGAAGTTTATGTCGCTGTACTGCGGCAGCGGCAGCGGCAGCTAG	YFVSFTFINEKFMSLYCGSGSGS*
ATGTTTGTTTGTTTTTATTTTATTGAGGGTAAGCTTTCTAATTATAGCTGCGGCAGCGGCAGCGGCAGCTAG	YFVCFYFIEGKLSNYSCGSGSGS*
ATGTTTGTGTGTTGGTATTGGATTCATGGTTCTGTTAAGGCGTCTTCGTGCGGCAGCGGCAGCGGCAGCTAG	YFVCWYWIHGSVKASSCGSGSGS*
ATGTTCGTTTGCTTCTATTTTATTGAGGGTAAGCTTTCTAATTATAGCTGCGGCAGCGGCAGCGGCAGCTAG	YFVCFYFIEGKLSNYSCGSGSGS*
ATGTTTCTTTTGCAGCGTTTTCATGATGATATTTATGTGCTGCGGCGCTGCGGCAGCGGCAGCGGCAGCTAG	YFLLQRFHDDIYVLRRCGSGSGS*
ATGTTTGTGCGGTGGTATTTTCTGCCGGATGGGAAGGTGTACTCGACGTGCGGCAGCGGCAGCGGCAGCTAG	YFVRWYFLPDGKVYSTCGSGSGS*
ATGTTTCTTGAGAATCTGTGGACGCATGGTCAGTATACGCTGGCTTATTGCGGCAGCGGCAGCGGCAGCTAG	YFLENLWTHGQYTLAYCGSGSGS*
ATGTTTGTTCAGTGGTTTTTTGTGAGTGGTAAGTTGTATTTTCATTTCTGCGGCAGCGGCAGCGGCAGCTAG	YFVQWFFVSGKLYFHFCGSGSGS*
ATGTTTGTGCGGTGGTATTTTCTGCCGGATGGGAAGGTGTATTCGACGTGCGGCAGCGGCAGCGGCAGCTAG	YFVRWYFLPDGKVYSTCGSGSGS*
ATGTTTTTGTGTCAGGAGTTTAAGGCTAGGATTTATTATGCGAGTTACTGCGGCAGCGGCAGCGGCAGCTAG	YFLCQEFKARIYYASYCGSGSGS*
ATGTTTTTGATTCAGTATTTTGATAAGGATCGGTTTCGTGCGATTTATTGCGGCAGCGGCAGCGGCAGCTAG	YFLIQYFDKDRFRAIYCGSGSGS*
ATGTTTTTGATTCAGTATTTTGATAAGGATCGGTTTCGTGCGATTTACTGCGGCAGCGGCAGCGGCAGCTAG	YFLIQYFDKDRFRAIYCGSGSGS*
ATGTTTGTGACTTGGACTTTTATTAATGGTAAGTTAAGGTCGCTTTCGTGCGGCAGCGGCAGCGGCAGCTAG	YFVTWTFINGKLRSLSCGSGSGS*
ATGTTTGTTTGTCTGAATTTTTGGCAGGATAGTCGTTATGTTTTGATTTGCGGCAGCGGCAGCGGTAGCTAG	YFVCLNFWQDSRYVLICGSGSGS*
ATGACTTATTATGTGCTTCTGCAGAGGTGGCCTCCTGTTTGGGCGCCTTGCGGCAGCGGCAGCGGCAGCTAG	YTYYVLLQRWPPVWAPCGSGSGS*
ATGTTTGTGTTTTGGATTTGGACGGAGTATGGTCGTGTTCTTCCGTCGTGCGGCAGCGGCAGCGGCAGCTAG	YFVFWIWTEYGRVLPSCGSGSGS*
ATGTTTTTGATTCAGTATTTTGATAAGGATCGGTTTCGTGCGATTTATTGCGGCAGCGGCAGCGGCAGCTAG	YFLIQYFDKDRFRAIYCGSGSGS*
ATGTTTTTGATTCAGTATTTTGATAAGGATCGGTTTCGTGCGATTTACTGCGGCAGCGGCAGCGGCAGCTAG	YFLIQYFDKDRFRAIYCGSGSGS*
ATGTTTGTGAAGGGTTTTTGGACTGCTCGTGGGTATATCCTTGAGTATTGCGGCAGCGGCAGCGGCAGCTAG	YFVKGFWTARGYILEYCGSGSGS*
ATGTTTGTTGTGTGGGATTGGGAGAATGATATTATTCATTGGAAGAGGGGCGGCAGCGGCAGCGGCAGCTAG	YFVVWDWENDIIHWKRGGSGSGS*
ATGTTTGTTGTGTGGTATTGGGAGAATGATATTATTCATTGGAAGAGGTGCGGCAGCGGCAGCGGCAGCTAG	YFVVWYWENDIIHWKRCGSGSGS*
ATGTTTTTGTGTCAGGAGTTTAAGGCTAGGATTTATTATGCGAGTTAATGCGGCAGCGGCAGCGGCAGCTAG	YFLCQEFKARIYYAS*CGSGSGS*
ATGTTTGTTTGTTTTAAGTTGTATAATAAGAGGCTTTTTTCGTCGTATTGCGGCAGCGGCAGCGGCAGCTAG	YFVCFKLYNKRLFSSYCGSGSGS*
ATGTTTGTGAAGGGTTTTTGGACTGCTCGTGGGTATATTCTTGAGTACTGCGGCAGCGGCAGCGGCAGCTAG	YFVKGFWTARGYILEYCGSGSGS*
ATGTTTGTTTGTTTTTATTTTATTGAGGGTAAGCTTTCTGATTATAGTTGCGGCAGCGGCAGCGGCCGCTAG	YFVCFYFIEGKLSDYSCGSGSGR*
ATGTTTGTGAAGGGTTTTTGGACTGCTCGTGGATATATTCTTGAGTATTGCGGCAGCGGCAGCGGCAGCTAG	YFVKGFWTARGYILEYCGSGSGS*
ATGTTTGTTGTGTGGTATTGGGAGAATGATATTATTCATTGGAAGAGGTGCGGCAGCGGCAGCGGCAGCTAG	YFVVWYWENDIIHWKRCGSGSGS*
ATGTTTTTTAAGTGTAAGTGGGAGAATGGTGTTTATGTTTCTTGTTTTTGCGGCAGCGGCAGCGGCAGCTAG	YFFKCKWENGVYVSCFCGSGSGS*
ATGAGTAGGTATTGTTTGACTGCTTTTCCGCATCTGTGTTTTGATTCTTGCGGCAGCGGCAGCGGCAGCTAG	YSRYCLTAFPHLCFDSCGSGSGS*
ATGTTTGTGTGTTGGTATTGGATTCATGGTTCTGTTAAGGCGTCTTTGTGCGGCAGCGGCAGCGGCAGCTAG	YFVCWYWIHGSVKASLCGSGSGS*
ATGTTTGTTTGTTTTAAGTTTTATAATCAGAGGCTTTTTTCGTCGTATTGCGGCAGCGGCAGCGGCAGCTAG	YFVCFKFYNQRLFSSYCGSGSGS*
ATGTTTGTTTATTGTCATTTTTTTTCTGAGAGTCTGTTTTTGTCGTATTGCGGCAGCGGCAGCGGCAGCTAG	YFVYCHFFSESLFLSYCGSGSGS*
ATGTTTGTTTGTTTTAAGTTTTATAATCAGAGGCTTTTTTCGTCGTACTGCGGCAGCGGCAGCGGCAGCTAG	YFVCFKFYNQRLFSSYCGSGSGS*
ATGTTTTATTATTATACGTTTATTAATGGGAATTATGTGGCGTGGCTTTGCGGCAGCGGCAGCGGCAGCTAG	YFYYYTFINGNYVAWLCGSGSGS*
ATGTTTGTGCGGTGGTATTTTCTGCCGGATGGGAAGGTGTATTCGACGTGCGGCAGCGGCAGCGGCAGCTAG	YFVRWYFLPDGKVYSTCGSGSGS*
ATGTTTGTTTGTTTTTATTTTATTGAGGGTAAGCTTTCTAATTATAGTTGCGGCAGCGGCAGCGGCAGCTAG	YFVCFYFIEGKLSNYSCGSGSGS*
ATGTTTGTTGTGTGGTATTGGGAGAATGATATTATTCATTGGAAAAGGTGCGGCAGCGGCAGCGGCAGCTAG	YFVVWYWENDIIHWKRCGSGSGS*
ATGGGTTGGAAGTTGCTGTCTGCTTCTTCTTAAGCGTGTTTTACGGCCTGCGGCAGCGGCAGCGGCAGCTAG	YGWKLLSASS*ACFTACGSGSGS*
ATGTTTGTTTGTTTTTATTTTATTGAGGGTAAGCTTTCTAATTATAGCTGCGGCAGCGGCAGCGGCAGCTAG	YFVCFYFIEGKLSNYSCGSGSGS*
ATGTTTGTGAATTGGTATTGGCATGGTGAGAAGCTTTTTTATAGGTACTGCGGCAGCGGCAGCGGCAGCTAG	YFVNWYWHGEKLFYRYCGSGSGS*
ATGTTTGTTTGTTTTAAGTTTTATAATCAGAGGCTTTTTTCGTCGTATTGCGGCAGCGGCAGCGGCAGCTAG	YFVCFKFYNQRLFSSYCGSGSGS*
ATGTTTTTTAAGGATAAGTTTGAGAATGGTGTTTATGTTGCTTGTTTATGCGGCAGCGGCAGCGGCAGCTAG	YFFKDKFENGVYVACLCGSGSGS*
ATGTTTTTGATCCCTTTTTTTAAGAATAGGCGTCTGATTCAGTCGTATTGCGGCAGCGGCAGCGGCAGCTAG	YFLIPFFKNRRLIQSYCGSGSGS*
ATGTTTCTTTGTCAGCGTTTTCATGATGATATTTATGAGCTGTGGCGTTGCGGCAGCGGCAGCGGCAGCTAG	YFLCQRFHDDIYELWRCGSGSGS*
ATGTTTTGGTGTTATCTTTGTATTGAGTTGAAGCCTTTTAATTCGAGCTGCGGCAGCGGCAGCGGCAGCTAG	YFWCYLCIELKPFNSSCGSGSGS*
ATGATTCTTTGTCAGCGTTTTCATGATGATATTTATGAGCTGTGTCGTTGCGGCAGCGGCAGCGGCAGCTAG	YILCQRFHDDIYELCRCGSGSGS*
ATGTTTCTGTGTAATACTTGGTTGAATGATTATTTTCATTTGCGGATTTGCGGCAGCGGCAGCGGCAGCTAG	YFLCNTWLNDYFHLRICGSGSGS*
ATGTTTGTTTGTTTTTATTTCGTGCCTGATAATTTGCATAATTTTCACTGCGGCAGCGGCAGCGGCAGCTAG	YFVCFYFVPDNLHNFHCGSGSGS*
ATGTTTGTTTGTTTTTATTTTATTGAGGGTAAGCTTTCTAATTATAGTTGCGGCAGCGGCAGCGGCAGCTAG	YFVCFYFIEGKLSNYSCGSGSGS*
ATGTTTGTTTGTTTTAAGTTTTATAATCAGAGGCTTTTTTCGTCGTTTTGCGGCAGCGGCAGCGGCAGCTAG	YFVCFKFYNQRLFSSFCGSGSGS*
ATGTTTGTTTGTTTTTATTTTATTGAGGGTAAGCTTTCTGATTATAGCTGCGGCAGCGGCAGCGGCAGCTAG	YFVCFYFIEGKLSDYSCGSGSGS*
ATGATTTTGAAGTTTTCGGGTTTTGATGATTTTTTGACGCCTGTTTGGTGCGGCAGCGGCAGCGGCAGCTAG	YILKFSGFDDFLTPVWCGSGSGS*
ATGTTTCTTTGTCAGCGTTTTCATGCTGATATTTATGAGCTGTGGCGCTGCGGCAGCGGCAGCGGCAGCTAG	YFLCQRFHADIYELWRCGSGSGS*
ATGTTTTTGTTTCATCGGTGGGTGTCGGGTAAGCTGTATACGGATTATTGCGGCAGCGGCAGCGGCAGCTAG	YFLFHRWVSGKLYTDYCGSGSGS*
ATGTTTTTGAGTATGTTTTGGGATAATGGGTCGTTGGTGCTGTTTTATTGCGGCAGCGGCAGCGGCAGCTAG	YFLSMFWDNGSLVLFYCGSGSGS*
ATGTTTGTTTGTTTTTATTTTATTGAGGGTAAGCTTTCTAATTATAGCTGCGGCAGCGGCAGCGGCAGCTAG	YFVCFYFIEGKLSNYSCGSGSGS*
ATGTTTTTGTGTTATCGGTTTATTGATGGTCGTTTGTTTATTTTGTATTGCGGCAGCGGCAGCGGCAGCTAG	YFLCYRFIDGRLFILYCGSGSGS*
ATGTTGCAGAATTTTTTGTAGGTGAAGGGGAAGCAGTATCCTCATGCTTGCGGCAGCGGCGGCGGCAGCTAG	YLQNFL*VKGKQYPHACGSGGGS*
ATGTTTGTTTGTTTTTATTTTATTGAGGGTAAGCTTTCTAATTATAGTTGCGGCAGCGGCAGCGGCAGCTAG	YFVCFYFIEGKLSNYSCGSGSGS*
ATGTTTGTTTGTTTTAAGTTTTATAATCAGAGGCTTTTTTCGTCGTATTGCGGCAGCGGCAGCGGCAGCTAG	YFVCFKFYNQRLFSSYCGSGSGS*
ATGTTTTTGTGTTGTAAGTGGAATGATGGGCTTTATAGGCGGCATATTTGCGGCAGCGGCAGCGGCAGCTAG	YFLCCKWNDGLYRRHICGSGSGS*
ATGTTTCTTTGTCAGCGTTTTCATGATGATATTTATGAGCTGTGGCGTTGCGGCAGCGGCAGCGGCAGCTAG	YFLCQRFHDDIYELWRCGSGSGS*
ATGTTTTTGTTTCATCGGTGGGTGTCGGGTAAGCTGTATACGGATTACTGCGGCAGCGGCAGCGGCAGCTAG	YFLFHRWVSGKLYTDYCGSGSGS*
ATGACTTGTCGTTTCCAGTTTAATTGGTATTCGCCGACGACGTGGATTTGCGGCAGCGGCAGCGGCAGCTAG	YTCRFQFNWYSPTTWICGSGSGS*
ATGTTTGTTTGTTTTTATTTTGTTGAGGGTAAGCTTTCTAATTATAGTTGCGGCAGCGGCAGCGGCAGCTAG	YFVCFYFVEGKLSNYSCGSGSGS*
ATGTTTGTTTGTTTTTATTTTATTGAGGGTAAGCTTTCTAATTATAGTTGCGGCAGCGGCAGCGGCAGCTAG	YFVCFYFIEGKLSNYSCGSGSGS*
ATGTTTTTGATTCAGTATTTTGATAAGGATCGGTTTCGTGCGATTTATTGCGGCAGCGGCAGCGGCAGCTAG	YFLIQYFDKDRFRAIYCGSGSGS*
ATGTTTTTGTTTCAGTATTTTGATCAGTCTCTGTTTCGTGCGATTTATTGCGGCAGCGGCAGCGGCAGCTAG	YFLFQYFDQSLFRAIYCGSGSGS*
ATGTTTGTGAAGGGTTTTTGGACTGCTCGTGGGTATATTCTTGAGTACTGCGGCAGCGGCAGCGGCAGCTAG	YFVKGFWTARGYILEYCGSGSGS*
ATGTTTGTTTGTTATTCGTGGACTTCGGGGTATGTTTATATTTATCAGTGCGGCAGCGGCAGCGGCAGCTAG	YFVCYSWTSGYVYIYQCGSGSGS*
ATGTTTTTGTGTACGAAGTGGAATTATGGTCGTTGGTATCTGTTTTATTGCGGCAGCGGCAGCGGCAGCTAG	YFLCTKWNYGRWYLFYCGSGSGS*
ATGTTTTATTGTTGGACGTTTCTTGATGGGCATTATGCGGGTTGGATCTGCGGCAGCGGCAGCGGCAGCTAG	YFYCWTFLDGHYAGWICGSGSGS*
ATGTGGTTGTGTTCTACTTGGATTTATGATCGTTATATTCTGCATTATTGCGGCAGCGGCAGCGGCAGCTAG	YWLCSTWIYDRYILHYCGSGSGS*
ATGCTGGTTTGTCATACGTGGACGAATGGTTTGGTTAGGTTGCATTTCTGCGGCAGCGGCAGCGGCAGCTAG	YLVCHTWTNGLVRLHFCGSGSGS*
ATGTTTGTGCGGTGGTATTTTATGCCGGATGGGAAGGTGTATCCGACGTGCGGCAGCGGCAGCGGCAGCTAG	YFVRWYFMPDGKVYPTCGSGSGS*
ATGTTTTTGTGTTATCGGTTTATTGATGGTCGTTTGTTTATTTTGTATTGCGGCAGCGGCAGCGGCAGCTAG	YFLCYRFIDGRLFILYCGSGSGS*
ATGAGTAGGTATTGTCTGACTGCTTTTCCGCATCTGAGGTTGTATTCTTGCGGCAGCGGCAGCGGCAGCTAG	YSRYCLTAFPHLRLYSCGSGSGS*
ATGTTTGTTTGTTTTTATTTTATTGAGGGTAAGCTTTCTAATTATAGCTGCGGCAGCGGCAGCGGCAGCTAG	YFVCFYFIEGKLSNYSCGSGSGS*
ATGTTTTTGCGTTTTTATATTAATAATGGTTTGGTGCAGTATTGTTACTGCGGCAGCGGCAGCGGCAGCTAG	YFLRFYINNGLVQYCYCGSGSGS*
ATGTTTCTGTGTTATGAGATTATGGATTGTAAGTATTCGTCTTGGTATTGCGGCAGCGGCAGCGGCAGCTAG	YFLCYEIMDCKYSSWYCGSGSGS*
ATGTTTTTGTGTCAGGAGTTTAAGGCTAGGATTTATTATGCGAGTTATTGCGGCAGCGGCAGCGGCAGCTAG	YFLCQEFKARIYYASYCGSGSGS*
ATGTTTGTTTGTTTTAAGTTTTATAATCAGAGGCTTTTTTCGTCGTACTGCGGCAGCGGCAGCGGCAGCTAG	YFVCFKFYNQRLFSSYCGSGSGS*
ATGTTTTTGTGTAGTAAGTGGAGTGATGGTTATTTGCAGTTTTATCGTTGCGGCAGCGGCAGCGGCAGCTAG	YFLCSKWSDGYLQFYRCGSGSGS*
ATGAGGTATGTGGATGGGAAGGTTCAGCTGATCTATACGTGTCTTTTTTGCGGCAGCGGCAGCGGCAGCTAG	YRYVDGKVQLIYTCLFCGSGSGS*
ATGTTTTTGTTTCAGTATTTTGATAAGGATCGGCTTCGTGCGATTTATTGCGGCAGCGGCAGCGGCAGCTAG	YFLFQYFDKDRLRAIYCGSGSGS*
ATGTTTGTGAATTGGTATTGGCATGGTGAGAAGCTTTTTTATAGGCATTGCGGCAGCGGCAGCGGCAGCTAG	YFVNWYWHGEKLFYRHCGSGSGS*
ATGTTTATTAGGAATCAGTGGGTGAGGTCGAGGTTTGTGCTGCGGTATTGCGGCAGCGGCAGCGGCAGCTAG	YFIRNQWVRSRFVLRYCGSGSGS*
ATGGTTCATAATACTTATGCGGGGGATCGGAATTTGAATTTGTTTTACTGCGGCAGCGGCAGCGGCAGCTAG	YVHNTYAGDRNLNLFYCGSGSGS*
ATGTTTTTTAAGTATTGGTTTTCTAATTATAAGTTTCGTACGAAGTACTGCGGCAGCGGCAGCGGCAGCTAG	YFFKYWFSNYKFRTKYCGSGSGS*
ATGTTTGTGTGTTGGTATTAGATTCATGGTTCTGTTAAGGCGTCTTCGTGCGGCAGCGGCAGCGGCAGCTAG	YFVCWY*IHGSVKASSCGSGSGS*
ATGTTTGTTTGTTTTTATTTTATTGAGGGTAAGCTTTCTAATTATAGCTGCGGCAGCGGCAGCGGCAGCTAG	YFVCFYFIEGKLSNYSCGSGSGS*
ATGTTTTCTTGTCATTCTTAGGATATTATTAGGGCGTCTCTTTTTTTGTGCGGCAGCGGCAGCGGCAGCTAG	YFSCHS*DIIRASLFLCGSGSGS*
ATGTTTTTGATTCAGTATTTTGATAAGGATCGGTTTCGTGCGATTTATTGCGGCAGCGGCAGCGGCAGCTAG	YFLIQYFDKDRFRAIYCGSGSGS*
ATGTTTGTTTGTTTTAAGTTTTATAATCAGAGGCTTTTTTCGTCGTATTGCGGCAGCGGCAGCGGCAGCTAG	YFVCFKFYNQRLFSSYCGSGSGS*
ATGTTTTTGATTCAGTATTTTAATAAGGATCGGTTTCGTGCGATTTACTGCGGCAGCGGCAGCGGCAGCTAG	YFLIQYFNKDRFRAIYCGSGSGS*
ATGTTTTTGTGGACGAATTGGAATTATGGGCTTTGGTTTCTGTTTTATTGCGGCAGCGGCAGCGGCAGCTAG	YFLWTNWNYGLWFLFYCGSGSGS*
ATGTTTCTTTGTCAGCGTTTTCATGATGATATTTATGAGCTGTGGCGTTGCGGCAGCGGCAGCGGCAGCTAG	YFLCQRFHDDIYELWRCGSGSGS*
ATGTTTTTGTGTAGTTCGTGGTATAATTCGCGGCTGCGTCCTGTTTACTGCGGCAGCGGCAGCGGCAGCTAG	YFLCSSWYNSRLRPVYCGSGSGS*
ATGGTTTGTGCTTATGGGGTGTATAATGGGCGTTTTGCGCCTTCTACTTGCGGCAGCGGCAGCGGCAGCTAG	YVCAYGVYNGRFAPSTCGSGSGS*
ATGTTTGTTGTTTTTAGGTGGGTTGGGGGTCGTCTGGATGCTAGGTATTGCGGCAGCGGCAGCGGCAGCTAG	YFVVFRWVGGRLDARYCGSGSGS*
ATGTTTGTGACGTGGTCTTTTGAGTCTGATGGTTTGATTTATAGTCACTGCGGCAGCGGCAGCGGCAGCTAG	YFVTWSFESDGLIYSHCGSGSGS*
ATGCTTTCGAGTATGAAGCGGTATAATGAGGGGCTTTTTTCGCCGTATTGCGGCAGCGGCAGCGGCAGCTAG	YLSSMKRYNEGLFSPYCGSGSGS*
ATGTTTGTGAATTGGTATTGGCATGGTGAGAAGCTTTTTTATAGGTACTGCGGCAGCGGCAGCGGCAGCTAG	YFVNWYWHGEKLFYRYCGSGSGS*
ATGTTTTTGATTCAGTATTTTGATAAGGATCGGTTTCGTGCGATTTATTGCGGCAGCGGCAGCGGCAGCTAG	YFLIQYFDKDRFRAIYCGSGSGS*
ATGTTTCTGTGTGTTGTTTGGATTAATGGGCAGGTTAGGCTGTATCTCTGCGGCAGCGGCAGCGGCAGCTAG	YFLCVVWINGQVRLYLCGSGSGS*
ATGTTTGTTTGTTTTTATTTTATTGAGGGTAAGCTTTCTAATTATAGTTGCGGCAGCGGCAGCGGCAGCTAG	YFVCFYFIEGKLSNYSCGSGSGS*
ATGTTTGTGAAGGGTTTTTGGACTGCTCGTGGGTATATTCTTGAGTATTGCGACAGCGGCAGCGGCAGCTAG	YFVKGFWTARGYILEYCDSGSGS*
ATGTTTGTGGCGAGTTATTTTATTGCTGGTCGGCTTTATGCTCGTTATTGCGGCAGCGGCAGCGGCAGCTAG	YFVASYFIAGRLYARYCGSGSGS*
ATGTTTGTGTTGTTTTATATTAAGCATGGGCTTGTTGCGTATCGTTATTGCGGCAGCGGCAGCGGCAGCTAG	YFVLFYIKHGLVAYRYCGSGSGS*
ATGTTTGTGTGTTGGTACTGGATTCATGGTTCTGTTAAGGCGTCTACGTGCGGCAGCGGCAGCTAG	YFVCWYWIHGSVKASTCGSGS*
ATGTTTATTACGCAGTATTGGAAGCAGAATGTTTTTATGATTAGGTACTGCGGCAGCGGCAGCGGCAGCTAG	YFITQYWKQNVFMIRYCGSGSGS*
ATGTTTGTGTTTTGGATTTGGACGGAGTATGGTCGTGTTCTTCCGTCGTGCGGCAGCGGCAGCGGCAGCTAG	YFVFWIWTEYGRVLPSCGSGSGS*
ATGTTTATTTTGCAGACGTGGAATGATGGTTGGTATAGTATTAAGTATTGCGGCAGCGGCAGCGGCAGCTAG	YFILQTWNDGWYSIKYCGSGSGS*
ATGTTTCTTTGTCAGCGTTTTCATGATGATATTTATGAGCTGTGGCGTTGCGGCAGCGGCAGCGGCAGCTAG	YFLCQRFHDDIYELWRCGSGSGS*
ATGTTTGTTTGTTTTTATTTTATTGAGGGTAAGCTTTCTAATTATAGGTGCGGCAGCGGCAGCGGCAGCTAG	YFVCFYFIEGKLSNYRCGSGSGS*
ATGTTTGTTTGTCTGAATTTTTGGCAGGATAGTCGTTATGTTTTGATCTGCGGCAGCGGCAGCGGCAGCTAG	YFVCLNFWQDSRYVLICGSGSGS*
ATGTTTTATTATGGTTATAGGCGTGACCCTAATTATTATGCACTTTACTGCGGCAGCGGCAGCGGCAGCTAG	YFYYGYRRDPNYYALYCGSGSGS*
ATGTTTCTGATTGCTTTTTTTAAGAATGGGCGTCTGATTCAGTCGGACTGCGGCAGCGGCAGCGGCAGCTAG	YFLIAFFKNGRLIQSDCGSGSGS*
ATGTTTGTTGTGTGGTATAGGGAGAATGATATTATTCATTGGAAGAGGTGCGGCAGCGGCAGCGGCAGCTAG	YFVVWYRENDIIHWKRCGSGSGS*
ATGTTTGTGAATTGGTATTGGCATGGTGAGAAGCTTTTTTATAGGTATTGCGGCAGCGGCAGCGGCAGCTAG	YFVNWYWHGEKLFYRYCGSGSGS*
ATGTTTGTGTTTTGGATTTGGACGGAGTATGGTCGTGTTCTTCCGTCGTGCGGCAGCTGCAGCGGCAGCTAG	YFVFWIWTEYGRVLPSCGSCSGS*
ATGTTTGTGTGTTGGTATTGGATTCATGGTTCTGTTAAGGCGTCTTCGTGCGGCAGCGGCAGCGGCAGCTAG	YFVCWYWIHGSVKASSCGSGSGS*
ATGCGGTGTGAGTTTGTGATTAGGGGGCTTTATACTTCGGAGTGGATTTGCGGCAGCGGCAGCGGCAGCTAG	YRCEFVIRGLYTSEWICGSGSGS*
ATGTTTGTTTGTTTTTATTTTATTGAGGGTAAGCTTTCTAATTATATCTGCGGCAGCGGCAGCGGCAGCTAG	YFVCFYFIEGKLSNYICGSGSGS*
ATGTTTGTTCGTTGGTATTGGTCTGATGGGTTTGTGAGTTACTCGTTTTGCGGCAGCGGCAGCGGCAGCTAG	YFVRWYWSDGFVSYSFCGSGSGS*
ATGTTTGTGACGTATTATTTTGATGGTTTGAAGTTTAAGCTGGTGTATTGCGGCAGCGGCAGCGGCAGCTAG	YFVTYYFDGLKFKLVYCGSGSGS*
ATGCGGAATGTGAATAGTTTGCCTATGGATTATAGTTAGATGTTGTGCTGCGGCAGCGGCAGCGGCAGCTAG	YRNVNSLPMDYS*MLCCGSGSGS*
ATGTCTATTTGTTTTTTGTTTGTTTAGGGTAAGCTGACTGCTTCTAGGTGCGGCAGCGGCAGCGGCAGCTAG	YSICFLFV*GKLTASRCGSGSGS*
ATGTTTATTTGCGTTTAGATGTATAATCAGACGCCTTATTCGACGTAGTGCGGCAGCGGCAGCGGCAGCTAG	YFICV*MYNQTPYST*CGSGSGS*
ATGTTAGTTTGTTTTTATTTTATTGAGGGTAAGCTTTCTAATTATAGCTGCGGCAGCGGCAGCGGCAGCTAG	YLVCFYFIEGKLSNYSCGSGSGS*
ATGTTTTTTAAGGAGAAGTTTGAGAATGGTGTTTATGTTGCTTGTTATTGCGGCAGCGGCAGCGGCAGCTAG	YFFKEKFENGVYVACYCGSGSGS*
ATGTTTGTGAATTGGTATTGGCATGGTGAGAAGCTTTTTTATAGGTATTGCGGCAGCGGCAGCGGCAGCTAG	YFVNWYWHGEKLFYRYCGSGSGS*
ATGTTTGTTTGTTTTTATTTTATTGAGGGTAAGCTTTCTAATTATAGTTGCGGCAGCGGCAGCGGCAGCTAG	YFVCFYFIEGKLSNYSCGSGSGS*
ATGTTTTTGTGTAGTGCGTGGTATAATTGGCGGCTGCGGCTTGTTTATTGCGGCAGCGGCAGCGGCAGCTAG	YFLCSAWYNWRLRLVYCGSGSGS*
ATGTTTGTTTGTTTTAAGTTTTATAATCAGAGGCTTTTTTCGTCGTACTGCGGCAGCGGCAGCGGCAGCTAG	YFVCFKFYNQRLFSSYCGSGSGS*
ATGTTTGTGCGGCGGCATTATCTGCCGGATGGGGCGGAGAAGTCGAGATGCGGCAGCGGCAGCGGCAGCTAG	YFVRRHYLPDGAEKSRCGSGSGS*
ATGTTTTTTAAGCATTGGTTTGTGAATGGTTGGTTGGTTGCGACGTATTGCGGCAGCGGCAGCGGCAGCTAG	YFFKHWFVNGWLVATYCGSGSGS*
ATGAGTAGGTATTGTCTGACTGCTTTTCCGCACCTGAGGTTGTATGCTTGCGGCAGCGGCAGCGGCAGCTAG	YSRYCLTAFPHLRLYACGSGSGS*
ATGTTTATTTGTTGGTATTTTTTGAGGAATCGTGTGCATTCGAGTCCCTGCGGCAGCGGCAGCGGCAGCTAG	YFICWYFLRNRVHSSPCGSGSGS*
ATGTTTTTTAAGCATTGGTTAGTGAATGGATGGTTGGTTGCGACGTATTGCGGCAGCGGCAGCGGCAGCTAG	YFFKHWLVNGWLVATYCGSGSGS*
ATGTTTATTTGTTATGATTGGTATAAGGATAGGTTTGTTGTTCATTACTGCGGCAGCGGCAGCGGCAGCTAG	YFICYDWYKDRFVVHYCGSGSGS*
ATGTTTTTTAAGCATTGGTTTGTGAATGGTTGGTTGGTTGCGACGTATTGCGGCAGCGGCAGCGGCAGCTAG	YFFKHWFVNGWLVATYCGSGSGS*
ATGTTTGTTGTGTGGCATTGGGAGAATGATATTATTCATTGGAAGAGGTGCGGCAGCGGCAGCGGCAGCTAG	YFVVWHWENDIIHWKRCGSGSGS*
ATGTTTATGAATTGGTATTGGCATGGTGAGAAGCCTTTTTATAGGTGCGGCAGCGGCAGCGGCAGCTAG	YFMNWYWHGEKPFYRCGSGSGS*
ATGTTTTTGTGTTGGAATTGGATTCATGGGTCTGTTAAGGCGTCTTCGTGCGGCAGCGGCAGCGGCAGCTAG	YFLCWNWIHGSVKASSCGSGSGS*
ATGTTTCTTTGTCAGCGTTTTCATGATGATATTTATGAGCTGTGGCGTTGCGGCAGCGGCAGCGGCAGCTAG	YFLCQRFHDDIYELWRCGSGSGS*
ATGTTTTTGTGTTATCGGTTTATTGATGGTCGTTTGTTTATTTTGTACTGCGGCAGCGGCAGCGGCAGCTAG	YFLCYRFIDGRLFILYCGSGSGS*
ATGTTTTTGACTCATAATTTTTATACGGGTGTTTTTATTTTGTCGTATTGCGGCAGCGGCAGCGGCTGCTAG	YFLTHNFYTGVFILSYCGSGSGC*
ATGTTTGTGAATTGGTATTGGCATGGTGAGAAGCTTTTTTATAGGTATTGCGGCAACGGCAGCGGCAGCTAG	YFVNWYWHGEKLFYRYCGNGSGS*
ATGTTTTTGTGTGCGAAGTGGAATTATGGTCGTTGGTATCTGTTTTATTGCGGCAGCGGCAGCGGCAGCTAG	YFLCAKWNYGRWYLFYCGSGSGS*
ATGTTTCTTTGTCAGCGTTTCCATGATGATATTTATGAGCTGTGGCGCTGCGGCAGCGGCAGCGGCAGCTAG	YFLCQRFHDDIYELWRCGSGSGS*
ATGTCTATTCAGGGGTATTGGTATCAGGAGCGTTACTCCTTGATTTATTGCGGCAGCGGCAGCGGCAGCTAG	YSIQGYWYQERYSLIYCGSGSGS*
ATGTTTGTATGTTTTTATTTTTTGAGGAATCTTGTGCATTCGAGTCCTTGCGGCAGCGGCAGCGGCAGCTAG	YFVCFYFLRNLVHSSPCGSGSGS*
ATGTTTGTTTGTTTTTATTTTATTGAGGGTAAGCTTTCTAATTATAGTTGCGGCAGCGGCAGCGGCAGCTAG	YFVCFYFIEGKLSNYSCGSGSGS*
ATGTTTGTGATGTAGGATTTTAAGCCGGATGAGAAGGTGTATTCGTCGTGCGGCAGCGGCAGCGGCAGCTAG	YFVM*DFKPDEKVYSSCGSGSGS*
ATGAAGATTAATTTTTATTTTAGGAATGGGCGTCTTAGTTATAGTCGGTGCGGCAGCGGCAGCGGCGGCTAG	YKINFYFRNGRLSYSRCGSGSGG*
ATGTTTTTTAAGGATAAGTTTGAGAATGGTGTTTATGTTGCTTGTTTTTGCGGCAGCGGCAGCGGCAGCTAG	YFFKDKFENGVYVACFCGSGSGS*
ATGTTTGTTTGTTTTTATTTTATTGAGGGTAAGCTTTCTAATTATAGTTGCGGCAGCGGCAGCGGCAGCTAG	YFVCFYFIEGKLSNYSCGSGSGS*
ATGATGTTTGTTATTTTTTTGTGGAGGAAGGGTAAGCTTCGGGCTTATTGCGGCAGCGGCAGCGGCAGCTAG	YMFVIFLWRKGKLRAYCGSGSGS*
ATGTTTGTTTGTTTTAAGTTTTATAATCAGAGGCTTTTTTCGTCGTACTGCGGCAGCGGCAGCGGCAGCTAG	YFVCFKFYNQRLFSSYCGSGSGS*
ATGTTTGTTTGGTTTTATTTTATCGAGGGGAATCGTTCTAATTATAGCTGCGGCAGCGGCAGCGGCAGCTAG	YFVWFYFIEGNRSNYSCGSGSGS*
ATGTTTGTTTGTTTTAAGTTTTATAATCAGAGGCTTTTTTCGTCGTACTGCGGCAGCGGCAGCGGCAGCTAG	YFVCFKFYNQRLFSSYCGSGSGS*
ATGTTTGTTTGTTTTTATTTTATTGAGGGTAAGCTTTCTAATTATAGTTGCGGCAGCGGCAGCGGCAGCTAG	YFVCFYFIEGKLSNYSCGSGSGS*
ATGTTTTTGTGTACGAAGTGGAATTAGGGTCGTTGGTATCTGTTTTATTGCGGCAGCGGCAGCGGCAGCTAG	YFLCTKWN*GRWYLFYCGSGSGS*
ATGTTTCTTTGTCAGCGTTTTCATGATGATATTTATGAGCTGTGGCGCTGCGGCAGCGGCAGCGGCAGCTAG	YFLCQRFHDDIYELWRCGSGSGS*
ATGTTTGTTTGTTTTAAGTTTTATAATCAGAGGCTTTTTTCGTCGTACTGCGGCAGCGGCAGCGGCAGCTAG	YFVCFKFYNQRLFSSYCGSGSGS*
ATGTTTGTGACTTGGACTTTTATTAATGGTAAGTTGAGGTCGCTTTCGTGCGGCAGCGGCAGCGGCAGCTAG	YFVTWTFINGKLRSLSCGSGSGS*
ATGTTTGTTTGTTTTTATTTTATTGAGGGTAAGCTTTCTAATTATAGCTGCGGCAGCGGCAGCGGCAGCTAG	YFVCFYFIEGKLSNYSCGSGSGS*
ATGTTTTTTAAGGATAAGTTTGAGAATGGTGTTTATGTTGCTTGTTTTTGCGGCAGCGGCAGCGGCAGCTAG	YFFKDKFENGVYVACFCGSGSGS*
ATGTTTGTTGAGTTTTATTTTCGGGGGGGTAAGCTTTGTTCGAGGGCGTGCGGCAGCGGCAGCGGCAGCTAG	YFVEFYFRGGKLCSRACGSGSGS*
ATGTTTTTGTGTACGAAGTGGAATTATGGTCGTTGGTATCTGTTTTACTGCGGCAGCGGCAGCGGCAGCTAG	YFLCTKWNYGRWYLFYCGSGSGS*
ATGTTTGTTTGGTTTAAGTTTTATAATAAGAGGCTTTGTTCGTCGGATTGCGGCAGCGGCAGCGGCAGCTAG	YFVWFKFYNKRLCSSDCGSGSGS*
ATGGTGTTTACGTATAAGTTTGAGAATGGGGATTATGCTGCTTGTTTTTGCGGCAGCGGCAGCGGCAGCTAG	YVFTYKFENGDYAACFCGSGSGS*
ATGTTTATTCAGGAGTATTGGTATCAGGAGCGTTATTCTTTGATTTATTGCGGCAGCGGCAGCGGCAGCTAG	YFIQEYWYQERYSLIYCGSGSGS*
ATGTTTTTGTGTACGAAGTGGAATTATGGTCGTTGGTATCTGTTTTATTGCGGCAGCGGCAGCGGCAGCTAG	YFLCTKWNYGRWYLFYCGSGSGS*
ATGTTTCTGTGTTCGTGTTGGATTGGTAATTAATATGTTTTGACGTATTGCGGCAGCGGCAGCGGCAGCTAG	YFLCSCWIGN*YVLTYCGSGSGS*
ATGTTTGTTTGTCTGAATTTTTGGCAGGATAGTCGTTATGTTTTGATCTGCGGCAGCGGCAGCGGCAGCTAG	YFVCLNFWQDSRYVLICGSGSGS*
ATGTTTGTTTGTCTGAATTTTTGGCAGGATAGTCGTTATGTTTTGATTTGCGGCAGCGGCAGCGGCAGCTAG	YFVCLNFWQDSRYVLICGSGSGS*
ATGTTTGTGTCGTGGAAGTGATATGATGGTAGGCTTCTGGTTGAGCAGTGCGGCAGCGGCAGCGGCAGCTAG	YFVSWK*YDGRLLVEQCGSGSGS*
ATGTTTCTTTGTCAGCGTTTTCATGATGATATTTATGAGCTGTGGCGCTGCGGCAGCGGCAGCGGCAGCTAG	YFLCQRFHDDIYELWRCGSGSGS*
ATGTTTTTGTGTTATCGGTTTATTGATGGTCGTTTGTTTATTTTGTATTGCGGCAGCGGCAGCGGCAGCTAG	YFLCYRFIDGRLFILYCGSGSGS*
ATGTTTGTGCGTTGGTATTGGATTCATGGTTCTGTTAAGGCGTCTTCGTGCGGCAGCGGCAGCGGCAGCTAG	YFVRWYWIHGSVKASSCGSGSGS*
ATGTTTGTGAAGGGTTTTTGGACTGCTCGTGGGTATATTCTTGAGTATTGCGGCAGCGGCAGCGGCAGCTAG	YFVKGFWTARGYILEYCGSGSGS*
ATGTTTGTTAGGTATTATTGGACGCTTGGTCGGATTCAGTTGGCTTATTGCGGCAGCGGCAGCGGCAGCTAG	YFVRYYWTLGRIQLAYCGSGSGS*
ATGTTTTTGTGTACGAAGTGGAATTATGGTCGTTGGTATCTGTTTTACTGCGGCAGCGGCAGCGGCAGCTAG	YFLCTKWNYGRWYLFYCGSGSGS*
ATGTTTGTGGAGTGGTTTTGGTTTAATAATCGGTTGGTGGCGCAGTCCTGCGGCAGCGGCAGCGGCAGCTAG	YFVEWFWFNNRLVAQSCGSGSGS*
ATGTTTGTGTCGTGGAAGTGGTATGATGGTAGGCTTCTGGTTGAGCAGTGCGGCAGCGGCAGCGGCAGCTAG	YFVSWKWYDGRLLVEQCGSGSGS*
ATGTTTGTTACTTGATCATGGAATAATGGGTTGGTGTGTGGCAGTTATTGCGGCAGCGGCAGCGGCAGCTAG	YFVT*SWNNGLVCGSYCGSGSGS*
ATGTTTTTGATTCAGTATTTTGATAAGGATCGGTTTCGTGCGATTTACTGCGGCAGCGGCAGCGGCAGCTAG	YFLIQYFDKDRFRAIYCGSGSGS*
ATGTTTGTTTGTTTTTCTTTTATTGAGGGTAAGCTTTCTAATTTTAGTTGCGGCAGCGGCAGCGGCAGCTAG	YFVCFSFIEGKLSNFSCGSGSGS*
ATGTTTGTGAAGGGTTTTTAGACTGCTCGTGGGGCTATTCTTATGTACTGCGGCAGCGGCAGCGGCAGCTAG	YFVKGF*TARGAILMYCGSGSGS*
ATGTTTGTTTGTTATATTTGGAGTAATCATGTGATTAGGTTGGTTCGGTGCGGCAGCGGCAGCGGCAGCTAG	YFVCYIWSNHVIRLVRCGSGSGS*
ATGTTTTTGACTCATAATTTTAATACGGGTGTCTTTACTTTGTCGTACTGCGGCAGCGGCAGCGGCAGCTAG	YFLTHNFNTGVFTLSYCGSGSGS*
ATGTTTGTTGATTGGTATTGGTGTAATGGTACTTTGTTTTATAATATCTGCGGCAGCGGCAGCGGCAGCTAG	YFVDWYWCNGTLFYNICGSGSGS*
ATGTTTCTTTGTCAGCGTTTTCATGATGATATTTATGAGCTGTGGCGTTGCGGCAGCGGCAGCGGCAGCTAG	YFLCQRFHDDIYELWRCGSGSGS*
ATGTTTCTTTGTCAGCGTTTTCATGATGATATTTATGAGCTGTGGCGCTGCGGCAGCGGCAGCGGCAGCTAG	YFLCQRFHDDIYELWRCGSGSGS*
ATGTTTATTTATTTTTATATTGATAATGGTAGGCTTCAGCATAGGTGCGGCAGCGGCAGCGGCAGCTAG	YFIYFYIDNGRLQHRCGSGSGS*
ATGTTTCTTTGTCAGCGTTTTCATGATGATATTTATGAGCTGTGGCGCTGCGGCAGCGGCAGCGGCAGCTAG	YFLCQRFHDDIYELWRCGSGSGS*
ATGTTTTTGTGTACGAAGTGGAATTATGGTCGTTGGTATCTGTTTTACTGCGGCAGCGGCAGCGGCAGCTAG	YFLCTKWNYGRWYLFYCGSGSGS*
ATGTTTGTTTGTTTTAAGTTTTATAATCAGAGGCTTTTTTCGTCGCATTGCGGCAGCGGCAGCGGCAGCTAG	YFVCFKFYNQRLFSSHCGSGSGS*
ATGTTTGTGTGTTGGTATTGGATTCATGGTTCTGTTAAGGCGTCTTCGTGCGGCAGCGGCAGCGGCAGCTAG	YFVCWYWIHGSVKASSCGSGSGS*
ATGTTTTATTGTTGGACGTTTCTTGATGGGCATTATGCGGGATGGATTTGCGGCAGCGGCAGCGGCAGCTAG	YFYCWTFLDGHYAGWICGSGSGS*
ATGTTTTTGATTCAGTATTTTGATAAGGATCGGTTTCGTGCGATTTACTGCGGCAGCGGCAGCGGCAGCTAG	YFLIQYFDKDRFRAIYCGSGSGS*
ATGTTTTTGAAGATTGAGTGGATTGATTCGGCGTTTCGTTTGGTGTATTGCGGCAGCGGCAGCGGCAGCTAG	YFLKIEWIDSAFRLVYCGSGSGS*
ATGTTTTTGTTTCATCGGTGGGTGTCGGGTAAGCTGTATACGGATTATTGCGGCAGCGGCAGCGGCAGCTAG	YFLFHRWVSGKLYTDYCGSGSGS*
ATGTTTATTTGTTGGTATTTTTTGAGGAATCGTGTGCATTCGAGTCCTTGCGGCAGCGGCAGCGGCAGCTAG	YFICWYFLRNRVHSSPCGSGSGS*
ATGTTTGTGAAGGGTTTTTGGACTGCTCGTGGGTATATTCTTGTGTATTGCGGCAGCGGCAGCGGCAGCTAG	YFVKGFWTARGYILVYCGSGSGS*
ATGTTTGTTGTGTGGTATTGGGAGAATAATATTATTCATTGGAAGAGGTGCGGCAGCGGCAGCGGCAGCTAG	YFVVWYWENNIIHWKRCGSGSGS*
ATGTTTTTGTGTTATCGGTTTATTGATGGTCGTTTGTTTATTTTGTATTGCGGCAGCGGCAGCGGCAGCTAG	YFLCYRFIDGRLFILYCGSGSGS*
ATGTTTTTGTGTTATCGGTTTATTGATGGTCGTTTGTTTATTTTGTACTGCGGCAGCGGCAGCGGCAGCTAG	YFLCYRFIDGRLFILYCGSGSGS*
ATGACTTATTTTGTGCTTCTGCAGAGGTGGCCTCCTGCTTGGGCGCCCTGCGGCAGCGGCAGCGGCAGCTAG	YTYFVLLQRWPPAWAPCGSGSGS*
ATGTTTGTGCGGTGGTATTTTCTGCCGGATGGGAAGGTGTATTCGACCTGCGGCAGCGGCAGCGGCAGCTAG	YFVRWYFLPDGKVYSTCGSGSGS*
ATGAGTAGGTATTGTCTGACTGCTTTTCCGCATCTGAGGTTGTATGCCTGCGGCAGCGGCAGCGGCAGCTAG	YSRYCLTAFPHLRLYACGSGSGS*
ATGATTATTTTTAATTGGTATTGGGATGCGGCCGTGGTTTTTTATTTTTGCGGCAGCGGCAGCGGCAGCTAG	YIIFNWYWDAAVVFYFCGSGSGS*
ATGTTTCTGAGGTATGTGTGGCTGTCGGATAAGATGCAGTTGCTTTACTGCGGCAGCGGCAGCGGCAGCTAG	YFLRYVWLSDKMQLLYCGSGSGS*
ATGTTTGTTTGTTTTTATTTTATTGAGGGTAAGCTTTCTAATTATAGCTGTGGCAGCGGCAGCGGCAGCTAG	YFVCFYFIEGKLSNYSCGSGSGS*
ATGTTGAAGTGGTTTAGGAATCGTCCGTTGTTTTCTTATATTGTGAATTGCGGCAGCGGCAGCGGCAGCTAG	YLKWFRNRPLFSYIVNCGSGSGS*
ATGTTTGTTTGTTTTTATTTTATTGAGGGTAAGCTTTCTAATTGTAGTTGCGGCAGCGGCAGCGGCAGCTAG	YFVCFYFIEGKLSNCSCGSGSGS*
ATGTTTGTGGAGTGGTTTTGGTTTAATAATCGGTTGGCGGCGCAGTCCTGCGGCAGCGGCAGCGGCAGCTAG	YFVEWFWFNNRLAAQSCGSGSGS*
ATGAGTTATTTTATTTGGGCGAATTTTCAGACTGAGCCTTATTTTGTCTGCGGCAGCGGCAGCGGCAGCTAG	YSYFIWANFQTEPYFVCGSGSGS*
ATGTTTGTGCGGTGGTATTTTCTGCCGGATGGGAAGGTGTATTCGACGTGCGGCAGCGGCAGCGGCAGCTAG	YFVRWYFLPDGKVYSTCGSGSGS*
ATGTCTTTGCGTTATCGGTTTATTGATGGTCGTTTGTTTATTTTGTATTGCGGCAGCGGCAGCGGCAGCTAG	YSLRYRFIDGRLFILYCGSGSGS*
ATGGATTTTGTGGATTTTTTTTTTGATGGTGGTCAGCTTCGGTATCGCTGCGGCAGCGGCAGCGGCAGCTAG	YDFVDFFFDGGQLRYRCGSGSGS*
ATGTTTGTTTGTTTTAAGTTTTATAATCAGAGGCTTTATTCGTCGTACTGCGGCAGCGGCAGCGGCAGCTAG	YFVCFKFYNQRLYSSYCGSGSGS*
ATGTTTCTTTGTCAGCGTTTTCATGATGATATTTATGAGCTGTGGCGTTGCGGCAGCGGCAGCGGCAGCTAG	YFLCQRFHDDIYELWRCGSGSGS*
ATGTTTGTGTTTTGGATTTGGACGGAGTATGGTCGTGTTCTTCCGTCGTGCGGCAGCGGCAGCGGCAGCTAG	YFVFWIWTEYGRVLPSCGSGSGS*
ATGTTTGTGAAGGGTTTTTGGACTGCTCGTGGGTATATTCTTGAGTATTGCGGCAGCGGCAGCGGCAGCTAG	YFVKGFWTARGYILEYCGSGSGS*
ATGTTTGTTTGTTTTAAGTTTTATAATCAGAGGCTTTTTTCGTCGTACTGCGGCAGCGGCAGCGGCAGCTAG	YFVCFKFYNQRLFSSYCGSGSGS*
ATGTTTTTGTGTACGAAGTGGAATCATGGTCGTTGGTATCTGTTTTATTGCGGCAGCGGCAGCGGCAGCTAG	YFLCTKWNHGRWYLFYCGSGSGS*
ATGTTTGTTTGTTTTAAGTTTTATAATCAGAGGCTTTTTTCGTCGTAGTGCGGCAGCGGCAGCGGCAGCTAG	YFVCFKFYNQRLFSS*CGSGSGS*
ATGTTTGTGTTGTTTTATATTAAGCATGGGCTTGTTGAGTATCGTTGTTGCGGCAGCGGCAGCGGCAGCTAG	YFVLFYIKHGLVEYRCCGSGSGS*
ATGTTTGTTTGTTTTTATTTTATTGAGGGTAAGCTTTCTAATTATAGTTGCGGCAGCGGCAGCGGCAGCTAG	YFVCFYFIEGKLSNYSCGSGSGS*
ATGTTTTTTTGTGTGAATAGGTGGTGTGATGGTCGTTATCGTTTGGCGTGCGGCAGCGGCAGCGGCAGCTAG	YFFCVNRWCDGRYRLACGSGSGS*
ATGTTTGTTTGTTTTTATTTTATTGAGGGTAAGCTTTCTAATTATAGTTGCGGCAGCGGCAGCGGCAGCTAG	YFVCFYFIEGKLSNYSCGSGSGS*
ATGTTTGTTTTTTTTTATTTTATTGAGGTTTAGCTTTCTAATTATAGTTGCGGCAGCGGCAGCGGCAGCTAG	YFVFFYFIEV*LSNYSCGSGSGS*
ATGTTTTTGGTTAATAAGTGGAATCCGGATGGTTTTTATTTGCTGTATTGCGGCAGCGGCAGCGGCAGCTAG	YFLVNKWNPDGFYLLYCGSGSGS*
ATGTTTGTGTGTTGGTATTGGATTCATGGTTCTGTTAAGGCGTCTTCGTGCGGCAGCGGCAGCGGCAGCTAG	YFVCWYWIHGSVKASSCGSGSGS*
ATGTTTCTGAGTACTTATTTTAAGGATGGGTTTTTTTATCAGATGTACTGCGGCAGCGGCAGCGGCAGCTAG	YFLSTYFKDGFFYQMYCGSGSGS*
ATGTTTTTGTTACATCGGTGGGTGTCGGGTAAGCTGTATACGGATTATTGCGGCAGCGGCAGCGGCAGCTAG	YFLLHRWVSGKLYTDYCGSGSGS*
ATGTTTTTTAAGGATAAGTTTGAGAATGGTGTTTATGTTGCTTGTTTCTGCGGCAGCGGCAGCGGCAGCTAG	YFFKDKFENGVYVACFCGSGSGS*
ATGGTTTATAATCTTTATGCTGAGAATGGGAGTCTTACGCTTTCTTTCTGCGGCAGCGGCAGCGGCAGCTAG	YVYNLYAENGSLTLSFCGSGSGS*
ATGTTTATTACGCAGTATTGGAAGCAGAATGTTTTTATGATTACGTACTGCGGCAGCGGCAGCGGCAGCTAG	YFITQYWKQNVFMITYCGSGSGS*
ATGTTTTTGATTCAGTATTTTGATAAGGATCGGTTTCGTACGATTTACTGCGGCAGCGGCAGCGGCAGCTAG	YFLIQYFDKDRFRTIYCGSGSGS*
ATGTTTGTGTGTTGGTATTGGATTCATGGTTCTGTTAAGGCGTCTTCGTGCGGCAGCGGCAGCGGCAGCTAG	YFVCWYWIHGSVKASSCGSGSGS*
ATGTTTGTTTGTTTTAAGTTTTATAATCAGAGGCTTTTTTCGTCGTATTGCGGCAGCGGCAGCGGCAGCTAG	YFVCFKFYNQRLFSSYCGSGSGS*
ATGTTTGTTTGTTTTTATTTTATTGAAGGTAAGCTTTCTAACTATAGCTGCGGCAGCGGCAGCGGCAGCTAG	YFVCFYFIEGKLSNYSCGSGSGS*
ATGTTTGTTTGTTTTTATTTTATTGAGGGTAAGCTTTCTAATTATAGTTGCGGCAGCGGCAGCGGCAGCTAG	YFVCFYFIEGKLSNYSCGSGSGS*
ATGTTTTTGTGTACGAAGTGGAATTATGGTCGTTGGTATCTGTTTTATTGCGGCAGCGGCAGCGGCAGCTAG	YFLCTKWNYGRWYLFYCGSGSGS*
ATGTTTTTGTGTTAACGGTTTATTGATGGTCGTTTGTTTATTTTGTATTGCGGCAGCGGCAGCGGCAGCTAG	YFLC*RFIDGRLFILYCGSGSGS*
ATGTTTGTTTGTTTTTATTTTATTGAGGGTAAGCTTTCTAATTATAGCTGCGGCAGCGGCAGCGGCAGCTAG	YFVCFYFIEGKLSNYSCGSGSGS*
ATGTTTGTTTGTTTTAAGTTTTATAATCAGAGGCTTTTTTCGTCGTATTGCGGCAGCGGCAGCGGCAGCTAG	YFVCFKFYNQRLFSSYCGSGSGS*
ATGTTTTTTAAGGTTTAGTTTGAGAATGTTGCTTATGTCGCTGGTTATTGCGGCAGCGGCAGCGGCAGCTAG	YFFKV*FENVAYVAGYCGSGSGS*
ATGTTTTATTATTATACGTTTATTAATGGGAATTATGTGGCGTGGCTTTGCGGCAGCGGCAGCGGCAGCTAG	YFYYYTFINGNYVAWLCGSGSGS*
ATGTTTTATTATTATTCGTTTATTAATGGGCATTATGTGGCGCGGGTCTGCGGCAGCGGCAGCGGCAGCTAG	YFYYYSFINGHYVARVCGSGSGS*
ATGTTTATGTGTCTTGATTGGTTTAATGGGCAGGTGAGGCTGTATCTCTGCGGCAGCGGCAGCAGCAGCTAG	YFMCLDWFNGQVRLYLCGSGSSS*
ATGATTTTTGTTTGGGCTACTTTTAATACTTTTCCGTTGTGGAGTAAGTGCGGCAGCGGCAGCGGCAGCTAG	YIFVWATFNTFPLWSKCGSGSGS*
ATGTTTTTTAAGGATAAGTTTGAGAATGGTGTTTATGTTGCTTGTTTCTGCGGCAGCGGCAGCGGCAGCTAG	YFFKDKFENGVYVACFCGSGSGS*
ATGTTTGTTGTGTGGTATTGGGAGAATGATATTATTCATTGGAAGAGGTGCGGCAGCGGCAGCGGCAGCTAG	YFVVWYWENDIIHWKRCGSGSGS*
ATGTTTTTGATTCAGTATTTTGATAAGGATCGGTTTCGTGCGATTTACTGCGGCAGCGGCAGCGGCAGCTAG	YFLIQYFDKDRFRAIYCGSGSGS*
ATGAGTAGGTATTGTCTGACTGCTTTTCCGCATCTGAGGTTGTATGCCTGCGGCAGCGGCAGCGGCAGCTAG	YSRYCLTAFPHLRLYACGSGSGS*
ATGTTTGTGTCTTTTTATTTTATTTAGGGTAAGCTTTCTACTTTTAGTTGCGGCAGCGGCAGCGGCAGCTAG	YFVSFYFI*GKLSTFSCGSGSGS*
ATGTTTGTGCAGTGGTATTTTCTGCCGGATGGGAAGGTGTATTCGACGTGCGGCAGCGGCAGCGGCAGCTAG	YFVQWYFLPDGKVYSTCGSGSGS*
ATGTTTCTGATTGCTTTTTTTAAGAATGGGCGTCTGATTCAGTCGTATTGCGGCAGCGGCAGCGGCAGCTAG	YFLIAFFKNGRLIQSYCGSGSGS*
ATGTTTCTTTGTCAGCGTTTTCATGATGATATTTATGAGCTGTGGCTCTGCGGCAGCGGCAGCGGCAGCTAG	YFLCQRFHDDIYELWLCGSGSGS*
ATGTTTTTGTGTAGTGCGTGGTATAATTGGCGGCTGCGGCTTGTTTATTGCGGCAGCGGCAGCGGCAGCTAG	YFLCSAWYNWRLRLVYCGSGSGS*
ATGTTTGTGAAGGGTTTTTGGACTGCGCGGGGGTATATGCGTGAGGATTGCGGCAGCGGCAGCGGCAGCTAG	YFVKGFWTARGYMREDCGSGSGS*
ATGTTTTTGTGTTATCGGTTTATTGAAGGTCGTTTGTTTATTTTGTATTGCGGCAGCGGCAGCGGCAGCTAG	YFLCYRFIEGRLFILYCGSGSGS*
ATGTTTATTAGGAATGCGCGGGAGAATGGTGTGTTTGGTTTGAAGACTTGCGGCAGCGGCAGCGGCAGCTAG	YFIRNARENGVFGLKTCGSGSGS*
ATGTTTTTGTTTCATCGGTGGGTGTCGGGTAAGCTGTATACGGATTATTGCGGCAGCGGCAGCGGCAGCTAG	YFLFHRWVSGKLYTDYCGSGSGS*
ATGTTTCTTTGTCAGCGTTTTCATGATGATATTTATGAGCTGTGGCGTTGCGGCAGCGGCAGCGGCAGCTAG	YFLCQRFHDDIYELWRCGSGSGS*
ATGTTTTTGTTTCATCGGTGGGTGTCGGGTAAGCTGTATACGGATTATTGCGGCAGCGGCAGCGGCAGCTAG	YFLFHRWVSGKLYTDYCGSGSGS*
ATGTTTTTGTGTACGAAGAGGAATTATGGACGTTGGTATCTGTTTTACTGCGGCAGCGGCAGCGGCAGCTAG	YFLCTKRNYGRWYLFYCGSGSGS*
ATGTTTGTGTGTTGGTATTGGATTCATGGTTCTGTTAAGGCGTCTTCGTGCGGCAGCGGCAGCGGCAGCTAG	YFVCWYWIHGSVKASSCGSGSGS*
ATGTTTGTGAAGGGTTTTTGGACTGCTCGTGGGTATATTCTTGAGTAGTGCGGCAGCGGCAGCGGCAGCTAG	YFVKGFWTARGYILE*CGSGSGS*
ATGTTTTTTAAGGATAAGTTTGAGAAGGATCGTTATCGTGCTTGTTTTTGCGGCAGCGGCAGCGGCAGCTAG	YFFKDKFEKDRYRACFCGSGSGS*
ATGTTTGTTTGTTTTAAGTTTTATAATCAGAGGCTTTTTTCGTCGTATTGCGGCAGCGGCAGCGGCAGCTAG	YFVCFKFYNQRLFSSYCGSGSGS*
ATGTTTGAGCGGTGGGATTTTCTGCCGGATGTGAAGGTGTATTCGACGTGCGGCAGCGGCAGCGGCAGCTAG	YFERWDFLPDVKVYSTCGSGSGS*
ATGTTTGTTTGTTTTTATTTTATTGAGGGTAAGCTTTCTAATTATAGCTGCGGCAGCGGCAGCGGCAGCTAG	YFVCFYFIEGKLSNYSCGSGSGS*
ATGTTTATTTATCTTTATATTGATAATGGTAGGCTTCAGCATAGGTTTTGCGGCAGCGGCAGCGGCAGCTAG	YFIYLYIDNGRLQHRFCGSGSGS*
ATGTTTGTTTGTTTTTATTTTATTGAGGGTAAGCTTTCTAATTATAGTTGCGGCAGCGGCAGCGGCAGCTAG	YFVCFYFIEGKLSNYSCGSGSGS*
ATGTTTGTTTGTTTTAAGTTTTATAATCAGAGGCTTTTTTCGTCGTATTGCGGCAGCGGCAGCGGCAGCTAG	YFVCFKFYNQRLFSSYCGSGSGS*
ATGTTTGTTAAGCAGTATTGGTTGGAGGGTTATTTTGCTGCTGTGTATTGCGGCAGCGGCAGCGGCAGCTAG	YFVKQYWLEGYFAAVYCGSGSGS*
ATGTTTTTGGGTAGTGCGAGGCATAATTGGCCGCTGCGGCTTGTTTATTGCGGCAGCGGCAGCGGCAGCTAG	YFLGSARHNWPLRLVYCGSGSGS*
ATGTTTGTTTGTTTTTATTTTATTGGGGGTAAGCTTTCTAATTATAGCTGCGGCAGCGGCAGCGGCAGCTAG	YFVCFYFIGGKLSNYSCGSGSGS*
ATGTTTTTGTGTCATACTTGGTATAATGGGAGGGTGACTCTTTTTTTCTGCGGCAGCGGCAGCGGCAGCTAG	YFLCHTWYNGRVTLFFCGSGSGS*
ATGTTTTTGTGTAGTAAGTGGAGTGAAGGTTATTTGCAGTTTTATCGCTGCGGCAGCGGCAGCGGCAGCTAG	YFLCSKWSEGYLQFYRCGSGSGS*
ATGAGTAGGTATCGTCTGACTGCTTTTCCGCATCTGAGGTTGTATGCTTGCGGCAGCGGCAGCGGCAGCTAG	YSRYRLTAFPHLRLYACGSGSGS*
ATGTTTGTTTGTTTTTATTTTATTGAGGGTAAGCTTTCTAATTATAGTTGCGGCAGCGGCAGCGGCAGCTAG	YFVCFYFIEGKLSNYSCGSGSGS*
ATGTTTCTGTGTAATACTTGGTTGAATGATTATTTTCATTTGCGGATTTGCGGCAGCGGCAGCGGCAGCTAG	YFLCNTWLNDYFHLRICGSGSGS*
ATGCTTGTTTGTTTTTATTTTATTGAGGGTAAGCTTTCTAATTATAGTTGCGGCAGCGGCAGCGGCAGCTAG	YLVCFYFIEGKLSNYSCGSGSGS*
ATGTTTTTGTGTACGAAGTGGAATTATGGTCGTTGGTATCTGTTTTACTGCGGCAGCGGCAGCGGCAGCTAG	YFLCTKWNYGRWYLFYCGSGSGS*
ATGTTGTTTTTGTTTAAGAATGATCGGGAGAATATTTGGCTTTTTTGCTGCGGCAGCGGCAGCGGCAGCTAG	YLFLFKNDRENIWLFCCGSGSGS*
ATGTTTTTGAAGCATGAGTGGATTGATTCGGCGTTTCGTTTGATGTATTGCGGCAGCGGCAGCGGCAGCTAG	YFLKHEWIDSAFRLMYCGSGSGS*
ATGTTTGTGATTTGGCCTTTTAATAATGCTGGGTTGGCTGTGGCTTATTGCGGCAGCGGCAGCGGCAGCTAG	YFVIWPFNNAGLAVAYCGSGSGS*
ATGTTTTTTAAGGATACGTTTGCGAACGGTGTTTCTGTTGCTTGTTATTGCGGCAGCGGCAGCGGCAGCTAG	YFFKDTFANGVSVACYCGSGSGS*
ATGTTTGTTTGTTTTTATTTTATTGAGGGTAAGCTTTCTAATTATAGCTGCGGCAGCGGCAGCGGCAGCTAG	YFVCFYFIEGKLSNYSCGSGSGS*
ATGTTTTTGAATTTTTTTTGGGTGAATGGCAAGCTGTATTCTCAGATTTGCGGCAGCGGCAGCGGCAGCTAG	YFLNFFWVNGKLYSQICGSGSGS*
ATGTTTGTTTGTTGGAATTGGAAGAATGGGAATCTGATTGTTATTCATTGCGGCAGCGGCAGCGGCAGCTAG	YFVCWNWKNGNLIVIHCGSGSGS*
ATGTTTGTGTGTTGGTATTGGATTCATGGTTCTGTTAAGGCGTCTCCGTGCGGCAGCGGCAGCGGCAGCTAG	YFVCWYWIHGSVKASPCGSGSGS*
ATGTTTGTGGCGTGGTCTTTTGGGTCTGATGGTTTGATTTATAGTCACTGCGGCAGCGGCAGCGGCAGCTAG	YFVAWSFGSDGLIYSHCGSGSGS*
ATGTTTGTTTGTTTTTATTTTATTGAGGGTAAGCTTTCTAACTATAGCTGCGGCAGCGGCAGCGGCAGCTAG	YFVCFYFIEGKLSNYSCGSGSGS*
ATGTTTCCTTGTCAGCGTTTTCATGATGATATTTATGAGCTGTGGCGGTGCGGCAGCGGCAGCGGCAGCTAG	YFPCQRFHDDIYELWRCGSGSGS*
ATGTTGGAGGCGAGTTATTTTATTGCTGGTCGGGGTGATGCTTTTTACTGCGGCAGCGGCAGCGGCAGCTAG	YLEASYFIAGRGDAFYCGSGSGS*
ATGTTTCTGTGTTATGAGATTATGGATTGTAAGTATTCGTCTTGGTATTGCGGCAGCGGCAGCGGCAGCTAG	YFLCYEIMDCKYSSWYCGSGSGS*
ATGTTTTTTTGTCATTCTTGGGCTAATGGTTTTTATCTGGCTTGGTTCTGCGGCAGCGGCAGCGGCAGCTAG	YFFCHSWANGFYLAWFCGSGSGS*
ATGTTTGTTTGTTTTTATTTTATTGAGGGTAAGCTTTCTAATTATAGTTGCGGCAGCGGCAGCGGCAGCTAG	YFVCFYFIEGKLSNYSCGSGSGS*
ATGTTTGTGTGTTGGTATTGGATTCATGGTTCTGTTAAGGCGTCTTCGTGCGGCAGCGGCAGCGGCAGCTAG	YFVCWYWIHGSVKASSCGSGSGS*
ATGTTTGTGAAGGGGTTTTAGACTGCGCGTGGGTATATTCTTGAGTACTGCGGCAGCGGCAGCGGCAGCTAG	YFVKGF*TARGYILEYCGSGSGS*
ATGAGCAGGTATTGACTGACTGCTTTTCCGCATCTGAGGTTGTATGATTGCGGCAGCGGCAGCGGCAGCTAG	YSRY*LTAFPHLRLYDCGSGSGS*
ATGTTTGTTCGTTGGTATTGGTCTGATGGGTTTGTGAGTTATTTGTATTGCGGCAGCGGCAGCGGCAGCTAG	YFVRWYWSDGFVSYLYCGSGSGS*
ATGTTTGTGACTTGGACTTTTATTAATGGTAAGTTGAGGTCGCTTTCCTGCGGCAGCGGCAGCGGCAGCTAG	YFVTWTFINGKLRSLSCGSGSGS*
ATGTTTGTGTGTTGGTATTGGATTCATGGTTCTGTTAAGGCGTCTTCCTGCGGCAGCGGCAGCGGCAGCTAG	YFVCWYWIHGSVKASSCGSGSGS*
ATGTTTCTTTGTCAGCGTTTTCATGAAGATATTTATGAGCTGTGGCGCTGCGGCAGCGGCAGCGGCAGCTAG	YFLCQRFHEDIYELWRCGSGSGS*
ATGTTTCTGATGAGTACTTGGGCGATTGTGTGTTATGTGCTTTGGTATTGCGGCAGCGGCAGCGGCAGCTAG	YFLMSTWAIVCYVLWYCGSGSGS*
ATGTTTTTTAAGGATAAGTTTGAGCATGCGGTTTATTTTGCTTGTTTTTGCGGCAGCGGCAGCGGCAGCTAG	YFFKDKFEHAVYFACFCGSGSGS*
ATGTTTGTTAAGGGTTTTTGGACTGCTCGGGGGTATATTCTTGAGTATTGCGGCAGCGGCAGCGGCAGCTAG	YFVKGFWTARGYILEYCGSGSGS*
ATGTTTTTGTTTCATCGGTGGGTGTCGGGTAAGCTGTATACGGATTATTGCGGCAGCGGCAGCGGCAGCTAG	YFLFHRWVSGKLYTDYCGSGSGS*
ATGTTTTTTGCGTGGCATTGGGAGAATGATATTATTCATTGGAAGAGGTGCGGCAGCGGCAGCGGCAGCTAG	YFFAWHWENDIIHWKRCGSGSGS*
ATGTTTTTGTGTACGAAGTGGAATTATGGTCGTTGGTATCTGTTCTATTGCGGCAGCGGCAGCGGCAGCTAG	YFLCTKWNYGRWYLFYCGSGSGS*
ATGGTGACTCTTGCTTATAATTACAAGGCTCTGTTTTGGTTTTCGCATTGCGGCAGCGGCAGCGGCAGCTAG	YVTLAYNYKALFWFSHCGSGSGS*
ATGTTTTTGTATTATATTTGGATTAATGGACGGTTTCAGTTGTTGCCGTGCGGCAGCGGCAGCGGCAGCTAG	YFLYYIWINGRFQLLPCGSGSGS*
ATGTTTTTGTGTTATCGGTTTATTGATGGTCGTTTGTTTATTTTGTATTGCGGCAGCGGCAGCGGCAGCTAG	YFLCYRFIDGRLFILYCGSGSGS*
ATGTTTTTGATTCAGTATTTTGATAAGGATAGGTTTCGTGCGATTTACTGCGGCAGCGGCAGCGGCAGCTAG	YFLIQYFDKDRFRAIYCGSGSGS*
ATGATCGTTTGTTTTTATTTTATTGAGGGTAAGCTTTCTAATTATAGCTGCGGCAGCGGCAGCGGCAGCTAG	YIVCFYFIEGKLSNYSCGSGSGS*
ATGTTTGTTTGTTTTAATTTTATTGAGGCTAAGCTTTCTAATTATAGCTGCGGCAGCGGCAGCGGCAGCTAG	YFVCFNFIEAKLSNYSCGSGSGS*
ATGTTTGTTTGTTTTAAGTTTTATAATCAGAGGCTTTTTTCGTCGTATTGCGGCAGCGGCAGCGGCAGCTAG	YFVCFKFYNQRLFSSYCGSGSGS*
ATGTATGTGATCGATTGTTTTCATGAGAGCCCGAATCTTGTTCATTACTGCGGCAGCGGCAGCGGCAGCTAG	YYVIDCFHESPNLVHYCGSGSGS*
ATGTTTGTGACTTGGACTTTTATTAATGGTAAGTTGAGGTCGCTTCCGTGCGGCAGCGGCAGCGGCAGCTAG	YFVTWTFINGKLRSLPCGSGSGS*
ATGACTTATTATGTGCTTCTGCAGAGGTGGCCTCCTGTTTGGGCGCCTTGCGGCAGCGGCAGCGGCAGCTAG	YTYYVLLQRWPPVWAPCGSGSGS*
ATGTTTGTTTGTTTTTATTTTATTGAGGGTAAGCTTTCTAATTATTGTTGCGGCAGCGGCAGCGGCAGCTAG	YFVCFYFIEGKLSNYCCGSGSGS*
ATGTTTTTGCTTCATCGGTGGGTGTCGGGTAAGCTGTATACGGATTACTGCGGCAGCGGCAGCGGCAGCTAG	YFLLHRWVSGKLYTDYCGSGSGS*
ATGTTTGTTGTGTGGTATTGGGAGAATGATATTATTCATTGGAGGAGGTGCGGCAGCGGCAGCGGCAGCTAG	YFVVWYWENDIIHWRRCGSGSGS*
ATGTTTGTTTGTTTTTATTTTATTGAGGGTAAGCTTTCTAATTATAGCTGCGGCAGCGGCAGCGGCAGCTAG	YFVCFYFIEGKLSNYSCGSGSGS*
ATGTTTGTTTGTTTTTATTTTATTGAGGGTAAGCTTTCTAATTATAGTTGCGGCAGCGGCAGCGGCAGCTAG	YFVCFYFIEGKLSNYSCGSGSGS*
ATGACTTATTATGTGCTTCTGCGGAGGTGGCCTCCTGTTTGGGCGCCTTGCGGCAGCGGCAGCGGCAGCTAG	YTYYVLLRRWPPVWAPCGSGSGS*
ATGCGTTATCATTTGGGTCCGTGGCCTTATTTGGAGTTGCGTGCTGGTTGCGGCAGCGGCAGCGGCAGCTAG	YRYHLGPWPYLELRAGCGSGSGS*
ATGTTTGTTCGTTGGAATTGGTCTGTTGGGTTTGTGAGTTATTCGTTCTGCGGCAGCGGCAGCGGCAGCTAG	YFVRWNWSVGFVSYSFCGSGSGS*
ATGTTTTTGATTCAGTATTTTGATAAGGATCGGTTTCGTGCGATTTATTGCGGCAGCGGCAGCGGCAGCTAG	YFLIQYFDKDRFRAIYCGSGSGS*
ATGTTTGTTTTTTGGTATTGGAATAGTGGTACGTTGTTGGTTGGTAATTGCGGCAGCGGCAGCGGCAGCTAG	YFVFWYWNSGTLLVGNCGSGSGS*
ATGTTTGTGCGGTGGTATTTTCTGCCGGATGGGAAGGTGTATTCGACGTGCGGCAGCGGCAGCGGCAGCTAG	YFVRWYFLPDGKVYSTCGSGSGS*
ATGTTTTTGTGTCAGGAGTTTAAGGCTAGGATTTATTATGCGAGTAACTGCGGCAGCGGCAGCGGCAGCTAG	YFLCQEFKARIYYASNCGSGSGS*
ATGTTTGTTAGTAGTACTTGGATTAATAGGATTTTTTATTTGTCGCGTTGCGGCAGCGGCAGCGGCAGCTAG	YFVSSTWINRIFYLSRCGSGSGS*
ATGTTTTTGATAGTTGGATGGCATGAGGGGGTTCTTTCTTTGCACTATTGCGGCAGCGGCAGCGGCAGCTAG	YFLIVGWHEGVLSLHYCGSGSGS*
ATGTTTGTTACTTGGTCCTGGAATAATGGGTTGGTGCGTGGTAGTTATTGCGGCAGCGGCAGCGGCAGCTAG	YFVTWSWNNGLVRGSYCGSGSGS*
ATGTTTGTTGTGTGGTATTGGGAGAATGATATTATTCATTGGAAGAGGTGCGGCAGCGGCAGCGGCAGCTAG	YFVVWYWENDIIHWKRCGSGSGS*
ATGTTTTTGTTTCATCGGTGGGTGTCGGGTAAGCTGTATACGGATTACTGCGGCAGCGGCAGCGGCAGCTAG	YFLFHRWVSGKLYTDYCGSGSGS*
ATGGATTATTGGATGTGTCCGTGTCAGGATTTGGCGGAGAATTTGCCTTGCGGCAGCGGCAGCGGCAGCTAG	YDYWMCPCQDLAENLPCGSGSGS*
ATGTTTGTTGTGTGGGATTGGGAGAATGATATTATTCATTGGAAGAGGTGCGGCAGCGGCAGCGGCAGCTAG	YFVVWDWENDIIHWKRCGSGSGS*
ATGTTTGTTTGGTTTCAGTTTTATAATCAGAGGCTTTTTTCGTAGTATTGCGGCAGCGGCAGCGGCAGCTAG	YFVWFQFYNQRLFS*YCGSGSGS*
ATGTTTGTGTGTTGGTATTGGATTCATGGTTCTGTTAAGGCGTCTTCTTGCGGCAGCGGCAGCGGCAGCTAG	YFVCWYWIHGSVKASSCGSGSGS*
ATGTTTGTTTGTTTTTATTTTATTGAGGGTAAGCTTTCTAATTATAGTTGCGGCAGCGGCAGCGGCAGCTAG	YFVCFYFIEGKLSNYSCGSGSGS*
ATGTTTGTGAAGTGGATTTGGTCTAATGGGGCGGTTTTGCCTATTTTGTGCGGCAGCGGCAGCGGCAGCTAG	YFVKWIWSNGAVLPILCGSGSGS*
ATGTTTGTTTGTTTTAAGTTTTATAATCAGAGGCTTTTTTCGTCGTATTGCGGCAGCGGCAGCGGCAGCTAG	YFVCFKFYNQRLFSSYCGSGSGS*
ATGTTTGTGCGGTGGTATTTTCTGCCGGATGGGAAGGTGTATTCGACGTGCGGCAGCGGCAGCGGCAGCTAG	YFVRWYFLPDGKVYSTCGSGSGS*
ATGTTTGTGCGGTGGTATTTTCTGCCGGATGGGAAGGTGTATTCGACGTGCGGCAGCGGCAGTGGCAGCTAG	YFVRWYFLPDGKVYSTCGSGSGS*
ATGTTTGTTTGTTTTTCTTCTATTGAGGGTAAGCTTCCTAATTATAGCTGCGGCAGCGGCAGCGGCAGCTAG	YFVCFSSIEGKLPNYSCGSGSGS*
ATGTTTTTGTTTCATCGGTGGGTGTCGGGTAAGCTGTATACGGATTATTGCGGCAGCGGCAGCGGCAGCTAG	YFLFHRWVSGKLYTDYCGSGSGS*
ATGTTTGTTTGTTTTAAGTTTTATAATCAGAGGCTTTTTTCGTCGTACTGCGGCAGCGGCAGCGGCAGCTAG	YFVCFKFYNQRLFSSYCGSGSGS*
ATGTTTTTGGTTAATAAGTGGAATCCGGATGGTTCTTATTTGCTGTATTGCGGCAGCGGCAGCGGCAGCTAG	YFLVNKWNPDGSYLLYCGSGSGS*
ATGTTTTTGTGTACGAAGTGGAATTATGGTCGTTGGTATCTGTTTTATTGCGGCAGCGGCAGCGGCAGCTAG	YFLCTKWNYGRWYLFYCGSGSGS*
ATGTTTTTTAAGGATAAGTTTGAGAATGGTGTTTATGTTGCTTGTTTTTGCGGCAGCGGCAGCGGCAGCTAG	YFFKDKFENGVYVACFCGSGSGS*
ATGTGTCTTTGTCAGCGTTTTAATGATGATAGTTAGGAGCTGTGGCGCTGCGGCAGCGGCAGCGGCAGCTAG	YCLCQRFNDDS*ELWRCGSGSGS*
ATGTTTGTGAAGTGGATTTGGTTTAATGGGGCGGTTTTGCCTATTTTGTGCGGCAGCGGCAGCGGCAGCTAG	YFVKWIWFNGAVLPILCGSGSGS*
ATGTTTTTGAAGATTGAGTGGATAGATTCGGCGTTTCGTTTGGTGTACTGCGGCAGCGGCAGCGGCAGCTAG	YFLKIEWIDSAFRLVYCGSGSGS*
ATGTTTTTGTTTCATCGGTGGGTGTCGGGTAAGCTGTATACGGATTATTGCGGCAGTGGCAGCGGCAGCTAG	YFLFHRWVSGKLYTDYCGSGSGS*
ATGTTTTTGTTTCATCGGTGGGTGTCAGGTAAGCTGTATACGGATTATTGCGGCAGCGGCAGCGGCAGCTAG	YFLFHRWVSGKLYTDYCGSGSGS*
ATGTTTGTTTGTTATTCGTGGACTTCGGGGTATGTTTATATTTATCAGTGCGGCAGCGGCAGCGGCAGCTAG	YFVCYSWTSGYVYIYQCGSGSGS*
ATGTTTTTTAAGGATAAGTTTGAGAATGGTGTTTATGTTGCTTGTTTCTGCGGCAGCGGCAGCGGCAGCTAG	YFFKDKFENGVYVACFCGSGSGS*
ATGTTTTTGTTTCATCGGTGGGTGTCGGGTAAGCTGTATACGGATTACTGCGGCAGCGGCAGCGGCAGCTAG	YFLFHRWVSGKLYTDYCGSGSGS*
ATGTTTGTGTTTTGGGCGTGGAATAAGACTGGGAATCTTGTTTGGTACTGCGGCAGCGGCAACGGCAGCTAG	YFVFWAWNKTGNLVWYCGSGNGS*
ATGTTTGTTATTTGGTCTTGGAATAATGGGTTGGTGCGTGGTAGTTATTGCGGCAGCGGCAGCGGCAGCTAG	YFVIWSWNNGLVRGSYCGSGSGS*
ATGTTTGTTTGTTTTAAGTTTTATAATCAGAGGCTTTTTTCGTCGTATTGCGGCAGCGGCAGCGGCAGCTAG	YFVCFKFYNQRLFSSYCGSGSGS*
ATGTTTGTTTGTTTTTATTTTATTGAGGGTAAGCTTTCTAATTATAGTTGCGGCAGCGGCAGCGGCAGCTAG	YFVCFYFIEGKLSNYSCGSGSGS*
ATGTTTGTGAATTGGTATTGGCATGGTGAGAAGCTTTTTTATAGGTATTGCGGCAGCGGCAGCGGCAGCTAG	YFVNWYWHGEKLFYRYCGSGSGS*
ATGTTTGTTGTGTGGTATTGGGAGAATGATATTATTCATTGGAAGAGCTGCGGCAGCGGCAGCGGCAGCTAG	YFVVWYWENDIIHWKSCGSGSGS*
ATGTTTTTGATTCAGTATTTTGATAAGGATCGGTTTCGTGCGACTTATTGCGGCAGCGGCAGCGGCAGCTAG	YFLIQYFDKDRFRATYCGSGSGS*
ATGTTTCTTTGTCAGCGTTTTCATGATGATATTTATGAGCTTTGGCGTTGCGGCAGCGGCAGCGGCAGCTAG	YFLCQRFHDDIYELWRCGSGSGS*
ATGTTTTTGATTCAGTATTTTGATAAGGATCGGTTTCGTGCGATTTATTGCGGCAGCGGCAGCGGCAGCTAG	YFLIQYFDKDRFRAIYCGSGSGS*
ATGTTTCTTTGTCAGCGTTTTCATGATGATATTTATGAGCTGTGGCGTTGCGGCAGCGGCAGCGGCAGCTAG	YFLCQRFHDDIYELWRCGSGSGS*
ATGTTTGTTTGTTTTAAGTTTTATAATCAGAGGCTTTTTTCGTCGTATTGCGGCAGCGGCAGCGGCAGCTAG	YFVCFKFYNQRLFSSYCGSGSGS*
ATGTTTGTTTGTTTTAAGTTTTATAATCAGAGGCTTTTTTCGTCGTATTGCGGCAGCGGCAGCGGCAGCTAG	YFVCFKFYNQRLFSSYCGSGSGS*
ATGTTTGTTTGTCTGAATTTTTGGCAGGATAGTCGTTATGTTTTGATTTGCGGCAGCGGCAGCGGCAGCTAG	YFVCLNFWQDSRYVLICGSGSGS*
ATGTTTCTTTGTCAGCGTTTTCATGATGATATTTATGAGCTGTGGCGCTGCGGCAGCGGCAGCGGCAGCTAG	YFLCQRFHDDIYELWRCGSGSGS*
ATGTTTTTGTGTAGTAAGTGGAGTGATGGTTATTTGCAGTTTTATCGTTGCGGCAGCGGCAGCGGCAGCTAG	YFLCSKWSDGYLQFYRCGSGSGS*
ATGTTTATTACTTATTTTTGGGATAATCAGAGGGTTCGTTTGCTGTACCGCGGCAGCGGCAGCGGCAGCTAG	YFITYFWDNQRVRLLYRGSGSGS*
ATGTTGGTTAATTTTAAGTTTAATAATGGGAAGCTTGTTCAGTGTTTGTGCGGCAGCGGCGGCGGCAGCTAG	YLVNFKFNNGKLVQCLCGSGGGS*
ATGTTTTTGTGTAATCGGTTTATTGATGGTCGTTTGTTTATTTTGTACTGCGGCAGCGGCAGCGGCAGCTAG	YFLCNRFIDGRLFILYCGSGSGS*
ATGTTTTTGAAGATTGAGTGGATTGATTCGGCGTTTCGTTTGGTGTATTGCGGCAGCGGCAGCGGCAGCTAG	YFLKIEWIDSAFRLVYCGSGSGS*
ATGTTTTTGTGTCATACTTGGTATAATGGGAGGGTGACTCTTTTTTTGTGCGGCGGCGGCAGCGGCAGCTAG	YFLCHTWYNGRVTLFLCGGGSGS*
ATGTTTAAGAAGCGGCGTCAGAATGCTAATGGTTTGCCTGAGGCTGTTTGCGGCAGCGGCAGCGGCAGCTAG	YFKKRRQNANGLPEAVCGSGSGS*
ATGTTTGTTTGTTTTTATTTTATTGAGGGTAAGCTTTCTAATTATAGTTGCGGCAGCGGCAGCGGCAGCTAG	YFVCFYFIEGKLSNYSCGSGSGS*
ATGTTTGTGTCGTGGAAGTGGTATGATGGTAGGCTTCTGGTTGAGCAGTGCGGCAGCGGCAGCTAG	YFVSWKWYDGRLLVEQCGSGS*
ATGTTTGTTACGTAGACGTGGAATAATGTGTTGTTTTGTCTTAGTTCCTGCGGCAGCGGCAGCGGCGGCTAG	YFVT*TWNNVLFCLSSCGSGSGG*
ATGTTTGTTTGTTTTAAGTTTTATAATCAGAGGCTTTTTTCGTCGTATTGCGGCAGCGGCAGCGGCAGCTAG	YFVCFKFYNQRLFSSYCGSGSGS*
ATGTGTGTTTGTTTTAAGTTTTATAATCAGAGGCTTTTTTCGTCGTATTGCGGCAGCGGCAGCGGCAGCTAG	YCVCFKFYNQRLFSSYCGSGSGS*
ATGTTTATTACTACATTGTGGATTGATGGATCGATTACGTTGATTTACTGCGGCAGCGGCAGCGGCAGCTAG	YFITTLWIDGSITLIYCGSGSGS*
ATGTTTTATAAGGACAAGTTTGAGAATGGTGTTTATGTTGCTTGTTTTTGCGGCAGCGGCAGCGGCAGCTAG	YFYKDKFENGVYVACFCGSGSGS*
ATGTTTATTACGCAGTATTGGAAGCAGAATGTTTTTATGATTAGGTACTGCGGCAGCGGCAGCGGCAGCTAG	YFITQYWKQNVFMIRYCGSGSGS*
ATGTTTGTGGGGAGTTATTTGATTGCTGGGCTGTTTTATGCTCGTTATTGCGGCAGCGGCAGCGGCAGCTAG	YFVGSYLIAGLFYARYCGSGSGS*
ATGTTTGTTTGTTTTTATTTTATTGAGGGTGAGCTTTCTAATTATAGCTGCGGCAGCGGCAGCGGCAGCTAG	YFVCFYFIEGELSNYSCGSGSGS*
ATGTTTGTGAAGGGTTTTTGGACTGCTCGTGGGTATATTCTTGAGTACTGCGGCAGCGGCAGCGGCAGCTAG	YFVKGFWTARGYILEYCGSGSGS*
ATGTTTGTGCAGTGTTCTTTTTTTGAGGGGGTGTTGAGTTGTCAGTATTGCGGCAGCGGCAGCGGCAGCTAG	YFVQCSFFEGVLSCQYCGSGSGS*
ATGTTTGTTTGTTTCTATTTTATTGAGGGTAAGCTTTCTAATTATAGTTGCGGCAGCGGCAGCGGCAGCTAG	YFVCFYFIEGKLSNYSCGSGSGS*
ATGTTTTTGTGTCAGGAGTTTAAGGCTAGGATTTATTATGCGAGTTACTGCGGCAGCGGCAGCGGCAGCTAG	YFLCQEFKARIYYASYCGSGSGS*
ATGTCTAATAATAGGAATTGGCTGCCTCATGATTGGCAGGTTCTTTACTGCGGCAGCGGCAGCGGCAGCTAG	YSNNRNWLPHDWQVLYCGSGSGS*
ATGTTTCTTTGTCAGCGTTTTCATGATGATATTTATGAGCTGTGCGGCAGCGGCAGCGGCAGCTAG	YFLCQRFHDDIYELCGSGSGS*
ATGTTTTTGTATTATATTTGGATTAATGGACGGTTTCACTTGTTGCCGTGCGGCAGCGGCAGCGGCAGCTAG	YFLYYIWINGRFHLLPCGSGSGS*
ATGTTTGTGTGTTGGTATTGGATTCATGGTTCTGTTAAGGCGTCTTCGTGCGGCAGCGGCAGCGGCAGCTAG	YFVCWYWIHGSVKASSCGSGSGS*
ATGTTTCTGTGTTCGTGTTGGATTGGTAATTATTATGTTTTGACGTACTGCGGCAGCGGCAGCGGCAGCTAG	YFLCSCWIGNYYVLTYCGSGSGS*
ATGTTTATTTGTTGGTATTTTTTGAGGAATCGTGTGCATTCGAGTCCTTGCGGCAGCGGCAGCGGCAGCTAG	YFICWYFLRNRVHSSPCGSGSGS*
ATGTGTACGCTTGTGTGGTGGAAGAATGGTCGGTTTTTTCTGGAGTGGTGCGGCAGCGGCAGCGGCAGCTAG	YCTLVWWKNGRFFLEWCGSGSGS*
ATGTTTGTTTGTGTTAATTCTTGGAATCATGGGCGTTTTGTTTTGGAGTGCGGCAGCGGCAGCGGCAGCTAG	YFVCVNSWNHGRFVLECGSGSGS*
ATGTTTTATTATTATACGTTTATTAATGGGAATTATGAGGCGTGGCTGTGCGGCAGCGGCAGCGGCAGCTAG	YFYYYTFINGNYEAWLCGSGSGS*
ATGTTTCTTTGTCAGCGTTTTCATGATGATATTTATGAGCTGTGGCGCTGCGGCAGCGGCAGCGGCAGCTAG	YFLCQRFHDDIYELWRCGSGSGS*
ATGTTTTTGTGTACGAAGTGGAATTATGGTCGTTGGTATCTGTTTTATTGCGGCAGCGGCAGCGGCAGCTAG	YFLCTKWNYGRWYLFYCGSGSGS*
ATGTTTCTTTGTCAGCGTTTTCATGATGATATTTATGAGCTGTGGCGTTGCGGCAGCGGCAGCGGCAGCTAG	YFLCQRFHDDIYELWRCGSGSGS*
ATGAGTAGGTATTGTCTGACTGCTTTTCCGCATCTGAGGTTGTATGCTTGCGGCAGCGGCAGCGGCAGCTAG	YSRYCLTAFPHLRLYACGSGSGS*
ATGTTTTTGTTTCATCGGTGGGTGTCGGGTAAGCTGTATACGGATTATTGCGGCAGCGGCAGCGGCAGCTAG	YFLFHRWVSGKLYTDYCGSGSGS*
ATGTTTGTGGTGAGTTATTTTATAGCTGGTCGGTTTTATGCTCGTTACTGCGGCAGCGGCAGCGGCAGCTAG	YFVVSYFIAGRFYARYCGSGSGS*
ATGTTTGTGTATTGGTATATTGAGCGGCAGGAGATTAAGTATCGGTTCTGCGGCAGCGGCAGCGGCAGCTAG	YFVYWYIERQEIKYRFCGSGSGS*
ATGTTTTTTAAGGATAAGTTTGAGAATGGTGTTTATGTTGCTTGTTTCTGCGGCAGCGGCAGCGGCAGCTAG	YFFKDKFENGVYVACFCGSGSGS*
ATGCGTTGGGATTGGCTGAGTTTTTTTAGGGAGCCGCATTTTGTTGTTTGCGGCAGCGGCAGCGGCAGCTAG	YRWDWLSFFREPHFVVCGSGSGS*
ATGTTTTAGTACGCTATTTGGAATAAGCGTGGTTTTAAGTTGGTTTACTGCGGCAGCGGCAGCGGCAGCTAG	YF*YAIWNKRGFKLVYCGSGSGS*
ATGAGTAGGTATTGTCTGACTGCTATTCCGCATCTGTGGTTGTATGACTGCGGCAGCGGCAGCGGCAGCTAG	YSRYCLTAIPHLWLYDCGSGSGS*
ATGTTTTTGATTCAGTATTTTGATAAGGATCGGTTTCGTGCGGTTTATTGCGGCAGCGGCAGCGGCAGCTAG	YFLIQYFDKDRFRAVYCGSGSGS*
ATGTTTTTGTGTAGTGCGTGGTATAATTGGCGGCTGCGGCTTTTTTACTGCGGCAGCGGCAGCGGCAGCTAG	YFLCSAWYNWRLRLFYCGSGSGS*
ATGCGTTATCATTTGGGTCCGTGGCCTTATTTGAAGTTGCGTGCTGGTTGCGGCAGCGGCAGCGGCAGCTAG	YRYHLGPWPYLKLRAGCGSGSGS*
ATGATTGTGTGTTCGAATGTTTATTATAAGAGGGTTTTTTCGGCTGATTGCGGCAGCGGCAGCGGCAGCTAG	YIVCSNVYYKRVFSADCGSGSGS*
ATGTTTGTTCGTTTTTATTTTATTGAGGGTAAGCTTTCTAATTATAGCTGCGGCAGCGGCAGCGGCAGCTAG	YFVRFYFIEGKLSNYSCGSGSGS*
ATGTTTTTGTGTCAGGAGTTTAAGGCTAGGATTTATTATGCGAGTTATTGCGGCAGCGGCAGCGGCAGCTAG	YFLCQEFKARIYYASYCGSGSGS*
ATGTTTGTTTGTTTTAAGTTTTATAATTAGAGGCTTTTTTTCGTCGTATTGCGGCAGCGGCAGCGGCAGCTAG	YFVCFKFYN*RLFFVVLRQRQRQL
ATGTTTGTTAGGTTTATTTGGGAGCATGATAAGGTTATTGCTATTAGCTGCGGCAGCGGCAGCGGCAGCTAG	YFVRFIWEHDKVIAISCGSGSGS*
ATGTTTGTTTGTTTTTATTTTATTGAGGGTAAGCTTTCTAATTATAGCTGCGGCAGCGGCAGCGGCAGCTAG	YFVCFYFIEGKLSNYSCGSGSGS*
ATGTTTCTGTGTTATGAGATTATGGATTGTAAGTATTCGTCTTGGTATTGCGGCAGCGGCAGCGGCAGCTAG	YFLCYEIMDCKYSSWYCGSGSGS*
ATGTTTGTTTGTTTTAAGTTTTACAATCAGAGGCTTTTTTCGTCGTATTGCGGCAGCGGCAGCGGCAGCTAG	YFVCFKFYNQRLFSSYCGSGSGS*
ATGTTTCTTTGTCAGCGTTTTCATGATGATATTTATGAGCTGTGGCGCTGCGGCAGCGGCAGCGGCAGCTAG	YFLCQRFHDDIYELWRCGSGSGS*
ATGACTTATTATGTGCTTCTGCAGAGGTGGCCTCCTGTTTGGGCGCCTTGCGGCAGCGGCAGCGGCAGCTAG	YTYYVLLQRWPPVWAPCGSGSGS*
ATGTTTGTTTGTTTTTATTTTATTGAGGGTAAGCTTTCTCATTATCGTTGCGGCAGCGGCAGCGGCAGCTAG	YFVCFYFIEGKLSHYRCGSGSGS*
ATGTTTGTGACTTGGACTTTTATTAATGGTAAGTTGAGGTCGCTTTCGTGTGGTAGCGGCAGCGGCAGCTAG	YFVTWTFINGKLRSLSCGSGSGS*
ATGTTTGTGTGTTGGTATTGGATTCATGGTTCCGTTAAGGCGTCTTCGTGCGGCAGCGGCAGCTAG	YFVCWYWIHGSVKASSCGSGS*
ATGTTTGTTTGTTTATATTTTATTGAGGGTAAGCTTTCTAATTATAGCTGCGGCAGCGGCAGCGGCAGCTAG	YFVCLYFIEGKLSNYSCGSGSGS*
ATGTTTTATTATTATACGTTTATTAATGGGAATTATGTGGCGTGGCTCTGCGGCAGCGGCAGCGGCAGCTAG	YFYYYTFINGNYVAWLCGSGSGS*
ATGTTTTTGAAGATTGAGTGGATTGATTCGGCGTTTCGTTCGGAGTACTGCGGCAGCGGCAGCGGCAGCTAG	YFLKIEWIDSAFRSEYCGSGSGS*
ATGTTTGTGTTGTTTTATATTAAGCATGGGCTTGTTGCGTATCGTTATTGCGGCAGCGGCAGCGGCAGCTAG	YFVLFYIKHGLVAYRYCGSGSGS*
ATGTTTTTGTGTTATCGGTTTATTGATGGTCGTTTGTTTATTCTGTTCTGCGGCAGCGGCAGCGGCAGCTAG	YFLCYRFIDGRLFILFCGSGSGS*
ATGTTTGTGACGTGGACTTTTGGGTCTGATGGTTTGATTTAAAGTCACTGCGGCAGCGGCAGCGGCAGCTAG	YFVTWTFGSDGLI*SHCGSGSGS*
ATGATTTTGTGTACGAAGCAGCTTTATGGGCGTTGGTATCTGTTTTACTGCGGCAGCGGCAGCGGCAGCTAG	YILCTKQLYGRWYLFYCGSGSGS*
ATGTTTTTGTTTCATCGGTGGGTGTCGGGTAAGCTGTATACGGATTATTGCGGCAGCGGCAGCGGCAGCTAG	YFLFHRWVSGKLYTDYCGSGSGS*
ATGACTTGTCGGTTTCAGTTTAATTGTTATTCGCCGACGACGTGGATTTGCGGCAGCGGCAGCGGCAGCTAG	YTCRFQFNCYSPTTWICGSGSGS*
ATGTTTGTGAATTGGTATTGGCATGGTGAGAAGCTTTTTTATAGGTACTGCGGCAGCGGCAGCGGCAGCTAG	YFVNWYWHGEKLFYRYCGSGSGS*
ATGTTTGTTTGTTATTCGTGGACTACGGGGTATGTTTATATTTATCAGTGCGGCAGCGGCAGCGGCAGCTAG	YFVCYSWTTGYVYIYQCGSGSGS*
ATGTTTGTGTTGTTTTACATTAAGCATGGGCTTGTTGCGTATCGTTATTGCGGCAGCGGCAGCGGCAGCTAG	YFVLFYIKHGLVAYRYCGSGSGS*
ATGTTTGTTACTTGGTCTTGGAATAATGGGTTGGTGCGTGGTAGTTATTGCGGCAGCGGCAGCGGCAGCTAG	YFVTWSWNNGLVRGSYCGSGSGS*
ATGTTTGTTTGTTTTTATTTTATTGAGGGTAAGCTTTCTAATTATAGTTGCGGCAGCGGCAGCGGCAGCTAG	YFVCFYFIEGKLSNYSCGSGSGS*
ATGTGGGGTTGTTTTAAGTTTTATAGTCAGAGGCTTTTTTCGACGTAATGCGGCAGCGGCAGCGGCAGCTAG	YWGCFKFYSQRLFST*CGSGSGS*
ATGTTTGTTTCTTGGGATTGGTATGATGGGATTCTGCGTTATTTGAACTGCGGCAGCGGCAGCGGCAGCTAG	YFVSWDWYDGILRYLNCGSGSGS*
ATGTTTTATTGTTGGACGTTTCTTGATGGGCATTATGCGGGTTGGATCTGCGGCAGCGGCAGCGGCAGCTAG	YFYCWTFLDGHYAGWICGSGSGS*
ATGTTTCTGTGTAATACTTGGTTGAATGATTATTTTCATTTGCGGATTTGCGGCAGCGGCAGCGGCAGCTAG	YFLCNTWLNDYFHLRICGSGSGS*
ATGTTTGTTGTGTGGTATTGGGAGAATGATATTATTCATTGGAAGAGGTGCGGCAGCGGCAGCGGCAGCTAG	YFVVWYWENDIIHWKRCGSGSGS*
ATGTTTGTTCGGTGGTATTGGATTCATGGTTCTGTTAAGGCGTCTTCCTGCGGCAGCGGCAGCGGCAGCTAG	YFVRWYWIHGSVKASSCGSGSGS*
ATGTTTGTTTGTTTTTATTTTATTGAGGGAAAGCTTTCTAATTATAGCTGCGGCAGCGGCAGCGGCAGCTAG	YFVCFYFIEGKLSNYSCGSGSGS*
ATGTCTTATTTTGATGTGAATACTATTTTTTGGTTTTCGCCGTTTTGTTGCGGCAGCGGCAGCGGCAGCTAG	YSYFDVNTIFWFSPFCCGSGSGS*
ATGTTTTTGCGGTGGTATTTTCTGCCGGATGGGAAGGTGTATTCGACGTGCGGCAGCGGCAGCGGCAGCTAG	YFLRWYFLPDGKVYSTCGSGSGS*
ATGAGTAGGTATTGTCTGACTGCTTTTCCGCATCTGAGGTTGTATGCCTGCGGCAGCGGCAGCGGCAGCTAG	YSRYCLTAFPHLRLYACGSGSGS*
ATGTTTGTGTTTTGGATTTGGACGGAGTATGGTCGTGTTCTTCCGTCGTGCGGCAGCGGCAGCGGCAGCTAG	YFVFWIWTEYGRVLPSCGSGSGS*
ATGAGTAGGTATTGTCTGACTGCTTTTCCGCATCTGAGGTTGTATGCTTGCGGCAGCGGCAGCGGCAGCTAG	YSRYCLTAFPHLRLYACGSGSGS*
ATGTTTTATTATTATACGCTTATTAATGGAAATTATGTGGCGTAGCTTTGCGGCAGCGGCAGCGGCAGCTAG	YFYYYTLINGNYVA*LCGSGSGS*
ATGTTTGTTTGTTTTAAGTTTTATAATCAGAGGCTTTTTTCGTCGTACTGCGGCAGCGGCAGCGGCAGCTAG	YFVCFKFYNQRLFSSYCGSGSGS*
ATGTTTTTGAATTTTTTTTGGGTGAATGGCAAGCTGTATTCTCAGATTTGCGGCAGCGGCAGCGGCAGCTAG	YFLNFFWVNGKLYSQICGSGSGS*
ATGTTTTTGTGTAGTAAATGGAGTGATGGTTATTTGCAGTTTTATCGTTGCGGCAGCGGCAGCGGCAGCTAG	YFLCSKWSDGYLQFYRCGSGSGS*
ATGTTTGTTTGTTTTTATTTTATTGAGGGTAAGCTTTCTAATTATAGCTGCGGCAGCGGCAGCGGCAGCTAG	YFVCFYFIEGKLSNYSCGSGSGS*
ATGTTTATTTTGCATGCGTGTAATGTTGTTTGGTATAGGATGAAGTACTGCGGCAGCGGCAGCGGCAGCTAG	YFILHACNVVWYRMKYCGSGSGS*
ATGTTTCTGATTGCTTTTTTTAAAAATGGGCGTCTGATTCAGTCGTACTGCGGCAGCGGCAGCGGCAGCTAG	YFLIAFFKNGRLIQSYCGSGSGS*
ATGGTTCATCAGATTTATCCGACTGTTATTTGGTATATTGGTAATAGTTGCGGCAGCGGCAGCGGCAGCTAG	YVHQIYPTVIWYIGNSCGSGSGS*
ATGTTTCTTTGTCAGCGTTTTCATGATGATATTTATGAGCTGTGGCGATGCGGCAGCGGCAGCGGCAGCTAG	YFLCQRFHDDIYELWRCGSGSGS*
ATGTTTATTTTGCAGACGTGGAATGATGGCTGGTATAGTATTAAGTATTGCGGCAGCGGCAGCGGCAGCTAG	YFILQTWNDGWYSIKYCGSGSGS*
ATGTTTGTTTGTTTTAAGTTTTATAATCAGAGGCTTTTTTCGTCGTACTGCGGCAGCGGCAGCGGCAGCTAG	YFVCFKFYNQRLFSSYCGSGSGS*
ATGTTTTTGAAGATTGAGTGGATTGATTCGGCGTTTCGCTTGGTGTACTGCGGCAGCGGCGGCGGCAGCTAG	YFLKIEWIDSAFRLVYCGSGGGS*
ATGTTTTTGTGTTTTACTTGGAGGGAGCAGGTGTTGAAGATTCTTTATTGCGGCAGCGGCAGCGGCAGCTAG	YFLCFTWREQVLKILYCGSGSGS*
ATGTTTTTTAGGGATTATTGGCAGAAGGGGAGGTATGTCATTAGGCTTTGCGGCAGCGGCAGCGGCAGCTAG	YFFRDYWQKGRYVIRLCGSGSGS*
ATGTTTCTTTGTCAGCGTTCTCATGATGATATTTATGAGCTGTGGCGTTGCGGCAGCGGCAGCGGCAGCTAG	YFLCQRSHDDIYELWRCGSGSGS*
ATGTTTTTGATTCAGTATTTTGATAAGGATCGGTTTCGTGCGATTTATTGCGGCAGCGGCAGCGGCAGCTAG	YFLIQYFDKDRFRAIYCGSGSGS*
ATGATTCGTTTGGCTTGGAATAATTGGACTTTGTTGTCTGCGTGGTGTTGCGGCAGCGGCAGCGGCAGCTAG	YIRLAWNNWTLLSAWCCGSGSGS*
ATGTTTGTGTGTTGGTATTGGATTCATGGTTCTGTTAAGGCGTCTCCGTGCGGCAGCGGCAGCGGCAGCTAG	YFVCWYWIHGSVKASPCGSGSGS*
ATGTTTGTTAGGTATTATTGGACGCTTGGTCGGATTCAGTTGGCTTATCGCGGCAGCGGCAGCGGCAGCTAG	YFVRYYWTLGRIQLAYRGSGSGS*
ATGTTTTTGATTCAGTATTTTGATAAGGATCGGTTCCGTGCGATTTATTGCGGCAGCGGCAGCGGCAGCTAG	YFLIQYFDKDRFRAIYCGSGSGS*
ATGTTTTATTGTTGGACGTTCCTTGATGGGCATTATGCGGGTTGGATTTGCGGCAGCGGCAGCGGCAGCTAG	YFYCWTFLDGHYAGWICGSGSGS*
ATGTTTGTGTGTTGGTATTGGATTCATGGTTCTGTTAAGGCGTCTTCGTGCGGCAGCGGCAGCGGCAGCTAG	YFVCWYWIHGSVKASSCGSGSGS*
ATGTTTATTCAGGAGTATTGGTATCAGGAGCGTTATTCTTTGATTTATTGCGGCAGCGGCAGCGGCAGCTAG	YFIQEYWYQERYSLIYCGSGSGS*
ATGTTTTTGTGTACGATGAGGAATTATGGTCGTTGGTATCTGTTTTACTGCGGCAGCGGCAGCGGCAGCTAG	YFLCTMRNYGRWYLFYCGSGSGS*
ATGGGTAGGTATTGTCTGACTGCTTTTCCGCATCTGAGGTTGTATGCCTGCGGCAGCGGCAGCGGCAGCTAG	YGRYCLTAFPHLRLYACGSGSGS*
ATGTTTGTTTGTTTTTATTTTATTGAGGGTAAGCTTTCTAATTATAGTTGCGGCAGCGGCAGCGGCAGCTAG	YFVCFYFIEGKLSNYSCGSGSGS*
ATGTTTTTGTGTACGAAGTGGAATTATGGTCGTTGGTATCTGTTTTATTGCGGCAGCGGCAGCGGCAGCTAG	YFLCTKWNYGRWYLFYCGSGSGS*
ATGTTTTATAAGGGATTTTTTAAGAATGGTATTTATGTGTCTATTTATTGCGGCAGCGGCAGCGGCAGCTAG	YFYKGFFKNGIYVSIYCGSGSGS*
ATGTTTTTGTTTCATCGGTGGGTGTCGGGTAAGCTGTATACGGATTACTGCGGCAGCGGCAGCGGCAGCTAG	YFLFHRWVSGKLYTDYCGSGSGS*
ATGTTTGTGGTGAGTTATTTTATTGCTGGTCGGTTTTATGCTCGTTACTGCGGCAGCGGCAGCGGCAGCTAG	YFVVSYFIAGRFYARYCGSGSGS*
ATGTTTGTTTGTTGGATTTGGAGAGCGTGGCGTGCTTATCCGATTCTGTGCGGCAGCGGCAGCGGCAGATAG	YFVCWIWRAWRAYPILCGSGSGR*
ATGTTTTTGTGTTATCGGTTTATTGATGGTCGTTTGTTTATTTTGTATTGCGGCAGCGGCAGCGGCAGCTAG	YFLCYRFIDGRLFILYCGSGSGS*
ATGTTTCTTTGTCAGCGTTTTCATGATGATATTTATGAGCTGTGGCGTTGCGGCAGCGGCAGCGGCAGCTAG	YFLCQRFHDDIYELWRCGSGSGS*
ATGTTTGAGAATTGGAATTGGCATGGTGAGAATCTTTTTTATAGGTACTGCGGCAGCGGCAGCGGCAGCTAG	YFENWNWHGENLFYRYCGSGSGS*
ATGTTTATTACGCAGTATTGGTAGCAGAGTGTTTTTATGATTAGGTATTGCGGCAGCGGCAGCGGCAGCTAG	YFITQYW*QSVFMIRYCGSGSGS*
ATGTTTGTGAATTGGTATTGGCATGGTGAGAAGCTTTTTTATAGGTACTGCGGCAGCGGCAGCGGCAGCTAG	YFVNWYWHGEKLFYRYCGSGSGS*
ATGTTTCTGTGTTATGAGATTATGGATTGTAAGTATTCGTCTTGGTACTGCGGCAGCGGCAGCGGCAGCTAG	YFLCYEIMDCKYSSWYCGSGSGS*
ATGTTTGTGAAGGGTTTTTGGACTGCTCGTGGGTATATTCTTGAGTACTGCGGCAGCGGCAGCGGCAGCTAG	YFVKGFWTARGYILEYCGSGSGS*
ATGTTTTTGTTTCATCGGTGGGTGTCGGGTAAGCTGTATACGGATTATTGCGGCAGCGGCAGCGGCAGCTAG	YFLFHRWVSGKLYTDYCGSGSGS*
ATGTTTGTTTGTTTTTATTTTATTGAGGGTAAGCTTTCTAATTATAGCTGCGGCAGCGGCAGCGGCAGCTAG	YFVCFYFIEGKLSNYSCGSGSGS*
ATGTTTGTTTGTTTTAAGTTTTATAATCAGAGGCTTTTTTCGTCGTACTGCGGCAGCGGCAGCGGCAGCTAG	YFVCFKFYNQRLFSSYCGSGSGS*
ATGCTTGTTTATGTTTGGACTAGTTTTTCGGCTAAGCCGTATTTTGCTTGCGGCAGCGGCAGCGGCAGCTAG	YLVYVWTSFSAKPYFACGSGSGS*
ATGTTTCTGTGTTCGTGTTGGATTGGTAATTATTATGTTTTGACGTATTGCGGCAGCGGCAGCGGCAGCTAG	YFLCSCWIGNYYVLTYCGSGSGS*
ATGTTTTTGTGTCATACTTGGTATAATGGGAGGGTGACTCTTTTTTTGTGCGGCAGCGGCAGCGGCAGCTAG	YFLCHTWYNGRVTLFLCGSGSGS*
ATGTTTGTTTGTTTTAAGTTTTATAATCAGAGGCTTTTTTCGTCGTATTGCGGCAGCGGCAGCGGCAGCTAG	YFVCFKFYNQRLFSSYCGSGSGS*
ATGTTTTTGTTTCATCGGTGGGTGTCGGGTAAGCTGTATACGGATTATTGCGGCAGCGGCAGCGGCAGCTAG	YFLFHRWVSGKLYTDYCGSGSGS*
ATGTTTGTGAATTGGTATTGGCATGGTGAGAAGCTTTTTTATAGGCACTGCGGCAGCGGCAGCGGCAGCTAG	YFVNWYWHGEKLFYRHCGSGSGS*
ATGTTTTTGTGTAGTGCGAGGTATAATAGTCGGCTGCGGCTCGTTTTCTGCGGCAGCGGCAGCGGCAGCTAG	YFLCSARYNSRLRLVFCGSGSGS*
ATGTTTGTTTGTTTTAAGTTTTATAATCAGAGGCTTTTTTCGTCGTACTGCGGCAGCGGCAGCGGCAGCTAG	YFVCFKFYNQRLFSSYCGSGSGS*
ATGTTTTTGATTCAGTATTTTGATAAGGATCGGTTTCGTGCGATTTATTGCGGCAGCGGCAGCGGCAGCTAG	YFLIQYFDKDRFRAIYCGSGSGS*
ATGGCGTATAGGTGTTATTTGGGTACTTGGCCTCTGCTTCGTTTGGTCTGCGGCAGCGGCAGCGGCAGCTAG	YAYRCYLGTWPLLRLVCGSGSGS*
ATGTTTGTGAAGGGTTTTTGGACTGCTCGTGGGTATATTCTTGAGTATTGCGGCAGCGGCAGCTAG	YFVKGFWTARGYILEYCGSGS*
ATGCGTTATCATTTGGGTCCGTGGCCCTATTTGAAGTTGCGTGCTGGCTGCGGCAGCGGCAGCGGCAGCTAG	YRYHLGPWPYLKLRAGCGSGSGS*
ATGTTTTTTATTCGGTATTTTGATAAGGATCGGTTTCGTGCGCTTTATTGCGGCAGCGGCAGCGGCAGCTAG	YFFIRYFDKDRFRALYCGSGSGS*
ATGTTTGTTTGTTTTTATTTTATTGAGGGTAAGCTTTCTAATTATAGTTGCGGCAGCGGCAGCGGCAGCTAG	YFVCFYFIEGKLSNYSCGSGSGS*
ATGTTTGTTTGTTTTAAGCTTTATAATCAGAGGCTTTTTTCGTCGTACTGCGGCAGCGGCAGCGGCAGCTAG	YFVCFKLYNQRLFSSYCGSGSGS*
ATGTTTGTGAAGGGTTTTTGGACTGCTCGTGGGTATATTCTTGAGTACTGCGGCAGCGGCAGCGGCAGCTAG	YFVKGFWTARGYILEYCGSGSGS*
ATGCTGATTCATTTTTATTTTCGCGATGCTAAGTTGCATTCGTTTTTCTGCGGCAGCGGCAGCGGCAGCTAG	YLIHFYFRDAKLHSFFCGSGSGS*
ATGTTTGTGTGTTGGTATTGGATTCATGGTTCTGTTAAGGCGTCTTCGTGCGGCAGCGGCAGCGGCAGCTAG	YFVCWYWIHGSVKASSCGSGSGS*
ATGTTTTATAAGGGTTTTTTTAAGAATGGTATTTATGTGTCTATTTATTGCGGCAGCGGCAGCGGCAGCTAG	YFYKGFFKNGIYVSIYCGSGSGS*
ATGTTTGTTTGTTTTAAGTTTTATCATCAGAGGCTTTTTTCGTCGGATTGCGGCAGCGGCAGCGGCAGCTAG	YFVCFKFYHQRLFSSDCGSGSGS*
ATGTTTTTGTGTTATCGGTTTATTGATGGTCGTTTGTTTATTTTGTATTGCGGCAGCGGCAGCGGCAGCTAG	YFLCYRFIDGRLFILYCGSGSGS*
ATGTTTGTGAATTGGTATTGGCATGGGGAGAATCTTTTTTATAGGTATTGCGGCAGCGGCAGCGGCAGCTAG	YFVNWYWHGENLFYRYCGSGSGS*
ATGTTTGTTTGTCTGAATTTTTGGCAGGATAGTCGTTATGTTTTGATTTGCGGCAGCGGCAGCGGCAGCTAG	YFVCLNFWQDSRYVLICGSGSGS*
ATGTTTGTTTGTTTTTATTTTATTGAGGGTAAGCTTTTTAATTAGAGCTGCGGCAGCGGCAGCGGCAGCTAG	YFVCFYFIEGKLFN*SCGSGSGS*
ATGTTACTTTGTCATCGTTTTCATGATGATATTTATGAGCTGTGGCGCTGCGGCAGCGGCAGCAGCAGCTAG	YLLCHRFHDDIYELWRCGSGSSS*
ATGTTTGTTTGTTTTTATTTTATTGAGGGTAAGCTTTCTAATTATAGTTGCGGCAGCGGCAGCGGCAGCTAG	YFVCFYFIEGKLSNYSCGSGSGS*
ATGTTTGTTTGTTTATATTTTATTGAGGGTAAGCTTTCTAATTATAGTTGCGGCAGCGGCAGCGGCAGCTAG	YFVCLYFIEGKLSNYSCGSGSGS*
ATGTTTTTGTGTCATACTTGGTATAATGGGAGGGTGACTCTTTTTTTGTGCGGCAGCGGCAGCGGCAGCTAG	YFLCHTWYNGRVTLFLCGSGSGS*
ATGTTTGTTATTTGGCTTTTTAATCATGACGGGTTGGTTGTGGCTTAGTGCGGCAGCGGCAGCGGCAGCTAG	YFVIWLFNHDGLVVA*CGSGSGS*
ATGTTTTTGATAGTTAGCTGGCACGAGGGGGTTCTTTCTTTGCATTACTGCGGCAGCGGCAGCGGCAGCTAG	YFLIVSWHEGVLSLHYCGSGSGS*
ATGTTTATTCAGGAGTATTGGTATCAGGAGCGTTATTCTTCGATTTATTGCGGCAGCGGCAGCGGCAGCTAG	YFIQEYWYQERYSSIYCGSGSGS*
ATGTTTTTGTATTATATTTGGATTAATGGACGGTTTCAGTTGTTGCCGTGCGGCAGCGGCAGCGGCAGCTAG	YFLYYIWINGRFQLLPCGSGSGS*
ATGTTTGTTACTTTTTATTTTAATAATTCTGTTCTTTTTTATTCTGTGTGCGGCAGCGGCAGCGGCAGCTAG	YFVTFYFNNSVLFYSVCGSGSGS*
ATGTTTGTTTGTTTTTATTTTATTGCGGGTAAGCTTTCTAATTCTAGCTGCGGCAGCGGCAGCGGCAGCTAG	YFVCFYFIAGKLSNSSCGSGSGS*
ATGTTTCTGTGTCAGGAGTTTAAGGCTAGGATTTATTATGCGAGTTATTGCGGCAGCGGCAGCGGCAGCTAG	YFLCQEFKARIYYASYCGSGSGS*
ATGTTTGTTTGTTTTTATTTTATTGAGGGTAAGCTTTCTAATTATAGCTGCGGCAGCGGCAGCGGCAGCTAG	YFVCFYFIEGKLSNYSCGSGSGS*
ATGAGTAGGTATTGTCTGACTGCTTTTCCGCATCTGAGGTTGTATGCCTGCGGCAGCGGCAGCGGCAGCTAG	YSRYCLTAFPHLRLYACGSGSGS*
ATGTTTGTTTGTTTTTATTTTATTGAGGGTAACCTTTCTAATTATAGCTGCGGCAGCGGCAGCGGCAGCTAG	YFVCFYFIEGNLSNYSCGSGSGS*
ATGTTTTATTGTTGGACGTTTCTTGATGGGCATTATGCGGGTTGGATTTGCGGCAGCGGCAGCGGCAGCTAG	YFYCWTFLDGHYAGWICGSGSGS*
ATGTTTGTTTGTGGTCATTTTTCGGCTGGTTGTTATCGGTTGTATCGTTGCGGCAGCGGCAGCGGCAGCTAG	YFVCGHFSAGCYRLYRCGSGSGS*
ATGTTTCTGAAGAGTACTTGGGTGAAGGGGCGTTATGTGATTTGGTATTGCGGCAGCGGCAGCGGCAGCTAG	YFLKSTWVKGRYVIWYCGSGSGS*
ATGTTTCTTTGTCAGCGTTTTCATGATGATATTTATGAGCTGTGGCGTTGCGGCAGCGGCAGCGGCAGCTAG	YFLCQRFHDDIYELWRCGSGSGS*
ATGTTTGTTTGTTTTAAGTTTTATAATCAGAGGCTTTTTTCGTCGTACTGCGGCAGCGGCAGCGGCAGCTAG	YFVCFKFYNQRLFSSYCGSGSGS*
ATGTTTGTTAGGCATTATTGGACGCTTGGTCGGATTCAGTTGGCTTATTGCGGCAGCGGCAGCGGCAGCTAG	YFVRHYWTLGRIQLAYCGSGSGS*
ATGTTTGTTTGTTTTAAGTTTTATAATCAGAGGCTTTTTTCGTCGTATTGCGGCAGCGGCAGCGGCAGCTAG	YFVCFKFYNQRLFSSYCGSGSGS*
ATGTTTGTTTGTCTGAATTTTTGGCAGGATAGTCGTTATGTTTTGATCTGCGGCAGCGGCAGCGGCAGCTAG	YFVCLNFWQDSRYVLICGSGSGS*
ATGTTTGTTTTTGGGTTTTTTACTGATGATTGGGATACGCTTCTGCCTTGCGGCAGCGGCTGCGGTAGCTAG	YFVFGFFTDDWDTLLPCGSGCGS*
ATGTTTGTTATTTGGTATTGGGATGTTCATGGTATTCTTCAGTTTCATTGCGGCAGCGGCAGCGGCAGCTAG	YFVIWYWDVHGILQFHCGSGSGS*
ATGTTTTTGATTCAGTATTTTGATAAGGATCGGTTTCGTGCGATTTATTGCGGCAGCGGCAGCGGCAGCTAG	YFLIQYFDKDRFRAIYCGSGSGS*
ATGTTTTTGTGTACGAAGTGGAATTATGGTCGTTGGTATCTGTTTTATTGCGGCAGCGGCAGCGGCAGCTAG	YFLCTKWNYGRWYLFYCGSGSGS*
ATGTTTGTTTGTTTTTATTTTATTGAGGGTAAGCTTTCTAATTATAGCTGCGGCAGCGGCAGCGGCAGCTAG	YFVCFYFIEGKLSNYSCGSGSGS*
ATGTTTGTGTTGTTGTATATTAATCATGGGCGTGTTGCGTATCGTTACTGCGGCAGCGGCAGCGGCAGCTAG	YFVLLYINHGRVAYRYCGSGSGS*
ATGTTTGTGTGTTGGTATTGGATTCATGGTTCTGTTAAGGCGTCTTCGTGCGGCAGCGGCAGCGGCAGCTAG	YFVCWYWIHGSVKASSCGSGSGS*
ATGTTTGTTCGTTGGTATTGGTCTGATGGGTTTGTGAGTTATTTGTTCTGCGGCAGCGGCAGCGGCAGCTAG	YFVRWYWSDGFVSYLFCGSGSGS*
ATGTTTTTGATTCAGTATTTTGATAAGGATCGGTTTCGTGCGATGTACTGCGGCAGCGGCAGCGGCAGCTAG	YFLIQYFDKDRFRAMYCGSGSGS*
ATGTTTGTGAAGGGTTTTTGGACTGCTCGTGGGTATATTCTTGAGTATTGCGGCAGCGGCAGCGGCAGCTAG	YFVKGFWTARGYILEYCGSGSGS*
ATGTTTGTTTGTTATTCGTGGACTTCGGGGTATGTTTATATTTATCAGTGCGGCAGCGGCAGCGGCAGCTAG	YFVCYSWTSGYVYIYQCGSGSGS*
ATGTCTGTGACTTGGACTTTTATTAATGGTAAGTTGAGGTCGCTTTCGTGCGGCAGCGGCAGCGGCAGCTAG	YSVTWTFINGKLRSLSCGSGSGS*
ATGTTTGTTTGCTGGAATTGGAAGAATGGGAATCTGATTGTTATTCATCGCGGCAGCGGCAGCGGCAGCTAG	YFVCWNWKNGNLIVIHRGSGSGS*
ATGTTTGTTTGTTTTAAGTTTTATAATCAGAGGCTTTTTTCGTCATATTGCGGCAGCGGCAGCGGCAGCTAG	YFVCFKFYNQRLFSSYCGSGSGS*
ATGATTATTTTTAATTGGTATTGGGATGCGGCGGGGGCTTATCGGTATTTCGGCAGCGGCAGCGGCAGCTAG	YIIFNWYWDAAGAYRYFGSGSGS*
ATGTTTCTTTGTCAGCGTTTTCATGATGATATTTATGAGCTGTGCCGCTGCGGCAGCGGCAGCGGCAGCTAG	YFLCQRFHDDIYELCRCGSGSGS*
ATGTTTTTTAAGGATAAGTTTGAGAATGGTGTTTATGTTGCTTGTTTTTGCGGCAGCGGCAGCGGCAGCTAG	YFFKDKFENGVYVACFCGSGSGS*
ATGTTTGTGGATAGTTATTCTCGTGCTTGTCGGTTTTTTTGTCGTTTTTGCGGCAGCGGCAGCGGCAGCTAG	YFVDSYSRACRFFCRFCGSGSGS*
ATGTTTATTTTTAGGTATTTTTTGAGGAATCGTCTGCATTCGAGTCCTTGCGGCAGCGGCAGCGGCAGCTAG	YFIFRYFLRNRLHSSPCGSGSGS*
ATGTTTTTGAATTAGTATTGGCATTATGAGGGGCTTTTTTATATTTATTGCGGCAGCGGCAGCGGCAGCTAG	YFLN*YWHYEGLFYIYCGSGSGS*
ATGATTTATTAGTGTTGGTGTTCGAGTCAGCATTTGCATTGTTCTTATTGCGGCAGCGGCAGCGGCAGCTAG	YIY*CWCSSQHLHCSYCGSGSGS*
ATGTTTGTTTGTTTTTATTGGGTGGCGGGTAAGTAGGCTTATGTGTTGTGCGGCAGCGGCAGCGGCAGCTAG	YFVCFYWVAGK*AYVLCGSGSGS*
ATGTTTGTTTGTCTGAATTTTTGGCAGAATAGTCGTTATGTTTTGATTTGCGGCAGCGGCAGCGGCAGCTAG	YFVCLNFWQNSRYVLICGSGSGS*
ATGTTTGTGTGTTGGTATTGGATTCATGGTTCTGTTAAGGCGTCTTCGTGCGGCAGCGGCAGCGGCAGCTAG	YFVCWYWIHGSVKASSCGSGSGS*
ATGGGTTTTTTGCATTGGAATACTGGTAGTCTTAGTTGGATTTGGAGTTGCGGCAGCGGCAGCGGCAGCTAG	YGFLHWNTGSLSWIWSCGSGSGS*
ATGTTTGTGAAGGGTTTTTGGACTGCTCGTGGGTATATTCTTGAGTATTGCGGCAGCGGCAGCGGCAGCTAG	YFVKGFWTARGYILEYCGSGSGS*
ATGTTTGTTTGTTTTTACTTTATTGAGGGTAAGCTTTCTAATTATAGTTGCGGCAGCGGCAGCGGCAGCTAG	YFVCFYFIEGKLSNYSCGSGSGS*
ATGTTTTTTTGTTTTAATCAGTGGAATTTTGGTAAGCTTACTACTCTTTGCGGCAGCGGCAGCGGCAGCTAG	YFFCFNQWNFGKLTTLCGSGSGS*
ATGTTTTTGAAGATTGAGTGGATTGATTCGGCGTTTCGTTTGGTGTACTGCGGCAGCGGCAGCGGCAGCTAG	YFLKIEWIDSAFRLVYCGSGSGS*
ATGTTTGTTTGTTTTTATTTTATTGAGGGTAAGCTTTCTAATTATAGTTGCGGCAGCGGCAGCGGCAGCTAG	YFVCFYFIEGKLSNYSCGSGSGS*
ATGATGGTTGATCGGTATTGGCATGTTGAGGAGCATCTTGTTTTTTAGTGCGGCAGCGGCAGCGGCAGCTAG	YMVDRYWHVEEHLVF*CGSGSGS*
ATGTTTTTGTGTACGAAGTGGAATCATGGTCGTTGGTATCTGTTTTACTGCGGCAGCGGCAGCGGCAGCTAG	YFLCTKWNHGRWYLFYCGSGSGS*
ATGTTTGTTTGTTTTAAGTTTTATAATCAGAGACTTTTTTCGTCGTATTGCGGCAGCGGCAGCGGCAGCTAG	YFVCFKFYNQRLFSSYCGSGSGS*
ATGTTTGTGAATTGGTATTGGCATGGTGAGAAGCTTTTTTATAGGTACTGCGGCAGCGGCAGCGGCAGCTAG	YFVNWYWHGEKLFYRYCGSGSGS*
ATGTTTGTTTGTTTTAAGTTTTATAATCAGAGGCTTTTTTCGTCGTATTGCGGCAGCGGCAGCGGCAGCTAG	YFVCFKFYNQRLFSSYCGSGSGS*
ATGTTTGTTTGTTTTAAGTTTTATAATCAGAGGCTTTTTTCGTCGTACTGCGGCAGCGGCAGCGGCAGCTAG	YFVCFKFYNQRLFSSYCGSGSGS*
ATGACTTATTATGTGCTTCTGCAGAGGTGGCCTCCTATTTGGGCGCCTTGCGGCAGCGGCAGCGGCAGCTAG	YTYYVLLQRWPPIWAPCGSGSGS*
ATGTTTGTTTGTTTTTATTTTATTGAGGGTAAGCTTTCTAATTATAGCTGCGGCAGCGGCAGCGGCAGCTAG	YFVCFYFIEGKLSNYSCGSGSGS*
ATGTTTTTGTTTCATCGGTGGGTGTCGGGTAAGCTGTATACGGATTATTGCGGCAGCGGCAGCGGCAGCTAG	YFLFHRWVSGKLYTDYCGSGSGS*
ATGTTTCTTTGTCAGCGTTTTCATGATGATATTTATGAGCTGTGGCGTTGCGGCAGCGGCAGCGGCAGCTAG	YFLCQRFHDDIYELWRCGSGSGS*
ATGTTTGTGGAGTGGTTTTGGTTTAATAATCGGTTGGTGGCGCAGTCCTGCGGCAGCGGCAGCGGCAGCTAG	YFVEWFWFNNRLVAQSCGSGSGS*
ATGTTTGTTTGTTTTAAGTTTTATAATCAGAGGCTTTTTTCGTCGTATTGCGGCAGCGGCAGCGGCAGCTAG	YFVCFKFYNQRLFSSYCGSGSGS*
ATGTTTTTGTGTCAGGAGTTTAAGGCAAGGATTTATTATGCGAGTTACTGCGGCAGCGGCAGCGGCAGCTAG	YFLCQEFKARIYYASYCGSGSGS*
ATGTTTGTTTTTTGGTATTGGAATAGTGGTACGTTGTTGGTTGGTAACTGCGGCAGCGGCAGCGGCAGCTAG	YFVFWYWNSGTLLVGNCGSGSGS*
ATGTTTGTTTGTTTTTATTTTATTGAGGGTAAGCTTTCTAATTATAGTTGCGGCAGCGGCAGCGGCAGCTAG	YFVCFYFIEGKLSNYSCGSGSGS*
ATGTTTGTGTGTAAGCATTTTAATGCTGGTACTTATAATCTGCTGCGCCGCGGGCGCGGCAGCGGCAGCTAG	YFVCKHFNAGTYNLLRRGRGSGS*
ATGTTTTTGAGTATGTTTTGGGATAATGGGTCGCTGGTGCTGTTTTATTGCGGCAGCGGCAGCGGCAGCTAG	YFLSMFWDNGSLVLFYCGSGSGS*
ATGTTTGTGAATTGGTATTGGCATGGTGAGAAGCTTTTTTATAGGTTTTGCGGCAGCGGCAGCGGCAGCTAG	YFVNWYWHGEKLFYRFCGSGSGS*
ATGTTTTTGTGTACGAAGTGGAATTATGGTCGTTGGTATCTGTTTTACTGCGGCAGCGGCAGCGGCAGCTAG	YFLCTKWNYGRWYLFYCGSGSGS*
ATGTTTTTGTTTCATCGGTGGGTGTCGGGTAAGCTGTATACGGATTATTGCGGCAGCGGCAGCGGCAGCTAG	YFLFHRWVSGKLYTDYCGSGSGS*
ATGTTTCTTTGTCAGCGTTTTCATGATGATATTTATGAGCTGTGGCGCTGCGGCAGCGGCAGCGGCAGCTAG	YFLCQRFHDDIYELWRCGSGSGS*
ATGTTTGTGTGTTGGTATTGGATTCATGGTTCTGTTAAGGCGTCTTCGTGCGGCAGCGGCAGCGGCAGCTAG	YFVCWYWIHGSVKASSCGSGSGS*
ATGTTTGTTTGTTTTAAGTTTTATAATCAGAGGCTTTTTTCGTCGTACTGCGGCAGCGGCAGCGGCAGCTAG	YFVCFKFYNQRLFSSYCGSGSGS*
ATGTTTTTGATTCAGTATTTTGATAAGGATCGGTTTCGTGCGATTTATTGCGGCAGCGGCAGCGGCAGCTAG	YFLIQYFDKDRFRAIYCGSGSGS*
ATGTTTATTCAGGAGTATTGGTATCAGGAGCGTTATTCTTTGGTTTATTGCGGCAGCGGCAGCGGCAGCTAG	YFIQEYWYQERYSLVYCGSGSGS*
ATGATTTATTTTCATTGTGCGAATTTTCAGATTTATCCTCATTTGCTCTGCGGCAGCGGCAGCGGCAGCTAG	YIYFHCANFQIYPHLLCGSGSGS*
ATGTTTATTTTGCAGACGTGGAATGATGGTTGGTATAGTATTAAGTACTGCGGCAGCGGCAGCGGCAGCTAG	YFILQTWNDGWYSIKYCGSGSGS*
ATGTTTGTGAATTGGTATTGGCATGGTGAGAAGCTTTTTTATAGGTATTGCGGCAGCGGCAGCGGCAGCTAG	YFVNWYWHGEKLFYRYCGSGSGS*
ATGCATTTTGTGACTTGGTGTTGGTCTAGGGGTCGGCTGGTGACTTTTTGCGGCAGCGGCAGCGGCAGCTAG	YHFVTWCWSRGRLVTFCGSGSGS*
ATGCATTTTGTGACTTGGTGTTGGTCTAGGGGTCGGCTGGTGACTTTTTGCGGCAGCGGCAGCGGCAGCTAG	YHFVTWCWSRGRLVTFCGSGSGS*
ATGACAGCGTTTGGTTATATTGATGTGAATCTGCAGTGGGTTTGGAGCTGCGGCAGCGGCAGCGGCAGCTAG	YTAFGYIDVNLQWVWSCGSGSGS*
ATGTTTGTGTGTTGGTATTGGATTCATGCTTCTGGTAAGGCGTCTTCGTGCGGCAGCGGCAGCGGCAGCTAG	YFVCWYWIHASGKASSCGSGSGS*
ATGTTTGTGAATTGGTATTGGCATGGTGAGAAGCTTTTTTATAGGTATTGCGGCAGCGGCAGCGGCAGCTAG	YFVNWYWHGEKLFYRYCGSGSGS*
ATGTTTGTGTATTGGTATATTGAGCAGCAGGAGATTAAGTATCGGTTCTGCGGCAGCGGCAGCGGCAGCTAG	YFVYWYIEQQEIKYRFCGSGSGS*
ATGTTTTTGTGTCAGGAGTTTAAGGCTAGGATTTATTATGCGAGTTATTGCGGCAGCGGCAGCGGCAGCTAG	YFLCQEFKARIYYASYCGSGSGS*
ATGTTTGTTTGTAGTACTTGGATTAATAGGATTTTTTATTTGTCGCGTTGCGGCAGCGGCAGCGGCAGCTAG	YFVCSTWINRIFYLSRCGSGSGS*
ATGACTTATTATGTGCTTCTGCAGAGGTGGCCTCCTGTTTGGGCGCCTTGCGGCAGCGGCAGCGGCAGCTAG	YTYYVLLQRWPPVWAPCGSGSGS*
ATGTTTTTGAGTATGTTTTGGGATAATGGGTCGTTGGTGCTGCTTTATTGCGGCAGCGGCAGCGGCAGCTAG	YFLSMFWDNGSLVLLYCGSGSGS*
ATGTTTGTTTGTTTTAAGTTTTATAATCAGAGGCTTTTTTCGTCGTATTGCGGCAGCGGCAGCGGCAGCTAG	YFVCFKFYNQRLFSSYCGSGSGS*
ATGTTTTTGTTTCATCGTTATTCGTCGGGTAATTTGAATACTTATTATTGCGGCAGCGGCAGCGGCAGCTAG	YFLFHRYSSGNLNTYYCGSGSGS*
ATGTTTGTGTGTTGGTATTGGATTCATGGTTCTGTTAAGGCGTCTTCGTGCGGCAGCGGCAGCGGCAGCTAG	YFVCWYWIHGSVKASSCGSGSGS*
ATGTTTCTGATTACGCAGTGGAAGAAGGAGAGGATTTTGCTTCGGATTTGCGGCAGCGGCAGCGGCAGCTAG	YFLITQWKKERILLRICGSGSGS*
ATGTTTGTGAATTGGTATTGGCATGGTGAGAAGCTTTTTTATAGGTATTGCGGCAGCGGCAGCGGCAGCTAG	YFVNWYWHGEKLFYRYCGSGSGS*
ATGTTTGTAGTGAGTTATTTTATTGCTGGTCGGTTTTATGCTCGTTATTGCGGCAGCGGCAGCGGCAGCTAG	YFVVSYFIAGRFYARYCGSGSGS*
ATGTTTGTTTGTGTTAATTCTTGGAATCATGGGCGTTTTGTTTTGCAGTGCGGCAGCGGCAGCGGCAGCTAG	YFVCVNSWNHGRFVLQCGSGSGS*
ATGTTTTTTAAGGACAAGTTTGAGAATGGTGTTTATGTTGCTTGTTTCTGCGGCAGCGGCAGCGGCAGCTAG	YFFKDKFENGVYVACFCGSGSGS*
ATGTTTTTGAGTATGTTTTGGGATAATGGGTCGTTGGTGCTGTTTTACTGCGGCAGCGGCAGCGGCAGCTAG	YFLSMFWDNGSLVLFYCGSGSGS*
ATGTTTGTGTCGTGGAAGTGGTATGATGGTAGGCTTCTGGTTGAGCAGTGCGGCAGCGGCAGCGGCAGCTAG	YFVSWKWYDGRLLVEQCGSGSGS*
ATGTTTGTTTGTTTTTATTTTATTGAGGGGAAGCTTTCTAATTATAATTGCGGCAGCGGCAGCGGCAGCTAG	YFVCFYFIEGKLSNYNCGSGSGS*
ATGTGGATTCTTAATATTTGGAGGAATGGGAAGTTGATGTTGGTGCCGTGCGGCAGCGGCAGCGGCAGCTAG	YWILNIWRNGKLMLVPCGSGSGS*
ATGTTTGTTAGGTTTATTTGGGAGCATGATAAGGTTATTGCTATTAGGTGCGGCAGCGGCAGCGGCAGCTAG	YFVRFIWEHDKVIAIRCGSGSGS*
ATGTTTGTTTTGTGGGTTTTTGATGAGGGGAGGGTTACTGCTCTGTATTGCGGCAGCGGCAGCGGCAGCTAG	YFVLWVFDEGRVTALYCGSGSGS*
ATGTTTTTGTGTACGAAGTGGAATTATGGTCGTTGGTATCTGTTTTACTGCGGCAGCGGCAGCGGCAGCTAG	YFLCTKWNYGRWYLFYCGSGSGS*
ATGTTTTTGTTTCATCGGTGGGTGTCGGGTAAGCTGTATACGGAGTACTGCGGCAGCGGCAGCGGCAGCTAG	YFLFHRWVSGKLYTEYCGSGSGS*
ATGTTTGTTTGTTTTAAGTTTTCTAATCAGAGGCTTTTTTCGTCGTATTGCGGCAGCGGCAGCGGCAGCTAG	YFVCFKFSNQRLFSSYCGSGSGS*
ATGTGGACTGAGGGTAATAGGGTGAAGCTGACTTGGTTGTGTTTGTTCTGCGGCAGCGGCAGCGGCAGCTAG	YWTEGNRVKLTWLCLFCGSGSGS*
ATGTTTGTTTGTTTTAAGTTTTATAATCAGAGGCTTTTATCGTCGTACTGCGGCAGCGGCAGCGGCAGCTAG	YFVCFKFYNQRLLSSYCGSGSGS*
ATGTTTGTTTGTTTGTATTTTATTGAGGGCAAGCTTTCTAATGATAGTTGCGGCAGCGGCAGCGGCGGCTAG	YFVCLYFIEGKLSNDSCGSGSGG*
ATGTTTTTGTGTCATACTTGGTATAATGGGAGGGTGACTCTTTTTTTGTGCGGCAGCGGCAGCGGCAGCTAG	YFLCHTWYNGRVTLFLCGSGSGS*
ATGTTTGTGGCGAGTTATTTTATTGCTGGTCGGTTTTATGCTCGTTATTGCGGCAGCGGCAGCGGCAGCTAG	YFVASYFIAGRFYARYCGSGSGS*
ATGTTTATCTGTCATAAGTTTAATGATGGGTTTGTGTCTGTTTGGATTTGCGGCAGCGGCAGCGGCAGCTAG	YFICHKFNDGFVSVWICGSGSGS*
ATGTTTGTGGTGGGGTTTTGGTGTAATAATCGGTTGGTGGCGCAGTCTTGCGGCAGCGGCAGCGGCAGCTAG	YFVVGFWCNNRLVAQSCGSGSGS*
ATGTTTGTGAAGGGTTTTTGGACTGCTCGTGGGTATATTCTTGAGTACTGCGGCAGCGGCAGCGGCAGCTAG	YFVKGFWTARGYILEYCGSGSGS*
ATGTTTTTGATTCAGTATTTTGATAAGGATCGGTTTCGTGCGATTTACTGCGGCAGCGGCAGCGGCAGCTAG	YFLIQYFDKDRFRAIYCGSGSGS*
ATGTATTTGATTCAGAATTTTGATAAGAATCTTTTTCGTGCGATTTATTGCGGCAGCGGCAGCGGCAGCTAG	YYLIQNFDKNLFRAIYCGSGSGS*
ATGTTTGTGTCGTGGAAGTGGCATGACGGCAGGCTTCTGGTTGAGCAGTGCGGCAGCGGCAGCGGCAGCTAG	YFVSWKWHDGRLLVEQCGSGSGS*
ATGTTTTTGATTCAGTATTTTGATAAGGATCGGTTTAGTGCGATTTATTGCGGCAGCGGCAGCGGCAGCTAG	YFLIQYFDKDRFSAIYCGSGSGS*
ATGTTTGTTTGTTTTAAGTTTTATAATCAGAGGCTTTTTTCGTCGTACTGCGGCAGCGGCAGCGGCAGCTAG	YFVCFKFYNQRLFSSYCGSGSGS*
ATGAGGCTGGTTCTGAGGCATTGGTATTTGTTTCCGGTGGCGAGGGCTTGCGGCAGCGGCAGCGGCAGCTAG	YRLVLRHWYLFPVARACGSGSGS*
ATGTTTATTTATTTTTATATTGATAATGGTAGGCTTCAGCATAGGTCTTGCGGCAGCGGCAGCGGCAGCTAG	YFIYFYIDNGRLQHRSCGSGSGS*
ATGTTTTTGTTTCATCGGTGGGTGTCGGGTAAGCTGTATACGGATTATTGCGGCAGCGGCAGCGGCAGCTAG	YFLFHRWVSGKLYTDYCGSGSGS*
ATGTTTGTGCGGTGGTATTTTCTGCCGGATGGGAAGGTGTATTCGACGTGCGGCAGCGGCAGCGGCAGCTAG	YFVRWYFLPDGKVYSTCGSGSGS*
ATGTTTCTTTGTCAGCGTTTTCATGACGATATTTATGAGCTGTGGCACTGCGGCAGCGGCAGCGGCAGCTAG	YFLCQRFHDDIYELWHCGSGSGS*
ATGAGTAGGTATTGTCTGACCGCTTTTCCGCATCTGAGGTTGTATGCTTGCGGCAGCGCCAGCGGCAGCTAG	YSRYCLTAFPHLRLYACGSASGS*
ATGTTTTTGATTCAGTATTTTGATAAGGATCGGTTTCGTGCGATTTACTGCGGCAGCGGCAGCGGCAGCTAG	YFLIQYFDKDRFRAIYCGSGSGS*
ATGTTTTTGTGTACGAAGTGGAATTATGGTCGTTGGTATCTGTTTTACTGCGGCAGCGGCAGCGGCAGCTAG	YFLCTKWNYGRWYLFYCGSGSGS*
ATGTTTGCGCTTAATAGGAGGACTAATGGTAGGATTCAGCTGTATTATTGCGGCAGCGGCAGCGGCAGCTAG	YFALNRRTNGRIQLYYCGSGSGS*
ATGTTTTTTAAGGATAAGTTTGAGAATGGGGTTTATGTTGCTTGTTATTGCGGCAGCGGCAGCGGCAGCTAG	YFFKDKFENGVYVACYCGSGSGS*
ATGTTTCTTTGTCAGCGTTTTCATGATGATATTTATGAGCTGTGGCGCTGCGGCAGCGGCAGCGGCAGCTAG	YFLCQRFHDDIYELWRCGSGSGS*
ATGTTTCTGAGTTATGAGATTATGGATTGTAAGTATTCGTCTTGGTATTGCGGCAGCGGCAGCGGCAGCTAG	YFLSYEIMDCKYSSWYCGSGSGS*
ATGATTGTTTGTTTTTATTTTATTGAGGGTAAGCTCTCTAATTATAGTTGCGGCAGCGGCAGCGGCAGCTAG	YIVCFYFIEGKLSNYSCGSGSGS*
ATGATTGTGTATTGGAATTGGTATGGTGAGCAGTTTTTTTATAGGTTTTGCGGCAGCGGCAGCGGCAGCTAG	YIVYWNWYGEQFFYRFCGSGSGS*
ATGTTTGTTTGTTTTAAGTTTTAGAATCAGATGGTTTTTTCGTCGTATTGCGGCAGCGGCAGCGGCAGCTAG	YFVCFKF*NQMVFSSYCGSGSGS*
ATGTTTTTGGCTTATGGGTTTTTTAATGGGCGTTTTGCGCTTTATACCTGCGGCAGCGGCAGCGGCAGCTAG	YFLAYGFFNGRFALYTCGSGSGS*
ATGTTTGTTTGTTTTTATTTATTTGAGGGTAAGCTTTCTAATTATAGCTGCGGCAGCGGCAGCGGCAGCTAG	YFVCFYLFEGKLSNYSCGSGSGS*
ATGTTTGTTTGTTTTTATTTTATTGAGGGTAAGCTTTCTAATTATAGCTGCGGCAGCGGCAGCGGCAGCTAG	YFVCFYFIEGKLSNYSCGSGSGS*
ATGTTTGTTACTTGGTCTTGGAATAATGGGTTGGTGCGTGGTAGTTATTGCGGCAGCGGCAGCGGCAGCTAG	YFVTWSWNNGLVRGSYCGSGSGS*
ATGTTTGTTTTTTGGTATTGGAATAGTGGTACGTTGTTGGTTGGTAATTGCGGCAGCGGCAGCGGCAGCTAG	YFVFWYWNSGTLLVGNCGSGSGS*
ATGTTTTACTATGGTTATTGGCGTGACTCTGTTTATCATGCTCATTACTGCGGCAGCGGCAGCGGCAGCTAG	YFYYGYWRDSVYHAHYCGSGSGS*
ATGTTTGTGTTGTTTTATATTAAGCATGGGCTTGTTGCGTATCGTTATTGCGGCAGCGGCAGCGGCAGCTAG	YFVLFYIKHGLVAYRYCGSGSGS*
ATGTTTATTCGTTGGTATTGGTCTGATGGGTTTGTGAGTTTTTTGTTTTGCGGCAGCGGCAGCGGCAGCTAG	YFIRWYWSDGFVSFLFCGSGSGS*
ATGTTTCTGATTGCTTTTTTTAAGAATGGGCGTCTGATTCAGTCATATTGCGGCAGCGGCAGCGGCAGCTAG	YFLIAFFKNGRLIQSYCGSGSGS*
ATGTTTTTGTGTACGAAGTGGAATTATGGTCGTTGGTATCTGTTTTATTGCGGCAGCGGCAGCGGCAGCTAG	YFLCTKWNYGRWYLFYCGSGSGS*
ATGTTTGTTACTTGGTCTTGGGATAATGGGTTGGTGCGTGGTAGTTATTGCGGCAGCGGCAGCGGCAGCTAG	YFVTWSWDNGLVRGSYCGSGSGS*
ATGTTTGTTTGTTTTAAGTTTTATAATCAGAGGCTTTTTTCGTCGTACTGCGGCAGCGGCAGCGGCAGCTAG	YFVCFKFYNQRLFSSYCGSGSGS*
ATGTTTTTGGGTTATCGGATTAATCATGGGCGTTTGTTTATTTTGTATTGCGGCAGCGGCAGCGGCAGCTAG	YFLGYRINHGRLFILYCGSGSGS*
ATGTTTTTGTGTTATCGGTTTATTGATGGTCGTTTGTTTATTTTGTAGTGCGGCAGCGGCAGCGGCAGCTAG	YFLCYRFIDGRLFIL*CGSGSGS*
ATGTTTGTGTCGTGGAAGTGGTATGATGGTAGGCTTCTGGTTGAGCAGTGCGGCAGCGGCAGCGGCAGCTAG	YFVSWKWYDGRLLVEQCGSGSGS*
ATGTTTGTGGTGTGGGTTTGGTTTAATAACCGGTTGGTGGAGCAGTCCTGCGGCAGCGGCAGCGGCAGCTAG	YFVVWVWFNNRLVEQSCGSGSGS*
ATGTTTGTTTGTTTTTATTTTATTGAGGGTAAGCTTTCTAATTATAGCTGCGGCAGCGGCAGCGGCAGCTAG	YFVCFYFIEGKLSNYSCGSGSGS*
ATGTTTCTGTGTAATACTTGGATGAATGATTATTTTCATTTGTGGATCTGCGGCAGCGGCAGCTAG	YFLCNTWMNDYFHLWICGSGS*
ATGTTTCTTTGTCAGCGTTTTCAAGATGATATTTATGAGCTGCGGCAGCGGCAGCGGTAGCTAG	YFLCQRFQDDIYELRQRQR*L
ATGTGGTTGAATTATTATTGGGTTAATGGTCGGCTTTTGTTGTATCGGTGCGGCAGCGGCAGCGGCAGCTAG	YWLNYYWVNGRLLLYRCGSGSGS*
ATGTTTTTGTGTTATCGGTTTATTGATGGTCGTTTGTTTATTTTGTATTGCGGCAGCGGCAGCGGCAGCTAG	YFLCYRFIDGRLFILYCGSGSGS*
ATGTCTTTTCTTCAGCTTTTGGATAAGCATGGGCATCGTGAGATTTATTGCGGCAGCGGCAGCGGCAGCTAG	YSFLQLLDKHGHREIYCGSGSGS*
ATGTTTCTGTGTGTTGTTTGGATTAATGGGCAGGCTAGGCTGTATCGCTGCGGCAGCGGCAGCGGCAGCTAG	YFLCVVWINGQARLYRCGSGSGS*
ATGTTTGTTTGTTTTAAGTTTTATAATCAGAGGCTTTTTTCGTCGTATTGCGGCAGCGGCAGCGGCAGCTAG	YFVCFKFYNQRLFSSYCGSGSGS*
ATGATTGGTTAGAATAATTGGATTGATGTTCCTTAGTATCTGGCTGGTTGCGGCAGCGGCAGCGGCAGCTAG	YIG*NNWIDVP*YLAGCGSGSGS*
ATGTTTGTGGAGAGTTATTTTATTGCTGGTCGGTTTTATGCTCGTTATTGCGGCAGCGGCAGCGGCAGCTAG	YFVESYFIAGRFYARYCGSGSGS*
ATGTTTTTGTGTACGAAGTGGAATTATGGTCGTTGGTATCTGTATTATTGCGGCAGCGGCAGCGGCAGCTAG	YFLCTKWNYGRWYLYYCGSGSGS*
ATGTTTTTGAAGATTGAGTGGATTGATTCGGCGTTTCGTTTGGTGTATTACGGCAGCGGCAGCGGCAGCTAG	YFLKIEWIDSAFRLVYYGSGSGS*
ATGTTTGTGGTGAGGTATTTTATTACTGATCGGTTTTATGCGCGTTACTGCGGCAGCGGCAGCGGCAGCTAG	YFVVRYFITDRFYARYCGSGSGS*
ATGTTTGTTTGTTTTAAGTTTTATAATCAGAGGCTTTTTTCGTCGTACTGCGGCAGCGGCAGCGGCAGCTAG	YFVCFKFYNQRLFSSYCGSGSGS*
ATGTTTCTTTGTCAGCGTTTTCATGATGATATTTATGAGCTGTGGCGTTGCGGCAGCGGCAGCGGCAGCTAG	YFLCQRFHDDIYELWRCGSGSGS*
ATGTTTTTGTGTTATCGGTTTATTAATGGTCGTTTGTTTATTTTGTATTGCGGCAGCGGCAGCGGCAGCTAG	YFLCYRFINGRLFILYCGSGSGS*
ATGTTTGTTTGTTTTAAGTTTTATAATCAGAGGCTTTTTTCGTCGTACTGCGGCAGCGGCAGCGGCAGCTAG	YFVCFKFYNQRLFSSYCGSGSGS*
ATGTTACTTGTGAATCTGTGGACGCATGGTCAGTATACGCTGGCTTATTGCGGCAGCGGCAGCGGCAGCTAG	YLLVNLWTHGQYTLAYCGSGSGS*
ATGTTTGTTGTGTGGTATTGGGAGAATGATATTATTCATTGGAAGAGGTGCGGCGGCGGCAGCGGCAGCTAG	YFVVWYWENDIIHWKRCGGGSGS*
ATGTTTTTGATTCAGTATTTTGTTAAGGATCGGCTTCGTGCGTATTATTGCGGCAGCGGCAGCGGCAGCTAG	YFLIQYFVKDRLRAYYCGSGSGS*
ATGTTCTTGTGTAGTGCGTGGTATAATTGGCGGCTGCGGCTTGTTTATTGCGGCAGCGGCAGCGGCAGCTAG	YFLCSAWYNWRLRLVYCGSGSGS*
ATGTTTCTGTGTAAGACGTGGCTGGCTTATTCTTTTGCTCTGAGGTACTGCGGCAGCGGCAGCGGCAGCTAG	YFLCKTWLAYSFALRYCGSGSGS*
ATGTTTGTTTGTTTGAAGTTTTATAATCAGACGCTTTTTTCGTCGTACTGCGGCAGCGGCAGCGGCAGCTAG	YFVCLKFYNQTLFSSYCGSGSGS*
ATGTTTATTTGTCATAAATTTAATGGTGGGTTTGTGTCTATTTTGATCTGCGGCAGCGGCAGCGGCAGCTAG	YFICHKFNGGFVSILICGSGSGS*
ATGTTTTATTATTATACGTTTATTAATGGGAATTATGTGGCGTGGCTTTGCGGCAGCGGCAGCGGCAGCTAG	YFYYYTFINGNYVAWLCGSGSGS*
ATGTGTTTGTGTACGAAGCGGCATTATGGTCGTTGGTATCTGTTTTATTGCGGCAGCGGCAGCGGCAGCTAG	YCLCTKRHYGRWYLFYCGSGSGS*
ATGTTTGTTGTGTGGTATTGGGAGAATGATATTATTCATTGGAAGAGGTGCGGCAGCGGCAGCGGCAGCTAG	YFVVWYWENDIIHWKRCGSGSGS*
ATGTTTTTGTGTAGTGCGTGGTATAAGTGGCGGCTGCGGCTTTCTTACTGCGGCAGCGGCAGCGGCAGCTAG	YFLCSAWYKWRLRLSYCGSGSGS*
ATGTTTTTGACGACTATTTGGCTTGATGGTACGGTTCTGTTGCAGTACTGCGGCAGCGGCAGCGGCAGCTAG	YFLTTIWLDGTVLLQYCGSGSGS*
ATGTTTTTGTGTCAGGAGTTTAAGGCTAGGATTTATTATGCGAGTTATTGCGGCAGCGGCAGCGGCAGCTAG	YFLCQEFKARIYYASYCGSGSGS*
ATGCGTCTTGTTTATAATTGGTTTGATGGGTATTTGGCTTATATTTCCTGCGGCAGCGGCAGCGGCAGCTAG	YRLVYNWFDGYLAYISCGSGSGS*
ATGTTTGTTTGTTATTTGTGGACTTAGGGGTATGTTTATATTTATCAGTGCGGCAGCGGCAGCGGCAGCTAG	YFVCYLWT*GYVYIYQCGSGSGS*
ATGTTTGTGGTGAGTTATTCTATTGCTGGTCGGTTTTATGCTCGTTACTGCGGCAGCGGCAGCGGCAGCTAG	YFVVSYSIAGRFYARYCGSGSGS*
ATGTTTGTGTGTTGGTATTGGATTCATGGGTCTGTTAAGGCGTCTCCGTGCGGCAGCGGCAGCGGCAGCTAG	YFVCWYWIHGSVKASPCGSGSGS*
ATGTTTTTGTGTACGAAGTGGAATTATGGTCGTTGGTATCTGTTTTATTGCGGCAGCGGCAGCGGCAGCTAG	YFLCTKWNYGRWYLFYCGSGSGS*
ATGACTTATTATGTGCTTCTGCAGAGGTGGCCTCCTGTTTGGGCGCCTTGCGGCAGCGGCAGCGGCAGCTAG	YTYYVLLQRWPPVWAPCGSGSGS*
ATGTTTTTGAAGATTGAGTGGATTGATTCGGCGTTTCGTTTGGTGTACTGCGGCAGCGGCAGCGGCAGCTAG	YFLKIEWIDSAFRLVYCGSGSGS*
ATGTTTGTTTGTTTTAAGTTTTATAATCAGAGGCTTTTTTCGTCGTACTGCGGCAGCGGCAGCGGCAGCTAG	YFVCFKFYNQRLFSSYCGSGSGS*
ATGTTTTTGGCTTATAGGTTTGATGCTGAGGGTTTTTGGTTGTGGATCTGCGGCAGCGGCAGCGGCAGCTAG	YFLAYRFDAEGFWLWICGSGSGS*
ATGTTTATGAATTGGTATTGGCATGGTGAGAAGCTTTTTTACAGGTACTGCGGCAGCGGCAGCGGCAGCTAG	YFMNWYWHGEKLFYRYCGSGSGS*
ATGATTACTTTTATTTGGCTTCGTCGGACGCTTTCGGGGCATTGGTGCTGCGGCAGCGGCAGCGGCAGCTAG	YITFIWLRRTLSGHWCCGSGSGS*
ATGTTTCTTTGTCAGCGTTTTCATGATGATATTTATAAGCTGTGGCGTTGCGGCAGCGGCAGCGGCAGCTAG	YFLCQRFHDDIYKLWRCGSGSGS*
ATGTTTTTGTATTATATTTGGATTAATGGACGGTTTCAGATGTTGCCGTGCGGCAGCGGCAGCGGCAGCTAG	YFLYYIWINGRFQMLPCGSGSGS*
ATGTTTTTGTGTACGAAGTGGATTTATGGTCGTTGGGATCTGTTTTATTGCGGCAGCGGCAGCGGCAGCTAG	YFLCTKWIYGRWDLFYCGSGSGS*
ATGTTTGTTTGTAGTGCTTGGATTAATAAGATTTTTTATTTGTCGCGTTGCGGCAGCGGCAGCGGCAGCTAG	YFVCSAWINKIFYLSRCGSGSGS*
ATGTTCGTTTGTTTTTATTTTATTGAGGGTAAGCTTTCTAATTATAGTTGCGGCAGCGGCAGCGGCAGCTAG	YFVCFYFIEGKLSNYSCGSGSGS*
ATGTTTGTTTGTTTTTATTTTATTGAGGGTAGGCTTTCTAATTTTAGCTGCGGCAGCGGCAGCGGCAGCTAG	YFVCFYFIEGRLSNFSCGSGSGS*
ATGTTTATGGAGTGGTTTTGGTTTAATAATCGGTTGGTGGCACAGTCCTGCGGCAGCGGCAGCGGCAGCTAG	YFMEWFWFNNRLVAQSCGSGSGS*
ATGTGTTATTATTCTTTGTCTGCTTGGCCGAGTTTGCAGCTGCTTATCTGCGGCAGCGGCAGCGGCAGCTAG	YCYYSLSAWPSLQLLICGSGSGS*
ATGTTTGTGAAGGGGTTTTGGACTGCTCGTGGGTATATTCTTGAGTATTGCGGCAGCGGCAGCGGCAGCTAG	YFVKGFWTARGYILEYCGSGSGS*
ATGTTTGTGACGTATTATTTTGATGGTTTGAAGTTTAAGCTGGTGTATTGCGGCAGCGGCAGCGGCAGCTAG	YFVTYYFDGLKFKLVYCGSGSGS*
ATGTTCGAGAAGCGTTTTTGTTCTGCGCGGCTGTATACTCCTTCTCACTGCGGCAGCGGCAGCGGCAGCTAG	YFEKRFCSARLYTPSHCGSGSGS*
ATGTTTTTGTGTCATACTTGGTATAATGGGAGGGTGACTCTTTTTTTGTGCGGCAGCGGCAGCGGCAGCTAG	YFLCHTWYNGRVTLFLCGSGSGS*
ATGTTTTTGTTTCATCGGTGGGTGTCGGGTAAGCTGTATACGGATTATTGCGGCAGCGGCAGCGGCAGCTAG	YFLFHRWVSGKLYTDYCGSGSGS*
ATGTTTTTGTGTCAGGAGTTCAAGGCCAGGATTTATTATGCGAGTTATTGCGGCAGCGGCAGCGGCAGCTAG	YFLCQEFKARIYYASYCGSGSGS*
ATGTTTGTTTGTCTGAATTTTTGGCAGGATAGTCGTTATGTTTTGATTTGCGGCAGCGGCAGCGGCAGCTAG	YFVCLNFWQDSRYVLICGSGSGS*
ATGTTTGTGAAGGGTTTTTGGACTGCTCGTGGGTATATTCTTGAGTATTGCGGCAGCGGCAGCGGCAGCTAG	YFVKGFWTARGYILEYCGSGSGS*
ATGTTTGTGCAGTGTTCTTTTTTTGAGGGGGTGTTGAGTTGTCAGTATTGCGGCAGCGGCAGCGGCAGCTAG	YFVQCSFFEGVLSCQYCGSGSGS*
ATGTTTGTGAAGGGTTTTTGGACTGCTCGTGGGTATATTCTTGAGTACTGCGGCAGCGGCAGCGGCAGCTAG	YFVKGFWTARGYILEYCGSGSGS*
ATGTGTGGTACTTGGTATTGGTATTATGGTCTGGTGGGTGTGAGTTATTGCGGCAGCGGCAGCGGCAGCTAG	YCGTWYWYYGLVGVSYCGSGSGS*
ATGTTTGTTCGTTGGTATTGGTCTGATGGGTTTGTGAGTTATTTGTTCTGCGGCAGCGGCAGCGGCAGCTAG	YFVRWYWSDGFVSYLFCGSGSGS*
ATGTTTTTGTGTCATACTTGGTATGATGGGAGGGTGACTCTTTTTTTGTGCGGCAGCGGCAGCGGCAGCTAG	YFLCHTWYDGRVTLFLCGSGSGS*
ATGTTTTTGTTTCAGTATTTTGATAAGGATCGATTTCGTGCGATTTACTGCGGCAGCGGCAGCGGCAGCTAG	YFLFQYFDKDRFRAIYCGSGSGS*
ATGTTTGTTACTTGGTCTTGGAATAATGGGCTGGTGCGTGGTAGTTACTGCGGCAGCGGCAGCGGCAGCTAG	YFVTWSWNNGLVRGSYCGSGSGS*
ATGTTTGTGCGGTGGTATTTTCTGCCGGATGGGAAGGTGTATTCGACGTGCGGCAGCGGCAGCGGCAGCTAG	YFVRWYFLPDGKVYSTCGSGSGS*
ATGTTTTTTTGTAGTTAGCGGGATAATTTTGGGCTGCGGCATGTTTATTGCGGCGGCGGCAGCGGCAGCTAG	YFFCS*RDNFGLRHVYCGGGSGS*
ATGGAGCATAATACGTGTCATGATCATTGGTGTTCGTTTTGTCTTTACTGCGGCAGCGGCAGCGGCAGCTAG	YEHNTCHDHWCSFCLYCGSGSGS*
ATGTTTCTTTGTCAGTGTTTTCATGATGATATTTATGAGCTGTGGCGTTGCGGCAGCGGCAGCGGCAGCTAG	YFLCQCFHDDIYELWRCGSGSGS*
ATGTTTGTGAAGGGTTTTTGGACTGCTCGTGGGTATATTCTTGAGTACTGCGGCAGCGGCAGCGGCAGCTAG	YFVKGFWTARGYILEYCGSGSGS*
ATGTTTGTTTGCTTTTATTTTATTGAGGGTAAGCTTTCTAATTATAGTTGCGGCAGCGGCAGCGGCAGCTAG	YFVCFYFIEGKLSNYSCGSGSGS*
ATGTGGTTGTGTGAGAGGTGGAGTTGTGGTAAGTTTAGTTTGTGGTTCTGCGGCAGCGGCAGCGGCAGCTAG	YWLCERWSCGKFSLWFCGSGSGS*
ATGTTTTTTTGGATTGAGTGGATTGATTCGGCGTTTCGGTTTGTGTACTGCGGCAGCGGCAGCGGCAGCTAG	YFFWIEWIDSAFRFVYCGSGSGS*
ATGTTTCTCATTGCTTTTTTTAAGAATGGGCGTCTGATTCAGTCGTATTGCGGCAGCGGCAGCGGCAGCTAG	YFLIAFFKNGRLIQSYCGSGSGS*
ATGTTTTTGATTCAGTATTTTGATAAGGATCGGTTTCGTGCGATTTACTGCGGCAGCGGCAGCGGCAGCTAG	YFLIQYFDKDRFRAIYCGSGSGS*
ATGTTTGTGGAGTGGTTTTGGTTTAATAATCGGTTGGTGACGCAGTATTGCGGCAGCGGCAGCGGCAGCTAG	YFVEWFWFNNRLVTQYCGSGSGS*
ATGTTTGTTGTGTGGTATTGGGAGAATGATATTATTCATTGGAAGAGGTGCGGCAGCGGCAGCGGCAGCTAG	YFVVWYWENDIIHWKRCGSGSGS*
ATGTTTTTTAAGGATAAGTTTGAGAATGGTGTTTATGTTGCTTGTTTTTGCGGCAGCGGCAGCGGCAGCTAG	YFFKDKFENGVYVACFCGSGSGS*
ATGTTTCTTGTGAATCTGTGGACGCATGGTCAGTATACGCTGGCTTACTGCGGCAGCGGCAGCGGCAGCTAG	YFLVNLWTHGQYTLAYCGSGSGS*
ATGTTTTTGAAGATTGAGTGGATTGATTCGGCATTTCGTTTGGTGTACTGCGGCAGCGGCAGCGGCAGCTAG	YFLKIEWIDSAFRLVYCGSGSGS*
ATGTTTATTTGTTGGTATTTTTTGAGGAATCGTGTGCATTCGAGTCCTTGCGGCAGCGGCAGCGGCAGCTAG	YFICWYFLRNRVHSSPCGSGSGS*
ATGTTTGTTTGTTTTAAGTTTTATAGTCAGAGGCTTTTTTCGTCGTACTGCGGCAGCGGCAGCGGCAGCTAG	YFVCFKFYSQRLFSSYCGSGSGS*
ATGTTTCTGATTGCTTTTTTTAAGAATGGGCGTCTGATTCAGTCGTATTGCGGCAGCGGCAGCGGCAGCTAG	YFLIAFFKNGRLIQSYCGSGSGS*
ATGTTTTTGTTTCATCGGGGGGCGACGGGTAAGCTGTATACGGAGTATTGCGGCAGCGGCAGCGGCAGCTAG	YFLFHRGATGKLYTEYCGSGSGS*
ATGTTTGTGGAGAGGTCTTGGTTTAATAATCGGTTAGTGGCGCAGTCCTGCGGCAGCGGCAGCGGCAGCTAG	YFVERSWFNNRLVAQSCGSGSGS*
ATGATTGCGTTTATTTGGGCTAATGGGCATTTTGAGTATGGGTGGCTCTGCGGCAGCGGCAGCGGCAGCTAG	YIAFIWANGHFEYGWLCGSGSGS*
ATGTTTGTTTGTTTTAAGTTTTATAATCAGAGGCTTTTTTCGTCGTATTGCGGCAGCGGCAGCGGCAGCTAG	YFVCFKFYNQRLFSSYCGSGSGS*
ATGTTTCTGATTGCTTTTTTTAAGAATGGGCGTCTGATTCAGTCGTATTGCGGCAGCGGCAGCGGCAGCTAG	YFLIAFFKNGRLIQSYCGSGSGS*
ATGTTTGTGGTGAGTTATTTTATTGCTGGTCGGTTTTATGCTCGTTATTGCGGCAGCGGCAGCGGCAGCTAG	YFVVSYFIAGRFYARYCGSGSGS*
ATGTTTGTTTGTTTTTATTTTATTGAGGGTAAGCTTTCTAATTATAGTTGCGGCAGCGGCAGCGGCAGCTAG	YFVCFYFIEGKLSNYSCGSGSGS*
ATGATTATTTATAATTGGAATTGGGATGCGGCGGGGCTGACTGATTATTGCGGCAGCGGCAGCGGCAGCTAG	YIIYNWNWDAAGLTDYCGSGSGS*
ATGTTTGTTAGGTATTATTGGACGCTTGGTCGGATTCAGTTGGCTTATTGCGGCAGCGGCAGCGGCAGCTAG	YFVRYYWTLGRIQLAYCGSGSGS*
ATGATTGATTGTTCTAATCATTTTTATGTGTCTGTTACTTCGTCTCCGTGCGGCAGCGGCAGCGGCAGCTAG	YIDCSNHFYVSVTSSPCGSGSGS*
ATGTTTTTTAAGGATAAGTTTGAGAATGGTGTTTATGTTGCGTGTTTTTGCGGCAGCGGCAGCGGCAGCTAG	YFFKDKFENGVYVACFCGSGSGS*
ATGTTTGTTTGTTTTAAGTTTTATAATCAGAGGCTTTTTTCGTCGTACTGCGGCAGCGGCAGCGGCAGCTAG	YFVCFKFYNQRLFSSYCGSGSGS*
ATGACTGATGTGATTTGTTCTTTTAATATGTCGGACGCTTTTCCGGTTTGCGGCAGCGGCAGCGGCAGCTAG	YTDVICSFNMSDAFPVCGSGSGS*
ATGTTTTTGATTCAGTATTTTGATAAGGATCGGTTTCGTGCGATTTACTGCGGCAGCGGCAGCGGCAGCTAG	YFLIQYFDKDRFRAIYCGSGSGS*
ATGTTTGTGGGGAGGTATTTTCTTCCGGATGGGAAGGAGGATTGGTCCTGCGGCAGCGGCAGCGGCAGCTAG	YFVGRYFLPDGKEDWSCGSGSGS*
ATGTTTGTTTCTTCGTCTTGGAATAATGCGTTGGGGCGTGGTAGTTACTGCGGCAGCGGCAGCGGCAGCTAG	YFVSSSWNNALGRGSYCGSGSGS*
ATGGGTCTGAAGCCTTATATTGTTGATGGGAAAATTTCACTAGTTTACTACGACAGCAACAGCAACAACTAG	YGLKPYIVDGKISLVYYDSNSNN*
ATGTTTGTTTTTTGGTATTGGAATAGTGGTACGTTGTTGGTTGGTAACTGCGGCAGCGGCAGCGGCAGCTAG	YFVFWYWNSGTLLVGNCGSGSGS*
ATGTTTTTGTTTCAGTATTTTGATAAGGATCGGTTTCGTGCGATTTATTGCGGCAGCGGCAGCGGCAGCTAG	YFLFQYFDKDRFRAIYCGSGSGS*
ATGTTTGTTTGTTTTAAGTTTTATAATCAGAGGCTTTTTTCGTCGTACTGCGGCAGCGGCAGCGGCAGCTAG	YFVCFKFYNQRLFSSYCGSGSGS*
ATGTTTGTTTGTTTTAAGTTTTATAATCAGAGGCTTTTTTCGTCGTATTGCGGCAGCGGCAGCGGCAGCTAG	YFVCFKFYNQRLFSSYCGSGSGS*
ATGATTGAGGTTTGGGATTTTGAGGTTAGGATTGGTCGTGTGCGTGTGTGCGGCAGCGGCAGCGGCAGCTAG	YIEVWDFEVRIGRVRVCGSGSGS*
ATGTTTATTCAGGAGTATTGGTATCAGGAGCGTTATTCTTTGATTTATTGCGGCAGCGGCAGCGGCAGCTAG	YFIQEYWYQERYSLIYCGSGSGS*
ATGTTTGTGCTTAATAGGTGGACTAATGGTAGGATCCAGCTGTATTATTGCGGCAGCGGCAGCGGCAGCTAG	YFVLNRWTNGRIQLYYCGSGSGS*
ATGTGTTTGATTGCTTTTTTTAATTTTCGGACTGAGCCTTATTTTGTCTGCGGCAGCGGCAGCGGCAGCTAG	YCLIAFFNFRTEPYFVCGSGSGS*
ATGTTTGTTTGTTTTTATTTTATTGAGGGTAAGCTTTCTAATTATAGTTGCGGCAGCGGCAGCGGCAGCTAG	YFVCFYFIEGKLSNYSCGSGSGS*
ATGTTTGTTAGGTATTATTGGACGCTTGGTCGGATTCAGTTGGCTTACTGCGGCAGCGGCAGCGGCAGCTAG	YFVRYYWTLGRIQLAYCGSGSGS*
ATGTTTGTGAATTGGTATTGGCATGGTGAGAAGCTTTTTTATAGGTATTGCGGCAGCGGCAGCGGCAGCTAG	YFVNWYWHGEKLFYRYCGSGSGS*
ATGATTTTGTGTACGGAGGGGAATTTTGGGCGTGGGTATCTGGCTTATTGCGGCAGCGGCAGCGGCAGCTAG	YILCTEGNFGRGYLAYCGSGSGS*
ATGTTTCTGAGGTATGTGTGGCTGTCGGATAAGTTGCAGTTGCTTTACTGCGGCAGCGGCAGCGGCAGCTAG	YFLRYVWLSDKLQLLYCGSGSGS*
ATGTTTATTACTTATTTTTGGGATAATCAGAGGGTTCGTTTGCTGTACTGCGGCAGCGGCAGCTAG	YFITYFWDNQRVRLLYCGSGS*
ATGATTCTTAGGCATAATCGTTTGTCGGATCAGTTGCCGTTGCCTTTCTGCGGCAGCGGCAGCGGCAGCTAG	YILRHNRLSDQLPLPFCGSGSGS*
ATGTTTATGTTTCATCGTTGGCATGCGGGTATGTAGTATATGTCGCATTGCGGCAGCGGCAGCGGCAGCTAG	YFMFHRWHAGM*YMSHCGSGSGS*
ATGTTTTTTAAGGATAAGTTTGAGAATGGTGTTTATGTCGCTTGTTTCTGCGGCAGCGGCAGCGGCAGCTAG	YFFKDKFENGVYVACFCGSGSGS*
ATGTTTGTTTGTTTTTATTTTATTGAGGCTAAGCTTTCTAACTATAGCTGCGGCAGCGGCAGCGGCAGCTAG	YFVCFYFIEAKLSNYSCGSGSGS*
ATGTTTGTTTGTTTTTATTTTATTAAGGGTAAGCTTTCTAATTATAGCTGCGGCAGCGGCAGCGGCAGCTAG	YFVCFYFIKGKLSNYSCGSGSGS*
ATGTTTGTTTGTTTTTATTTTATTGAGGGTAAGCTTTCTAATTATAGCTGCGGCAGCGGCAGCGGCAGCTAG	YFVCFYFIEGKLSNYSCGSGSGS*
[truncated: 125,248 more rows]
