# Supplementary material for: Inhibition of H1 and H5 Influenza A Virus Entry by Diverse Macrocyclic Peptides Targeting the Hemagglutinin Stem Region
Source: ACS Chem Biol. 2022 Aug 4;17(9):2425–36. doi: 10.1021/acschembio.2c00040 (PMC9486808; doi:10.1021/acschembio.2c00040)
Supplement: Supplementary file 2 — cb2c00040_si_002.zip [file cb2c00040_si_002.zip › Extracted raw data/D-Tyr selection/HA-D-R5_allreads_rnd5.csv]

ORF	peptide
ATGTTTGTGAAGGGTTTTTGGACTGCTCGTGGGTATATTCTTGAGTACTGCGGCAGCGGCAGCGGCAGCTAG	YFVKGFWTARGYILEYCGSGSGS*
ATGTTTTTGTGTCAGGAGTTTAAGGCTGGGATTTATTATGCGAGTTACTGCGGCAGCGGCAGCGGCAGCTAG	YFLCQEFKAGIYYASYCGSGSGS*
ATGTTTGTTTGTTTTTATTTTATTGAGGGTAAGCTTTCTAATTATAGTTGCGGCAGCGGCAGCGGCAGCTAG	YFVCFYFIEGKLSNYSCGSGSGS*
ATGTGTCATTGTCATCGTTTTCATGTTGATATCTATACTTTGTCTCTCTGCGGCAGCGGCAGCGGCAGCTAG	YCHCHRFHVDIYTLSLCGSGSGS*
ATGTTTGTTTGGCTGAATTTTTGGCAGGATAGTCGTTATGTTTTGATCTGCGGCAGCGGCAGCGGCAGCTAG	YFVWLNFWQDSRYVLICGSGSGS*
ATGTTTGTTTGTTTTAAGTTTTATAATCAGAGGCTTTTTTCGTCGTACTGCGGCAGCGGCAGCGGCAGCTAG	YFVCFKFYNQRLFSSYCGSGSGS*
ATGTTTGTTTGTTTTTATTTTATTGAGGGTAAGCTTTCTAATTATAGTTGCGGCAGCGGCAGCGGCAGCTAG	YFVCFYFIEGKLSNYSCGSGSGS*
ATGTTTCTTTGTCAGCGTTTTCATGATGTTATTTATGATCTGTGGCGCTGCGGCAGCGGCAGCGGCAGCTAG	YFLCQRFHDVIYDLWRCGSGSGS*
ATGTTTGTGTCGTGGAAGCGGTATGATGGTAGGCTTCTGGTTGAGCAGTGCGGCAGCGGCAGCGGCAGCTAG	YFVSWKRYDGRLLVEQCGSGSGS*
ATGTTTGTTTGTTTTAAGTTTTATAATCAGAGGCTTTTTTCGTCGTATTGCGGCAGCGGCAGCGGCAGCTAG	YFVCFKFYNQRLFSSYCGSGSGS*
ATGTTTGTTTGTTTTTATTTTATTGAGGGTAAGCTTTCTAATTATAGTTGCGGCAGCGGCAGCGGCAGCTAG	YFVCFYFIEGKLSNYSCGSGSGS*
ATGGTTGTTTGTTTTAAGTTTTATAATCAGAGGCTTTTTTCGTCGTACTGCGGCAGCGGCAGCGGCAGCTAG	YVVCFKFYNQRLFSSYCGSGSGS*
ATGTTTCTTTGTCAGTGGTTTCATGATGATATTTATGAGCTGTGGTGTTGCGGCAGCGGCAGCGGCAGCTAG	YFLCQWFHDDIYELWCCGSGSGS*
ATGTTTGTTTGTTTTTATTTTATTGAGGGTAAGCTTTCTAATTATAGCTGCGGCAGCGGCAGCGGCAGCTAG	YFVCFYFIEGKLSNYSCGSGSGS*
ATGTTTCTTTGTCAGCGTTTTCATGATGATATTTATGAGCTGTGGCGTTGCGGCAGCGGCAGCGGCAGCTAG	YFLCQRFHDDIYELWRCGSGSGS*
ATGTTTGTGCGGTGGTATTTTCTGCCAGATGGGAAGGTGTATTCGACGTGCGGCAGCGGCAGCGGCAGCTAG	YFVRWYFLPDGKVYSTCGSGSGS*
ATGTTTTTTTGTCATACTTGGTATAATGTGAGGGGGACTCTTTTTTTGTGCGGCAGCGGCAGCGGCAGCTAG	YFFCHTWYNVRGTLFLCGSGSGS*
ATGTTTCTTTGTCAGCGTTTTCATGATGATATTTATGAGCTGTGGCGTTGCGGCAGCGGCAGCGGCAGCTAG	YFLCQRFHDDIYELWRCGSGSGS*
ATGTTTCTTTGTCAGCGTTTTCATGATGATATTTATCAGCTGTGGCGTTGCGGCAGCGGCAGCGGCAGCTAG	YFLCQRFHDDIYQLWRCGSGSGS*
ATGTTTGTGAAGGGTTTTTGGACTGCTCGTGGGTATATTCTTGAGTACTGCGGCAGCGGCAGCGGCAGCTAG	YFVKGFWTARGYILEYCGSGSGS*
ATGTTTGTTTGTTTTTATTTTATTGATGGTAAGCTTTCTAATTATAGCTGCGGCAGCGGCAGCGGCAGCTAG	YFVCFYFIDGKLSNYSCGSGSGS*
ATGTTTTTGTGTTATCGGTTTATTGATGGTCGTTTGTTTATTTTGTACTGCGGCAGCGGCAGCGGCAGCTAG	YFLCYRFIDGRLFILYCGSGSGS*
ATGTTTTTGTGTACGAAGTGGAATTATGGTCGTTGGTATCTGTTTTATTGCGGCAGCGGCAGCGGCAGCTAG	YFLCTKWNYGRWYLFYCGSGSGS*
ATGTTTGTGAATTGGTATTGGCATGGTGAGAAGCTTTTTTATAGGTACTGCGGCAGCGGCAGCGGCAGCTAG	YFVNWYWHGEKLFYRYCGSGSGS*
ATGTTTGTTTGTTTTTATTTTATTGAGGGTAAGCTTTCTAATTATAGTTGCGGCAGCGGCAGCGGCAGCTAG	YFVCFYFIEGKLSNYSCGSGSGS*
ATGTTTGTTTGTTTTAAGTTTTATAATCAGAGGCTTTTTTCGTCGTATTGCGGCAGCGGCAGCGGCAGCTAG	YFVCFKFYNQRLFSSYCGSGSGS*
ATGTTTCTGATTGCTTTTTTTAAGAATGGGCGTCTGATTCAGACGTATTGCGGCAGCGGCAGCGGCAGCTAG	YFLIAFFKNGRLIQTYCGSGSGS*
ATGTTTGTGAATTGGTATTGGCATGGTGAGAAGCTTTTTTATAGGTATTGCGGCAGCGGCAGCGGCAGCTAG	YFVNWYWHGEKLFYRYCGSGSGS*
ATGCGTTATCATTTGGGTCCGTGGCCTTATTTGGAGTTGCGTGCTGGTTGCGGCAGCGGCAGCGGCAGCTAG	YRYHLGPWPYLELRAGCGSGSGS*
ATGTTTTTGTGTCATACTTGGTATAATGAGAGGGTGACTCTTTTTTTGTGCGGCAGCGGCAGCGGCAGCTAG	YFLCHTWYNERVTLFLCGSGSGS*
ATGAGTTGTCATTTGGGTACGTGGACTTATTTGAAGTTGCGTGCTGGTTGCGGCAGCGGCAGCGGCAGCTAG	YSCHLGTWTYLKLRAGCGSGSGS*
ATGTTTTTGTGTACGAAGTGAAATTATGGTCGTTGGTATCTGTTTTATTGCGGCAGCGGCAGCGGCAGCTAG	YFLCTK*NYGRWYLFYCGSGSGS*
ATGTTTGTGCGGTGGTATTTTCTGCCGGATGGGAAGGAGTATTCGACGGGCGGCAGCGGCAGCGGCAGCTAG	YFVRWYFLPDGKEYSTGGSGSGS*
ATGTTTGTTTGTTTTTATTTTATTGAGGGTAAGCTTTCTAATTATAGCTGCGGCAGCGGCAGCGGCAGCTAG	YFVCFYFIEGKLSNYSCGSGSGS*
ATGTTTGTTTGTTTTTATTTTATTGAGGGTAAGCTTTCTAATTATAGCTGCGGCAGCGGCAGCGGCAGCTAG	YFVCFYFIEGKLSNYSCGSGSGS*
ATGTTTTTGTGTTATCGGTTTATTGATGGTCGTTTGCTTATTTTGTACTGCGGCAGCGGCAGCGGCAGCTAG	YFLCYRFIDGRLLILYCGSGSGS*
ATGTTTTTGTGTACGCAGTGGAATTATGGTCGTTGGTATCTGTATTATTGCGGCAGCGGCAGCGGCAGCTAG	YFLCTQWNYGRWYLYYCGSGSGS*
ATGTTTGTGTGTTGGTATTGGATCCATGGTTCTGTTAAGGCGTCCTCGTGCGGCAGCGGCAGCGGCAGCTAG	YFVCWYWIHGSVKASSCGSGSGS*
ATGTTTCTGATTGCTTTTTTTAAGAAGGGTCGTCTGATTCAGCCGTATTGCGGCAGCGGCAGCGGCAGCTAG	YFLIAFFKKGRLIQPYCGSGSGS*
ATGTTTTTATGTACGAAGCGGAATTATGGTCGGTGGTATCTGTTTTACTGCGGCAGCGGCAGCGGCAGCTAG	YFLCTKRNYGRWYLFYCGSGSGS*
ATGTTTCTTTGTCAGCGTTTTCATGATGATATTTATGAGCTGTGGCGCTGCGGCAGCGGCAGCGGCAGCTAG	YFLCQRFHDDIYELWRCGSGSGS*
ATGTTTGTTTGTTTTAACTTTTATAATCAGAGGCTTTTTTCGTCGTATTGCGGCAGCGGCAGCGGCAGCTAG	YFVCFNFYNQRLFSSYCGSGSGS*
ATGTTTTTGTGTTATCGGTTTATTGATGGTCGATTGTTTATTTTGTACTGCGGCAGCGGCAGCGGCAGCTAG	YFLCYRFIDGRLFILYCGSGSGS*
ATGTTTGTTTGTTTTTATTTTATTGAGGGTAAGCTTTCTAATTATAGTTGCGGCAGCGGCAGCGGCAGCTAG	YFVCFYFIEGKLSNYSCGSGSGS*
ATGATTTTGTAGATTGTGCGGCTTGATTCGCCGTTTCGTTTGGCGCCTTGCGGCAGCGGCAGCGGCAGCTAG	YIL*IVRLDSPFRLAPCGSGSGS*
ATGTTTGTTTGTTTTTATTTTCTTGAGGGTAAGCTCTCTAATTATAGTTGCGGCAGCGGCAGCGGCAGCTAG	YFVCFYFLEGKLSNYSCGSGSGS*
ATGTTTGTTTGTTTTTATTTTATTGAGGGTAAGCTTTCTAATTATAGTTGCGGCAGCGGCAGCGGCAGCTAG	YFVCFYFIEGKLSNYSCGSGSGS*
ATGTTTCTTTGTCAGCGTTTTCATGATGATATTTATGAGCTGTGGCGCTGCGGCAGCGGCAGCGGCAGCTAG	YFLCQRFHDDIYELWRCGSGSGS*
ATGTTTCTTTGTCAGCGTTTTCATGGTGAGATTTATGATCTGTGGCGCTGCGGCAGCGGCAGCGGCAGCTAG	YFLCQRFHGEIYDLWRCGSGSGS*
ATGTTTGTGTGTTGGTATTGGCTTCATGGTCCTGTTAAGGCGTCTTCGTGCGGCAGCGGCAGCGGCAGCTAG	YFVCWYWLHGPVKASSCGSGSGS*
ATGTTTGTTTGTTTTAAGTTTTATAATCAGAGGCTTTTTTCGTCGTACTGCGGCAGCGGCAGCGGCAGCTAG	YFVCFKFYNQRLFSSYCGSGSGS*
ATGTGGATGTGTTCTACTTGGATTTATGATCGTTATAATCCGCATTATTGCGGCAGCGGCAGCGGCAGCTAG	YWMCSTWIYDRYNPHYCGSGSGS*
ATGTCTGTGAAGGGTATTTGGACTGCTCGTGGGTATATTCTTGAGTACTGCGGCAGCGGCAGCGGCAGCTAG	YSVKGIWTARGYILEYCGSGSGS*
ATGTTTTTGTGTACGAGGTGGAATTATGGTCGTTGGTATCTGTTTTATTGCGGCAGCGGCAGCGGCAGCTAG	YFLCTRWNYGRWYLFYCGSGSGS*
ATGCGTGTTTGTTTTAATTTTTATAATCAGAAGCTTTTTTCGTCGTACTGCGGCAGCGGCAGCGGCAGCTAG	YRVCFNFYNQKLFSSYCGSGSGS*
ATGTTTTTGTGTTATCGGTTTATTGATGGTCGTTTGTTTATTTTGTATTGCGGCAGCGGCAGCGGCAGCTAG	YFLCYRFIDGRLFILYCGSGSGS*
ATGTTTCTTTGTCAGCGTTTTCATGATGATATTTATGAGCTGTGGCGTTGCGGCAGCGGCAGCTAG	YFLCQRFHDDIYELWRCGSGS*
ATGTTGGTTTATTTTTATTTTATTGAGGGGAATCTTTCTATTTACAGCTGCGGCAGCGGCAGCGGCAGCTAG	YLVYFYFIEGNLSIYSCGSGSGS*
ATGTTTCTTTGTCAGCGTTTTCATGATGATATTTATGATCTGTGGCGTTGCGGCAGCGGCAGCGGCAGCTAG	YFLCQRFHDDIYDLWRCGSGSGS*
ATGTTTTTGTGTCATACTTGGTATAATGGGAGGGTGACTCTTTTTTTGTGCGACAGCGGCAGCGGCAGCTAG	YFLCHTWYNGRVTLFLCDSGSGS*
ATGTTTGTTTGTCTTTATTTTATTGAGGGTAAGCTTTCTAATTATAGTTGCGGCAGCGGCAGCGGCAGCTAG	YFVCLYFIEGKLSNYSCGSGSGS*
ATGTTTGTGAATTGGTATTGGCATGGTGAGAAGCTTTTTTATAGGTACTGCGGCAGCGGCAGCGGCAGCTAG	YFVNWYWHGEKLFYRYCGSGSGS*
ATGTTTGTGTGGTGGTATTTTCTGCCGGATGGGTAGGAGTATTCGAGCTGCGGCAGCGGCAGCGGCAGCTAG	YFVWWYFLPDG*EYSSCGSGSGS*
ATGTTTGTTTGTTTTAAGTTTTATAATCAGAGGCTTTTTTCTTCGTATTGCGGCAGCGGCAGCGGCAGCTAG	YFVCFKFYNQRLFSSYCGSGSGS*
ATGTTTGTGTGTTGGTATTGGATTCATGGTTCTGTTAAGGCGTCTTCGTGCGGCAGCGGCAGCGGCAGCTAG	YFVCWYWIHGSVKASSCGSGSGS*
ATGTTTTTGATTCAGTATTTTGATAAGGATCGGTTTCGTGCGATTTACTGCGGCAGCGGCAGCGGCAGCTAG	YFLIQYFDKDRFRAIYCGSGSGS*
ATGTTTTTGTGTTATCGGTTTATTGATGGTCGTTTGTTTATTTCGTATTGCGGCAGCGGCAGCGGCAGCTAG	YFLCYRFIDGRLFISYCGSGSGS*
ATGTTTTTGTGTTATCATCTTATTGATGGTCGTTTGTCTATTTCTTATTGCGGCAGCGGCAGCGGCAGCTAG	YFLCYHLIDGRLSISYCGSGSGS*
ATGTTTTTGTGTACGAAGTGGAATTATGGTCGTTGGTATCTGTTTTATTGCGGCAGCGGCAGCGGCAGCTAG	YFLCTKWNYGRWYLFYCGSGSGS*
ATGTTTGTGTGTTGGTATTGGATTCATGGTTCTGTTAAGGCGTCTTCGTGCGGCAGCGGCAGCGGCAGCTAG	YFVCWYWIHGSVKASSCGSGSGS*
ATGTTTGTTTGTTTTTATTTTATTGAGGGTAAGCTTTCTAATTATAGTTGCGGCAGCGGCAGCGGCAGCTAG	YFVCFYFIEGKLSNYSCGSGSGS*
ATGTTTCTTTGTCAGCGTTTTCATGATGATATTTATGAGCTGTGGCGCTGCGGCAGCGGCAGCGGCAGCTAG	YFLCQRFHDDIYELWRCGSGSGS*
ATGTTTTTGATTCAGTATTTTGATAAGGATCGGTTTCGTGCGATTTATTGCGGCAGCGGCAGCGGCAGCTAG	YFLIQYFDKDRFRAIYCGSGSGS*
ATGTTTTTGATTCAGTATTTTGATAAGGATCGGTTTTATGCTCGTAATTGCGGCAGCGGCAGCGGCAGCTAG	YFLIQYFDKDRFYARNCGSGSGS*
ATGTTGTTGAGTACGAAGTAGATTATTACGCGTTGTTCTCTGTATCATTGCGGCAGCGGCAGCGGCAGCTAG	YLLSTK*IITRCSLYHCGSGSGS*
ATGTTTGTGTCGTGGAAGTGGTATGATGGTAGGCTTCTGGTTGAGCAGTGCGGCAGCGGCAGCGGCAGCTAG	YFVSWKWYDGRLLVEQCGSGSGS*
ATGTTTGTGAAGGGGTTTTGGACTGCTCGTGGGTATACTCTTGAGTAATGCGGCAGCGGCAGCGGCAGCTAG	YFVKGFWTARGYTLE*CGSGSGS*
ATGTTTTTGTGTCATACTTGGTATAATGGGAGGGTGACTCTTTTTTTGTGCGGCAGCGGCAGCGGCAGCTAG	YFLCHTWYNGRVTLFLCGSGSGS*
ATGTTTCTTTGTCAGCGTTTTCATGATGATATTTATGAGCTGTGGCGCTGCGGCAGCGGCAGCGGCAGCTAG	YFLCQRFHDDIYELWRCGSGSGS*
ATGTTTCTTTGTCAGCGTTTTCATGATGATATTTATGAGCTGTGGAGCTGCGGCAGCGGCAGCGGCAGCTAG	YFLCQRFHDDIYELWSCGSGSGS*
ATGTTTCTTTGTCAGCGTTTTCATGATGATATTTATGAGCTGTGGCGCTGCGGCAGCGGCAGCGGCAGCTAG	YFLCQRFHDDIYELWRCGSGSGS*
ATGAGTAGGTATTGTCTGACTGCTTTTCCGCATCTGAGGTTGTATGCTTGCGGCAGCGGCAGCGGCAGCTAG	YSRYCLTAFPHLRLYACGSGSGS*
ATGTTTGTTTGTTTTTATTTTATTGAGGGTAAGCTTTCTAATTATAGTTGCGGCAGCGGCAGCGGCAGCTAG	YFVCFYFIEGKLSNYSCGSGSGS*
ATGTTTGTGTGTTGGTATTGGATTCATGGTTCTGTTAAGGCGTCTTCGTGCGGCAGCGGCAGCGGCAGCTAG	YFVCWYWIHGSVKASSCGSGSGS*
ATGTTTGTGTGTTGGTATTGGATTCATGGTTCTGTTAAGGCGTCTTCGTGCGGCAGCGGCAGCGGCAGCTAG	YFVCWYWIHGSVKASSCGSGSGS*
ATGTTTCTTTGTCAGCGTTTTCATGATGATATTTATGAGCTGTGGCGCTGCGGCAGCGGCAGCGGCAGCTAG	YFLCQRFHDDIYELWRCGSGSGS*
ATGTTTTTGTGTACGAAGTGGAATTATGGTCGTTGGTATCTGTTTTATTGCGGCAGCGGCAGCGGCAGCTAG	YFLCTKWNYGRWYLFYCGSGSGS*
ATGTTTGTTTGTTTTAAGTTTTATAATCAGAGGCTTTTTTCGTCGTATTGCGGCAGCGGCAGCGGCAGCTAG	YFVCFKFYNQRLFSSYCGSGSGS*
ATGTTTCTGAGTACTTATTTTAAGGATGGGTTTTTTTATCAGTTGTACTGCGGCAGCGGCAGCGGCAGCTAG	YFLSTYFKDGFFYQLYCGSGSGS*
ATGTTTGTTTGTTTTTATTTTATTGAGGGTAAGCTTTCTAATTATAGCTGCGGCAGCGGCAGCGGCAGCTAG	YFVCFYFIEGKLSNYSCGSGSGS*
ATGATTGTGAATTCGTATTGGCATGGTGCGTTGCTTTTTTCTAGGTATTGCGGCAGCGGCAGCGGCAGCTAG	YIVNSYWHGALLFSRYCGSGSGS*
ATGTTTTTGTGTCAGGAGTTTAAGGCTAGGATTTATTATGCGAGTTACTGCGGCAGCGGCAGCGGCAGCTAG	YFLCQEFKARIYYASYCGSGSGS*
ATGTTTTATTGTTGGACGTTTCTTGATGGACATTATGCGGGTTGGATTTGCGGCAGCGGCAGCGGCAGCTAG	YFYCWTFLDGHYAGWICGSGSGS*
ATGTTTGTGTGTTGGTATTGGATTCATGGTTCTGTTAAGGCGTCTTCGTGCGGCAGCGGCAGCGGCAGCTAG	YFVCWYWIHGSVKASSCGSGSGS*
ATGTTTGTGAATTGGTATTGGCATGGTGAGAAGCTTTTTTATAGGTATTGCGGCAGCGGCAGCGGCAGCTAG	YFVNWYWHGEKLFYRYCGSGSGS*
ATGTTTGTGTGTTGGTATTGGATTCATGGTTCTGTTAAGGCGTCTTCCTGCGGCAGCGGCAGCGGCAGCTAG	YFVCWYWIHGSVKASSCGSGSGS*
ATGCTGGGTTGTCATACGTGGACGCATGGTTTGGTTAGGTTGCATTACTGCGGCAGCGGCAGCGGCAGCTAG	YLGCHTWTHGLVRLHYCGSGSGS*
ATGATTTCGTGTTATCGGTTTATTGATGGTCGTTTGTTTATTTTGTATTGCGGCAGCGGCAGCGGCAGCTAG	YISCYRFIDGRLFILYCGSGSGS*
ATGTTTTTGTGTTATCGGTTTATTGATGGTCGTTTGTTTATTTAGTATTGCGGCAGCGGCAGCGGCAGCTAG	YFLCYRFIDGRLFI*YCGSGSGS*
ATGTATGTTCGTTTTTATTTTATAGAGGATAAGCTCTCTAATTATAGTTGCGGCAGCGGCAGCGGCAGCTAG	YYVRFYFIEDKLSNYSCGSGSGS*
ATGTTCTTGTGTCAGGAGTTTAAGGATAGGATTTATTATGCGAGTTATTGCGGCAGCGGCAGCGGCAGCTAG	YFLCQEFKDRIYYASYCGSGSGS*
ATGTTTGTTTGTTTTAAGTTTTATAATCAGAGGCTTTTTTCGTCGTATTGCGGCAGCGGCAGCGGCAGCTAG	YFVCFKFYNQRLFSSYCGSGSGS*
ATGTTTTTGTGTTATCGGCATTTTGTGGGTCGTTTGTCTATTTCGTACTGCGGCAGCGGCAGCGGCAGCTAG	YFLCYRHFVGRLSISYCGSGSGS*
ATGTTTGTTTGTTTTTATTTTATTGAGGGCAAGCTTTCTAATTATAGCTGCGGCAGCGGCAGCGGCAGCTAG	YFVCFYFIEGKLSNYSCGSGSGS*
ATGTTTGTTTGTTTTTATTTTATTGCGGGTCAGCTTTCTGCTTATAGCTGCGGCAGCGGCAGCGGCAGCTAG	YFVCFYFIAGQLSAYSCGSGSGS*
ATGTTTTTGATTCAGTATTTTGATAAGGATCGGTTTCGTGCGATTTATTGCGGCAGCGGCAGCGGCAGCTAG	YFLIQYFDKDRFRAIYCGSGSGS*
ATGTTTGTGAATTGGTATTGGCATGGTGAGAAGCTTTTTTATAGGTACTGCGGCAGCGGCAGCGGCAGCTAG	YFVNWYWHGEKLFYRYCGSGSGS*
ATGTTTTTGTTTCATCGGTGGGTGTCGGGTAAGCTGTATACGGATTATTGCGGCAGCGGCAGCGGCAGCTAG	YFLFHRWVSGKLYTDYCGSGSGS*
ATGTTTTTGTGTTAGCGGTTTATTGATGGTCGTTTGTTTATTTTGTATTGCGGCAGCGGCAGCGGCAGCTAG	YFLC*RFIDGRLFILYCGSGSGS*
ATGTTTGTGAATTGGTATTGGCATGGTGAGAAGCTTTTTTATAGGTATTGCGGCAGCGGCAGCGGCAGCTAG	YFVNWYWHGEKLFYRYCGSGSGS*
ATGTGGATTTGTAGTCGTTGGGCGACTGGTGTGTTTTCACTTGCGTACTGCGGCAGCGGCAGCGGCAGCTAG	YWICSRWATGVFSLAYCGSGSGS*
ATGTTTTATTGTTGGACGTTTCTTGATGGGCATTATGCGGGTTGGATCTGCGGCAGCGGCAGCGGCAGCTAG	YFYCWTFLDGHYAGWICGSGSGS*
ATGTTTCTTTGTCAGCGTTTTCATGATGATATTTATGAGCTGTGGCGCTGCGGCAGCGGCAGCGGCAGCTAG	YFLCQRFHDDIYELWRCGSGSGS*
ATGTTTTTGTGTAGTAAGTGGAGTGATGGTTATTTGCTGTTTTATCGTTGCGGCAGCGGCAGCGGCAGCTAG	YFLCSKWSDGYLLFYRCGSGSGS*
ATGTTTTTGTGTAATCGGCTTATTGATGGTCGTTTGTTTCTTTTGTATTGCGGCAGCGGCAGCGGCAGCTAG	YFLCNRLIDGRLFLLYCGSGSGS*
ATGTTTGTTTGTTTTTATTTTATTGAGGGTAAGCTTTCTAGTTATAGTTGCGGCAGCGGCAGCGGCAGCTAG	YFVCFYFIEGKLSSYSCGSGSGS*
ATGTTTGCTTGTTTGAAGTCGTATCATCGGTAGCTTTTTTAGTTTAACTGCGGCAGCGGCAGCGGCAGCTAG	YFACLKSYHR*LF*FNCGSGSGS*
ATGTTTGTTCTGTGGCTTTTTGGGTTTGGTAGTCTGCAGTGGCCGTACTGCGGCAGCGGCAGCGGCAGCTAG	YFVLWLFGFGSLQWPYCGSGSGS*
ATGTCGGCGACGATTGCGTGGGAGAAAGATGCGTCTCCTACTGCGTATTGCGGCAGCGGCAGCGGCAGCTAG	YSATIAWEKDASPTAYCGSGSGS*
ATGTTTTTGTGTACGAAGCGGAATTATGGGCGTTGGTATCTGTTTTACTGCGGCAGCGGCAGCGGCAGCTAG	YFLCTKRNYGRWYLFYCGSGSGS*
ATGTTTGTTCAGTGGCTTTTTAGGTTTGGTCGTCTGGAGTGGCAGTACTGCGGCAGCGGCAGCGGCAGCTAG	YFVQWLFRFGRLEWQYCGSGSGS*
ATGTTTTTGGTGTTTGCGAGGTGTGATTCGAAGCTTCGTTTTGCGACCTGCGGCAGCGGCAGCGGCAGCTAG	YFLVFARCDSKLRFATCGSGSGS*
ATGTTTGTTTGTTTTTATTTTATTGAGGGTAAGCTTTCTAATTATAGTTGCGGCAGCGGCAGCGGCAGCTAG	YFVCFYFIEGKLSNYSCGSGSGS*
ATGCGTTATCATTTGGGTCCGTGGCCTTATTTGGAGTTGCGTGCTGGTTGCGGCAGCGGCAGCGGCAGCTAG	YRYHLGPWPYLELRAGCGSGSGS*
ATGTTTGTTTGTTTTAAGTTTTATAATCAGAGGCTTTTTTCGTCGTATTGCGGCAGCGGCAGCGGCAGCTAG	YFVCFKFYNQRLFSSYCGSGSGS*
ATGGGTGTGTTTATTTGGAGGCATTTTACGGATTCTACGCGGTATAGCTGCGGCAGCGGCAGCGGCAGCTAG	YGVFIWRHFTDSTRYSCGSGSGS*
ATGTTTGTTTGTCTGAATTTTTGACAGGATAGCCGTTATGTTTTGATATGCGGCAGCGGCAGCGGCAGCTAG	YFVCLNF*QDSRYVLICGSGSGS*
ATGTTTGTGAATTGGTATTGGCATGGTGAGAAGCTTTTTTATAGGTATTGCGGCAGCGGCAGCGGCAGCTAG	YFVNWYWHGEKLFYRYCGSGSGS*
ATGTTTGTGTTGTTTTATATTAAGCTTGGGCTTGTTACGTATCGTTATTGCGGCAGCGGCAGCGGCAGCTAG	YFVLFYIKLGLVTYRYCGSGSGS*
ATGTTTTTGTTTCATCGGTGGGTGTCGGGTAAGCTGTATACGGATTACTGCGGCAGCGGCAGCGGCAGCTAG	YFLFHRWVSGKLYTDYCGSGSGS*
ATGTTTTTGTGTTATCGGTTTATTGATGGTCGTTTGTTTATTTTGTATTGCGGCAGCGGCAGCGGCAGCTAG	YFLCYRFIDGRLFILYCGSGSGS*
ATGTTTGTTTGTTTTAAGTTTTATAATCAGAGGCTTTTTTCGTCGTACTGCGGCAGCGGCAGCGGCAGCTAG	YFVCFKFYNQRLFSSYCGSGSGS*
ATGTTTTTGATTCAGTATTTTGATAAGGATCGGATTCGTGCGATTTATTGCGGCAGCGGCAGCGGCAGCTAG	YFLIQYFDKDRIRAIYCGSGSGS*
ATGTTTTTGTGTACGAAGTGGAATTATGGTCGTTGGTATCTGTTCTACTGCGGCAGCGGCAGCGGCAGCTAG	YFLCTKWNYGRWYLFYCGSGSGS*
ATGTTTGTTTGGTTTTATTTTATTGAGGGTAAGCTTTCTAATTATAGCTGCGGCAGCGGCAGCGGCAGCTAG	YFVWFYFIEGKLSNYSCGSGSGS*
ATGTTTTTGTGGTATCGGTTTATTGATGGTCGTTTGTTTATTTTGTACTGCGGCAGCGGCAGCGGCAGCTAG	YFLWYRFIDGRLFILYCGSGSGS*
ATGTTTGTGAATTGGTATTGGCATGGTGAGAAGCTTTTTTATAGGCGTTGCGGCAGCGGCAGCGGCAGCTAG	YFVNWYWHGEKLFYRRCGSGSGS*
ATGTTTGTGAATTGGTATTGGCATGGTGAGAAGCTTTTTTATAGGTACTGCGGCAGCGGCAGCGGCAGCTAG	YFVNWYWHGEKLFYRYCGSGSGS*
ATGTTTTTGATTCAGTATTTTGATAAGGATCGGTTTCGTGCGATTTATTGCGGCAGCGGCAGCGGCAGCTAG	YFLIQYFDKDRFRAIYCGSGSGS*
ATGTTTGTTTGTTTTTATTTTATTGAGGGTAAGCTTTCTAGTTATAGTTGCGGCAGCGGCAGCGGCAGCTAG	YFVCFYFIEGKLSSYSCGSGSGS*
ATGTTTGTGTGTTGGTATTGGATTCATGGTTCTGTTAAGGCGTCTTCTTGCGGCAGCGGCAGCGGCAGCTAG	YFVCWYWIHGSVKASSCGSGSGS*
ATGTTTCTTTGTCAGCGTTTTCATGATGATATTTTTGAGCTGTGGCGCTGCGGCAGCGGCAGCGGCAGCTAG	YFLCQRFHDDIFELWRCGSGSGS*
ATGTTTGTGTGTTGGTATTGGATTCATGGTTCTGTTAGGGCGTCTTCCTGCGGCAGCGGCAGCGGCAGCTAG	YFVCWYWIHGSVRASSCGSGSGS*
ATGCGTTATCATTTGGGTCCGTGGCCTTATTTGAAGTTGCGTGCTGGTTGCGGCAGCGGCAGCGGCAGCTAG	YRYHLGPWPYLKLRAGCGSGSGS*
ATGTTTTTGAGTCAGTGTTTTGATAAGGAGCGTTATCGTGCGATTTATTGCGGCAGCGGCAGCGGCAGCTAG	YFLSQCFDKERYRAIYCGSGSGS*
ATGTTTGTTTGTTTTTATTTTATTGAGGGTAAGCTTTCTAATTATAGCTGCGGCAGCGGCAGCGGCAGCTAG	YFVCFYFIEGKLSNYSCGSGSGS*
ATGTTTATTCAGGAGTATTGGTATCAGGAGCGTTACACTCTGATTTACTGCGGCAGCGGCAGCGGCAGCTAG	YFIQEYWYQERYTLIYCGSGSGS*
ATGTTTGTGAATTGGTATTGGCATGGTGAGAAGCTTTTTTATAGGTATTGCGGCAGCGGCAGCGGCAGCTAG	YFVNWYWHGEKLFYRYCGSGSGS*
ATGTTTGTTAGGTATTATTGGACGCTTGGTCGGCTTCAGTTGGCGTACTGCGGCAGCGGCAGCGGCAGCTAG	YFVRYYWTLGRLQLAYCGSGSGS*
ATGATTTTGTTTTTTCGGCGGGGGTCGGGTAATCTGTATACGTGTTACTGCGGCAGCGGCAGCGGCAGCTAG	YILFFRRGSGNLYTCYCGSGSGS*
ATGTTTGTGTGTTGGTATTGGATTCATGGCGCTGTTAAGGCATCTCCGTGCGGCAGCGGCAGCGGCAGCTAG	YFVCWYWIHGAVKASPCGSGSGS*
ATGTTTGTTTGTTTTTATTTTATTGAGGGTAAGCTTTCTAATTATAGCTGCGGCAGCGGCAGCGGCAGCTAG	YFVCFYFIEGKLSNYSCGSGSGS*
ATGTTTGTTTGTTTTTATTTTATTGAGGGTCAGCTTTCCAATTATAGTTGCGGCAGCGGCAGCGGCAGCTAG	YFVCFYFIEGQLSNYSCGSGSGS*
ATGTTTGTTTGTTTTAGGTTTTATAATCAGAGGCTTTTTTCGTCGTATTGCGGCAGCGGCAGCGGCAGCTAG	YFVCFRFYNQRLFSSYCGSGSGS*
ATGTTTTTGATTCAGTAGTTTGATAAGGATTGGTTTCGGGCGTTTTACTGCGGCAGCGGCAGCGGCAGCTAG	YFLIQ*FDKDWFRAFYCGSGSGS*
ATGTTTGTTTGCTTTTATTTTATTGAGGGTAAGCTTTCTAATTATAGCTGCGGCAGCGGCAGCGGCAGCTAG	YFVCFYFIEGKLSNYSCGSGSGS*
ATGTTTGTTTGTGGTCATTTTTCGGCTGGTTGTTATCGGTTGTATCGTTGCGGCAGCGGCAGCGGCAGCTAG	YFVCGHFSAGCYRLYRCGSGSGS*
ATGTTTGTGTGTTGGTATTGGATTCATGGTTCTGTTAAGGCGTCTTCGTGCGGCAGCGGCAGCGGCAGCTAG	YFVCWYWIHGSVKASSCGSGSGS*
ATGTTTTTGATTCAGTATTTTGATAAGGATCGGTTTCGTGCGATTTACTGCGGCAGCGGCAGCGGCAGCTAG	YFLIQYFDKDRFRAIYCGSGSGS*
ATGTTTTTGATTAAGTATTTTGATAAGAATCGGTTTCGTGCGATTTACTGCGGCAGCGGCAGCGGCAGCTAG	YFLIKYFDKNRFRAIYCGSGSGS*
ATGTTTCTGTGTTCGTGTTGGATTGGTAATTATTATGTTTTGACGTATTGCGGCAGCGGCAGCGGCAGCTAG	YFLCSCWIGNYYVLTYCGSGSGS*
ATGTTTTTGTGTCAGACTTGGTATAATGGGAGGGTGACTCTTTTTTTGTGCGGCAGCGGCAGCGGCAGCTAG	YFLCQTWYNGRVTLFLCGSGSGS*
ATGTTTCTTTGTCAGCGTTTTCATGATGATATTTATGAGCTGTGGTGCTGCGGCAGCGGCAGCGGCAGCTAG	YFLCQRFHDDIYELWCCGSGSGS*
ATGTTTTTGTGTACGAAGTGGAATTATGGTCGTTGGTATCTGTTTTATTGCGGCAGCGGCAGCGGCAGCTAG	YFLCTKWNYGRWYLFYCGSGSGS*
ATGTTTGTTTGTTTTAAGTTTTATAATCAGAGGCTTTTTTCGTCGTATTGCGGCAGCGGCAGCGGCAGCTAG	YFVCFKFYNQRLFSSYCGSGSGS*
ATGTTTGTGAATTGGTATTGGCATGGTGAGAAGCTTTTTTATAGGTATTGCGGCAGCGGCAGCGGCAGCTAG	YFVNWYWHGEKLFYRYCGSGSGS*
ATGTATCTTTGACAACGTTTTCATGATGATATTTATGAGCTGTGGCGTTGCGGCAGCGGCAGCGGCAGCTAG	YYL*QRFHDDIYELWRCGSGSGS*
ATGTTTGTTTGTTTTTATTTTATTGAGGGTAAGCTTTCTAATTATAGCTGCGGCAGCGGCAGCGGCAGCTAG	YFVCFYFIEGKLSNYSCGSGSGS*
ATGTTTTTGTGTCATCGGTTTATTGATGGTCGTTTGTTTATTTTGTACTGCGGCAGCGGCAGCGGCAGCTAG	YFLCHRFIDGRLFILYCGSGSGS*
ATGTTTTTGTGTCATCGGTTTATTGATGGTCGTCTGTTTATTTTGTACTGCGGCAGCGGCAGCGGCAGCTAG	YFLCHRFIDGRLFILYCGSGSGS*
ATGTTTGTTTGTTTTAAGTTTTATAATCAGAGGCTTTTTTCGCCGTACTGCGGCAGCGGCAGCGGCAGCTAG	YFVCFKFYNQRLFSPYCGSGSGS*
ATGTTTCTTTGTCAGCGTTTTCATGATGATATTTATGAGCTGTGGCGCTGCGGCAGCGGCAGCGGCAGCTAG	YFLCQRFHDDIYELWRCGSGSGS*
ATGTTTCTTTGTCAGCGTTTTCATGATGATATTTATGAGCTGTGGCGCTGCGGCAGCGGCAGCGGCAGCTAG	YFLCQRFHDDIYELWRCGSGSGS*
ATGTTTGTTTGTTTTTATTTTATTGAGGGTAAGCTTTCTAATTATAGCTGCGGCAGCGGCAGCGGCAGCTAG	YFVCFYFIEGKLSNYSCGSGSGS*
ATGTTTGTTTGTTTTAAGTTTTATAATCAGAGGCTTTTTTCGTCGTATTGCGGCAGCGGCAGCGGCAGCTAG	YFVCFKFYNQRLFSSYCGSGSGS*
ATGATTGTTTGTTTTTATTTTATTGATGCTAAGCTTTCTACTTCTAGTTGCGGCAGCGGCAGCGGCAGCTAG	YIVCFYFIDAKLSTSSCGSGSGS*
ATGTTTTTGTGGACTAAGTGGAATTATGATCGTTGGTACCTGTTTTACTGCGGCAGCGGCAGCGGCAGCTAG	YFLWTKWNYDRWYLFYCGSGSGS*
ATGTTTTTGTGTACTGCGCGGTATTATTGGCGGCTGCGGCTTGCTTATTGCGGCAGCGGCAGCGGCAGCTAG	YFLCTARYYWRLRLAYCGSGSGS*
ATGTTTGTTTGTTTTTATTTTATTGTGGGTCAGCTTTCTAATTATCGCTGCGGCAGCGGCAGCGGCAGCTAG	YFVCFYFIVGQLSNYRCGSGSGS*
ATGTTTGTGCGGTGGTATTTTCTGCCGGATGGGAAGGTGTATTCGACCTGCGGCAGCGGCAGCGGCAGCTAG	YFVRWYFLPDGKVYSTCGSGSGS*
ATGTTTTTGTGTAGTGCGTGGTATAATTGGCAGCTGCAGCTTGTTTATTGCGGCAGCGGCAGCGGCAGCTAG	YFLCSAWYNWQLQLVYCGSGSGS*
ATGTTTGTTTGTTCTTATTTTATTGAGGGTAAGCTTTCTAATTATAGCTGCGGCAGCGGCAGCGGCAGCTAG	YFVCSYFIEGKLSNYSCGSGSGS*
ATGAAGATTGAGTTTGCTTTTGCTGAGGGTCATGTTTTTTGGACTTATTGCGGCAGCGGCAGCGGCAGCTAG	YKIEFAFAEGHVFWTYCGSGSGS*
ATGTTTGTGCGGTGGTACTTTCTGCCGGATGGGAAGGTGTATTCGACGTGCGGCAGCGGCAGCGGCAGCTAG	YFVRWYFLPDGKVYSTCGSGSGS*
ATGTCTGTTTGTTTTTATTTTATTGAGGGTAAGCTTTCTAATTATAGCTGCGGCAGCGGCAGCGGCAGCTAG	YSVCFYFIEGKLSNYSCGSGSGS*
ATGTTTCTTTGTCAGCGTTTTCATGATGATATTTATGAGCTGTGGCGCTGCGGCAGCGGCAGCGGCAGCTAG	YFLCQRFHDDIYELWRCGSGSGS*
ATGTTTTTGTGTTATCGGTTTATTGGTGGTCGTTTGTTTATTTTGTATTGCGGCAGCGGCAGCGGCAGCTAG	YFLCYRFIGGRLFILYCGSGSGS*
ATGTTTTTGTGTAGTGCGTGGTATAATTGGCGGCTGCGGCTTGTTTATTGCGGCAGCGGCAGCGGCAGCTAG	YFLCSAWYNWRLRLVYCGSGSGS*
ATGTTTGTGAATTGGTATTGGCATGGTGAGAAGCTTTTTTATAGGTATTGCGGCAGCGGCAGCGGCAGCTAG	YFVNWYWHGEKLFYRYCGSGSGS*
ATGTTTGTTTGTTTTTATTTTATTGAGGGTAAGCTTTCTAATTATAGTTGCGGCAGCGGCAGCGGCAGCTAG	YFVCFYFIEGKLSNYSCGSGSGS*
ATGTTTTTGTGTACGAAGTGGAATTATGGTCGTTGGTATCTGTTTTACTGCGGCAGCGGCAGCGGCAGCTAG	YFLCTKWNYGRWYLFYCGSGSGS*
ATGTTTTTGTGTACGAAGTGGAATTATGGTCGTTGGTATCTGTTTTACTGCGGCAGCGGCAGCGGCAGCTAG	YFLCTKWNYGRWYLFYCGSGSGS*
ATGTTTTTGTGTACGAAGTGGAATTATGCTCGTTGGTATCTGTATTACTGCGGCAGCGGCAGCGGCAGCTAG	YFLCTKWNYARWYLYYCGSGSGS*
ATGTTTGTGAAGGGTTTTTGGACTGCTCGTGGGTATATTCTTGAGTACTGCGGCAGCGGCAGCGGCAGCTAG	YFVKGFWTARGYILEYCGSGSGS*
ATGTTTGTTTGTTTTTATTTTATTGAGGGTAAGCTTTCTAATTATAGTTGCGGCAGCGGCAGCGGCAGCTAG	YFVCFYFIEGKLSNYSCGSGSGS*
ATGTTTTTGTGTGGTAAGTGGAGTGATGGTTATTTGCAGTTTTATCGTTGCGGCAGCGGCAGCGGCAGCTAG	YFLCGKWSDGYLQFYRCGSGSGS*
ATGTTTCTTTGTCAGCGTTTTCATGATGATGTTTATGAGCTGTGGCGTTGCGGCAGCGGCAGCGGCAGCTAG	YFLCQRFHDDVYELWRCGSGSGS*
ATGTTTCTTTGTCAGCGTTTTCATGATGATATTTATGAGCTGTGGAGCTGCGGCAGCGGCAGCGGCAGCTAG	YFLCQRFHDDIYELWSCGSGSGS*
ATGTTTTTGAGTGAGTGGTTTCAGGCTAGGCTTTATTATGCTAGTTACTGCGGCAGCGGCAGCGGCAGCTAG	YFLSEWFQARLYYASYCGSGSGS*
ATGTTTGTTTGTTTTAAGTTTTATAATCAGAGGCTTTTTTCGTCGTATTGCGGCGGCGGCAGCGGCAGCTAG	YFVCFKFYNQRLFSSYCGGGSGS*
ATGTTTGTTTGTTTTTATTTTATTGAGGGTAAGCTCTCTAATTATAGCTGCGGCAGCGGCAGCGGCAGCTAG	YFVCFYFIEGKLSNYSCGSGSGS*
ATGTTTGTGCGGTGGGATTTTCTGCCGGATGGGAAGGTGTATTCGACGTGCGGCAGCGGCAGCGGCAGCTAG	YFVRWDFLPDGKVYSTCGSGSGS*
ATGTTTTTGTGTACGAAGTGGAATTATGGTCGTTGGTATCTGTTTTACTGCGGCAGCGGCAGCGGCAGCTAG	YFLCTKWNYGRWYLFYCGSGSGS*
ATGTTTGTTTGTTTTAAGTTTTATAATCAGAGGCTTTTTTCGTCGTACTGCGGCAGCGGCAGCGGCAGCTAG	YFVCFKFYNQRLFSSYCGSGSGS*
ATGTTTTTGTGTACGAAGTGGAATTATGGTCGTTGGTATCTGTTTTAGTGCGGCAGCGGCAGCGGCAGCTAG	YFLCTKWNYGRWYLF*CGSGSGS*
ATGTTTTTGTGTACGAAGTGGAATTATGGTCGTTAGTATCTGTTTTATTGCGGCAGCGGCAGCGGCAGCTAG	YFLCTKWNYGR*YLFYCGSGSGS*
ATGTTTTTGTGTCATACTTGGTATAATGGGAGGGTGACTCTTTTTTTGTGCGGCAGCGGCAGCGGCAGCTAG	YFLCHTWYNGRVTLFLCGSGSGS*
ATGTTTGTTTGTTTTAAGTTTTATAATCAGAGGCTTTTTTCGTCGTACTGCGGCAGCGGCAGCGGCAGCTAG	YFVCFKFYNQRLFSSYCGSGSGS*
ATGTTTCTTTGTCAGCGTTTTCATGATGATATTTATGAGCTGTGGCGCTGCGGCAGCGGCAGCGGCAGCTAG	YFLCQRFHDDIYELWRCGSGSGS*
ATGTTGAATCATCGGTTTATTCATGGTCATAAGCTTTTTTATAGTTGTTGCGGCGGCGGCAGCGGCAGCTAG	YLNHRFIHGHKLFYSCCGGGSGS*
ATGTTTTTGATTCAGTATTTTGATAAGGATCGGTTTCGTGCGATTTACTGCGGCAGCGGCAGCGGCAGCTAG	YFLIQYFDKDRFRAIYCGSGSGS*
ATGTTTGTTTGTTTTAAGTTTTATAACCAGAGGCTTTTTTCGTCGTACTGCGGCAGCGGCAGCGGCAGCTAG	YFVCFKFYNQRLFSSYCGSGSGS*
ATGTTTCTTTGTCAGCGTTTTCATGATGATATTTATGAGCCGTGGCGTTGCGGCAGCGGCAGCGGCAGCTAG	YFLCQRFHDDIYEPWRCGSGSGS*
ATGTTTCTTTGTCAGCGTTTTCATGATGATATTTATGAGCTGTGGCGCTGCGGCAACGGCAGCGGCAGCTAG	YFLCQRFHDDIYELWRCGNGSGS*
ATGTTTGTTTGTTTTTATTTTATTGAGGGTAAGCTTTCTAATTATAGCTGCGGCAGCGGCAGCGGCAGCTAG	YFVCFYFIEGKLSNYSCGSGSGS*
ATGTTTGTGAATTGGTATTGGCATGGTGAGAAGCTTTTTTATAGGTATTGCGGCAGCGGCAGCGGCAGCTAG	YFVNWYWHGEKLFYRYCGSGSGS*
ATGTTTCTTTGTCAGCGTTTTCATGATGATATTTATGAGCTGTGGCGTTGCGGCAGCGGCAGCGGCAGCTAG	YFLCQRFHDDIYELWRCGSGSGS*
ATGTTTTTGTGTTATCGGTTTATTGATGGTCGTTTGTTTATTTTGTATTGCGGCAGCGGCAGCGGCAGCTAG	YFLCYRFIDGRLFILYCGSGSGS*
ATGTTTCTTTGTCAGCGTTATCATGATGATATTTATGAGCTGTGTCGCTGCGGCAGCGGCAGCGGCAGCTAG	YFLCQRYHDDIYELCRCGSGSGS*
ATGTTTCTTTGTCAACGTTTTCATGATGATATTTATGAGCTGTGGCGCTGCGGCAGCGGCAGCGGCAGCTAG	YFLCQRFHDDIYELWRCGSGSGS*
ATGTTTTTGTGTACGAAGTGGAATTATGGTCGTTGGTATCTGTTTTACTGCGGCAGCGGCAGCGGCAGCTAG	YFLCTKWNYGRWYLFYCGSGSGS*
ATGTTTTTTAAGGATAAGTTTGAGTATGGTGTTTATGTTGCTTGTTACTGCGGCAGCGGCAGCGGCAGCTAG	YFFKDKFEYGVYVACYCGSGSGS*
ATGTTTGTGAATTGGTATTGGCATGGTGAGAAGCTTTTTTATAGGTATTGCGGCAGCGGCAGCGGCAGCTAG	YFVNWYWHGEKLFYRYCGSGSGS*
ATGTTTGTTTGTGCTAAGTTTTATAATCATAGGCTTTTGTCTTCGTATTGCGGCAGCGGCAGCGGCAGCTAG	YFVCAKFYNHRLLSSYCGSGSGS*
ATGTTTTTGTGTTATCGGTTTATTGATGGTCGTTTGTTTATTTTGTATTGCGGCAGCGGCAGCGGCAGCTAG	YFLCYRFIDGRLFILYCGSGSGS*
ATGTTTGTTTGTTTTAAGTTTTATAATCAGAGGCATTTTTCGTCGTACTGCGGCAGCGGCAGCGGCAGCTAG	YFVCFKFYNQRHFSSYCGSGSGS*
ATGTTTGTGCGGTGGTATTTTCTGCCGGATGGGAAGGTGTATTCGACGTGCGGCAGCGGCAGCGGCAGCTAG	YFVRWYFLPDGKVYSTCGSGSGS*
ATGTTTGTGTGTTGGTATTGGATTCATGGTTCTGTTAAGGCGTCTTCGTGCGGCAGCGGCAGCGGCAGCTAG	YFVCWYWIHGSVKASSCGSGSGS*
ATGTTTCTGTGTACGAAGTGGAATTGTGGTCGTTGGTATCTGTTTTATTGCGGCAGCGGCAGCGGCAGCTAG	YFLCTKWNCGRWYLFYCGSGSGS*
ATGTTTCTTTGTCAGCGTTTTCATGATGATATTTATGAGCTGTGGCGCTGCGGCAGCGGCAGCGGCAGCTAG	YFLCQRFHDDIYELWRCGSGSGS*
ATGTTTGTGAATTGGTATTGGCATGGTGAGCAGCTTTTTTATAGGTATTGCGGCAGCGGCAGCGGCAGCTAG	YFVNWYWHGEQLFYRYCGSGSGS*
ATGTTTTTGTGTACGAAGTGGAATTATGGTCGTTGGTATCTGTTTTATTGCGGCAGCGGCAGCGGCAGCTAG	YFLCTKWNYGRWYLFYCGSGSGS*
ATGTTTGTTTGTTTTTATTTTATTGAGGGTAAGCTTTCTAATTATAGCTGCGGCAGCGGCAGCGGCAGCTAG	YFVCFYFIEGKLSNYSCGSGSGS*
ATGTTTCTTTGTCAGCGTTTTCATGATGATATTTATGAGCTGTGGCGCTGCGGCAGCGGCAGCGGCAGCTAG	YFLCQRFHDDIYELWRCGSGSGS*
ATGTTTGTTTGTTTTAAGTTTTATAATCAGAGGCTTTTTTCGTCGTATTGCGGCAGCGGCAGCGGCAGCTAG	YFVCFKFYNQRLFSSYCGSGSGS*
ATGTTTTTGTGTTATCGGTTTATTGATGGTCGTTTGTTTATTTTGTATTGCGGCAGCGGCAGCGGCAGCTAG	YFLCYRFIDGRLFILYCGSGSGS*
ATGTTTGTTGTGTGGTATTGGGAGAATGATATTGTTCATTGGAAGAGGTGCGGCAGCGGCAGCGGCAGCTAG	YFVVWYWENDIVHWKRCGSGSGS*
ATGTTTGTGAAGTGGATTTGGTTTAATGGGGCGGTTTTGCCTATTTTGTGCGGCAGCGGCAGCGGCAGCTAG	YFVKWIWFNGAVLPILCGSGSGS*
ATGTTTGTTTGTTTTAAGTTTTATAATCAGAGGCTTTTTTCGTCGTACTGCGGCAGCGGCAGCGGCAGCTAG	YFVCFKFYNQRLFSSYCGSGSGS*
ATGTTTGTGAATTGGCATTGGCATGGTGAGAAGTTTTTTTCTTGGTACTGCGGCAGCGGCAGCGGCAGCTAG	YFVNWHWHGEKFFSWYCGSGSGS*
ATGTTTTTGATTCAGTATTTTGATAAGGATAGGTTTCGTGCGATTTACTGCGGCAGCGGCAGCGGCAGCTAG	YFLIQYFDKDRFRAIYCGSGSGS*
ATGTTTTTGTGTACGAAGTGGAATTATGGTCGTTGGCATCTGTTTTATTGCGGCAGCGGCAGCGGCAGCTAG	YFLCTKWNYGRWHLFYCGSGSGS*
ATGTTTTTGTGTACAAAGTGGAATTATGGTCGTTGGTATCTGTTTTATTGCGGCAGCGGCAGCGGCAGCTAG	YFLCTKWNYGRWYLFYCGSGSGS*
ATGTTTGTTTGTTTTTATTTTATTGAGGGTAAGCTATCTAATTATAGCTGCGGCAGCGGCAGCGGCAGCTAG	YFVCFYFIEGKLSNYSCGSGSGS*
ATGTTTTTGATTCAGTATTTTGATAAGGATCGGTTTCGTGCTATTTATTGCGGCAGCGGCAGCGGCAGCTAG	YFLIQYFDKDRFRAIYCGSGSGS*
ATGTTTGTTTGTTTTTACTTTATTGAGGGTAAGCTTTCTAATTATAGTTGCGGCAGCGGCAGCGGCAGCTAG	YFVCFYFIEGKLSNYSCGSGSGS*
ATGTTTTTGTGTACGAAGTGGAATTATGGTCGTTGGTATCTGTTTTACTGCGGCAGCGGCAGCGGCAGCTAG	YFLCTKWNYGRWYLFYCGSGSGS*
ATGTTTGTTTGTTTTTATTTTATTGAGGGTAAGCTATCTAATTATAGCTGCGGCAGCGGCAGCGGCAGCTAG	YFVCFYFIEGKLSNYSCGSGSGS*
ATGTTTGTTTGTTTTAAGTTTTATAATCAGAGGCTTTTTTCGTCGTACTGCGGCAGCGGCAGCGGCAGCTAG	YFVCFKFYNQRLFSSYCGSGSGS*
ATGTTTTTGTGTACGAAGTGGAATTATGGTCGCTGGTATCTGTTTTACTGCGGCAGCGGCAGCGGCAGCTAG	YFLCTKWNYGRWYLFYCGSGSGS*
ATGTTTTTGTGTCAAGAGTTTAAGGCTAGGATTTATTATGCGAGTTATTGCGGCAGCGGCAGCGGCAGCTAG	YFLCQEFKARIYYASYCGSGSGS*
ATGTTTGTTTGTTTTTATTTTATTGAGGGTAAGCTTTCTAATCATAGCTGCGGCAGCGGCAGCGGCAGCTAG	YFVCFYFIEGKLSNHSCGSGSGS*
ATGTTTTTGATTCAGTATTTCGATAAGGATCGGTTTCGTGCGATTTATTGCGGCAGCGGCAGCGGCAGCTAG	YFLIQYFDKDRFRAIYCGSGSGS*
ATGTTTTTGTGTAGTGCGTGTAATGATTGGCTTATGCGGCTTGTTTATTGCGGCAGCGGCAGCGGCAGCTAG	YFLCSACNDWLMRLVYCGSGSGS*
ATGTTTTTGCGTAGGGCGTGGCATAATTGGCGGCTGCGGCTTGTTTATTGCGGCCGCGGCAGCGGCAGCTAG	YFLRRAWHNWRLRLVYCGRGSGS*
ATGTTTGTTTGTTTTTATTTTATTGAGGGTAAGCTTTCTAATTATAGCTGCGGCAGCGGCAGCGGCAGCTAG	YFVCFYFIEGKLSNYSCGSGSGS*
ATGTTTGTTTGTTTTAAGTTTTATAATCAGAGGCTTTTTTCGTCGTATTGCGGCAGCGGCAGCGGCAGCTAG	YFVCFKFYNQRLFSSYCGSGSGS*
ATGACTTATTATGTGCTTCTGCAGAGGCTTCCTCCTGTTTGTGCGCCTTGCGGCAGCGGCAGCGGCAGCTAG	YTYYVLLQRLPPVCAPCGSGSGS*
ATGACTTTGATTCAGCGTTTTTATAAGGATCGGTTTCGTGCGATTTATTGCGGCAGCGGCAGCGGCAGCTAG	YTLIQRFYKDRFRAIYCGSGSGS*
ATGTTTGTTTGTTTTTATTTTATTGAGGGTAAGCTTTCTAATTATAGCTGCGGCAGCGGCAGCGGCAGCTAG	YFVCFYFIEGKLSNYSCGSGSGS*
ATGTTTGTTTGTGTTAATTCTTGGAATCATGGGCGTTTTGTTTTGGAGTGCGGCAGCGGCAGCGGCAGCTAG	YFVCVNSWNHGRFVLECGSGSGS*
ATGTTTGTTTGTTTTAAGTTTTATAATCAGAGGCTTTTTTCGTCGTACTGCGGCAGCGGCAGCGGCAGTTAG	YFVCFKFYNQRLFSSYCGSGSGS*
ATGTTTCTTTGTCAGCGTTTTCATGATGATATTTATGAGCTGTGGCGTTGCGGCAGCGGCAGCGGCAGCTAG	YFLCQRFHDDIYELWRCGSGSGS*
ATGTTTATTTGTTGGTATTTTTGAGGAATCGTGTGCATTCGAGTCCTTGCGGCAGCGGCAGCGGCAGATAG	YFICWYF*GIVCIRVLAAAAAAD
ATGTTTGTGTGTTGGTATTGGATTCATGGTTCTGTTAAGGCGTCTTATTGCGGCAGCGGCAGCGGCAGCTAG	YFVCWYWIHGSVKASYCGSGSGS*
ATGTTTGTGAAGGGCTTTTGGACTGCTCGTGGGTATATCCTTGAGTACTGCGGCAGCGGCAGCGGCAGCTAG	YFVKGFWTARGYILEYCGSGSGS*
ATGTTTGTTTGTTTTAAGTTTTATAATCAGAGGCTTTTTTCGTCGTACTGCGGCAGCGGCAGCGGCAGCTAG	YFVCFKFYNQRLFSSYCGSGSGS*
ATGTTTGTTTGTTTTAAGTTTTATAATCAGAGGCTTTTTTCGTCGTATTGCGGCAGCGGCAGCGGCAGCTAG	YFVCFKFYNQRLFSSYCGSGSGS*
ATGTTTGTTTGTTTTTATTTTATTGAGGGTAAGCTTTCTAATTATAGCTGCGGCAGCGGCAGCGGCAGCTAG	YFVCFYFIEGKLSNYSCGSGSGS*
ATGTTTGTTTGTTTTAAGTTTTATAATAAGAGGCTTTTTTCGTCGTATTGCGGCAGCGGCAGCGGCAGCTAG	YFVCFKFYNKRLFSSYCGSGSGS*
ATGTTTGTTGTGTGGTATTGGGAGAATGATATTATTCATTGGAAGAGGTGCGGCAGCGGCAGCGGCAGCTAG	YFVVWYWENDIIHWKRCGSGSGS*
ATGTTTGTTTGTTTTTATTTTATTGAGGGTAAGCTTTCTAATTATAGTTGCGGCAGCGGCAGCGGCAGCTAG	YFVCFYFIEGKLSNYSCGSGSGS*
ATGTTTGTTTGTTTTTATTTTATTGAGGGTAAGCTTTCTAATTATAGTTGCGGCAGCGGCAGCGGCAGCTAG	YFVCFYFIEGKLSNYSCGSGSGS*
ATGTTTTTGAGTTGGTATTGGCATGGTGGGAAGTTTTTTTTGATGTATTGCGGCAGCGGCAGCGGCAGCTAG	YFLSWYWHGGKFFLMYCGSGSGS*
ATGTTTGTTTGTCTGAATTTTTGTCAGGATAGTCGTTATGTTTTGATCTGCGGCAGCGGCAGCGGCAGCTAG	YFVCLNFCQDSRYVLICGSGSGS*
ATGTTTTATTGTTGGACGTTTCTCGATGGGCATTATGCGGGTTGGATTTGCGGCAGCGGCAGCGGCAGCTAG	YFYCWTFLDGHYAGWICGSGSGS*
ATGTTTTTGATTCAGTATTTTGATAAGGATCGGTTTCGTGCGATTTACTGCGGCAGCGGCAGCGGCAGCTAG	YFLIQYFDKDRFRAIYCGSGSGS*
ATGTTTTTGTGTCATACTTGGTATAATGGGAGGGTGACTCTTTTTCTGTGCGGCAGCGGCAGCGGCAGCTAG	YFLCHTWYNGRVTLFLCGSGSGS*
ATGTTTGTTTGTTTTTATTTTATTGAGGGTAAGCTTTCTAATTATAGCTGCGGCAGCGGCAGCGGCAGCTAG	YFVCFYFIEGKLSNYSCGSGSGS*
ATGTTTGTTTGTTTTTATTTTATTGAGGGTAAGCTTTCTAATTATAGTTGCGGCAGCGGCAGCGGCAGCTAG	YFVCFYFIEGKLSNYSCGSGSGS*
ATGTTTTTGTGTCAGGAGTTTAAGGCTAGGATTTATTATGCGAGTTATTGCGGCAGCGGCAGCGGCAGCTAG	YFLCQEFKARIYYASYCGSGSGS*
ATGTTTGATTGTTTTAAGCTTTATAATCAGAGGCTTTTTTCGTCGTACTGCGGCAGCGGCAGCGGCAGCTAG	YFDCFKLYNQRLFSSYCGSGSGS*
ATGTTTGTTTGTTTTAAGTTTTATAATCAGAGGCTTTTTTCGTCGTATTGCGGCAGCGGCAGCGGCAGCTAG	YFVCFKFYNQRLFSSYCGSGSGS*
ATGTTTGTTTGTTTTTACTTTATTGAGGGTAAGCTTTCTAATTATAGTTGCGGCAGCGGCAGCGGCAGCTAG	YFVCFYFIEGKLSNYSCGSGSGS*
ATGTTTAAGATTAGTTATGCGTGTCCTTATGTTCATATGTGGAGGCGTTGCGGCAGCGGCAGCGGCAGCTAG	YFKISYACPYVHMWRRCGSGSGS*
ATGTTTGTTCGTTGGTATTGGTCTGATGGGTTTGTGAGTTATTTGTTCTGCGGCAGCGGCAGCGGCAGCTAG	YFVRWYWSDGFVSYLFCGSGSGS*
ATGTTTTTGATTCAGGATGTTGATAATGATCGGTTTCGTCGGATTTATTGCGGCAGCGGCAGCGGCAGCTAG	YFLIQDVDNDRFRRIYCGSGSGS*
ATGTTTCTTTGTCAGCGTTTTCATGATGAAATTTATGAGCTGTGGCGTTGCGGCAGCGGCAGCGGCAGCTAG	YFLCQRFHDEIYELWRCGSGSGS*
ATGTTTTTGTGTACGAAGTGGAATTATGGTCGTTGGTATCTGTTTTATTGCGGCAGCGGCAGCGGCAGCTAG	YFLCTKWNYGRWYLFYCGSGSGS*
ATGACGTGTAGGTTTTGTATTATTGGGTTTTATACTGAGCAGTGGATTTGCGGCAGCGGCAGCGGCAGCTAG	YTCRFCIIGFYTEQWICGSGSGS*
ATGTTTGTTTGTTTTTATTTTATTGAGGGTAAGCTTTCTAATTATAGCTGCGGCAGCGGCAGCGGCAGCTAG	YFVCFYFIEGKLSNYSCGSGSGS*
ATGTTTGTTTGTCTGAATTTTTGGCAGGATAGTCGTTATGTTTTGGTTTGCGGCAGCGGCAGCGGCAGCTAG	YFVCLNFWQDSRYVLVCGSGSGS*
ATGTTTGTTTGTTTTTATTTTATTGATAGTAAGCTTTCTAATTATAGTTGCGGCAGCGGCAGCGGCAGCTAG	YFVCFYFIDSKLSNYSCGSGSGS*
ATGTTTGTTTGTTTTTATTTTATTGAGGGTAAGCTTTCTAATTATAGCTGCGGCAGCGGCAGCGGCAGCTAG	YFVCFYFIEGKLSNYSCGSGSGS*
ATGTTTGTTACTTGGTCTTGGAATGATGGGTTGGTGCGTGGGAGTTATTGCGGCAGCGGCAGCGGCAGCTAG	YFVTWSWNDGLVRGSYCGSGSGS*
ATGTTTTTGATTCAGCATTTTGATAAGGATCGGTTTCGTGCGATTTACTGCGGCAGCGGCAGCGGCAGCTAG	YFLIQHFDKDRFRAIYCGSGSGS*
ATGTTTGTTTGCTTTTATTTTATTGAGGGTAAGCTTTCTAATTATAGCTGCGGCAGCGGCAGCGGCAGCTAG	YFVCFYFIEGKLSNYSCGSGSGS*
ATGTTTTTGTGTTATCGGTTTATTGATGGTCGTTTGTTTATTTTTTATTGCGGCAGCGGCAGCGGCAGCTAG	YFLCYRFIDGRLFIFYCGSGSGS*
ATGCTGGTTTGTCATACGTGGACGAATGGTTTGGTTAGGTTGCACTACTGCGGCAGCGGCAGCGGCAGCTAG	YLVCHTWTNGLVRLHYCGSGSGS*
ATGTTTGTTCGTTGGTATTGGTCTGATGGGTTTGTGAGCTATTTGTTTTGCGGCAGCGGCAGCGGCAGCTAG	YFVRWYWSDGFVSYLFCGSGSGS*
ATGTTTTTGTGTACGAAGTGGAATTATGGTCGTTGGTATCTGTTTTATTGCGGCAGCGGCAGCGGCAGCTAG	YFLCTKWNYGRWYLFYCGSGSGS*
ATGTTTGTTTGTTTTAAGTTTTATAATCAGAGGCTTTTTTCGTCGTATTGCGGCAGCGGCAGCGGCAGCTAG	YFVCFKFYNQRLFSSYCGSGSGS*
ATGTTTATGTGGACGAAGGGGAATTATGGTCGTTGGTATCTGTTTTTTTGCGGCAGCGGCAGCGGCAGCTAG	YFMWTKGNYGRWYLFFCGSGSGS*
ATGTTTCTTTGTCAGCGTTTTCATGATGATATTTATGAGCTGTGGCGCTGCGGCAGCGGCAGCGGCAGCTAG	YFLCQRFHDDIYELWRCGSGSGS*
ATGTTTGTGTGTTGGTATTGGATTCATGGTTCTGTTAAGGCGTCTTCGTGCGGCAGCGGCAGCGGCAGCTAG	YFVCWYWIHGSVKASSCGSGSGS*
ATGTTTTTGTGTAGTGCGTGGTATAATTGGCGGCTGCGGCTTGTTTATTGCGGCAGCGGCAGCGGCAGCTAG	YFLCSAWYNWRLRLVYCGSGSGS*
ATGTTTGTGTGTTGGTATTGGATTCATGGTTCTGTTAAGGCGTCTTCGTGCGGCAGCGGCAGCGGCAGCTAG	YFVCWYWIHGSVKASSCGSGSGS*
ATGTTTGTTGTTTTTAGGTGGGTTGGGGGTCGTCTGGATGCTAGGTATTGCGGCAGCGGCAGCGGCAGCTAG	YFVVFRWVGGRLDARYCGSGSGS*
ATGTTTCTTTGTCAGCGTTTTCATGATGATATTTATGAGCTGTGGCGTTGCGGCAGCGGCAGCGGCAGCTAG	YFLCQRFHDDIYELWRCGSGSGS*
ATGTTTGTGTTGTTTTATATTAAGCATGGGCTTGTTGCGTATCGTTACTGCGGCAGCGGCAGCGGCAGCTAG	YFVLFYIKHGLVAYRYCGSGSGS*
ATGTTTCTGTGTAATACTTGGTTGAATGGTTATTTTCATTTGCGGATGTGCGGCAGCGGCAGCGGCAGCTAG	YFLCNTWLNGYFHLRMCGSGSGS*
ATGTTTTTGATTCAGTATTTTTATAAGGATCGGTTTCGTGCGATTTATTGCGGCAGCGGCAGCGGCAGCTAG	YFLIQYFYKDRFRAIYCGSGSGS*
ATGTTTGTGAAGGGTTTTTGGACTACTCGTGGGTATATTCTTGAGTATTGCGGCAGCGGCAGCGGCAGCTAG	YFVKGFWTTRGYILEYCGSGSGS*
ATGTTTGTTTCGCCTAAGACTGTACTTAATCCTTTGTCTGTTACGTCTTGCGGCAGCGGCAGCGGCAGCTAG	YFVSPKTVLNPLSVTSCGSGSGS*
ATGTTTGTTTGTTTTTATTTTATTGAGGGTAAGCTTTCTATTTATAATTGCGGCAGCGGCAGCGGCAGCTAG	YFVCFYFIEGKLSIYNCGSGSGS*
ATGTTTGTTTGTTTTTATTTTATTGAGGGTAAGCTTTCTAATTATAGCTGCGGCAGCGGCAGCGGCAGCTAG	YFVCFYFIEGKLSNYSCGSGSGS*
ATGTTTTTGTGTACGAAGTGGAATTATGATCGTTGGTATCTATTTTACTGCGGCAGCGGCAGCGGCAGCTAG	YFLCTKWNYDRWYLFYCGSGSGS*
ATGTTTTTGTGTAGTGCGTGGTATAATTGGCAGCTGCGGCTTGTTTATTGCGGCAGCGGCAGCGGCAGCTAG	YFLCSAWYNWQLRLVYCGSGSGS*
ATGTTTCTTTGTCAGCGTTTTCATGATGATATTTATGAGCTGTGGCGCTGCGGCAGCGGCAGCGGCAGCTAG	YFLCQRFHDDIYELWRCGSGSGS*
ATGTTTTTGTGTACGAAGTGGAATTATGGTCGTTGGTATCTGTTTTATTGCGGCAGCGGCAGCGGCAGCTAG	YFLCTKWNYGRWYLFYCGSGSGS*
ATGTTTTTGTGTCATACTTGGTATAATGGGAGGGTGACTCTTTTTTTCTGCGGCAGCGGCAGCGGCAGCTAG	YFLCHTWYNGRVTLFFCGSGSGS*
ATGCCGTATATTTTTGCGCTTTCGGATAATTTTCTTATTAATTGGTACTGCGGCAGCGGCAGCGGCAGCTAG	YPYIFALSDNFLINWYCGSGSGS*
ATGTTTTTGTTTCATCGGTGGGTGTCGGGTAAGCTGTATACGGATTATTGCGGCAGCGGCAGCGGCAGCTAG	YFLFHRWVSGKLYTDYCGSGSGS*
ATGTTTCCTTGTCAGCGTTTTCATGATGATATTTATGAGCTGTGGCGCTGCGGCAGCGGCAGCGGCAGCTAG	YFPCQRFHDDIYELWRCGSGSGS*
ATGTTTTTGTGTCAGGAGTTTAAGGCTAGGATTTATTATGCGAGTTACTGCGGCAGCGGCAGCGGCAGCTAG	YFLCQEFKARIYYASYCGSGSGS*
ATGTTTTTGTGTCAGGAGTTTAAGGCTAGGCTTTATTATGCGAGTTATTGCGGCAGCGGCAGCGGCAGCTAG	YFLCQEFKARLYYASYCGSGSGS*
ATGTTTCTTTGTCAACGTTTTCATGATGATATTTATGAGCTGTGGCGTTGCGGCAGCGGCAGCGGCAGCTAG	YFLCQRFHDDIYELWRCGSGSGS*
ATGTTTGTTTGTTTTTATTTTATTGAGGGTAAGCTTTCTAATTATAGCTGCGGCAGCGGCAGCGGCAGCTAG	YFVCFYFIEGKLSNYSCGSGSGS*
ATGTTTGTTTGTTTTAAGTTTTATAATCAGAGGCTTTTTTCATCGTATTGCGGCAGCGGCAGCGGCAGCTAG	YFVCFKFYNQRLFSSYCGSGSGS*
ATGTTTCTTTGTCAGCGTTTTCATGATGATATTTATGAGCTGTGGCATTGCGGCAGCGGCAGCGGCAGCTAG	YFLCQRFHDDIYELWHCGSGSGS*
ATGTTTTTGTGTTATCGGTTTATTGATGGTCGGTTGTTTATTTTGTATTGCGGCAGCGGCAGCGGCAGCTAG	YFLCYRFIDGRLFILYCGSGSGS*
ATGTTTGTGAATTGGTATTGGCCTGGTGAGCAGCTTTTTTATAGGTATTGCGGCAGCGGCAGCGGCAGCTAG	YFVNWYWPGEQLFYRYCGSGSGS*
ATGTTTGTCCGGTGGAATTTTCTGCCGGATGGGAAGGTGTATTCGACGTGCGGCAGCGGCAGCGGCAGCTAG	YFVRWNFLPDGKVYSTCGSGSGS*
ATGCGTTATCATTTGGGTCCGTGGCCTTATTTGAAGTTGCGTGCTGGTTGCGGCAGCGGCAGCGGCAGCTAG	YRYHLGPWPYLKLRAGCGSGSGS*
ATGCTTTATTATGATAGTCATTTTTTGGATCTTTAGACTTTGTCTCTTTGCGGCAGCGGCAGCGGCAGCTAG	YLYYDSHFLDL*TLSLCGSGSGS*
ATGTTTGTTTGTTTTAAGTTTTATAATCAGAGGCTTTTTTCGTCGTATTGCGGCAGCGGCAGCGGCAGCTAG	YFVCFKFYNQRLFSSYCGSGSGS*
ATGTTTGTGAATTGGTATTGGCATGGTGAGAGGCTTTTTTATAGGTATTGCGGCAGCGGCAGCGGCAGCTAG	YFVNWYWHGERLFYRYCGSGSGS*
ATGTTTGTTTGTTTTTATTTTATTGAGGGTAAGCTTTCTAATTATAGCTGCGGCAGCGGCAGCGGCAGCTAG	YFVCFYFIEGKLSNYSCGSGSGS*
ATGTTTTTGTGTACGAAGTGGAATAATGGTCGTTGGTATCTGTTTTATTGCGGCAGCGGCAGCGGCAGCTAG	YFLCTKWNNGRWYLFYCGSGSGS*
ATGTTTCTTTGTCAGCGTTTTCATGATGATATTTATGAGCTGTGGCGTTGCGGCAGCGGCAGCGGCAGCTAG	YFLCQRFHDDIYELWRCGSGSGS*
ATGTTTGTGAATTGGTATTGGCATGGTGAGAAGCTTTTTTATAGGTATTGCGGCAGCGGCAGCGGCAGCTAG	YFVNWYWHGEKLFYRYCGSGSGS*
ATGTTTGTTTGTTTTAAGTTTTATAATCAGAGGCTTTTTTCGTCGTATTGCGGCAGCGGCAGCGGCAGCTAG	YFVCFKFYNQRLFSSYCGSGSGS*
ATGTTTGTTTGTTTTAAGTTTTATAATCAGAGGCTTTTTTCGTCGTATTGCGGCAGCGGCAGCGGCAGCTAG	YFVCFKFYNQRLFSSYCGSGSGS*
ATGTTTCTTTGTCAGCGTTTTCATGATGATATTTATGAGCTGTGGCGTTGCGGCAGCGGCAGCGGCAGCTAG	YFLCQRFHDDIYELWRCGSGSGS*
ATGTTTGTTTGTTTTAAGTTTTATAATCAGAGGCTTTTTTCGTCATATTGCGGCAGCGGCAGCGGCAGCTAG	YFVCFKFYNQRLFSSYCGSGSGS*
ATGACTTATTATGTGCTTCTGCAGAGGTGGCCTCCTGTTTGGGCGCCTTGCGGCAGCGGCAGCGGCAGCTAG	YTYYVLLQRWPPVWAPCGSGSGS*
ATGTTTTTGTGTACGAAGTGGAATTATGGTCATTGGTATCTGTTTTATTGCGGCAGCGGCAGCGGCAGCTAG	YFLCTKWNYGHWYLFYCGSGSGS*
ATGTTTGTGAATTGGTATTGGCATGGTGTGAAGCTTTTTTATAGGTATTGCGGCAGCGGCAGCGGCAGCTAG	YFVNWYWHGVKLFYRYCGSGSGS*
ATGTTTGTTTGTTTTTATTTTATTGAGGGTAAGCTCTCTAATTATAGTTGCGGCAGCGGCAGCGGCAGCTAG	YFVCFYFIEGKLSNYSCGSGSGS*
ATGTTTTTGATTCAGTATTTTGATAAGGATCGGTTTCGTGCGTTTTACTGCGGCAGCGGCAGCGGCAGCTAG	YFLIQYFDKDRFRAFYCGSGSGS*
ATGTTTGTTTGTTTTTATTTTATTGAGGGTAAGCTTTCTAATTATAGCTGCGGCAGCGGCAGCGGCAGCTAG	YFVCFYFIEGKLSNYSCGSGSGS*
ATGTTTGTTTGTTTTAAGTTTTATAATCAGAGGCTTTTTTCGTCGTATTGCGGCAGCGGCAGCGGCAGCTAG	YFVCFKFYNQRLFSSYCGSGSGS*
ATGTTTGTGAAGGGTTTTTGGACTGCTCGTGGGTATATTCTTGAGTACTGCGGCAGCGGCAGCGGCAGCTAG	YFVKGFWTARGYILEYCGSGSGS*
ATGTTTGTTTGTTTTTATTTTATTGAGGGTAAGCTTTCTAATTATAGTTGCGGCAGCGGCAGCGGCAGCTAG	YFVCFYFIEGKLSNYSCGSGSGS*
ATGTTTGTTTGTTTTTATTTTATTGAGGGTAAGCTTTCAAATTATAGTTGCGGCAGCGGCAGCGGCAGCTAG	YFVCFYFIEGKLSNYSCGSGSGS*
ATGTTTTTGTGTACGAAGTGGAATTATGGTCGTTGGTATCTGTTTTACTGCGGCAGCGGCAGCGGCAGCTAG	YFLCTKWNYGRWYLFYCGSGSGS*
ATGTTTTTGTGTCATACTTGGTATAATGGGAGGGTGACTCTTTTTTTGTGCGGCAGCGGCAGCGGCAGCTAG	YFLCHTWYNGRVTLFLCGSGSGS*
ATGTTTGTTGTGTGGTATTGGGAGAATGATATTATTCATTGGAAGAGGTGCGGCAGCGGCAGCGGCAGCTAG	YFVVWYWENDIIHWKRCGSGSGS*
ATGTTTGTTTGTTTTAAGTTTTATAATCAGAGGCTTTTTTCGTCGTCTTGCGGCAGCGGCAGCGGCAGCTAG	YFVCFKFYNQRLFSSSCGSGSGS*
ATGTTTGTTTGTTTTAAGTTTTATAATCGGAGGCTTTTTTCGTCGTATTGCGGCAGCGGCAGCGGCAGCTAG	YFVCFKFYNRRLFSSYCGSGSGS*
ATGTTTCTTTGTCAGCGTTTTCATGATGATATTTATGAGCTGTGGCGCTGCGGCAGCGGCAGCGGCAGCTAG	YFLCQRFHDDIYELWRCGSGSGS*
ATGTTTGTTTGTTTTAAGTTTTATAATCAGAGGCTTTTTTCGTCGTATTGCGGCAGCGGCAGCGGCAGCTAG	YFVCFKFYNQRLFSSYCGSGSGS*
ATGTTTGTTTGTCTGAATTTTTGGCAGGTTAGTCGTTATGTTTTGATCTGCGGCAGCGGCAGCGGCAGCTAG	YFVCLNFWQVSRYVLICGSGSGS*
ATGTTTGTTTGTTTTTATTTTATTGAGGGTAAGCTTTCTAATTATAGTTGCGGCAGCGGCAGCGGCAGCTAG	YFVCFYFIEGKLSNYSCGSGSGS*
ATGTTTTTTAAGGATAAGTTTGAGAATGGTGTTTATGTTGCTTGTTTCTGCGGCAGCGGCAGCGGCAGCTAG	YFFKDKFENGVYVACFCGSGSGS*
ATGTTTGTTTGTTTTTATTTTATTGAGGGTAAGCTTTCTAATTATAGTTGCGGCAGCGGCAGCGGCAGCTAG	YFVCFYFIEGKLSNYSCGSGSGS*
ATGTTTGTTTGTTTTTATTTTATTGAGGGTAAGCTTTCTAATTATAGCTGCGGCAGCGGCAGCGGCAGCTAG	YFVCFYFIEGKLSNYSCGSGSGS*
ATGTTTGTTTGTTTTTATTTTATTGAGGGTAAGCTCTCTAATTATAGTTGCGGCAGCGGCAGCGGCAGCTAG	YFVCFYFIEGKLSNYSCGSGSGS*
ATGTTTTTGTATGATCGGTCGGCCTCGGGTAAGCTGTACACGGATTATTGCGGCAGCGGCAGCGGCAGCTAG	YFLYDRSASGKLYTDYCGSGSGS*
ATGTTTGTGAATTGGTATTGGCATGGTGAGAAGCTTTTTTTATAGGTGCTGCGGCAGCGGCAGCGGCAGCTAG	YFVNWYWHGEKLFL*VLRQRQRQL
ATGTTTGTTTGTTTTTATTTTATTGAGGGTAAGCTTTCTAATTATAGCTGCGGCAGCGGCAGCGGCAGCTAG	YFVCFYFIEGKLSNYSCGSGSGS*
ATGTTTGTGAATTGGTATTGGCATGGTGAGAAGCTTTTTTATAGGTATTGCGGCAGCGGCAGCGGCAGCTAG	YFVNWYWHGEKLFYRYCGSGSGS*
ATGTTTTTGATTCAGAGTTTTGATGGGAGTTAGGTTCGTGCGAGTTACTGCGGCAGCGGCAGCGGCAGCTAG	YFLIQSFDGS*VRASYCGSGSGS*
ATGTTTTTGAGTTATCGGTTTATTGATGGTCGTTTGTTTATTTTGTATTGCGGCAGCGGCAGCGGCAGCTAG	YFLSYRFIDGRLFILYCGSGSGS*
ATGTTTGTTTGTTTTAAGTTTTATAATCAGAGGCTTTTTTCGTCGTATTGCGGCAGCGGCAGCGGCAGCTAG	YFVCFKFYNQRLFSSYCGSGSGS*
ATGTGGTTTAATCCTAAGCATGTGATGGAGCGTTTGGCTTCGACTCATTGCGGCAGCGGCAGCGGCAGCTAG	YWFNPKHVMERLASTHCGSGSGS*
ATGTTTTTGTGTCATACTTGGTATAATGGGAGGGTGTCTCTTTTTTTGTGCGGCAGCGGCAGCGGGAGCTAG	YFLCHTWYNGRVSLFLCGSGSGS*
ATGTTTGTTTGTTTTAAGTTTTATAATCAGAGGCTTTTTTCGTCGTACTGCGGCAGCGGCAGCGGCAGCTAG	YFVCFKFYNQRLFSSYCGSGSGS*
ATGGTTGTGAATTGGTATTGGTATGGTGAGAAGCTTTTTTATAGGTATTGCGGCAGCGGCAGCGGCAGCTAG	YVVNWYWYGEKLFYRYCGSGSGS*
ATGTTTTTGAAGATTGAGTGGATTGATTCGGCGTTTCGTTTGGTGTATTGCGGCAGCGGCAGCGGCAGCTAG	YFLKIEWIDSAFRLVYCGSGSGS*
ATGTTTTTGTGTCAGGAGTTTAAGGCTAGGATCTATTATGCGAGTTATTGCGGCAGCGGCAGCGGCAGCTAG	YFLCQEFKARIYYASYCGSGSGS*
ATGTTTTTGTGTCAGGAGTTTAAGGCTAGGATTTATTATGCGAGTTATTGCGGCAGCGGCAGCGGCAGCTAG	YFLCQEFKARIYYASYCGSGSGS*
ATGAGGCATCAGCTTATTCATTGTTTGGAGCATAGCCCTATGCATATTTGCGGCAGCGGCAGCGGCAGCTAG	YRHQLIHCLEHSPMHICGSGSGS*
ATGTTTCTTTGTCAGCGTTTTCATGATGATATTTATGAGCTGTGGCGCTGCGGCAGCGGCAGCGGCAGCTAG	YFLCQRFHDDIYELWRCGSGSGS*
ATGTTTGTTTGTTTTTATTTTATTGAGGGTAAGCTTTCTAATTATAGCTGCGGCAGCGGCAGCGGCAGCTAG	YFVCFYFIEGKLSNYSCGSGSGS*
ATGTTTGTGGATTGGTATTGGCATGGTGAGAAGCTTTTTTATAGGTACTGCGGCAGCGGCAGCGGCAGCTAG	YFVDWYWHGEKLFYRYCGSGSGS*
ATGTTCTTGTGTACGAAGTGGAATTATGGTCGTTGGTATCTGTTTTATTGCGGCAGCGGCAGCGGCAGCTAG	YFLCTKWNYGRWYLFYCGSGSGS*
ATGTTTGTTTGTTTTTATTTTATTGAGGGGAAGCTTTCTAATTATAGTTGCGGCAGCGGCAGCGGCAGCTAG	YFVCFYFIEGKLSNYSCGSGSGS*
ATGTTTCTGTGTTCGTGTTGGATTGGTAATTATTATGTTTTGACGTATTGCGGCAGCGGCAGCGGCAGCTAG	YFLCSCWIGNYYVLTYCGSGSGS*
ATGGAGTCTTTTTATACGTGTAGGGATTTGGGTATTCCTGTTCATTGGTGCGGCAGCGGCAGCGGCAGCTAG	YESFYTCRDLGIPVHWCGSGSGS*
ATGTTTTTGTGTCAGGAGTTTAAGGCTAGGATTTATTATGCGAGTTACTGCGGCAGCGGCAGCGGCAGCTAG	YFLCQEFKARIYYASYCGSGSGS*
ATGGAGTCTTTTTATACGTGTAGGGATTTGGGTATTCCTGTTCATTGGTGCGGCAGCGGCAGCGGCAGCTAG	YESFYTCRDLGIPVHWCGSGSGS*
ATGTTTTTGCGTCAGGAGCTTAATGCTAGGATTTATTATGCGAGTTATTGCGGCAGCGGCAGCGGCAGCTAG	YFLRQELNARIYYASYCGSGSGS*
ATGTTTGTGAATTGGTATTGGCATGGTGAGAAGCTTTTTTATAGGTATTGCGGCAGCGGCAGCGGCAGCTAG	YFVNWYWHGEKLFYRYCGSGSGS*
ATGTTTGTTTGTTTTAAGTATTATAATCAGAGGCTTTTTTCGTCGTATTGCGGCAGCGGCAGCGGCAGCTAG	YFVCFKYYNQRLFSSYCGSGSGS*
ATGTTTGTTTGTTTTAAGTTTTATAATCAGAGGCTTTTTTCGTCGTATTGCGGCAGCGGCAGCGGCAGCTAG	YFVCFKFYNQRLFSSYCGSGSGS*
ATGTTTGTTTGTTTTAAGTTTTATAACCAGAGGCTTTTTTCATCGTATTGCGGCAGCGGCAGCGGCAGCTAG	YFVCFKFYNQRLFSSYCGSGSGS*
ATGTTTCTTTGTCAGCGTTTTCATGATGATATTTACGAGCTGTGGCGTTGCGGCAGCGGCAGCGGCAGCTAG	YFLCQRFHDDIYELWRCGSGSGS*
ATGTTTGTTTGTTTTTATTTTATTGAGGGTAAGCTTTCTAATTATAGTTGCGGCAGCGGCAGCGGCAGCTAG	YFVCFYFIEGKLSNYSCGSGSGS*
ATGTTTGTTTGTTTTAAGTTTTATAATCAGAGACTTTTTTCGTCGTACTGCGGCAGCGGCAGCGGCAGCTAG	YFVCFKFYNQRLFSSYCGSGSGS*
ATGTTTGTGAATTGGTATTGGCATGGTGAGAAGCTTTTTTATAGGTACTGCGGCAGCGGCAGCGGCAGCTAG	YFVNWYWHGEKLFYRYCGSGSGS*
ATGTTTTTGTGTACGAAGTGGAATTATGGTCGTTGGTATCTGTTTTACTGCGGCAGCGGCAGCGGCAGCTAG	YFLCTKWNYGRWYLFYCGSGSGS*
ATGTTTGTTTGTTTTTATTTTATTGAGGGTAAGCTTTCTATTTATAGCTGCGGCAGCGGCAGCGGCAGCTAG	YFVCFYFIEGKLSIYSCGSGSGS*
ATGTTTCTTTGTCAGCGTTTTAATGATGATATTTATGAGCTGTGGCGTTGCGGCAGCGGCAGCGGCAGCTAG	YFLCQRFNDDIYELWRCGSGSGS*
ATGTTTGTTTGTTTTTATTTTATTGAGGGTAAGCTTTCTAATTATAGTTGCGGCAGCGGCAGCGGCAGCTAG	YFVCFYFIEGKLSNYSCGSGSGS*
ATGTTTGTTTGTTTTAAGTTTTATAATCAGAGGCTTTTTTCGTCGTATTGCGGCAGCGGCAGCGGCAGCTAG	YFVCFKFYNQRLFSSYCGSGSGS*
ATGTTTGTTTGTTTTTATTTTATTGAGGGTAAGCTTTCTAATTATAGTTGCGGCAGCGGCAGCGGCAGCTAG	YFVCFYFIEGKLSNYSCGSGSGS*
ATGTTTTTATGTAGTGCGTGGTATAATTGGCGGCTGCGGCTTGTTTATTGCGGCAGCGGCAGCGGCAGGTAG	YFLCSAWYNWRLRLVYCGSGSGR*
ATGTTTGTTTGTTTTTATTTTATTGAGGGTAAGCTTTCTAATTATAGTTGCGGCAGCGGCAGCGGCAGCTAG	YFVCFYFIEGKLSNYSCGSGSGS*
ATGTTTGTGAATTGGTATTGGCATGGTGAGAAGCTTTTTTATAGGTACTGCGGCAGCGGCAGCGGCAGCTAG	YFVNWYWHGEKLFYRYCGSGSGS*
ATGTTTGTTTGTTTTTATTTTATTGAGGGTAAGCTTTCTAATTATAGCTGCGGCAGCGGCAGCGGCAGCTAG	YFVCFYFIEGKLSNYSCGSGSGS*
ATGTTAGTTTGTTTTGAGTTCTATAATCAGAGGCTTTTTTCGTCGTATTGCGGCAGCGGCAGCGGCAGCTAG	YLVCFEFYNQRLFSSYCGSGSGS*
ATGTTTCTGTGTGATCGTTTTCATGATGGTCGTTTGCTTATGTTGTATTGCGGCAGCGGCAGCGGCAGCTAG	YFLCDRFHDGRLLMLYCGSGSGS*
ATGTTTTTGTGTACGAAGTGGAATTAAGGTCGTTGGTATCTGTTTTATTGCGACAGCGGCAGCGGCAGCTAG	YFLCTKWN*GRWYLFYCDSGSGS*
ATGTTTTATTGTTGGACGTTTCTTGATGGGCATTATGCGGGTTGGATCTGCGGCAGCGGCAGCGGCAGCTAG	YFYCWTFLDGHYAGWICGSGSGS*
ATGTTTGTTTGTTTTTATATTATTGAGGGTAAGCTTTCTAATTATAGGTGCGGCAGCGGCAGCGGCAGCTAG	YFVCFYIIEGKLSNYRCGSGSGS*
ATGTTTGTTTGTGTTAATTCTTGGAATCACGGGCGTTTTGTTCTGGAGTGCGGCAGCGGCAGCGGCAGCTAG	YFVCVNSWNHGRFVLECGSGSGS*
ATGTTTGTGTGTTGGTATTGGATTCATGGTTCTGTTAAGGCGTCTTTGTGCGGCAGCGGCAGCGGCAGCTAG	YFVCWYWIHGSVKASLCGSGSGS*
ATGTTTCTTTGTCAGCGTTTTCATGATGATATTTATGAGCTGTGGCGTTGCGGCAGCGGCAGCGGCAGCTAG	YFLCQRFHDDIYELWRCGSGSGS*
ATGTTTGTTACTTTTCTGTGGTATGAGGGGTATAGTCGGGGTCATTACTGCGGCAACGGCAGCGGCAGCTAG	YFVTFLWYEGYSRGHYCGNGSGS*
ATGTTTGATTGTTTTTATTTTATTGTGGGTAAGCTTTCTATTTATATTTGCGGCAGCGGCAGCGGCAGCTAG	YFDCFYFIVGKLSIYICGSGSGS*
ATGTGTGTGTTGTGGTATTGTCTTTCTAATCGGACGAGGTGTTCGCACTGCGGCAGCGGCAGCGGCAGTTAG	YCVLWYCLSNRTRCSHCGSGSGS*
ATGTGTTATTTTATTTGGGCGAATTTTCAGACTGAGCCTTATTTTGTCTGCGGCAGCGGCAGCGGCAGCTAG	YCYFIWANFQTEPYFVCGSGSGS*
ATGTTTTTGATTCAGTATTTTGATAAGGATCGGTTTCGTGCCATTTACTGCGGCAGCGGCAGCGGCAGCTAG	YFLIQYFDKDRFRAIYCGSGSGS*
ATGTTTGTTTGTTTTAAGTTTTATAATCAGAGGCTTTTTTCGTCGTATTGCGGCAGCGGCAGCGGCAGCTAG	YFVCFKFYNQRLFSSYCGSGSGS*
ATGTTTGTTTGTTTTAAGTTTTATAATCAGAGACTTTTTTCGTCGTATTGCGGCAGCGGCAGCGGCAGCTAG	YFVCFKFYNQRLFSSYCGSGSGS*
ATGTTTGTTTGTTTTAAGTTTTATAATCAGAGGCTTTTTTCGTCGTACTGCGGCAGCGGCAGCGGCAGCTAG	YFVCFKFYNQRLFSSYCGSGSGS*
ATGTTTGTTTGTTTTAAGTTTTATAATCAGAGGCTTTTTTCGTCGTACTGCGGCAGCGGCAGCGGCAGCTAG	YFVCFKFYNQRLFSSYCGSGSGS*
ATGTTTCTTTGTTAGCGTTTTCGTGATGATATTTATGATCTGTCGAGCTGCGGCAGCGGCAGCGGCAGCTAG	YFLC*RFRDDIYDLSSCGSGSGS*
ATGTTTTATTGTTGGACGTTTCTTGATGGGCATTATGCGGGTTGGATTTGCGGCAGCGGCAGCGGCAGCTAG	YFYCWTFLDGHYAGWICGSGSGS*
ATGTTTGTTTGTTTTAAGTTTTATAATCAGAGGCTTTTTTCGTCGTATTGCGGCAGCGGCAGCGGCAGCTAG	YFVCFKFYNQRLFSSYCGSGSGS*
ATGTTTTTGTGTTATCGGTTTATTGATGGTCGTTTGTTTATTTTGTACTGCGGCAGCGGCAGCGGCAGCTAG	YFLCYRFIDGRLFILYCGSGSGS*
ATGACTTATTATGTGCTTCTGCAGAGGTGGCCTCCTGTTTGGGCGCCTTGCGGCAGCGGCAGCGGCAGCTAG	YTYYVLLQRWPPVWAPCGSGSGS*
ATGTTTCTTTGTCAGCGTTTTCATGATGATATTTATGAGCTGTGGCGCTGCGGCAGCGGCAGCGGCAGCTAG	YFLCQRFHDDIYELWRCGSGSGS*
ATGTTTCTGTGTGTTGATTGTATTAATGGGCAGGTTAGGCTGAATCGCTGCGGCAGCGGCAGCGGCAGCTAG	YFLCVDCINGQVRLNRCGSGSGS*
ATGACTTATTATGTGCTTCTGCAGAGGTGGCCTCCTGTTTGGGCGCCCTGCGGCAGCGGCAGCGGCAGCTAG	YTYYVLLQRWPPVWAPCGSGSGS*
ATGTTTCTTTGTCAGCGTTTTCATGATGATATTTATGAGCTGTGGCGTTGCGGCAGCGGCAGCGGCAGCTAG	YFLCQRFHDDIYELWRCGSGSGS*
ATGTTTGTTTGTTTTTATTTTATTGAGGGTAAGCTTTCCAATTATAGTTGCGGCAGCGGCAGCGGCAGCTAG	YFVCFYFIEGKLSNYSCGSGSGS*
ATGTTTTTGTGTACGAAGTGGAATTATGGTCGTTGATATCTGTTTTATTGCGGCAGCGGCAGCGGCAGCTAG	YFLCTKWNYGR*YLFYCGSGSGS*
ATGTTTGTTTGTTGTTATTTTATTGAGGGTAAGCTTTCTAATTATAGCTGCGGCAGCGGCAGCGGCAGCTAG	YFVCCYFIEGKLSNYSCGSGSGS*
ATGTTTGTTTGTTTTAAGTTTTATAATCAGAGGCTTTTTTCGTCGTATTGCGGCAGCGGCAGCGGCAGCTAG	YFVCFKFYNQRLFSSYCGSGSGS*
ATGTTTGTTTGTTTTTATTTTATTGAGGGTAAGCTTTCTAATTATAGTTGCGGCAGCGGCAGCGGCAGCTAG	YFVCFYFIEGKLSNYSCGSGSGS*
ATGTTTGTTTGTTTTTATTTTATTGAGGGTAAGCTTTCTAATTATAGCTGCGGCAGCGGCAGCGGCAGCTAG	YFVCFYFIEGKLSNYSCGSGSGS*
ATGTTTGTTTGTTTTTATTTTATTGAGGGTAAGCTTTCTAATTATAGTTGCGGCAGCGGCAGCGGCAGCTAG	YFVCFYFIEGKLSNYSCGSGSGS*
ATGTTTTATTTTGGTGCTACTCATTATATGGCTTTTCGTAAGATTGCTTGCGGCAGCGGCAGCGGCAGCTAG	YFYFGATHYMAFRKIACGSGSGS*
ATGTTTTTGTGTACGAAGTGGAATTATGGTCGTTGGTATCTGTTTTACTGCGGCAGCGGCAGCGGCAGCTAG	YFLCTKWNYGRWYLFYCGSGSGS*
ATGTTTTTGTGTTATCGGTTTATTGAAGGTCGTTTGTTTATTTTGTACTGCGGCAGCGGCAGCGGCAGCTAG	YFLCYRFIEGRLFILYCGSGSGS*
ATGTTTGTTTGTTTTTATTTTATTGAGGGTAAGCTTTCTAATTATAGTTGCGGCAGCGGCAGCGGCAGCTAG	YFVCFYFIEGKLSNYSCGSGSGS*
ATGTTTCTGAAGAGTACTTGGGTGAAGGGGCGTTATGTGATTTGGTATTGCGGCAGCGGCAGCGGCAGCTAG	YFLKSTWVKGRYVIWYCGSGSGS*
ATGTTTGTTTGTCAGCGTTTTCATGGTGAGATTTTTTAGTTGAGGTGCTGCGGCAGCGGCAGCGGCAGCTAG	YFVCQRFHGEIF*LRCCGSGSGS*
ATGTTTTTGTGTACGAAGTGGAATTATGGTCGTTGGTATCTGTTTTATTGCGGCAGCGGCAGCGGCAGCTAG	YFLCTKWNYGRWYLFYCGSGSGS*
ATGTTTGTTTGTTTGAAGTTTTATAACCGGAGACTTCTTTCGTCGTATTGCGGCAGCGGCAGCGGCAGCTAG	YFVCLKFYNRRLLSSYCGSGSGS*
ATGTTTGTTTGTTTTAAGTTTTATAATCAGAGGCTTTTTTCGTCGTATTGCGGCAGCGGCAGCGGCAGCTAG	YFVCFKFYNQRLFSSYCGSGSGS*
ATGTTTGCGTGTTGGTATTGGAGTGAGGAGAAGCTTTTTTATTGGAATTGCGGCAGCGGCAGCGGCAGCTAG	YFACWYWSEEKLFYWNCGSGSGS*
ATGTTTGTGAATTGGTATTGGCATGGTGAGAAGCTTTTTTATAGGTATTGCGGCAGCGGCAGCGGCAGCTAG	YFVNWYWHGEKLFYRYCGSGSGS*
ATGTTTGTTTGTTTTTATTTTATTGCGGGTAAGCTTTCTAATTATAGCTGCGGCAGCGGCAGCGGCAGCTAG	YFVCFYFIAGKLSNYSCGSGSGS*
ATGTATGTGACTTGGAATTGGCTTGGTCGGTAGCTTTTTTATAGGTGTTGCGGCAGCGGCAGCGGCAGCTAG	YYVTWNWLGR*LFYRCCGSGSGS*
ATGTTTCTTTGTCAGCGTTTTCATGATGATATTTATGAGCTGTGGCGCTGCGGCTGCGGCAGCGGCAGCTAG	YFLCQRFHDDIYELWRCGCGSGS*
ATGTTTTTGTGTTATCGGTTTATTGATGGTCGCTTGTTTATTTTGTACTGCGGCAGCGGCAGCGGCAGCTAG	YFLCYRFIDGRLFILYCGSGSGS*
ATGTTTTTGTGTTCGAAGTGGAATTATGGTCGTTGGTATCTGTTTTATTGCGGCAGCGGCAGCGGCAGCTAG	YFLCSKWNYGRWYLFYCGSGSGS*
ATGTTTTTGTGTAGTGCGTGGTATAATTGGCGGCTGCGGCTTGTTTATTGCGGCAGCGGCAGCGGCAGCTAG	YFLCSAWYNWRLRLVYCGSGSGS*
ATGTTTGTGAATTGGTATTGGCACGGTGAGAAGCTTTTTTATAGGTATTGCGGCAGCGGCAGCGGCAGCTAG	YFVNWYWHGEKLFYRYCGSGSGS*
ATGATTATGTTGGTTAGGACTAGTCTGAATACTTATGATGTTAATGTCTGCGGCAGCGGCAGCGGCAGCTAG	YIMLVRTSLNTYDVNVCGSGSGS*
ATGTTTGTTTGTTTTTATTTTATTGAGGGGAAGCTTTCTAATTATAGTTGCGGCAGCGGCAGCGGCAGCTAG	YFVCFYFIEGKLSNYSCGSGSGS*
ATGTTTTTGATTCAGTATTTTGATAAGGATCGGTTTCGTGCGATTTACTGCGGCAGCGGCAGCGGCAGCTAG	YFLIQYFDKDRFRAIYCGSGSGS*
ATGTTTGTTTGTTTTTATTTTATTGAGGGTAAGCTTTCTAATTATAGCTGCGGCAGCGGCAGCGGCAGCTAG	YFVCFYFIEGKLSNYSCGSGSGS*
ATGTTTGTGTCGTTTTATATTAAGCATGGGCTTGTTGCGTATCGCTATTGCGGCAGCGGCAGCGGCAGCTAG	YFVSFYIKHGLVAYRYCGSGSGS*
ATGTTTGTTTGTTTTTATTTTATTGAGGGTAAGCTTTCTAATTATAGCTGCGGCAGCGGCAGCGGCAGCTAG	YFVCFYFIEGKLSNYSCGSGSGS*
ATGTTTCTTTGTCAGCGTTTTCATGATGATATTTATGAGCTGTGGCGCTGCGGCAGCGGCAGCGGCAGCTAG	YFLCQRFHDDIYELWRCGSGSGS*
ATGTTTGTTTGTTTTTATTTTATTGAGGGTAAGCTTTCTAATTATAGCTGCGGCAGCGGCAGCGGCAGCTAG	YFVCFYFIEGKLSNYSCGSGSGS*
ATGTTTGTTTGTTTTAAGTTTTATAATCAGAGGCTTTTTTCGTCGTACTGCGGCAGCGGCAGCGGCAGCTAG	YFVCFKFYNQRLFSSYCGSGSGS*
ATGTTTTTGATTCAGTATTTTGATAAGGATCGGTTTCGTGCGATTTATTGCGGCAGCGGCAGCGGCAGCTAG	YFLIQYFDKDRFRAIYCGSGSGS*
ATGTTTGCGTTGTTTTATATTAATAATGGGATTGTTGCGTATCGTAAATGCGGCAGCGGCAGCGGCAGCTAG	YFALFYINNGIVAYRKCGSGSGS*
ATGTTTGTTTGTTTTTATTTTATTGAGGGTAAGCTTTCTAATTATAGTTGCGGCAGCGGCAGCGGCAGCTAG	YFVCFYFIEGKLSNYSCGSGSGS*
ATGTTTGTGAATTGGTATTGGCATGGTGAGAAGCTTTTTTTATAGGTATTGCGGCAGCGGCAGCGGCAGCTAG	YFVNWYWHGEKLFL*VLRQRQRQL
ATGTTTGTGAATTGGTATTGGCATGGTGAGAAGCTTTTTTATAGGTACTGCGGCAGCGGCAGCGGCAGCTAG	YFVNWYWHGEKLFYRYCGSGSGS*
ATGTTTTTGATTCAGTATTTTGATAAGGATCGGTTTCGTGCGATTTACTGCGGCAGCGGCAGCGGCAGCTAG	YFLIQYFDKDRFRAIYCGSGSGS*
ATGATTTTGTGTACGAAGCGGAATTATGGTCGTTGGTATCTGTTTTACTGCGGCAGCGGCAGCGGCAGCTAG	YILCTKRNYGRWYLFYCGSGSGS*
ATGTTTGTGCGGTGGTATTTTCTGCCGGATGGGAAGGTGTATTCGACGTGCGGCAGCGGCAGCGGCAGCTAG	YFVRWYFLPDGKVYSTCGSGSGS*
ATGTTTCTTTGTCAGCGTTTTCATGATGATATTTATGAGCTGTGGCGCTGCGGCAGCGGCAGCGGCAGCTAG	YFLCQRFHDDIYELWRCGSGSGS*
ATGTTTGTTTGTTCTTATTTTATTGAGGGTAAGCTTTCTAATTATAGCTGCGGCAGCGGCAGCGGCAGCTAG	YFVCSYFIEGKLSNYSCGSGSGS*
ATGTTTCTTTGTCAGCGTTTTCATGATGATATTTATGAGCTGTGGCGCTGCGGCAGCGGCAGCGGCAGCTAG	YFLCQRFHDDIYELWRCGSGSGS*
ATGTTTATTTGTTGGTATTTTTTAAGGAATCGGGTGCATTCAAGTCCCTGCGGCAGCGGCAGCGGCAGCTAG	YFICWYFLRNRVHSSPCGSGSGS*
ATGTTTTTGTGTACGAAGAGGAATTATGGTCGGTGGAATCTGTTTTATTGCGGCAGCGGTAGCGGCAGCTAG	YFLCTKRNYGRWNLFYCGSGSGS*
ATGTTTGTGAAGGGTTTTTGGACTGCTCGTGGGTATATTCTTGAGTATTGCGGCAGCGGCAGCGGCAGCTAG	YFVKGFWTARGYILEYCGSGSGS*
ATGAGTAGGTATTGTCTGACTGCTTTTCCGCATCTGAGGTTGTATGCCTGCGGCAGCGGCAGCGGCAGCTAG	YSRYCLTAFPHLRLYACGSGSGS*
ATGTTTGTTTGTTTTAAGTTTTATAATCAGAGGCTTTTTTCGTCGTATTGCGGCAGCGGCAGCGGCAGCTAG	YFVCFKFYNQRLFSSYCGSGSGS*
ATGTTTGTTTGTTTTTATTTTATTGAGGGTAAGCTTTCCAATTATAGTTGCGGCAGCGGCAGCGGCAGCTAG	YFVCFYFIEGKLSNYSCGSGSGS*
ATGTTTGTTTGTTTTTATTTTATTGAGGGTAAGCTTTCTAATTATAGTTGCGGCAGCGGCAGCGGCAGCTAG	YFVCFYFIEGKLSNYSCGSGSGS*
ATGTTTGTTTGTTGTTATTTTATTGTGGGTAAGCTTTCTAATTATAGTTGCGGCAGCGGCAGCGGCAGCTAG	YFVCCYFIVGKLSNYSCGSGSGS*
ATGTTTCTTTGTCAGCGTTTTCATAATGATATTTATGAGCTGTGGCGTTGCGGCAGCGGCAGCGGCAGCTAG	YFLCQRFHNDIYELWRCGSGSGS*
ATGTTAGTTTGTTTTTATTTTATTGAGGGTAAGCTTTCTAATTATAATTGCGGCAGCGGCAGCGGCAGCTAG	YLVCFYFIEGKLSNYNCGSGSGS*
ATGTTTCTTTGTCAGCGTTTTCATGATGATATTTATGAGCTGTGGCGTTGCGGCAGCGGCAGCGGCAGCTAG	YFLCQRFHDDIYELWRCGSGSGS*
ATGTTTGTTTGTTTTTATTTTATTGAGGGTAAGCTTTCTAACTATAGGTGCGGCAGCGGCAGCGGCAGCTAG	YFVCFYFIEGKLSNYRCGSGSGS*
ATGTTTGTCTGTTTTAAGTTTTATAATCAGAGGCTTTTTTCGTCGTATTGCGGCAGCGGCAGCGGCAGCTAG	YFVCFKFYNQRLFSSYCGSGSGS*
ATGGATTTTGTGGATTTTTTTTTCGATGGCGGTCAGCTTAGGTATCGTTGCGGCAGCGGCAGCGGCAGCTAG	YDFVDFFFDGGQLRYRCGSGSGS*
ATGTTTGTGAATTGGTATTGGCATGGTGAGAAGCTTTTTTATAGGTACTGCGGCAGCGGCAGCGGCAGCTAG	YFVNWYWHGEKLFYRYCGSGSGS*
ATGTTTTTGTGTACGAAGTGGAATTATGGTCGTTGGTATCTGTTTTATTGCGGCAGCGGCAGCGGCAGCTAG	YFLCTKWNYGRWYLFYCGSGSGS*
ATGTTTGTTTGTTTTTATTTTATTGAGGGTAAGCTTTCTAATTATAGTTGCGGCAGCGGCAGCGGCAGCTAG	YFVCFYFIEGKLSNYSCGSGSGS*
ATGTTTTTGATTCAGTATTTTGATAAGGATCGGTTTCGTGCGATCTATTGCGGCAGCGGCAGCGGCAGCTAG	YFLIQYFDKDRFRAIYCGSGSGS*
ATGTTTGTTTGATTTTATTTTATTGAGGGTAAGCTTTCTAATTATAGCTGCGGCAGCGGCAGCGGCAGCTAG	YFV*FYFIEGKLSNYSCGSGSGS*
ATGTTTGTTTGTTTTTATTTTATTGAGGGTAAGCTTTCTAATTATAGTTGCGGCAGCGGCAGCGGCAGCTAG	YFVCFYFIEGKLSNYSCGSGSGS*
ATGTTTGTGTGTACGTTGTGGAATTATGGTCGTTGGTAGCTGGTTTATTGCGGCAGCGGCAGCGGCAGCTAG	YFVCTLWNYGRW*LVYCGSGSGS*
ATGTTATTGTGTGCGAAGTGGAATTATGGTCGTTGGTATCTGTTTTACTGCGGCAGCGGCAGCGGCAGCTAG	YLLCAKWNYGRWYLFYCGSGSGS*
ATGTTTTTGTGTTATCGGTTTATTGATGGTCGTTTGTTTATTTTGTATTGCGGCAGCGGCAGCGGCAGCTAG	YFLCYRFIDGRLFILYCGSGSGS*
ATGTTTTTGTGTGCGAAGTGGAATTATGGTCGTTGGTATCTGTTTTACTGCGGCAGCGGCAGCGGCAGCTAG	YFLCAKWNYGRWYLFYCGSGSGS*
ATGTTTGTGACGTGGTCTTTTGGGTCTGATGGTTTGATTTATAGTCACTGCGGCAGCGGCAGCGGCAGCTAG	YFVTWSFGSDGLIYSHCGSGSGS*
ATGTTTGTTTGTTTTAAGTTTTATAATCAGAGGCTTTTTTCGTCGTACTGCGGCAGCGGCAGCGGCAGCTAG	YFVCFKFYNQRLFSSYCGSGSGS*
ATGTTTTTGTGTACGAAGTGGAATTATGGTCGGTGGTATCTGTTTTACTGCGGCAGCGGCAGCGGCAGCTAG	YFLCTKWNYGRWYLFYCGSGSGS*
ATGTTTGTCTGTTTTTATTTTATTGAGGGCAAGCTTTCTAATTATAGTTGCGGCAGCGGCAGCGGCAGCTAG	YFVCFYFIEGKLSNYSCGSGSGS*
ATGTTTGTTTGTTTTTATTTTATTGATGGTAAGCTTTCTAATTATAGTTGCGGCAGCGGCAGCGGCAGCTAG	YFVCFYFIDGKLSNYSCGSGSGS*
ATGTTTCTTTGTCAGCGTTTTCATGATGATATTTATGAGCTGTGGCGCTGCGGCAGCGGCAGCGGCAGCTAG	YFLCQRFHDDIYELWRCGSGSGS*
ATGTTTGTGTCGTGGAAGTGGAATGATGGTAGGCTTCTGGTTGAGCGCTGCGGCAGCGGCAGCGGCAGCTAG	YFVSWKWNDGRLLVERCGSGSGS*
ATGTTTGTTTGTTTTTATTTTATTGAGGGTAAGCTTTCTAATTATAGCTGCGGCAGCGGCAGCGGCAGCTAG	YFVCFYFIEGKLSNYSCGSGSGS*
ATGTTTTTTTTTTGTCGGTGGGTGTCGGGTAAGCTGTATTCGGATCATTGCGGCAGCGGCAGCGGCAGCTAG	YFFFCRWVSGKLYSDHCGSGSGS*
ATGTTTGTTTGTTTTAAGTTTTATAATCAGAGGCTTTTTTCGTCGTATTGCGGCAGCGGCAGCGGCAGCTAG	YFVCFKFYNQRLFSSYCGSGSGS*
ATGTTTGTTTGTTTTTATTTTATTGAGGGGAAGCTTTCTAATTATAGCTGCGGCAGCGGCAGCGGCAGCTAG	YFVCFYFIEGKLSNYSCGSGSGS*
ATGTTTGTTTGTTTTAAGTTTTATAATCAGAGGCTTTTTTCGTCCTATTGCGGCAGCGGCAGCGGCAGCTAG	YFVCFKFYNQRLFSSYCGSGSGS*
ATGTTTGTTTGTTTTTATTTTATTGAGGGTAAGCTTTCTAATTATAGTTGCGGCAGCGGCAGCGGCAGCTAG	YFVCFYFIEGKLSNYSCGSGSGS*
ATGTTTGTTTGTTTTAAGTTTTATAATCAGAGGTTTTTTTCGTCGTATTGCGGCAGCGGCAGCGGCAGCTAG	YFVCFKFYNQRFFSSYCGSGSGS*
ATGTTTCTGTGTCAGCGTTTTCATGATGATATTTATGAGCTGTGGCGCTGCGGCAGCGGCAGCGGCAGCTAG	YFLCQRFHDDIYELWRCGSGSGS*
ATGTTTTTGTGTTATCGGTTTATTGATGGTCGTTTGTTTATTTTGTATTGCGGCAGCGGCAGCGGCAGCTAG	YFLCYRFIDGRLFILYCGSGSGS*
ATGTTTGTTTGTTTTTGTTTTATTGAGGGTAAGCTTTCTAATTATAACTGCGGCAGCGGCAGCGGCAGCTAG	YFVCFCFIEGKLSNYNCGSGSGS*
ATGTTTGTTGTGTGGTATTGGGAGAATGATATTATTCATTGGAAGAGGTGCGGTAGCGGCAGCGGCAGCTAG	YFVVWYWENDIIHWKRCGSGSGS*
ATGTTTGTTTGTTTTTATTTTATTTAGGCTAAGCTTTCTAATTATAGCTGCGGCAGCGGCAGCGGCAGCTAG	YFVCFYFI*AKLSNYSCGSGSGS*
ATGCTGGTTTGGTAGCGTTTTCATGAGGGTATGGATGGTCTGAGGCGCTGCGGCAGCGGCAGCGGCAGCTAG	YLVW*RFHEGMDGLRRCGSGSGS*
ATGTTTGTTTGTTTTTATTTTATTGAGGGTAAGCTTTCTAATCATAGCTGCGGCAGCGGCAGCGGCAGCTAG	YFVCFYFIEGKLSNHSCGSGSGS*
ATGTTTTTGTGTACGAAGTGGAATTATGGTCGTTGGTATCTGTTTTATTGCGGCAGCGGCAGCGGCAGCTAG	YFLCTKWNYGRWYLFYCGSGSGS*
ATGTTTTGGGTTCATCGGAGGGGGTCGGGTAAGCTGCATACGGTTTATTGCGGCAGCGGCAGCGGCAGCTAG	YFWVHRRGSGKLHTVYCGSGSGS*
ATGTTTGTTTGTTTTAAGTTTTATAATCAGAGGCTTTTTTCGTCGTATTGCGGCAGCGGCAGCGGCAGCTAG	YFVCFKFYNQRLFSSYCGSGSGS*
ATGTTTGTGCGGTGGTATTTTCTGCCGGATGGGACGGCGTATTCGTCGTGCGGCAGCGGCAGCGGCAGCTAG	YFVRWYFLPDGTAYSSCGSGSGS*
ATGTTTGTTTGTTTTTATTTTATTGAGGGTAAGCTTTCTAATTATAACTGCGGCAGCGGCAGCGGCAGCTAG	YFVCFYFIEGKLSNYNCGSGSGS*
ATGTTTGTTTGTTTTTATTTTATTGAGGGTAAGCTTTCTAATTATAGTTGCGGCAGCGGCAGCGGCAGCTAG	YFVCFYFIEGKLSNYSCGSGSGS*
ATGTTTGTTTGATTTTATTTTATTGAGGGTAAGCTTTCTAATTATAGCTGCGGCAGCGGCAGCGGCAGCTAG	YFV*FYFIEGKLSNYSCGSGSGS*
ATGTTTGTTTGTTTTTATTTTATTGAGGGTAAGCTTTCTAATTATAGTTGCGGCAGCGGCAGCGGCAGCTAG	YFVCFYFIEGKLSNYSCGSGSGS*
ATGTTTGTGAATTGGTATTGGCATGGTGGGAAGCTTTTTTATAGGTACTGCGGCAGCGGCAGCGGCAGCTAG	YFVNWYWHGGKLFYRYCGSGSGS*
ATGTTTCTTTGTCAGCGTTTTCATGATGATATTTATGAGCTGTGGCGCTGCGGCAGCGGCAGCGGCAGCTAG	YFLCQRFHDDIYELWRCGSGSGS*
ATGTTTGTTTGTTTTAAGTTTTATAATTAGAGGCTTTTTTCGTCGTATTGCGGCAGCGGCAGCGGCAGCTAG	YFVCFKFYN*RLFSSYCGSGSGS*
ATGTTTATTTGTCAGCGTTTTTATGATGATATTTATGAGCTTTGTCGCTGCGGCAGCGGCAGCGGCAGCTAG	YFICQRFYDDIYELCRCGSGSGS*
ATGTTTTTGTGTTATCGGTTTATTGATGGTCGTTTGTTTATTTTGTACTGCGGCAGCGGCAGCGGCAGCTAG	YFLCYRFIDGRLFILYCGSGSGS*
ATGTTTGTTTGTTTTTATTTTATTGAGGGTAAGCTTTCTAATTATAGCTGCGGCAGCGGCAGCGGCAGCTAG	YFVCFYFIEGKLSNYSCGSGSGS*
ATGTTTGTTTGTTTTAAGTTTTATAATCAGAGGCTTTTTTCGTCGTATTGCGGCAGCGGCAGCGGCAGCTAG	YFVCFKFYNQRLFSSYCGSGSGS*
ATGTTTTTGATTCAGTATTTTGATAAGGATCGGTTTCGTGCGATGTATTGCGGCAGCGGCAGCGGCAGCTAG	YFLIQYFDKDRFRAMYCGSGSGS*
ATGAGTAGGTATTGTCTGACTGCTTTTCCGCATCTGAGGTTGTATGCTTGCGGCAGCGGCAGCGGCAGCTAG	YSRYCLTAFPHLRLYACGSGSGS*
ATGTTTTTGTGTTATCGGTTTATTGATGGTCGTTTGTTTATTTTGTACTGCGGCAGCGGCAGCGGCAGCTAG	YFLCYRFIDGRLFILYCGSGSGS*
ATGTTTGTTTGTTTTTATTTTATTGAGGGTAAGCTTTCTAATTATAGCTGCGGCAGCGGCAGCGGCAGCTAG	YFVCFYFIEGKLSNYSCGSGSGS*
ATGTTTGTTTGTTTTAAGTTTTATAATCAGAGGCTTTTTTCGTCGTACTGCGGCAGCGGCAGCGGCAGCTAG	YFVCFKFYNQRLFSSYCGSGSGS*
ATGTTTTTGATTCAGTATTTTGATAAGGATTGGTTTCGTGCGATTTATTGCGGCAGCGGCAGCGGCAGCTAG	YFLIQYFDKDWFRAIYCGSGSGS*
ATGTTTTTGTGTCGTACTTGGTATAATGGGAGGGTGACTCTTTTTTTGTGCGGCAGCGGCAGCGGCAGCTAG	YFLCRTWYNGRVTLFLCGSGSGS*
ATGTTTTTTTGTTTTAAGTTGTGTTATAATAAGCTTTTTTCGTCGTATTGCGGCAGCGGCAGCGGCAGCTAG	YFFCFKLCYNKLFSSYCGSGSGS*
ATGTTTTTGTGTAGTGCGTGGTATAATTGGCGGCTGCGGCTTGTTTATTGCGGCAGCGGCAGCGGCAGCTAG	YFLCSAWYNWRLRLVYCGSGSGS*
ATGTTTTTGATTTAGGATTTTGATAAGGATCGGTTTCTTGCGTTTTATTGCGGCAGCGGCAGCGGCAGCTAG	YFLI*DFDKDRFLAFYCGSGSGS*
ATGTTTGTTTGTTTTTATTTTATTGAGGGTAAGCTTTCTAATTATAGTTGCGGCAGCGGCAGCGGCAGCTAG	YFVCFYFIEGKLSNYSCGSGSGS*
ATGTTTGTTTGTTTTAAGTTTTATAATCAGAGGCTTTTTTCGTCGTACTGCGGCAGCGGCAGCGGCAGCTAG	YFVCFKFYNQRLFSSYCGSGSGS*
ATGTTTCTTTGTCAGCGTTTTCATGATGATATTTATGAGCTGTGGCGTTGCGGCAGCGGCAGCGGCAGCTAG	YFLCQRFHDDIYELWRCGSGSGS*
ATGTTTTTGTATTATACTTGGATTAATGGACGGTTTCAGTTGTTGCGCTGCGGCAGCGGCAGCGGCAGCTAG	YFLYYTWINGRFQLLRCGSGSGS*
ATGTTTGTTTGTTTTTATTTTATTGAGGGTAAGCTTTCTAATTATAGTTGCGGCAGCGGCAGCGGCAGCTAG	YFVCFYFIEGKLSNYSCGSGSGS*
ATGTTTTTGTGTACGAAGTGGAATTATGGTCGTTGGTATCTGTTTTATTGCGGCAGCGGCAGCGGCAGCTAG	YFLCTKWNYGRWYLFYCGSGSGS*
ATGTTTGATTGTTTGGTTTTGGGAGAATGATATTATTCATTGGAAGAGGCGCGGCAGCGGCAGCGGCAGCTAG	YFDCLVLGE*YYSLEEARQRQRQL
ATGTTTGTTTGTTTTAAGTTTTATAATCAGAGGCTTTTTTCGTCGTATTGCGGCAGCGGCAGCGGCAGCTAG	YFVCFKFYNQRLFSSYCGSGSGS*
ATGTTTGTTTGTTTTAAGTTTTATAATCAGAGGCTTTTTTCGTCGTACTGCGGCAGCGGCAGCGGCAGCTAG	YFVCFKFYNQRLFSSYCGSGSGS*
ATGTTTGTGTGTTTTAACTGGAATGATGGGCTTTATAGGCTCTATATCTGCGGCAGCGGCAGCGGCAGCTAG	YFVCFNWNDGLYRLYICGSGSGS*
ATGTTTTTGTGTACGAAGTGGAATTATGGTCGTTGGTATCTGTTTTATTGCGGCAGCGGCAGCGGCAGCTAG	YFLCTKWNYGRWYLFYCGSGSGS*
ATGTTGTTGTGTATGAAGTGGAATTATGGTCGTTGGTATCTGCTTTACTGCGGCAGCGGCAGCGGCAGCTAG	YLLCMKWNYGRWYLLYCGSGSGS*
ATGTTTCTTTGTCAGCGTTTTCATGATGATATTTATGAGCTGTGGCGGTGCGGCAGCGGCAGCGGCAGCTAG	YFLCQRFHDDIYELWRCGSGSGS*
ATGTTTGTTGTGTAGTATTGGGAGAATGATATTATTCATTGGAAGAGGTGCGGCAGCGGCAGCGGCAGCTAG	YFVV*YWENDIIHWKRCGSGSGS*
ATGTTTGTTTGTTTTAAGTTTTATAATTAGAGGCTTTTTTCGTCGTAGTGCGGCAGCGGCAGCGGCAGCTAG	YFVCFKFYN*RLFSS*CGSGSGS*
ATGTTTTTGATTCAGTATTTTGATAAGGATCGGTTTCGTGCGATTTACTGCGGCAGCGGCAGCGGCAGCTAG	YFLIQYFDKDRFRAIYCGSGSGS*
ATGTTTGTTTGTTTTTATTTTATTGAGGGTAAGCTTTCTAATTATAGTTGCGGCAGCGGCAGCGGCAGCTAG	YFVCFYFIEGKLSNYSCGSGSGS*
ATGTTTGTTTGTTTTTATTTTATTGTGGGGCAGCTTTCTATTTTTAGTTGCGGCAGCGGCAGCGGCAGCTAG	YFVCFYFIVGQLSIFSCGSGSGS*
ATGTTTGTTTGTTTTTATTTTATTGAGGGTAAGCTTTCTAATTATAGTTGCGGCAGCGGCAGCGGCAGCTAG	YFVCFYFIEGKLSNYSCGSGSGS*
ATGTTTCTTTTTCAGCGTTTTCATGATGATATTTATGAGCTGTGGCGTTGCGGCAGCGGCAGCGGCAGCTAG	YFLFQRFHDDIYELWRCGSGSGS*
ATGTTTCTGTGTTCGTGTTGGATTGGTAATTATTATGTTTTGACGTATTGCGGCAGCGGCAGCGGCAGCTAG	YFLCSCWIGNYYVLTYCGSGSGS*
ATGTTTTTGTGTTATCGGTTTATTGATGGTCGTTTGTTTATTTTGTATTGCGGCAGCGGCAGCGGCAGCTAG	YFLCYRFIDGRLFILYCGSGSGS*
ATGTTTGTTTGTTTTTAGTTTTATAATCAGAGGCTTTTTACTTCGTACTGCGGCAGCGGCAGCGGCAGCTAG	YFVCF*FYNQRLFTSYCGSGSGS*
ATGTTTGTTTGTCAGCGTTTTCATGCTGATGTTTATGAGCTGTGGCGTTGCGGCAGCGGCAGCGGCAGCTAG	YFVCQRFHADVYELWRCGSGSGS*
ATGTTTGTTTGTTTTTATTTTATTGAGGGTAAGCTTTCTAATTATAGCTGCGGCAGCGGCAGCGGCAGCTAG	YFVCFYFIEGKLSNYSCGSGSGS*
ATGTGGTTTGTTCTGAGGTATTGTTTTTTGTTTCCGGTTGCAAGGGCTTGCGGCAGCGGCAGCGGCAGCTAG	YWFVLRYCFLFPVARACGSGSGS*
ATGTTTGTTGAGTTTTATTTTCGGGGGGGTAAGCGTCGTTCGAGGGCGTGCGGCAGCGGCAGCGGCAGCTAG	YFVEFYFRGGKRRSRACGSGSGS*
ATGTTTTTGATTCAGTATTTTGATAAGGATCGGTTTCGGGCGATTTATTGCGGCAGCGGCAGCGGCAGCTAG	YFLIQYFDKDRFRAIYCGSGSGS*
ATGTTTTTGTGTAGTGCGTGGTATAATTGGCGGCTGCGGCTTGTTTATTGCGGCAGCGGCAGCGGCAGCTAG	YFLCSAWYNWRLRLVYCGSGSGS*
ATGTTTGTTGTGCGGTATTGGGAGAATGATATTATTCATTGGAAGGGGTGCGGCAGCGGCAGCGGCAGCTAG	YFVVRYWENDIIHWKGCGSGSGS*
ATGAGTAGGTATTGTCAGACTGCTTTTCCGCATCTGAGGTTGTATGCTTGCGGCAGCGGCAGCGGCAGCTAG	YSRYCQTAFPHLRLYACGSGSGS*
ATGTTTGTTTGTTTTTATTTTATTGAGGGTAAGCTTTCTACTTATAGCTGCGGCAGCGGCAGCGGCAGCTAG	YFVCFYFIEGKLSTYSCGSGSGS*
ATGTTTCTTTGTCAGCGTTTTCATGATGATATTTATGAGCTGTGGCGCTGCGGCAGCGGCAGCGGCAGCTAG	YFLCQRFHDDIYELWRCGSGSGS*
ATGTTTGTGAAGTGGTATTGGCATGATGAGAAGCTTTTTTATAGGTGGTGCGGCAGCGGCAGCGGCAGCTAG	YFVKWYWHDEKLFYRWCGSGSGS*
ATGGTATATAATGTTTATTCGAGTCGTCAGTCGTTGTATCTTTATTGGTGTGGCAGCGGCAGCGGCAGCTAG	YVYNVYSSRQSLYLYWCGSGSGS*
ATGTTTGTTTGTTTTTATTTTATTGAGGGTAAGCTTTCTAATTACAGCTGCGGCAGCGGCAGCGGCAACTAG	YFVCFYFIEGKLSNYSCGSGSGN*
ATGTTTGTGTGATGGTATTGGATTCATGGTTCTGTTAAGGCGTCTTCGTGCGGCAGCGGCAGCGGCAGCTAG	YFV*WYWIHGSVKASSCGSGSGS*
ATGTTTGTGCGGTGGTATTTTCTGCCGGATGGGAAGGTGTATTCGACGTGCGGCAGCGGCAGCGGCAGCTAG	YFVRWYFLPDGKVYSTCGSGSGS*
ATGTTTTTGTGTACGAAGTGGAATTATGGTCGTTGGTATCTGTTTTATTGCGGCAGCGGCAGCGGCAGCTAG	YFLCTKWNYGRWYLFYCGSGSGS*
ATGTTTGTGAATTGGTATTGGCATGGTGAGAAGCTTTTTTATAGGTATTGCGGCAGCGGCAGCGGCAGCTAG	YFVNWYWHGEKLFYRYCGSGSGS*
ATGCTTGTTTGTTTTAAGTTTTATAATCAGAGGCTTTTTTCGTCGTATTGCGGCAGCGGCAGCGGCAGCTAG	YLVCFKFYNQRLFSSYCGSGSGS*
ATGTTTGTTTGTTTTTATTTTATTGAGGGTAAGCTTTCTAATTATAGTTGCGGCAGCGGCAGCGGCAGCTAG	YFVCFYFIEGKLSNYSCGSGSGS*
ATGTTTTTGTGTACGAAGTGGGATTATGGTCGTTGGTATCTGTTTTATTGCGGCAGCGGCAGCGGCAGCTAG	YFLCTKWDYGRWYLFYCGSGSGS*
ATGGCGGATTGTGTTTATTTTATTGGGGGGAAGCTTTCTAATGAGAGTTGCGGCAGCGGCAGCGGCAGCTAG	YADCVYFIGGKLSNESCGSGSGS*
ATGTTTGTGGAGTGGTTTTGGTTTAATAATCGGTTGGTGGCGCAGTCCTGCGGCAGCGGCAGCGGCAGCTAG	YFVEWFWFNNRLVAQSCGSGSGS*
ATGTTTCTTTGTCAGCGTTTTCATGATGGTATTTATGAGCTGGGGTGCTGCGGCAGCGGCAGCGGCAGCTAG	YFLCQRFHDGIYELGCCGSGSGS*
ATGTTTCTTTGTCAGCGTTTTCATGATGATATTTATGAGCTGTGGCGCTGCGGCAGCGGCAGCGGCAGCTAG	YFLCQRFHDDIYELWRCGSGSGS*
ATGTTTCTTTGTCAGAGTTTGCACGATGATATTTATGAGCTGTGGCGTTGCGGCAGCGGCAGCGGCAGCTAG	YFLCQSLHDDIYELWRCGSGSGS*
ATGTTTCTTTGTCAGCGTTTTCATGATGATATTTATGAGCTGTGGCGTTGCGGCAGCGGCAGCGGCAGCTAG	YFLCQRFHDDIYELWRCGSGSGS*
ATGTTTTTGTGTACGAAGTGGAATTATGGTCGTTGGTATCTGTTTTATTGCGGCAGCGGCAGCGGCAGCTAG	YFLCTKWNYGRWYLFYCGSGSGS*
ATGTTTCTTTGTCAGCGTTTTCATGATGATATTTATGAGCTATGGCGCTGCGGCAGCGGCAGCGGCAGCTAG	YFLCQRFHDDIYELWRCGSGSGS*
ATGTTTGTTTGTTTTTATTTTATTGAGGGTAAGCTTTCTAATTATAGTTGCGGCAGCGGCAGCGGCAGCTAG	YFVCFYFIEGKLSNYSCGSGSGS*
ATGTTTCTTTGTCAGCGTTTTCATGATGATATTTATGAGCTGTGGCGCTGCGGCAGCGGCAGCGGCAGCTAG	YFLCQRFHDDIYELWRCGSGSGS*
ATGTTTGTTTGTTTTAAGTTTTATAATCAGAGGCCTTTTTCGTCGTACTGCGGCAGCGGCAGCGGCAGCTAG	YFVCFKFYNQRPFSSYCGSGSGS*
ATGTGGTTGTGTACGAAGAGGATTTAGGGGCGTTGGTATCTGTTTCATTGCGGCAGCGGCAGCGGCAGCTAG	YWLCTKRI*GRWYLFHCGSGSGS*
ATGTTTGTTTGTTTTTATTTTATTGAGGGTAAGCTTTCTAATTATAGTTGCGGCAGCGGCAGCGGCAGCTAG	YFVCFYFIEGKLSNYSCGSGSGS*
ATGTTTGTGAATTGGTATTGGCATGGTGAGAAGCTTTTTTATAGGTATTGCGGCAGCGGCAGCGGCAGCTAG	YFVNWYWHGEKLFYRYCGSGSGS*
ATGTTTCTCTGTCAGCGTTTTCATGATGATATTTATGAGCTGTGGCGCTGCGGCAGCGGCAGCGGCAGCTAG	YFLCQRFHDDIYELWRCGSGSGS*
ATGTTTTTGTGTACGAAGTGGAATTATGGTCGTTGGTATCTGTTTTATTGCGGCAGCGGCAGCGGCAGCTAG	YFLCTKWNYGRWYLFYCGSGSGS*
ATGTTTTTGTGTAGTGCGTGGTATAATTGGCGGCTGCGGCTTGTTTATTGCGGCAGCGGCAGCGGCAGCTAG	YFLCSAWYNWRLRLVYCGSGSGS*
ATGTTTGTGTGTTGGTATTGGATTCATGGTTCTGTTAAGGCGTCTTCGTGCGGCAGCGGCAGCGGCAGCTAG	YFVCWYWIHGSVKASSCGSGSGS*
ATGTTTGTGTGTTGTTATTGTATTCATGGTACGGTTAAGGCGTCTTCGTGCGGCAGCGGCAGCGGCAGCTAG	YFVCCYCIHGTVKASSCGSGSGS*
ATGTTTGTTTGTTTTTATTTTATTGAGGGTAAGCTTTCTAATTATAGTTGCGGCAGCGGCAGCGGCAGCTAG	YFVCFYFIEGKLSNYSCGSGSGS*
ATGTTTTTGATTCAGTATTTTGATAAGGATCGGTTTCGTGCGATTTACTGCGGCAGCGGCAGCGGCAGCTAG	YFLIQYFDKDRFRAIYCGSGSGS*
ATGTTTGTTTGTTTTTATTTTATTGAGGGTAAGCTTTCTAATTATAGCTGCGGCAGCGGCAGCGGCAGCTAG	YFVCFYFIEGKLSNYSCGSGSGS*
ATGTTTGTTTGTTTTAAGTTTTATAATCAGAGGCTTTTTTCGTCGTATTGCGGCAGCGGCAGCGGCAGCTAG	YFVCFKFYNQRLFSSYCGSGSGS*
ATGTTTGTTTGTTTTTATTTTATTGAGGGTAAGCTTTCTAATTATAGTTGCGGCAGCGGCAGCGGCAGCTAG	YFVCFYFIEGKLSNYSCGSGSGS*
ATGTTTGTGAATTGGTATTGGCATGGTGAAAAGCTTTTTTATAGGTATTGCGGCAGCGGCAGCGGCAGCTAG	YFVNWYWHGEKLFYRYCGSGSGS*
ATGTTTTTGACTCAGTACTTTGATAAGGATCGGTTTCGTGCGATTTACTGCGGCAGCGGCAGCGGCAGCTAG	YFLTQYFDKDRFRAIYCGSGSGS*
ATGTTTGTTTGTCTTTATTTTATTGAGGGTAAGCTTTCTAATTATAGTTGCGGCAGCGGCAGCGGCAGCTAG	YFVCLYFIEGKLSNYSCGSGSGS*
ATGTTTGTTTGTTTTTATTTTATTGAGGGTAAGCTTTCTAATTATAGCTGCGGCAGCGGCAGCGGCAGCTAG	YFVCFYFIEGKLSNYSCGSGSGS*
ATGTTTTTGATTCAGTATTTTGATAAGGATCGGTTTCGTGCGATTTATTGCGGCAGCGGCAGCGGCAGCTAG	YFLIQYFDKDRFRAIYCGSGSGS*
ATGTTTTTGTTTCATCGGTGGGTGTCGGGTAAGCTGTATACGGATTATTGCGACAGTGGCAGCGGCAGCTAG	YFLFHRWVSGKLYTDYCDSGSGS*
ATGTTTTATTGTTGGACGTTTCTTGATGGGCATTATGCGGGTTGGATTTGCGGCAGCGGCAGCGGTAGCTAG	YFYCWTFLDGHYAGWICGSGSGS*
ATGCTGAAGGCTTATCATCCGTTTCGGGGGTTGTTGCTGTGGCAATTCTGCGGCAGCGGCAGCGGCAGCTAG	YLKAYHPFRGLLLWQFCGSGSGS*
ATGTTTGTTTGTTTTTATTTTATTGAGGGTAAGCTTTCTAATTATAGCTGCGGCAGCGGCAGCGGCAGCTAG	YFVCFYFIEGKLSNYSCGSGSGS*
ATGTTTTTGTGTACGAAGTGGAATTATGGTCGGTGGTATCTGTTTTACTGCGGCAGCGGCAGCGGCAGTTAG	YFLCTKWNYGRWYLFYCGSGSGS*
ATGTTTGTTTGTTTTAAGTTTTATAATCAGAGGCTGTTTTCGTCGTATTGCGGCAGCGGCAGCGGCAGCTAG	YFVCFKFYNQRLFSSYCGSGSGS*
ATGTTTGTTTGTTTTTATTTTATTGAGGGTAAGCTTTCTAATTATAGGTGCGGCAGCGGCAGCGGCAGCTAG	YFVCFYFIEGKLSNYRCGSGSGS*
ATGTTTGTTTGTCTGAATTTTTGGCAGGATAGTCGTTATGTTTTGATTTGCGGCAGCGGCAGCGGCAGCTAG	YFVCLNFWQDSRYVLICGSGSGS*
ATGATTCTTTGTCAGCATAATCATTAGGCTATTTATCAGTTAATTCCTTGCGGCAGCGGCAGCGGCAGCTAG	YILCQHNH*AIYQLIPCGSGSGS*
ATGTTTCTTTGTCAGCGTTTTCATGATGATATTTATGAGCTATGGCGTTGCGGCAGCGGCAGCGGCAGCTAG	YFLCQRFHDDIYELWRCGSGSGS*
ATGTTTTTGAATTGGTATTGTCATGGTGAGAATCTTTTTTCTAGGTGTTGCGGCAGCGGCAGCGGCAGCTAG	YFLNWYCHGENLFSRCCGSGSGS*
ATGTTTTTGTGTACGAAGTGGAATTATGGTCGTTGGTATCTGTTTTACTGCGGCAGCGGCAGCGGCAGCTAG	YFLCTKWNYGRWYLFYCGSGSGS*
ATGTTTTTGTGTACGAAGTGGAATTATGGTCGTTGGTATCTGTTTTACTGCGGCAGCGGCAGCGGCAGCTAG	YFLCTKWNYGRWYLFYCGSGSGS*
ATGTTTTTGATTCAGTATTTTGATAAGGATCGGTTTCGTGCGATTTATTGCGGCAGCGGCAGCGGCAGCTAG	YFLIQYFDKDRFRAIYCGSGSGS*
ATGTTTGTTTGTTTTAAGTTTTATAATCAGAGGCTTTTTTCGTCGTACTGCGGCAGCGGCAGCGGCAGCTAG	YFVCFKFYNQRLFSSYCGSGSGS*
ATGTTTGTTTGTTTTTATTTTATTGAGGGTAAGCTTTCTAATTATAGCTGCGGCAGCGGCAGCGGCAGCTAG	YFVCFYFIEGKLSNYSCGSGSGS*
ATGTTTGTTTGTTTTTATTTTATTGAGGGTAAGCTTTCTAATTATAGCTGCGGCAGCGGCAGCGGCAGCTAG	YFVCFYFIEGKLSNYSCGSGSGS*
ATGTTTGTGCGGTGGTATTTTCTGCCGGATGGGAAGGTGTATTCGACGTGCGGCAGCGGCAGCGGCAGCTAG	YFVRWYFLPDGKVYSTCGSGSGS*
ATGTTTGTTCGGTGGTTTTTTCTGCCGGATGGGAAGGGGTATTCTACGTGCGGCAGCGGCAGCGGCAGCTAG	YFVRWFFLPDGKGYSTCGSGSGS*
ATGTTTTTGTGTTATCGGTTTATTGATGGTCGTTTGTTTATTTTGTATTGCGGCAGCGGCAGCGGCAGCTAG	YFLCYRFIDGRLFILYCGSGSGS*
ATGTTTGTTTGTTTTTATTTTATTGAGAGTAAGCTTTCTAATTATAGTTGCGGCAGCGGCAGCGGCAGCTAG	YFVCFYFIESKLSNYSCGSGSGS*
ATGTTTGTGAAGGGTTTTTGGACTGCTCGTGGGTATATTCTTGAGTATTGCGGCAGCGGCAGCGGCAGCTAG	YFVKGFWTARGYILEYCGSGSGS*
ATGTTTTTGTGTACGAAGTGGAATTATGGTCGTTGGTATCTGTTTTACTGCGGCAGCGGCAGCGGCAGCTAG	YFLCTKWNYGRWYLFYCGSGSGS*
ATGTTTGTTTGTTTTTATTTTATTGAGGGTAAGCTTTCTAATTATAGTTGCGGCAGCGGCAGCGGCAGCTAG	YFVCFYFIEGKLSNYSCGSGSGS*
ATGTTTTTGTGTACGAAGTGGAATTATGGTCGTTGGTATCTGTTTTATTGCGGCAGCGGCAGCGGCAGCTAG	YFLCTKWNYGRWYLFYCGSGSGS*
ATGTTTCTGTGTTATGAGATTATGGATTGTAAGTATTCGTCTTGGTATTGCGGCAGCGGCAGCGGCAGCTAG	YFLCYEIMDCKYSSWYCGSGSGS*
ATGTTTGTGATGTGTTTTTGGACTGCTCGTGGGCATATTCTTGAGTATTGCGGCAGCGGCAGCGGCAGCTAG	YFVMCFWTARGHILEYCGSGSGS*
ATGTTTGTTTGTCTGAATTTTTGGCAGGATAGTCGTTATGTTTTGATTTGCGGCAGCGGCAGCGGCAGCTAG	YFVCLNFWQDSRYVLICGSGSGS*
ATGTTTGTTTGTTTTAAGTTTTATAATCAGAGGCTTTTTTCGTCGTATTGCGGCAGCGGCAGCGGCAGCTAG	YFVCFKFYNQRLFSSYCGSGSGS*
ATGTTTGTGAATTGGAAGTGACAAGGTGAGAAGCCTTTTTATAGGTACTGCGGCAGCGGCAGCGGCAGCTAG	YFVNWK*QGEKPFYRYCGSGSGS*
ATGTTTGTTTGTTTTTATTTTATTGAGGGTAAGCTTTCTAATTATAGCTGCGGCAGCGGCAGCGGCAGCTAG	YFVCFYFIEGKLSNYSCGSGSGS*
ATGTTTGTTTGTTTTTATTTTATTGAGGGTGAGCTTTCTAATTATAGTTGCGGCAGCGGCAGCGGCAGCTAG	YFVCFYFIEGELSNYSCGSGSGS*
ATGTTTCTTTGTCAGCGTTTTCGTGATGATATTTATGAGCTGTGGCGTTGCGGCAGCGGCAGCGGCAGCTAG	YFLCQRFRDDIYELWRCGSGSGS*
ATGTATGTTATTGTTTGTAGTAGTGAGGGTAAGAATCTTAGTCATAGCTGCGGCAGCGGCAGCGGCAGCTAG	YYVIVCSSEGKNLSHSCGSGSGS*
ATGTTTGTGAATTGGTATTGGCATGGTGAGAAGCTTTTTTATAGGTACTGCGGCAGCGGCAGCGGCAGCTAG	YFVNWYWHGEKLFYRYCGSGSGS*
ATGTTTGTTTTTTGGTATTGGAATAGTGGTACGTTGTTGGTTGGTAGTTGCGGCAGCGGCAGCGGCAGCTAG	YFVFWYWNSGTLLVGSCGSGSGS*
ATGTTTGTTTGTTTTTATTTTATTGAGGGTAAGCTTTCTAATTATAGTTGCGGCAGCGGCAGGGGCAGCTAG	YFVCFYFIEGKLSNYSCGSGRGS*
ATGTTTGTGAATTGGTATTGGCATGGTGAGAAGCTTTTTTATAGGTATTGCGGCAGCGGCAGCGGCAGCTAG	YFVNWYWHGEKLFYRYCGSGSGS*
ATGTTTTTGATTCAGTATTTTGATAAGGATCGGTCTCGTGCGATTTATTGCGGCAGCGGCAGCGGCAGCTAG	YFLIQYFDKDRSRAIYCGSGSGS*
ATGTTTGTTTGTTTATATTTTATTGAGGGTAAGCTTTCTAATTATAGTTGCGGCAGCGGCAGCGGCAGCTAG	YFVCLYFIEGKLSNYSCGSGSGS*
ATGTTTGTTTGTTTTTATTTTATTGAGGGTAAGCTTTCTAATTATAGATGCGGCAGCGGCAGCGGCAGATAG	YFVCFYFIEGKLSNYRCGSGSGR*
ATGTTTTTGTTTCATCGGTGGGTGTCGGGTAAGCTGTATACGGATTATTGCGGCAGCGGCAGCGGCAGCTAG	YFLFHRWVSGKLYTDYCGSGSGS*
ATGTTTGTGAATTGGTATTGGCATGGTGAGAAGCTTTTTTATAGGTATTGCGGCAGCGGCAGCGGCAGCTAG	YFVNWYWHGEKLFYRYCGSGSGS*
ATGTTTGTGAAGGGTTTTTGGACTGCTCGTGGGTATATTCTTGAGTATTGCGGCAGCGGCAGCGGCAGCTAG	YFVKGFWTARGYILEYCGSGSGS*
ATGTTTTTGTGTACGAAGTGGAATTATGGTCGTTGGTATCTGTTTAACTGCGGCAGCGGCAGCGGCAGCTAG	YFLCTKWNYGRWYLFNCGSGSGS*
ATGTTTTTGTTTCATCGGTGGGTGTCGGGTGAGCTGTATACGGATTATTGCGGCAGCGGCAGCGGCAGCTAG	YFLFHRWVSGELYTDYCGSGSGS*
ATGTTTGTGGAGTGGTTTTGGTTTAATAATCGGTTGGTGGCGCGGTCCTGCGGCAGCGGCAGCGGCAGCTAG	YFVEWFWFNNRLVARSCGSGSGS*
ATGTATGTGAGGTGGGATTTTCGGCCGGATGGGAGGGGGTATGCGACGTGCGGCAGCGGCAGCGGCAGCTAG	YYVRWDFRPDGRGYATCGSGSGS*
ATGTTTGTTTGTTTTAAGTTTTATAATCAGAGGCTTTTTTCGTCGTACTGCGGCAGCGGCAGCGGCAGCTAG	YFVCFKFYNQRLFSSYCGSGSGS*
ATGTTTGTTTGTTTTTATTTTATTGAGGGTAAGCTTTCTAATTATAGCTGCGGCAGCGGCAGCGGCAGCTAG	YFVCFYFIEGKLSNYSCGSGSGS*
ATGTTTGTTTGTTTTTATTTTCTAGAGGGTAAGCTTTCTAATTATAGCTGCGGCAGCGGCAGCGGCAGCTAG	YFVCFYFLEGKLSNYSCGSGSGS*
ATGTTTGTTTGTTTTTATTTTATTGAGGGTAAGCTTTCTAATTATAGTTGCGGCAGCGGCAGCGGCAGCTAG	YFVCFYFIEGKLSNYSCGSGSGS*
ATGTTTGTTTGTCTGAATTTTTGGCAGGATAGTCGTTATGTTTTGGGTTGCGGCAGCGGCAGCGGCAGCTAG	YFVCLNFWQDSRYVLGCGSGSGS*
ATGATTGAGAATTGGAATCATCATGGTGAGCAGTTCATTTAGAGGCATTGCGGCAGCGGCAGCGGCAGCTAG	YIENWNHHGEQFI*RHCGSGSGS*
ATGTTTGTTTGTTTTTATTTTATTGAGGGTAAGCTTTCTAATTATAGTTGCGGCAGCGGCAGCGGCAGCTAG	YFVCFYFIEGKLSNYSCGSGSGS*
ATGTTTGTTTGTTTTAAGTTTTATAAACAGAGGCTTTTTTCGTCGTACTGCGGCAGCGGCAGCGGCAGCTAG	YFVCFKFYKQRLFSSYCGSGSGS*
ATGTTTTTGATTAAGTATTTTGATAAGGATCGGTTTCGTGCGATTTACTGCGGCAGCGGCAGCGGCAGCTAG	YFLIKYFDKDRFRAIYCGSGSGS*
ATGTTTGTTTGTTTTAAGTTTTATAATCAGAGGCTTTTTTCGTCGTATTGCGGCAGCGGCAGCGGCAGCTAG	YFVCFKFYNQRLFSSYCGSGSGS*
ATGTTTTTGTGTACGAAGTGGAATTATGGTCGTTAGTATCTGTTTTATTGCGGCAGCGGCAGCGGCAGCTAG	YFLCTKWNYGR*YLFYCGSGSGS*
ATGTTTGCTTGTTTTTATTTTATTGAGGGTAAGCTTTCTAATTATAGCTGCGGCAGCGGCAGCGGCAGCTAG	YFACFYFIEGKLSNYSCGSGSGS*
ATGTTAGTGAATTGGTATTGGCATGGTGAGAAGCTTTTTTATAGGTACTGCGGCAGCGGCAGCGGCAGCTAG	YLVNWYWHGEKLFYRYCGSGSGS*
ATGTTTGTTTGGTTTTATTTTATTGAGGGTAAGCTTTCTAATTATAGTTGCGGCAGCGGCAGCGGCAGCTAG	YFVWFYFIEGKLSNYSCGSGSGS*
ATGTTTGTTTGTTTTTATTTTATTGAGGGTAAGCTTTCTAATTATAACTGCGGCAGCGGCAGCGGCAGCTAG	YFVCFYFIEGKLSNYNCGSGSGS*
ATGTTTTTGTGTACGAAGTGGAATTATGGTCGTTGGTATCTGTTTTATTGCGGCAGCGGCAGCGGCAGCTAG	YFLCTKWNYGRWYLFYCGSGSGS*
ATGTTTCTTTGTCAGCGCTTTCATGATGATATTTATGAGCTGTGGCGCTGCGGCAGCGGCAGCGGCAGCTAG	YFLCQRFHDDIYELWRCGSGSGS*
ATGTTTGTGAAGGGTTTTTGGACTGCTCGTGGGTATATTCTTGAGTATTGCGGCAGCGGCAGCGGCAGCTAG	YFVKGFWTARGYILEYCGSGSGS*
ATGTTTCTGATTCAGTATTTTGATAAGGATCGGTTTCGTGCGATTTATTGCGGCAGCGGCAGCGGCAGCTAG	YFLIQYFDKDRFRAIYCGSGSGS*
ATGTTTGTGAATTGGTATTGACATGGTGAGAAGCTTTTTTATAGGTATTGCGGCAGCGGCAGCGGCAGCTAG	YFVNWY*HGEKLFYRYCGSGSGS*
ATGTTTTTGATTCAGTATTTTGATAAGGATCGGTTTCGTGCGATTTATTGCGGCAGCGGCAGCGGCAGCTAG	YFLIQYFDKDRFRAIYCGSGSGS*
ATGTTTGTGTGTTGGTATTGGATTCATGGTTCTGTTAAGGCGTCTTCGTGCGGCAGCGGCAGCGGCAGCTAG	YFVCWYWIHGSVKASSCGSGSGS*
ATGTTTTTGTGTTATCGGTTTATTGATGGTCGTTTGTTTATTTTTTATTGCGGCAGCGGCAGCGGCAGCTAG	YFLCYRFIDGRLFIFYCGSGSGS*
ATGTTTCTTTGTCAGCGTTTTCATGATGATATTTATGATCTGTGGCGTTGCGGCAGCGGCAGCGGCAGCTAG	YFLCQRFHDDIYDLWRCGSGSGS*
ATGTTTTTGTTGGATCGGTGGGAGTCGGGTAAGGTGTATACGGATTATTGCGGCAGCGGCAGCGGCAGCTAG	YFLLDRWESGKVYTDYCGSGSGS*
ATGTTTTTGTGTACGAAGTGGAATTATGGTCGTTGGTATCTGTTTTATTGCGGCAGCGGCAGCGGCAGCTAG	YFLCTKWNYGRWYLFYCGSGSGS*
ATGTTTTTGTGTACGAAGTGGAATTATGGTCGTTGGTATCTGTTTTATTGCGGCAGCGGCAGCGGCAGCTAG	YFLCTKWNYGRWYLFYCGSGSGS*
ATGTTTGTTTGTTTTTATTTTATTGAGGGTAAGCTTTCTAATTATAGTTGCGGCAGCGGCAGCGGCAGCTAG	YFVCFYFIEGKLSNYSCGSGSGS*
ATGTTTCTTTGTCAGCGTTTTCATGATGATATTTATGAGCTGTGGCGTTGCGGCAGCGGCAGCGGCAGCTAG	YFLCQRFHDDIYELWRCGSGSGS*
ATGGGTAGGTATTGTCTGACTGCTTCTCCGCATCTGAGGTTGTATGCTTGCGGCAGCGGCAGCGGCAGCTAG	YGRYCLTASPHLRLYACGSGSGS*
ATGTTTGTTTGTGTTAATTCTTGGAATCATGGGCGTTTTGTTTTGGACTGCGGCAGCGGCAGCGGCAGCTAG	YFVCVNSWNHGRFVLDCGSGSGS*
ATGTTTTTGTGTACGAAGTGGAATTATGGTCGTTGGTATCTGTTTTATTGCGGCAGCGGCAGCGGCAGCTAG	YFLCTKWNYGRWYLFYCGSGSGS*
ATGTTTCTTAGTCAGCGTTTTCATAATGATACGAATGAGCTGCGGCACTGCGGCAGCGGCAGCGGCAGCTAG	YFLSQRFHNDTNELRHCGSGSGS*
ATGTTTGTTTGTTTTAAGTTTTATAATCAGAGGCTTTTTTCGTCGTATTGCGGCAGCGGCAGCGGCAGCTAG	YFVCFKFYNQRLFSSYCGSGSGS*
ATGTTTGTTTGTTTTAAGTTTTATAATCAGAGGCTTTTTTCGTCGTATTGCGGCAGCGGCAGCGGCAGCTAG	YFVCFKFYNQRLFSSYCGSGSGS*
ATGTTTGTGTGTTTTTATTTTATTGAGGGTAAGCTTTCTAATTATAGTTGCGGCAGCGGCAGCGGCAGCTAG	YFVCFYFIEGKLSNYSCGSGSGS*
ATGTTTGTTTGTTTTTATTTTATTGAGGGTAAGCTTTCTAATTATAGCTGCGGCAGCGGCAGCGGCAGCTAG	YFVCFYFIEGKLSNYSCGSGSGS*
ATGTTTGTTTGTTTTTATCTTATTGAGGGTAAGCTTTCTAATTATAGTTGCGGCAGCGGCAGCGGCAGCTAG	YFVCFYLIEGKLSNYSCGSGSGS*
ATGTTTCTTTGTCAGCGTTTTCATGATGATATTTACGAGCTGTGGCGCTGCGGCAGCGGCAGCGGCAGCTAG	YFLCQRFHDDIYELWRCGSGSGS*
ATGTTTGTTTGTTTTGAGTTTTATCATCCGAGGCTTTTTAAGTAGAATTGCGGCAGCGGCAGCGGCAGCTAG	YFVCFEFYHPRLFK*NCGSGSGS*
ATGTTTGTTTGTCTGAATTTTTGGCAGGATAGTCGATATGTTTTGATTTGCGGCATCTGCAGCGGCAGCTAG	YFVCLNFWQDSRYVLICGICSGS*
ATGTTTGTTGTGTGGTATTGGGAGAATGGTATTATTCATTGGAAGAGGTGCGGCAGCGGCAGCGGCAGCTAG	YFVVWYWENGIIHWKRCGSGSGS*
ATGTTTGTTTGTTTTTATTTTATTGAGGGTAAGCTTTCTAATTATAGCTGCGGCAGCGGCAGCGGCAGCTAG	YFVCFYFIEGKLSNYSCGSGSGS*
ATGTTTGTGAATTGGTATTGGCATGGTGAGAAGCTTTTTTATAGGTACTGCGGCAGCGGCAGCGGCAGCTAG	YFVNWYWHGEKLFYRYCGSGSGS*
ATGTTTTGGAATTGGATTTGTCATGCTGATGATCTTTTTTATATGACTTGCGGCAGCGGCAGCGGCAGCTAG	YFWNWICHADDLFYMTCGSGSGS*
ATGTTTCTTTGTCAGCGTTTTCATGATGATATTTATGATCTGTGGCGTTGCGGCAGCGGCAGCGGCAGCTAG	YFLCQRFHDDIYDLWRCGSGSGS*
ATGTTTCTTTGTCAGCGTTTTCATGATGATATTTATGAGCTGTGGCGTTGCGGCAGCGGCAGCGGCAGCTAG	YFLCQRFHDDIYELWRCGSGSGS*
ATGTTTTTGAAGATTGAGTGGATTGATTCGGCGTTTCGTTTGGTGTATTGCGGCAGCGGCAGCGGCAGCTAG	YFLKIEWIDSAFRLVYCGSGSGS*
ATGTTTTTTTGTCATTCTTGGGCTAATGTTTTTTATCTGGCTTGGTTTTGCGGCAGCGGCAGCGGCAGCTAG	YFFCHSWANVFYLAWFCGSGSGS*
ATGTTTCTTTGTCAGCGTTTTCATGATGATATTTATGAGCTGTGGCGCTGCGGCAGCGGCAGCGGCAGCTAG	YFLCQRFHDDIYELWRCGSGSGS*
ATGTTTGAGAATTGGTATTGGCATGGAGCGAAGCTTTTTTATAGATATTGCGGCAGCGGCAGCGGCAGCTAG	YFENWYWHGAKLFYRYCGSGSGS*
ATGTTTTTGAAGATTGAGTGGATTGATTCGGCGTTTCGTTTGGTGTATTGCGGCAGCGGCAGCGGCAGCTAG	YFLKIEWIDSAFRLVYCGSGSGS*
ATGTTTGTTTGTTTTAAGTTTTATAATCAGAGGCTTTTTTCGTCGTATTGCGGCAGCGGCAGCGGCAGCTAG	YFVCFKFYNQRLFSSYCGSGSGS*
ATGACTTATTATGTGCTTCTGCAGAGGCGGCCTCCTGTTTGGGCGCCTTGCGGCAGCGGCAGCGGCAGCTAG	YTYYVLLQRRPPVWAPCGSGSGS*
ATGTTTCTTTGTCAGCGTTTTCATGATGATATTTATGAGCTGTGGCGCTGCGGCAGCGGCAGCGGCAGCTAG	YFLCQRFHDDIYELWRCGSGSGS*
ATGAGTAGGTATTGTCTGACTGCTTTTCTGCATCTGAGGTTGTATGACTGCGGCAGCGGCAGCGGCAGCTAG	YSRYCLTAFLHLRLYDCGSGSGS*
ATGCTGGTTTGTCATACGTGGACGCATGGTTTGGTTAGGTTGCATTATTGCGGCAGCGGCAGCGGCAGCTAG	YLVCHTWTHGLVRLHYCGSGSGS*
ATGTTTGTGTGTTGGTATTGGATACAAGGTTCTGTTAAGGCGTCTTCCTGCGGCAGCGGCAGCGGCAGCTAG	YFVCWYWIQGSVKASSCGSGSGS*
ATGTTTTTGTGGAGTGCGTGGTTTAATTGGCGGCTGCAGCTGATGTATTGCGGCAGCGGCAGCGGCAGCTAG	YFLWSAWFNWRLQLMYCGSGSGS*
ATGCGTTATCATTTGGGTCCGTGGCCTTATTTGAAGTTGCGTGCTGGTTGCGGCAGCGGCAGCGGCAGCTAG	YRYHLGPWPYLKLRAGCGSGSGS*
ATGTTTATTTGTTTTTATTTTATTAGGGGTAATCTTGCTAATTATATTTGCGGCAGCGGCAGCGGCAGCTAG	YFICFYFIRGNLANYICGSGSGS*
ATGTTTGTTCGTTGGTATTGGTCTGATGGGTTTGTGAGTTATTTGTTTTGCGGCAGCGGCAGCGGCAGCTAG	YFVRWYWSDGFVSYLFCGSGSGS*
ATGTTTGTTTGTTTTTATTTTATTGAGGGTAAGCTTTCTAATTATAGTTGCGGCAGCGGCAGCGGCAGCTAG	YFVCFYFIEGKLSNYSCGSGSGS*
ATGTTTTTGTGTCAGGAGTTTAAGGCTGGGATTTATTATGCGAGTTATTGCGGCAGCGGCAGCGGCAGCTAG	YFLCQEFKAGIYYASYCGSGSGS*
ATGTTTGTGAATTGGTATTGGCATGGTGAGAAGCTTTTTTATAGGTACTGCGGCAGCGGCAGCGGCAGCTAG	YFVNWYWHGEKLFYRYCGSGSGS*
ATGTTTGTTTGTTTTTATTTTATTGAGGGTAAGCTTTCTAATTATAGCTGCGGCAGCGGCAGCGGCAGCTAG	YFVCFYFIEGKLSNYSCGSGSGS*
ATGTTTTTGTGTACGAAGGGGAATTATGGTCGTTGGCATCTGTTTTATTGCGGCAGCGGCAGCGGCAGCTAG	YFLCTKGNYGRWHLFYCGSGSGS*
ATGTTTCTTTGTCAGCGTTTTTATGATGATATTTATGAGCTGTGGCGCTGCGGCAGCGGCAGCGGCAGCTAG	YFLCQRFYDDIYELWRCGSGSGS*
ATGTTTTTGATTCAGTATTTTGATAAGGATCGGTTTCGTGCGATATATTGCGGCAGCGGCAGCGGCAGCTAG	YFLIQYFDKDRFRAIYCGSGSGS*
ATGTTCGTTTGTCTGAATTCTTGGCAGGATAGTCGTTATGTTTTGATTTGCGGCAGCGGCAGCGGCAGCTAG	YFVCLNSWQDSRYVLICGSGSGS*
ATGTTTGTTTGTCTGAATTTTTGGCAGGATAGTCGTTATGTTTTGATCTGCGGCAGCGGCAGCGGCAGCTAG	YFVCLNFWQDSRYVLICGSGSGS*
ATGTTTGTTTGTTTTTATTTTATTGAGGGTAAGCTTTCTAATTATAGTTGCAGCAGCGGCAGCGGCAGCTAG	YFVCFYFIEGKLSNYSCSSGSGS*
ATGTTTGTTTGTTTTAAGTTTTATAATCAGAGGCTTTTTTCGTCGTATTGCGGCAGCGGCAGCGGCAGCTAG	YFVCFKFYNQRLFSSYCGSGSGS*
ATGTTTGTTTGTTTTAAGTTTTATAATCAGAGGCTTTTTTCGTCGTATTGCGGCAGCGGCAGCGGCAGCTAG	YFVCFKFYNQRLFSSYCGSGSGS*
ATGTTTTTGTGTTATCGGTTTATTGATGGTCGTTTGTCTATTTTGTACTGCGGCAGCGGCAGCGGCAGCTAG	YFLCYRFIDGRLSILYCGSGSGS*
ATGCGTTGGGTTTGGACGAGTTTTTTTAGTGAGCCGTATTTTGTTGTCTGCGGCAGCGGCAGCGGCAGCTAG	YRWVWTSFFSEPYFVVCGSGSGS*
ATGTTTCTTTGTCAGCGTTTTCATGGGGATATTTATGAGCTGAGGCGCTGCGGCAGCGGTAGCGGCAGCTAG	YFLCQRFHGDIYELRRCGSGSGS*
ATGTTTTTGTGTTATCGGTTTATTGATGGTCGTCTGTTTATTTTGTATTGCGGCAGCGGCAGCGGCAGCTAG	YFLCYRFIDGRLFILYCGSGSGS*
ATGTTTGTTTGTTTTAAGTTTTATAATCAGAGGCTTTTTTCGTCGTATTGCGGCAGCGGCAGCGGCAGCTAG	YFVCFKFYNQRLFSSYCGSGSGS*
ATGTTTTTGTGTTATCGGTTTATTGATGGTCGTTTGTTTATTTTGTATTGCGGCAGCGGCAGCGGCAGCTAG	YFLCYRFIDGRLFILYCGSGSGS*
ATGTTTGTTTGTCTTAAGCTTTATAATCAGCGGCTTTCTTCGCCGCATTGCGGCAGCGGCAGCGGCAGCTAG	YFVCLKLYNQRLSSPHCGSGSGS*
ATGTTTTTGTGTCATACTTGGTATAAGGGGAGGGTGACTCTTTTTCTGTGCGGCAGCGGCAGCGGCAGCTAG	YFLCHTWYKGRVTLFLCGSGSGS*
ATGTTTTTGATTCAGTATTTTGATAAGGATCGGTTTCGTGCGATTTACTGCGGCAGCGGCAGCGGCAGCTAG	YFLIQYFDKDRFRAIYCGSGSGS*
ATGTTTTTGTGTTATCGGTTTATTGATGGTCGTTTGTTTATTTTGTATTGCGGCAGCGGCAGCGGCAGCTAG	YFLCYRFIDGRLFILYCGSGSGS*
ATGTTTGTTTGTTTTTATTTTATTTAGGGTCAGCTTTATAATTATAATTGCGGCAGCGGCAGCGGCAGCTAG	YFVCFYFI*GQLYNYNCGSGSGS*
ATGTTTCTTTGTCAGCGTTTTCATGATGATATTTATGAGCTGTGGCGTTGCGGCAGCGGCAGCGGCAGCTAG	YFLCQRFHDDIYELWRCGSGSGS*
ATGTTTGTTTGTTTTTATTTTATTGAGGGTAAGCTTTCTAATTACAGCTGCGGCAGCGGCAGCGGCAGCTAG	YFVCFYFIEGKLSNYSCGSGSGS*
ATGTTCGTTTGTTTTAAGTTTTATAATCAGAGGCTTTTTTCGTCGTACTGCGGCAGCGGCAGCGGCAGCTAG	YFVCFKFYNQRLFSSYCGSGSGS*
ATGTTTGTTTGTTCTAAGTTTTATAATCAGAGGCTTTTTTCGTCGTACTGCGGCAGCGGCAGCGGCAGCTAG	YFVCSKFYNQRLFSSYCGSGSGS*
ATGTTTGTTTGTTTTTATTTTATTGAGGGTAAGCTTTCTAATTATAGTTGCGGCAGCGGCAGCGGCAGCTAG	YFVCFYFIEGKLSNYSCGSGSGS*
ATGTTTGTTTGTTTTTATTTTATTGAGGGTAAGCTTTCTAATTATAGCTGCGGCAGCGGCAGCGGCAGCTAG	YFVCFYFIEGKLSNYSCGSGSGS*
ATGTTTCTTTGTCAGCGTTTTCATGATGATATTTATGAGCTGAGGCGGTGCGGCAGCGGCAGCGGCAGCTAG	YFLCQRFHDDIYELRRCGSGSGS*
ATGACTTGTCGTTTTCAGTTTAATTGGTATTCGCCGACGACGTGGATCTGCGGCAGCGGCAGCGGCAGCTAG	YTCRFQFNWYSPTTWICGSGSGS*
ATGTTTTTGTTTCATCGGTGGGTGTCGGGTAAGCTGTATACGGATTATTGCGGCAGCGGCAGCGGCAGCTAG	YFLFHRWVSGKLYTDYCGSGSGS*
ATGATTGTTTATCCTAATTTTTTTTAGGAGAATCTGACTTATTATCTTTGCGGCAGCGGCAGCGGCAGCTAG	YIVYPNFF*ENLTYYLCGSGSGS*
ATGTTTGTTTGTGTTAATTCTTGGAAACATGGGCGTTTTGTTTTGGAGTGCGGCAGCGGCAGCGGCAGCTAG	YFVCVNSWKHGRFVLECGSGSGS*
ATGTTTGGTTGTGTTAATTCTTGGAATTATGGGCGATTTGTTTTGGAGTGCGGCAGCGGCAGCGGCAGCTAG	YFGCVNSWNYGRFVLECGSGSGS*
ATGTTTTTTTGTACGAAGTGGAATTATGGTCGTTGGTATCTGTTTTATTGCGGCAGCGGCAGCGGCAGCTAG	YFFCTKWNYGRWYLFYCGSGSGS*
ATGTTTTTGATTCAGTATTTTGATAAGGATCGGTTTCGTGCGATTTACTGCGGCAGCGGCAGCGGCAGCTAG	YFLIQYFDKDRFRAIYCGSGSGS*
ATGTTTCTTTGTCAGCGTTTTCATGATGATATTTATGAGCTGTGGCGCTGCGGCAGCGGCAGCGGCAGCTAG	YFLCQRFHDDIYELWRCGSGSGS*
ATGTTTCTTTGTCAGCGCTTTCATGATGATATTTATGAGCTGTGGCGTTGCGGCAGCGGCAGCGGCAGCTAG	YFLCQRFHDDIYELWRCGSGSGS*
ATGTTTGTTTGTTTTAAGTTTTATAATCAGAGGCTTTTTTCGTCGTATTGCGGCAGCGGCAGCGGCAGCTAG	YFVCFKFYNQRLFSSYCGSGSGS*
ATGTTTTTGTTTCATCGGAGGGTGTCGGGTAAGCTGTATACGGATTATTGCGGCAGCGGCAGCGGCAGCTAG	YFLFHRRVSGKLYTDYCGSGSGS*
ATGTTTCTTTGTCAGCGTTTTCATGATGATATTTATGAGCTGTGGCGCTGCGGCAGCGGCAGCGGCAGCTAG	YFLCQRFHDDIYELWRCGSGSGS*
ATGTTTTTGTGTACGAAGTGGAATTATGGTCGTTGGTATCTGTTTTACTGCGGCAGCGGCAGCGGCAGCTAG	YFLCTKWNYGRWYLFYCGSGSGS*
ATGTTTGTTTGTTTTAAGTTTTATAATCAGAGGCTTTTTTCGTCGTATTGCGGCAGCGGCAGCGGCAGCTAG	YFVCFKFYNQRLFSSYCGSGSGS*
ATGTTTGTTTGTTTTTATTTTATTGAGGGTAAGCTTTCTAATTATAGTTGCGGCAGCGGCAGCGGCAGCTAG	YFVCFYFIEGKLSNYSCGSGSGS*
ATGACTTATTTTGTGCTTCTGCAGAGGTGACCTCCTGTTTAGGCGCCCTGCGGCAGCGGCAGCGGCAGCTAG	YTYFVLLQR*PPV*APCGSGSGS*
ATGTTTGTTTGTTTTTATTTTATTGAGGGTAAGCTTTCTAATTATAGCTGCGGCAGCGGCAGCGGCAGCTAG	YFVCFYFIEGKLSNYSCGSGSGS*
ATGTTTTTGTGTACGAAGTGGAATTATGGTCGGTGGAATCTGTTTTATTGCGGCAGCGGCAGCGGCAGCTAG	YFLCTKWNYGRWNLFYCGSGSGS*
ATGTTTGTTTGTTTTTATTTTATTGAGGTTCAGCTTTCTAGTTATAGGTGCGGCAGCGGCAGCGGCAGCTAG	YFVCFYFIEVQLSSYRCGSGSGS*
ATGTTTTTGATTCAGTATTTTGATAAGGATCGGTTTCGTGCGATTTATTGCGGCAGCGGCAGCGGCAGCTAG	YFLIQYFDKDRFRAIYCGSGSGS*
ATGTTTGTTTGTTTTAAGTTTTATAATCAGAGGCTTTTTTCGTCGTATTGCGGCAGCGGCAGCGGCAGCTAG	YFVCFKFYNQRLFSSYCGSGSGS*
ATGTTTGTTTGTTTTTATTTTATTGAGGGTAAGCTTTCTAATTAAAGCTGCGGCAGCGGCAGCGGCAGCTAG	YFVCFYFIEGKLSN*SCGSGSGS*
ATGTTTTTGTGTAGCGCGTGGTATAATAGGCTGCTGCGGCTTGTTTATTGCGGCAGCGGCAGCGGCAGCTAG	YFLCSAWYNRLLRLVYCGSGSGS*
ATGTTTTTGTGTACGAAGTGGAATTATGGTCGTTGGTATCTGTTTTATTGCGGCAGCGGCAGCGGCAGCTAG	YFLCTKWNYGRWYLFYCGSGSGS*
ATGTTTGTTTGTTTTAAGTTTTATAATCAGAGGCTTTTTTCGTCGTATTGCGGCAGCGGCAGCGGCAGCTAG	YFVCFKFYNQRLFSSYCGSGSGS*
ATGTTTTTGTGTACGAAGTGGAATTATGGTCGTTGGTATCTGTTTTATTGCGGCAGCGGCAGCGGCAGCTAG	YFLCTKWNYGRWYLFYCGSGSGS*
ATGTTTGTTTGTTTTTATTTTATTGAGGGTAAGCTTTCTAATTATAGTTGCGGCAGCGGCAGCGGCAGCTAG	YFVCFYFIEGKLSNYSCGSGSGS*
ATGAGTAGGTATTGTCTAACTGCTTTTCCGCATCTGAGGTTGAATGTGTGCGGCAGCGGCAGCGGCAGCTAG	YSRYCLTAFPHLRLNVCGSGSGS*
ATGTTTGTTTGTTTTAAGTTTTATAATCAGAGGCTTTTTTCGTCGTACTGCGGCAGCGGCAGCGGCAGCTAG	YFVCFKFYNQRLFSSYCGSGSGS*
ATGTATGATTGTTTTAAGATTTATAACCAGAGGCTTTTTTCGTCGTACTGCGGCAGCGGCAGCGGCAGCTAG	YYDCFKIYNQRLFSSYCGSGSGS*
ATGTTTTTGTTTCATCGGTGGGTGTCGGGTAAGCTGTATACGGATTACTGCGGCAGCGGCAGCGGCAGCTAG	YFLFHRWVSGKLYTDYCGSGSGS*
ATGTTTTATTGTTGGACGTTTCTTGATGGGCATTATGCGGGTTGGATCTGCGGCAGCGGCAGCGGCAGCTAG	YFYCWTFLDGHYAGWICGSGSGS*
ATGTTTATTTGTCAGCGGTTTCCTGATGCTCATTATAAGCTGTGGCGTTGCGGCAGCGGCAGCGGCAGCTAG	YFICQRFPDAHYKLWRCGSGSGS*
ATGTTTTTGTGTAGTGCGTGGTATAATTGGCGGCTGCGGCTTGTTTATTGCGGCAGCGGCAGCGGCAGCTAG	YFLCSAWYNWRLRLVYCGSGSGS*
ATGTTTGTTTGTGTTAATTCTTGGAATCATGGGCGTTTTGCTTTGGAGTGCGGCAGCGGCAGCGGCAGCTAG	YFVCVNSWNHGRFALECGSGSGS*
ATGTTTGTTTGTGTTAATACTTGGAATCATGGGCGTTTTGTTTTGGAGTGCGGCAGCGGCAGCGGCAGCTAG	YFVCVNTWNHGRFVLECGSGSGS*
ATGTTGGTTTGTTTTTATTTTATTGTGGGTAAGCTCTCTAATTATAGTTGCGGCAGCGGCAGCGGCAGCTAG	YLVCFYFIVGKLSNYSCGSGSGS*
ATGTTTGTTTGGTTTTATTTTATTGAGGGTAAGCTTTCTAATTATAGTTGCGGCAGCGGCAGCGGCAGCTAG	YFVWFYFIEGKLSNYSCGSGSGS*
ATGTTTGTGTGTTGGTATTGGATTCATGGTTCTGTTAAGGCGTCTTCGTGCGGCAGCGGCAGCGGCAGCTAG	YFVCWYWIHGSVKASSCGSGSGS*
ATGTTTTTGTTTCATCGGTGGGTGTCGGGTAAGCTATATACGGATTACTGCGGCAGCGGCAGCGACAGCTAG	YFLFHRWVSGKLYTDYCGSGSDS*
ATGTTTGTGAATTGGTATTGGCATGGTGAGAAGCTTTTTTATAGGTACTGCGGCAGCGGCAGCGGCAGCTAG	YFVNWYWHGEKLFYRYCGSGSGS*
ATGTTTTTGTGTACGAAGTGGAATTATGGTCGTTGGTATCTGTTTTATTGCGGCAGCGGCAGCGGCAGCTAG	YFLCTKWNYGRWYLFYCGSGSGS*
ATGTTTGTTGTGTGGTGTTGGGCGTATGATATTATTCATTGGACGAGGTGCGGCAGCGGCAGCGGCAGCTAG	YFVVWCWAYDIIHWTRCGSGSGS*
ATGTTTTTGATTCAGTATTTTGATAAGGAACGGTTTCGTGCGATTTATTGCGGCAGCGGCAGCGGCAGCTAG	YFLIQYFDKERFRAIYCGSGSGS*
ATGTTTCTGATTGCTTTTTTTAAGAATGGGCGTCTGATTCAGTCGTACTGCGGCAGCGGCAGCGGCAGCTAG	YFLIAFFKNGRLIQSYCGSGSGS*
ATGTTTGTTTGTTTTAAGATTTATAATCAGACGCTTTTTTCGTAGAATTGCGGCAGCGGCAGCGGCAGCTAG	YFVCFKIYNQTLFS*NCGSGSGS*
ATGTTTTTGATTCAGTATTTTGATAAGGAGCGGTTTCGTGCGATTTACTGCGGCAGCGGCAGCGGCAGCTAG	YFLIQYFDKERFRAIYCGSGSGS*
ATGTTTATTTGTTATGACTGGTATAAGGATAGGTTTGTTGTTCATTATTGCGGCAGCGGCAGCGGCAGCTAG	YFICYDWYKDRFVVHYCGSGSGS*
ATGACTTATTATGTGCTTCTGCAGAGGTGGCCTCCTGTTTGGGCGCCCTGCGGCAGCGGCAGCGGCAGCTAG	YTYYVLLQRWPPVWAPCGSGSGS*
ATGTTTTTGTGTACGAAGTGGAATTAAGGTCGTTGGTATCTGTTTTATTGCGGCAGCGGCAGCGGCAGCTAG	YFLCTKWN*GRWYLFYCGSGSGS*
ATGTTTGTGCAGTGGAATTTTCTGCCGGATGGGAAAGTGTATTCGACGTGCGGCAGCGGCAGCGGCAGCTAG	YFVQWNFLPDGKVYSTCGSGSGS*
ATGTTTTTGATTCAGTATTTTGATAAGGATCGGTTTCGTGCGATTTACTGCGGCAGCGGCAGCGGCAGCTAG	YFLIQYFDKDRFRAIYCGSGSGS*
ATGTTTGTTTGTTTTTATTTTATTGAGGGTAAGCTTTCTAATTATAGCTGCGGCAGCGGCAGCGGCAGCTAG	YFVCFYFIEGKLSNYSCGSGSGS*
ATGTTTGTGACTTGGACTTTTATTAATGGTAGGTTGAAGGCAACGTACTGCGGCAGCGGCAGCGGCAGCTAG	YFVTWTFINGRLKATYCGSGSGS*
ATGTTTGTTTGTTTTTATTTTATTGAGGGTAAGCTTTCTAGTTATAGCTGCGGCAGCGGCAGCGGCAGCTAG	YFVCFYFIEGKLSSYSCGSGSGS*
ATGTTTTTGTGTACGAAGTGGAATTATGGTCGTTGGTTTCTGTTTTACTGCGGCAGCGGCAGCGGCAGCTAG	YFLCTKWNYGRWFLFYCGSGSGS*
ATGTTTGTTTGTTTTAAGTTTTATAATCAGAGGCTTCTCTCGTCGTATTGCGGCAGCGGCAGCGGCAGCTAG	YFVCFKFYNQRLLSSYCGSGSGS*
ATGTTTGTTTGTTTTTATTTTATTGAGGGTAAGCTTCCTAATTATAGCTGCGGCAGCGGCAGCGGCAGCTAG	YFVCFYFIEGKLPNYSCGSGSGS*
ATGTTTGTTTGTTTTTATTTTATTGAGGGTAAGCTTTCTAATTATAGTTGCGGCAGCGGCAGCGGCAGCTAG	YFVCFYFIEGKLSNYSCGSGSGS*
ATGTTTGTGAATTGGTATTGGCATGGTGAGAAGCTTTTTTATAGGTATTGCGGCAGCGGCAGCGGCAGCTAG	YFVNWYWHGEKLFYRYCGSGSGS*
ATGTTTGTGAAGGGTTTTTGGACTGCTCGCGGGTAGATTCTTGAGTACTGCGGCAGCGGCAGCGGCAGCTAG	YFVKGFWTARG*ILEYCGSGSGS*
ATGTTTGTTTGTTATTCGTGGACTTCGGGGTATGTTTATATTTATCAGTGCGGCAGCGGCAGCGGCAGCTAG	YFVCYSWTSGYVYIYQCGSGSGS*
ATGTTATTGTTCCAGTATTATGATAAGGATCGGTTTCGTGCGATTTACTGCGGCAGCGGCAGCGGCAGCTAG	YLLFQYYDKDRFRAIYCGSGSGS*
ATGTTTTTGTGTTATCGGTTTATTGATGGTCGTTTGTCTATTTTGTACTGCGGCAGCGGCAGCGGCAGCTAG	YFLCYRFIDGRLSILYCGSGSGS*
ATGTTTGTTTGTTTTTATTTTATTGAGGGTAAGCTTTCTAATTATAGCTGCGGCAGCGGCAGCGGCAGCTAG	YFVCFYFIEGKLSNYSCGSGSGS*
ATGTTTTTGTGTACGAAGTGGAATTATGGTCGTTGGTATCTGTTTTACTGCGGCAGCGGCAGCGGCAGCTAG	YFLCTKWNYGRWYLFYCGSGSGS*
ATGTTTGTTTGTTTTTATTTTATTGAGGGTAAGCTTTCTAATTATAGCTGCGGCAGCGGCAGCGGCAGCTAG	YFVCFYFIEGKLSNYSCGSGSGS*
ATGTTTTTGTGTACGAAGTGGAATTATGGTCGTTGGTATCTGTTTTATTGCGGCAGCGGCAGCGGCAGCTAG	YFLCTKWNYGRWYLFYCGSGSGS*
ATGTTTGTTTGTTTTAAGATTTATAATCAGAGGCTTTTTTCGTTGTACTGCGGCAGCGGCAGCGGCAGCTAG	YFVCFKIYNQRLFSLYCGSGSGS*
ATGTTTGATTATTTTAAGTTTTATAATCAGAGGCTTTTTTCGTCGTACTGCGGCAGCGGCAGCGGCAGCTAG	YFDYFKFYNQRLFSSYCGSGSGS*
ATGTTTTATTGTTGGCCGTTTCTTGACGGGCATTATGCGGGTTGGATTTGCGGCAGCGGCAGCGGCAGCTAG	YFYCWPFLDGHYAGWICGSGSGS*
ATGTTTGTTATTTGGCCTTTTAATCATGATGGGTTGGACGTGCCTTATTGCGGCAGCGGCAGCGGCAGCTAG	YFVIWPFNHDGLDVPYCGSGSGS*
ATGTTTGTTTGTTTTTATTTTATTGAGGGTAAGCTTTCTAATTATAGCTGCGGCAGCGGCAGCGGCAGCTAG	YFVCFYFIEGKLSNYSCGSGSGS*
ATGTTTGTGAATTGGTATTGGCATGGAGAGAAGCTTTTTTATAGGTATTGCGGCAGCGGCAGCGGCAGCTAG	YFVNWYWHGEKLFYRYCGSGSGS*
ATGTTTGTTTGTTTTTATTTTATTGAGGGTAAGCTTTCTAATTATAGCTGCGGCAGCGGCAGCGGCAGCTAG	YFVCFYFIEGKLSNYSCGSGSGS*
ATGTTTTTGATTCAGGATATTGCTTAGGATCGGTATAGTGCGATTTATTGCGGCAGCGGCAGCGGCAGCTAG	YFLIQDIA*DRYSAIYCGSGSGS*
ATGATTCTTTGTCAGCGTTCTCACGATGATATTTATGAGCTGTGGCGTTGCGGCAGCGGCAGCGGCAGCTAG	YILCQRSHDDIYELWRCGSGSGS*
ATGTTTGTTTGTTTTTATTTTATTGAGGGTAAGCTTTCTAATTATAGTTGCGGCAGCGGCAGCGGCAGCTAG	YFVCFYFIEGKLSNYSCGSGSGS*
ATGTTTGTTTGTCTGAATTTTTGGCAGGATAGTCGTTATGTTTTGGTCTGCGGCAGCGGCAGCGGCAGCTAG	YFVCLNFWQDSRYVLVCGSGSGS*
ATGTTTTTGTGTACGAAGTGGAATAATGGTCGTTGGTATCTGTTTTATTGCGGCAGCGGCAGCGGCAGCTAG	YFLCTKWNNGRWYLFYCGSGSGS*
ATGTTTTTTATTCAGAATCTTGATAAGGATCGTTTTCGTGCGATTTTTTGCGGCAGCGGCAGCGGCAGCTAG	YFFIQNLDKDRFRAIFCGSGSGS*
ATGTTTTTGTTTCATCGGTGGGTGTCGGGTAAGCTGTATACGGATTATTGCGGCAGCGGCAGCGGCAGCTAG	YFLFHRWVSGKLYTDYCGSGSGS*
ATGTTTTCGTGTACAAAGTGGAATTATGGTCGTTGGTATCTGTTTTATTGCGGCAGCGGCAGCGGCAGCTAG	YFSCTKWNYGRWYLFYCGSGSGS*
ATGTTTGTTTGTTTTAAGTTTTATAATCAGAGGCTTTCTTCGACGTACTGCGGCAGCGGCAGCGGCAGCTAG	YFVCFKFYNQRLSSTYCGSGSGS*
ATGTTTTTGTGTACGAAGTGGAATTATGGTCGTTGGTATCTGTTGTATTGCGGCAGCGGCAGCGGCAGCTAG	YFLCTKWNYGRWYLLYCGSGSGS*
ATGTTTGTGAATTGGTATTGGCATGGTGAGAAGCTTTTTTATAGGTATTGCGGCAGCGGCAGCGGCAGCTAG	YFVNWYWHGEKLFYRYCGSGSGS*
ATGTTTGTGGTGAGTTATTTTATTGCTGGTCGGTTCTATGCTCGTTATTGCGGCAGCGGCAGCGGCAGCTAG	YFVVSYFIAGRFYARYCGSGSGS*
ATGTTTTTGTGTCAGGAGTTTAAGGCTAGGATTTATTATGCGAGTTACTGCGGCAGCGGCAGCGGCAGCTAG	YFLCQEFKARIYYASYCGSGSGS*
ATGTTTCTTTGTCAGCGTTTTCATGATGATATTTATGAGCTGTGGCGTTGCGGCAGCGGCAGCGGCAGCTAG	YFLCQRFHDDIYELWRCGSGSGS*
ATGTTTTTGATTCAGTATTTTGATAAGGATCGGTTTCGTGCGATTTATTGCGGCAGCGGCAGCGGCAGCTAG	YFLIQYFDKDRFRAIYCGSGSGS*
ATGTTTGTTCGTTGGTCTTGGACTGATGGGTTTGTGAGTTATTTGTTTTGCGGCAGCGGCAGCGGCAGCTAG	YFVRWSWTDGFVSYLFCGSGSGS*
ATGTTTTTGTGTACGAAGTGGAATTAAGGTCGTTGGTATCTGTTTTATTGCGGCAGCGGCAGCGGCAGCTAG	YFLCTKWN*GRWYLFYCGSGSGS*
ATGCGTTATCATTTGGGTCCGAGGCCTTATTTGGAGTTGCGTGCTGGTTGCGGCAGCGGCAGCGGCAGCTAG	YRYHLGPRPYLELRAGCGSGSGS*
ATGTTTGTGTGTTGGTATTGGATTCATGGTTCTGTTAAGGCGTCTTCTTGCGGCAGCGGCAGCGGCAGCTAG	YFVCWYWIHGSVKASSCGSGSGS*
ATGTTTGTTTGTTTTTATTTTATTGAGGGTAAGCTTTCTGATTATAGTTGCGGCAGCGGCAGCGGCAGCTAG	YFVCFYFIEGKLSDYSCGSGSGS*
ATGTTTGTTGTGTGGTATTGGGAGAATGGTATTATTCATTGGAAGAGGTGCGGCAGCGGCAGCGGCAGCTAG	YFVVWYWENGIIHWKRCGSGSGS*
ATGTTTGTGCGGCGTAATTTTCTGCCGGATGGGAAGGCGTATTCGACGTGCGGCAGCGGCAGCGGCAGCTAG	YFVRRNFLPDGKAYSTCGSGSGS*
ATGTTTGTTTGTTTTTATTTTATTGAGGGTAAGCTTTCTAATTATAGCTGCGGCAGCGGCAGCGGCAGCTAG	YFVCFYFIEGKLSNYSCGSGSGS*
ATGTTTGTTTGTTTTAAGTTTTATAATCCGAGGATTTTTTCGTCGTATTGCGGCAGCGGCAGCGGCAGCTAG	YFVCFKFYNPRIFSSYCGSGSGS*
ATGTTTTTCTGGTATCGGTCTATTGAGGATCGTTTGCTTATGTTGTACTGCGGCAGCGGCAGCGGCAGCTAG	YFFWYRSIEDRLLMLYCGSGSGS*
ATGTTTTTGTGTACGAAGTGGAATTATGGACGTTGGGATCTGTTTTACTGCGGCAGCGGCAGCGGCAGCTAG	YFLCTKWNYGRWDLFYCGSGSGS*
ATGTTTGTTTGCTTTTATTTTATTGAGGGTAAGCTTTCTAATTATAGCTGCGGCAGCGGCAGCGGCAGCTAG	YFVCFYFIEGKLSNYSCGSGSGS*
ATGTTTGTGTGTTGGTATTGGATTCATGGTTCTGTTAAGGCGTCTTCGTGCGGCAGCGGCAGCGGCAGCTAG	YFVCWYWIHGSVKASSCGSGSGS*
ATGTTTCTTTGTCAGCGTTTTCATGATGATATTTATGAGCTGTGGCGCTGCGGCAGCGGCAGCGGCAGCTAG	YFLCQRFHDDIYELWRCGSGSGS*
ATGTTTCTTTGTCAGCGCTTTCATGATGATATTTATGAGCTGTGGCGGTGCGGCAGCGGCAGCGGCAGCTAG	YFLCQRFHDDIYELWRCGSGSGS*
ATGTTTATTTGTTTTTATTTTATTGAGGGTAAGCTTTCTAATTATAGCTGCGGCAGCGGCAGCGGCAGCTAG	YFICFYFIEGKLSNYSCGSGSGS*
ATGTTTGTTTGTTTTAAGTTTTATAATCAGAGGCTTTTTTCGTCGTACTGCGGCAGCGGCAGCGGCAGCTAG	YFVCFKFYNQRLFSSYCGSGSGS*
ATGTTTCTTTGTCAGCGTTTTCATGATGATATTTATGAGCTGTGGAGCTGTGGCAGCGGCAGCGGCAGCTAG	YFLCQRFHDDIYELWSCGSGSGS*
ATGTTTGTTTGTTTTAAGTTTTATAATCAGAGGCTTTTTTCGTCGTATTGCGGCAGCGGCAGCGGCAGCTAG	YFVCFKFYNQRLFSSYCGSGSGS*
ATGTTTGTGAAGTGGATTTGGTTTAATGGGGCGGTTTTGCCTATTTTGTGCGGCAGCGGCAGCGGCAGCTAG	YFVKWIWFNGAVLPILCGSGSGS*
ATGTTTGTGAATTGGTATTGGCATGGTGAGAAGCTTTTTTATAGGTATTGCGGCAGCGGCAGCGGCAGCTAG	YFVNWYWHGEKLFYRYCGSGSGS*
ATGTTTGTGGAGTGGTTTTGGTTTAATAATCGGTTGGTGGCGCAGTCCTGCGGCAGCGGCAGCGGCAGCTAG	YFVEWFWFNNRLVAQSCGSGSGS*
ATGTTTGTTTGTAGTACTTGGATTAATAGGATTTTTTATTTGTCGCGTTGCGGCAGCGGCAGCGGCAGCTAG	YFVCSTWINRIFYLSRCGSGSGS*
ATGTTTCTTTGTCAGCGTTTTCATGATGATATTTATGAGCTGTGGCGTTGCGGCAGCGGCAGCGGCCGCTAG	YFLCQRFHDDIYELWRCGSGSGR*
ATGTTTTTGTGTACGAAGTGGAATTATGGTCGTTGGTATCTGTTTTATTGCGGCAGCGGCAGCGGCAGCTAG	YFLCTKWNYGRWYLFYCGSGSGS*
ATGTTTTTGCGTCAGGAGTTGAAGGCTAGGATTTATTATGCGAGTTATTGCGGCAGCGGCAGCGGCAGCTAG	YFLRQELKARIYYASYCGSGSGS*
ATGTTTGTTTGTTTTTATTTTATCGAGGGTAAGCTTTCTAATTATAGCTGCGGCAGCGGCAGCGGCAGCTAG	YFVCFYFIEGKLSNYSCGSGSGS*
ATGTTTTTGTGTTATCGGTTTATTGATGGTCGTTTGTTTATTTTGTGCTGCGGCAGCGGCAGCGGCAGCTAG	YFLCYRFIDGRLFILCCGSGSGS*
ATGCTTGTGCGGTGGTATTTTCTGCCGGATGGGAAGGCGTATTCGACGTGCGGCAGCGGCAGCGGCAGCTAG	YLVRWYFLPDGKAYSTCGSGSGS*
ATGTTTCTTTGTCAGCGTTTTCATGATGATATTTATGATCTGTGGCGTTGCGGCAGCGGCAGCGGCAGCTAG	YFLCQRFHDDIYDLWRCGSGSGS*
ATGTTTTTGTGTCAGGAGTTTAAGGCTAGGATTTATTATGCAAGTTACTGCGGCAGCGGCAGCGGCAGCTAG	YFLCQEFKARIYYASYCGSGSGS*
ATGTTTTTGATTCAGTATTTTGATAAGGATCGGTTTCGTGCGATTTATTGCGGCAGCGGCAGCGACAGCTAG	YFLIQYFDKDRFRAIYCGSGSDS*
ATGTTTTTGTGTACGAAGTGGAATTATGGTCGTTGGTATCTGTTTTATTGCGGCAGCGGCAGCGGCAGCTAG	YFLCTKWNYGRWYLFYCGSGSGS*
ATGTTTGTGCGGTGGGATTTTCTGCCGGATGGGAAGGAATATTCGACGTGCGGCAGCGGCAGCGGCAGCTAG	YFVRWDFLPDGKEYSTCGSGSGS*
ATGTTTGTTTGTTTTTATTTTATTGTGGGTAAGCTTTCTAATTATAGTTGCGGCAGCGGCAGCGGCAGCTAG	YFVCFYFIVGKLSNYSCGSGSGS*
ATGTTTGTTTGTTTTTATTTTATTGAGGGTAAGCTTTCTAATTATAGCTGCGGCAGCGGCAGCGGCAGCTAG	YFVCFYFIEGKLSNYSCGSGSGS*
ATGAGTAGGTTTTGTCTGAAGGCTGTTCCGCATCTGAGGGTGTAGGCCTGCGGCAGCGGCAGCGGCAGCTAG	YSRFCLKAVPHLRV*ACGSGSGS*
ATGGTTGGTTATTTTGATGTTACTGGGTTTTATAAGCCTACTTAGGGCTGCGGCAGCGGCAGCGGCAGCTAG	YVGYFDVTGFYKPT*GCGSGSGS*
ATGTTTTTGTGTAGTACGGGGAGTGATGGTTACTTGCAGCTATATCGCTGCGGCAGCGGCAGCGGCAGCTAG	YFLCSTGSDGYLQLYRCGSGSGS*
ATGTTTTTGATTCAGTATTTTGATAAGGATCGGTATCGTGCGATTTACTGCGGCAGCGGCAGCGGCAGCTAG	YFLIQYFDKDRYRAIYCGSGSGS*
ATGTTTCTTTGTCAGCGTTTTCATGATGATATTTATGAGCTGTGGTATTGCGGCAGCGGCAGCGGCAGCTAG	YFLCQRFHDDIYELWYCGSGSGS*
ATGTTTGTTTGTTTTTATTTTATTGAGGGTAAGCTTTCTAATTATAGTTGCGGCAGCGGCAGCGGCAGCTAG	YFVCFYFIEGKLSNYSCGSGSGS*
ATGTTTGTTCGTTTTTATTTTATTGAGGGTAAGCTTTCTAATTATAGTTGCGGCAGCGGCAGCGGCAGCTAG	YFVRFYFIEGKLSNYSCGSGSGS*
ATGATTGTGCGGTGGTATTTTCTGTCGGATGGGACGGCGTATTCAACGTGCGGCAGCGGCAGCGGCAGCTAG	YIVRWYFLSDGTAYSTCGSGSGS*
ATGTTTTTGTGTACGAAGTGGAATTATGGTCGTTGGTATCTGTTTTACTGCGGCAGCGGCAGCGGCAGCTAG	YFLCTKWNYGRWYLFYCGSGSGS*
ATGTTTTTGTGTACGAAGTGGAATTATGGTCGTTGGTATCTGTTTTATTGCGGCAGCGGCAGCGGCAGCTAG	YFLCTKWNYGRWYLFYCGSGSGS*
ATGTTTCTTTGTCAGCGTTGTCATGATGATATTTATCAGCTGTGTCGTTGCGGCAGCGGCAGCGGCAGCTAG	YFLCQRCHDDIYQLCRCGSGSGS*
ATGTTATTGTGTCAGGAGTTTAAGGCTAGGATTTATTATGCGAGTTACTGCGGCAGCGGCAGCGGCAGCTAG	YLLCQEFKARIYYASYCGSGSGS*
ATGTTTTTGATTCAGTATTTTGATAAGGATCGGTTTCGTGCGATTTATTGCGGCAGCGGCAGCGGCAGCTAG	YFLIQYFDKDRFRAIYCGSGSGS*
ATGTTTGTTTGTTTTTATTTTATTGAGGGTAAGCTTTCTAATTATAGCTGCGGCAGCGGCAGCGGCAGCTAG	YFVCFYFIEGKLSNYSCGSGSGS*
ATGTTTGTGCGGTGGTATTTTCTGCCGGATGGGAAGGTGTATTCGACATGCGGCAGCGGCAGCGGCAGCTAG	YFVRWYFLPDGKVYSTCGSGSGS*
ATGCTTGTTGATCATCGTCATTCTAGGTCGGTGTGTCATTGGTTGCACTGCGGCAGCGGCAGCGGCAGCTAG	YLVDHRHSRSVCHWLHCGSGSGS*
ATGTTTTTGATTCAGTATTTTGATAAGGATCGGTTTCGTGCGATTTATTGCGGCAGCGGCAGCGGCAGCTAG	YFLIQYFDKDRFRAIYCGSGSGS*
ATGTTTGTTTGTTTTAAGTTTTATAATCAGAGGCTTTTTTCGTCGTATTGCGGCAGCGGCAGCGGCAGCTAG	YFVCFKFYNQRLFSSYCGSGSGS*
ATGTTTGTGCGGCGGTATTTTCTGCCGGATGGGAAGGTGTATTCGACTTGCGGCAGCGGCAGCGGCAGCTAG	YFVRRYFLPDGKVYSTCGSGSGS*
ATGTTTGTGAATTGGTATTGGCATGGTGAGAAGCTTTTTTATAGGTATTGCGGCAGCGGCAGCGGCAGCTAG	YFVNWYWHGEKLFYRYCGSGSGS*
ATGTTTGTGTTGTTTTATATTAAGCATGGGCTTGTTGCATATCGTTATTGCGGCAGCGGCAGCGGCAGCTAG	YFVLFYIKHGLVAYRYCGSGSGS*
ATGTTTGTTTGTTTTAAGTTTTATAATCAGAGGCTTTTTTCGTCGTATTGCGGCAGCGGCAGCTAG	YFVCFKFYNQRLFSSYCGSGS*
ATGTTTTTGTGTACGAAGTGGAATTATGGTCGTTGGTATCTGTTTTACTGCGGCAGCGGCAGCGGCAGCTAG	YFLCTKWNYGRWYLFYCGSGSGS*
ATGTTTGTTTGTTTTTATTTTATTGAGGGTAAGCTTTCTAATTATAGGTGCGGCAGCGGCAGCGGCAGCTAG	YFVCFYFIEGKLSNYRCGSGSGS*
ATGTTTGTTTGTTTTTATTTTATTGAGGGTAAGCTTTCTAATTATAGTTGCGGCAGCGGCAGCGGCAGCTAG	YFVCFYFIEGKLSNYSCGSGSGS*
ATGTTTTTGTGTACGAAGTGGAATTATGGTCGTTGGTATCTGTTTTATTGCGGCAGCGGCAGCGGCAGCTAG	YFLCTKWNYGRWYLFYCGSGSGS*
ATGTTTTTTTGTTTGTATTTTCATAAGGATCGGCTTCTTGCATTTTGGTGCGGCAGCGGCAGCGGCAGCTAG	YFFCLYFHKDRLLAFWCGSGSGS*
ATGTTTGTTTGTTTTTATTTTATTGAGGGTAAGCTTTCTAATTATAGTTGCGGCAGCGGCAGCGGCAGCTAG	YFVCFYFIEGKLSNYSCGSGSGS*
ATGTTTGTTTGTTTTTATTTTGTTGAGGGGAAGCTTTCTAATTATAGCTGCGGCAGCGGCAGCGGCAGCTAG	YFVCFYFVEGKLSNYSCGSGSGS*
ATGTTTGTTTGTTTTTATTTTATTGAGGGTAAGCTTTCTAATTATAGCTGCGGCAGCGGCAGCGGCAGCTAG	YFVCFYFIEGKLSNYSCGSGSGS*
ATGTTTGTTTGTTTTAAGTTTTATAATCAGAGGCTTTTCTCGTCGTATTGCGGCAGCGGCAGCGACAGCTAG	YFVCFKFYNQRLFSSYCGSGSDS*
ATGTTCGTTTGTTTTTATTTTATTGAGGGTAAGCTTTCTAATTATAGTTGCGGCAGCGGCAGCGGCAGCTAG	YFVCFYFIEGKLSNYSCGSGSGS*
ATGTTTGTTTGTTTTTATTTTATTGAGGGTAAGCTTTCTAATTATAGCTGCGGCAGCGGCAGCGGCAGCTAG	YFVCFYFIEGKLSNYSCGSGSGS*
ATGTTTGTGCGGTGGTATTTTCTGCAGGATGGGAAGGTGTATTCGACGTGCGGCAGCGGCAGCGGCAGCTAG	YFVRWYFLQDGKVYSTCGSGSGS*
ATGTTTCTTCGTCAGCGTTTTCATGATGATATTTATGAGCTGTAGCGCTGCGGCAGCGGCAGCGGCAGCTAG	YFLRQRFHDDIYEL*RCGSGSGS*
ATGTGTTTGTGTACGAAGTGGAATTATGGTCGTTGGTATCTGTTTTATTGCGGCAGCGGCAGCGGCAGCTAG	YCLCTKWNYGRWYLFYCGSGSGS*
ATGTTTGTGCGGTGGTATTTTCTGCCGGATGTGAAGGTGTAGTCGACGTGCGGCAGCGGCAGCGGCAGCTAG	YFVRWYFLPDVKV*STCGSGSGS*
ATGTTTGTGGTGAGTTATTTTATTGCTGGTCGGTTTTATGCTCGTTATTGCGGCAGCGGCAGCGGCAGCTAG	YFVVSYFIAGRFYARYCGSGSGS*
ATGTTTTTGTCTTATCGGCTTGTTGTTGGTCGTTTGTTTATTTTGTATTGCGGCAGCGGCAGCGGCAGCTAG	YFLSYRLVVGRLFILYCGSGSGS*
ATGTTTGTTTGTTTTTATTTTATTGAGGGTAAGCTTTCTAATTATAGTTGCGGCAGCGGCAGCGGCAGCTAG	YFVCFYFIEGKLSNYSCGSGSGS*
ATGTTTGTTTGTTTTTATTTTATTGAGGGTAAGCTTTCTAATTATAGCTGCGGCAGCGGCAGCGGCAGCTAG	YFVCFYFIEGKLSNYSCGSGSGS*
ATGATTATTTTTAATTGGTATTGGGATGCGGAGGGTGCTTATCGTTTTTGCGGCAGCGGCAGCGGCAGCTAG	YIIFNWYWDAEGAYRFCGSGSGS*
ATGTTTTTGTGTCATACTTGGTATAATGGGAGGGTGACTCTTTTTTTCTGCGGCAGCGGCAGCGGCAGCTAG	YFLCHTWYNGRVTLFFCGSGSGS*
ATGTTTGGTTGTTTTAAGTTTTATAATCAGAGGCTTTTTTCGTCGTACTGCGGCAGCGGCAGCGGCAGCTAG	YFGCFKFYNQRLFSSYCGSGSGS*
ATGTTTCTTTGTCAGCGTTTTCATGATGATATTTATGAGCTGTGGCGCTGCGGCAGCGGCAGCGGCAGCTAG	YFLCQRFHDDIYELWRCGSGSGS*
ATGTTTTTGTGTACGAAGTGGAATTATGGTAGTTGGTATCTGTTTTACTGCGGCAGCGGCAGCGGCAGCTAG	YFLCTKWNYGSWYLFYCGSGSGS*
ATGTTTGTGCAGGGTTTTTTGACTCCTCGTGGGAATATTCTTGCGTCCTGCGGCAGCGGCAGCGGCAGCTAG	YFVQGFLTPRGNILASCGSGSGS*
ATGTTTCTTTGTCAGCGTTTTCATGATGATATTTATGAGCTGTGGCGTTGCGGCAGCGGCAGCGGCAGCTAG	YFLCQRFHDDIYELWRCGSGSGS*
ATGTTTGTGAGTTGGTATTGGCATGCTGAGAAGCTTTTTTATAGGTATTGCGGCAGCGGCAGCGGCAGCTAG	YFVSWYWHAEKLFYRYCGSGSGS*
ATGTTTGTTTGTTTTAAGTTTTATAATCAGAGGCTTTTTTCGTCGTATTGCGGCAGCGGCAGCGGCAGCTAG	YFVCFKFYNQRLFSSYCGSGSGS*
ATGTTTCTTTGTCAGCGTTTTCATGATGATATTTATGAGCTGTGGCGCTGCGGCAGCGGCAGCGGCAGCTAG	YFLCQRFHDDIYELWRCGSGSGS*
ATGTTTGTGAATTGGTATTGGCATGGTGAGAAGCTTTTTTATAGGTACTGCGGCAGCGGCAGCGGCAGCTAG	YFVNWYWHGEKLFYRYCGSGSGS*
ATGTTTGTTTGTTTTTATTTTATTGAGGGTAAGCTTTCTAATTATAGGTGCGGCAGCGGCAGCGGCAGCTAG	YFVCFYFIEGKLSNYRCGSGSGS*
ATGTTTGTGAAGGGTTTTTGAACTGCTCGTGGGTATATTCTTGAGTATTGGGCAGCGGCAGCGGCAGCTAG	YFVKGF*TARGYILEYWAAAAAA
ATGTTTGTTTGTTTTTATTTTATTGAGGGTAAGCTTTCTAATTATAGTTGCGGCAGCGGCAGCGGCAGCTAG	YFVCFYFIEGKLSNYSCGSGSGS*
ATGTTTTTGTGTTATAGGTTTATTGATGGTCGTTTGTTTATTAAGTATTGCGGCAGCGGCAGCGGCAGCTAG	YFLCYRFIDGRLFIKYCGSGSGS*
ATGTTTGTTTGTTTTTATTTTATTGAGGGTAAGCTTTCTAATTATAGTTGCGGCAGCGGCAGCGGCAGCTAG	YFVCFYFIEGKLSNYSCGSGSGS*
ATGTTTTTGTGTAATACGTGGTATAATTGGCGGCTGCGGCTTGTTTATTGCGGCAGCGGCAGCGGCAGCTAG	YFLCNTWYNWRLRLVYCGSGSGS*
ATGTTTGGGAATTGGCATTGGCATGGTGAGAAGCTTTTTTATAGGTATTGCGGCAGCGGCAGCGGCAGCTAG	YFGNWHWHGEKLFYRYCGSGSGS*
ATGTTTCTTTGTCAGCGTTTTCATGATGATATTTATGAGCTGTGGCGTTGCGGCAGCGGCAGCGGCAGCTAG	YFLCQRFHDDIYELWRCGSGSGS*
ATGTTTATTTTGCAGATGTGGAATGATGGTTGATATAGTATTAAGTACTGCGGCAGCGGCAGCGGCAGCTAG	YFILQMWNDG*YSIKYCGSGSGS*
ATGTTTGTTTGTTTTAAGTTTTATAACCAGAGGCTTTTTTCGTCGTACTGCGGCAGCGGCAGCGGCAGCTAG	YFVCFKFYNQRLFSSYCGSGSGS*
ATGTTTGTTTGTTTTAAGTTTTATAATCAGAGGCTTTTTTCGTCGTATTGCGGCAGCGGCAGCGGCAGCTAG	YFVCFKFYNQRLFSSYCGSGSGS*
ATGTTTGTTTGTTTTTATTTTATTGAGGGTAAGCTTTCTAATTATAGCTGCGGCAGCGGCAGCGGCAGCTAG	YFVCFYFIEGKLSNYSCGSGSGS*
ATGTTTTTGTGTACGAAGTGGTATTAAGGTCGTTGGTATCTGATTTATTGCGGCAGCGGCAGCGGCAGCTAG	YFLCTKWY*GRWYLIYCGSGSGS*
ATGGTTCTTTGTCCGCGGTTTCATGAGGATATTTATTAGCTTTTGCAGTGCGGCAGCGGCAGCGGCAGCTAG	YVLCPRFHEDIY*LLQCGSGSGS*
ATGTTTTTGTGTAGTGCGTGGTATAATTGGCGGCTGCGGCTTGTTTATTGCGGCAGCGGCAGCGGCAGCTAG	YFLCSAWYNWRLRLVYCGSGSGS*
ATGTTTTTGTTTCATCGGTGGGTGTCGGGTAAGCTGTATACGGATTATTGCGGCAGCGGCAGCGGCAGCTAG	YFLFHRWVSGKLYTDYCGSGSGS*
ATGTTTGTGTGTACGAGGTGGAATTATGGTCGTTTTTATCTGTTTTATTGCGGCAGCGGCAGCGGCAGCTAG	YFVCTRWNYGRFYLFYCGSGSGS*
ATGTTTTTGTGTTATCGGTTCATTGATGGTCGTTTGTCTATTTTGTACTGCGGCAGCGGCAGCGGCAGCTAG	YFLCYRFIDGRLSILYCGSGSGS*
ATGTTTCTTTGTCAGCGTTTTCATGATGATATTTATGAGCTGTGGCGTTGCGGCAGCGGCAGCGGCAGCTAG	YFLCQRFHDDIYELWRCGSGSGS*
ATGTTTGTGTGTTGGTATTGGATTCATGGTTCTGTTAAGGCGTCTTCGTGCGGCAGCGGCAGCGGCAGCTAG	YFVCWYWIHGSVKASSCGSGSGS*
ATGTTTTTGTGTACGAAGTGGAATTATGGTCGTTGGTATCTGTTTTATTGCGGCAGCGGCAGCGGCAGCTAG	YFLCTKWNYGRWYLFYCGSGSGS*
ATGTTTTTGTGTAGTGCGTGGTATAATTGGCGGCTGCGGCTTGTTTATTGCGGCAGCGGCAGCGGCAGCTAG	YFLCSAWYNWRLRLVYCGSGSGS*
ATGTTTTTGTGTTATCGGTTTATTGATGGTCGTTTGTTTATTTTGTACTGCGGCAGCGGCAGCGGCAGCTAG	YFLCYRFIDGRLFILYCGSGSGS*
ATGTTTCTGTGTAATACTTGGTTGAATGATTATTTTCATTTGCGGATTTGCGGCAGCGGCAGCGGCAGCTAG	YFLCNTWLNDYFHLRICGSGSGS*
ATGTTTCTTTGTCAGCGTTTTCATGATGATATTTATGAGCTGTGGCGTTGCGGCAGCGGCAGCGGCAGCTAG	YFLCQRFHDDIYELWRCGSGSGS*
ATGTTTTTGTGTACGAAGTGGAATTATGGTCGTCGGTATCTGTTTTATTGCGGCAGCGGCAGCGGCAGCTAG	YFLCTKWNYGRRYLFYCGSGSGS*
ATGTTTCTTTGTCAGCGTTTTCATGATGATATTTATGAGCTGTGGCGCTGCGGCAGCGGCAGCGGCAGCTAG	YFLCQRFHDDIYELWRCGSGSGS*
ATGCTTTTTTGTGATCGGATTAGTGATTCGGTTTGTTCGTTTTTTACTTGCGGCAGCGGCAGCGGCAGCTAG	YLFCDRISDSVCSFFTCGSGSGS*
ATGTTTTTGTGTTATCGGTTTATCGATGGTCGTTTGTTTATTTTGTATTGCGGCAGCGGCAGCGGCAGCTAG	YFLCYRFIDGRLFILYCGSGSGS*
ATGTTTTTGTGTACGGAGTGGAATTAAGGTCGTTGGTATCTGTTTTATTGCGGCAGCGGCAGCTAG	YFLCTEWN*GRWYLFYCGSGS*
ATGTTTCTTTGTCAGCGTTTTCATGATGATATTTATGAGCTGTGGCGCTGCGGCAGCGGCAGCGGCAGCTAG	YFLCQRFHDDIYELWRCGSGSGS*
ATGTTTTTGTGTACGAAGTGGAATTATGGCCGTTGGTATCTGTTTTACTGCGGCAGCGGCAGCGGCAGCTAG	YFLCTKWNYGRWYLFYCGSGSGS*
ATGTTTGTTTGTTTTAAGTTTTATAATCAGAGGCTTTTTTCGTCGTATTGCGGCAGCGGCAGCGGCAGCTAG	YFVCFKFYNQRLFSSYCGSGSGS*
ATGTTTTTGACTTGGTATTTTGGTTTTATTAGGTTTTATGAGATTTTTTGCGGCAGCGGCAGCGGCAGCTAG	YFLTWYFGFIRFYEIFCGSGSGS*
ATGTTTGTTTGTTTTAAGTTTTATAATCAGAGGCTTTTTTCGTCGTACTGCGGCAGCGGCAGCGGCAGCTAG	YFVCFKFYNQRLFSSYCGSGSGS*
ATGTTTGTGAATTGGTATTGGCATGGTGAGAAGCTTTTTTATAGGTATTGCGGCAGCGGCAGCGGCAGCTAG	YFVNWYWHGEKLFYRYCGSGSGS*
ATGTTTGTGAATTGGTATTGGCATGGTGAGAAGCTTTTTTATAAGTATTGCGGCAGCGGCAGCGGCAGCTAG	YFVNWYWHGEKLFYKYCGSGSGS*
ATGTTTGTGAATTGGTATTGGCATGGTGATAATCTTTTTTATAGGTATTGCGGCAGCGGCAGCGGCAGCTAG	YFVNWYWHGDNLFYRYCGSGSGS*
ATGTTTGTGTGTCAGCAGTTTAAGGCTAGGATTTATTATGCGAGTTATTGCGGCAGCGGCAGCGGCAGCTAG	YFVCQQFKARIYYASYCGSGSGS*
ATGAGTAGGTATTGTCTGACTGCTTTTCCGCATCTGAGGTTGTATGCCTGCGGCAGCGGCAGCGGCAGCTAG	YSRYCLTAFPHLRLYACGSGSGS*
ATGTTTGTTTGTTTTTATTTTATTGAGGGTAAGCTTTCTAATTATAGTTGCGGCAGCGGCAGCGGCAGCTAG	YFVCFYFIEGKLSNYSCGSGSGS*
ATGTTTCAGTGTTTTATGTTTTATAATCAGAGGCTTTTTACGACTTATTGCGGCAGCGGCAGCGGCAGCTAG	YFQCFMFYNQRLFTTYCGSGSGS*
ATGTTTCTTTGTCAGCGGTTTCAAGATGATATTTATGAGCTGGGGCGCTGCGGCAGCGGCAGCGGCAGCTAG	YFLCQRFQDDIYELGRCGSGSGS*
ATGTTTGTTTGTTTTAAGTTTTATAATCAGAGGCTTTTTTCGTTTTATTGCGGCAGCGGCAGCGGCAGCTAG	YFVCFKFYNQRLFSFYCGSGSGS*
ATGTTTGTGAATTGGTATTGGCATGGTGCGAAGCTTTTTTATAGGTACTGCGGCAGCGGCAGCGGCAGCTAG	YFVNWYWHGAKLFYRYCGSGSGS*
ATGTTTGTTTGTTTTTATTTTATTGAGGGGAAGCTTTCTAATTATAGTTGCGGCAGCGGCAGCGGCAGCTAG	YFVCFYFIEGKLSNYSCGSGSGS*
ATGTTTGTGTGTTGGTATTGGATTCATGGTTCTGTTAAGGCGTCTTCGTGCGGCAGCGGCAGCGGCAGCTAG	YFVCWYWIHGSVKASSCGSGSGS*
ATGTTTGTGAATTGGTATTGGCATGGTGAGAAGCTTTTTTATAGGTACTGCGGCAGCGGCAGCGGCAGCTAG	YFVNWYWHGEKLFYRYCGSGSGS*
ATGTTTGTTAGTTTTTATTTTATTGAGGGTACGCTTTCTAATTATAGTTGCGGCAGCGGCAGCGGCAGCTAG	YFVSFYFIEGTLSNYSCGSGSGS*
ATGAGTAGGTATTGTCTGACTGCTTTTCAGCATCTGAGGTTGTATGCTTGCGGCAGCGGCAGCGGCAGCTAG	YSRYCLTAFQHLRLYACGSGSGS*
ATGTTTGCGTATTGGTATTGGCATGGTGAGAAGCTTTTTTATAGGTACTGCGGCAGCGGCAGCGGCAGCTAG	YFAYWYWHGEKLFYRYCGSGSGS*
ATGTTTGTGAATTGGTATTGGCATGGTGAGAAGCTTTTTTATAGGTATTGCGGCAGCGGCAGCGGCAGCTAG	YFVNWYWHGEKLFYRYCGSGSGS*
ATGTTTCTGAGGACTTATTTTAAGGATGGGTTTTTTTATCAGATGTACTGCGGCAGCGGCAGCGGCAGCTAG	YFLRTYFKDGFFYQMYCGSGSGS*
ATGTTTGTTTGTTTTAAGTTTTATAATCAGAGGCTTTTTTCGTCGTACTGCGGCAGCGGCAGCGGCAGCTAG	YFVCFKFYNQRLFSSYCGSGSGS*
ATGTTTTTTTGTTTTAAGTTTTATAATCAGAGTCTTTTTTCATCGTATTGCGGCAGCGGCAGCGGCAGCTAG	YFFCFKFYNQSLFSSYCGSGSGS*
ATGTTTTTGTGTCAGGAGTTTAAGGATAGGATTTATTATGCGAGTTATTGCGGCAGCGGCAGCGGCAGCTAG	YFLCQEFKDRIYYASYCGSGSGS*
ATGTTTGTTTGTTTTTATTTTATTGAGGGTAAGCTTTCTAATTATAGCTGCGGCAGCGGCAGCGGCAGCTAG	YFVCFYFIEGKLSNYSCGSGSGS*
ATGTTTGTTTGTTTTAAGTTTTATAATCAGAGGCTTTTTTCGTCGTACTGCGGCAGCGGCAGCGGCAGCTAG	YFVCFKFYNQRLFSSYCGSGSGS*
ATGTTTTTGTTTCATCGGTGGGTGTCGGGTAAGCTGTATACGGATTATTGCGGCAGCGGCAGCGGCAGCTAG	YFLFHRWVSGKLYTDYCGSGSGS*
ATGTTTGTTTGTTTTTATTTTATAGAGGGTAAGCTCTCTAATTATAGCTGCGGCAGCGGCAGCGGCAGCTAG	YFVCFYFIEGKLSNYSCGSGSGS*
ATGGATTTGAGTATTTATTGGTGTGGTAGTACTGTTTGTTATAGTTGGTGCGGCAGCGGCAGCGGCAGCTAG	YDLSIYWCGSTVCYSWCGSGSGS*
ATGTTTGTTTGTTTTTATTTTATTGAGGGTAAGCTTTCTAATTATAGTTGCGGCAGCGGCAGCGGCAGCTAG	YFVCFYFIEGKLSNYSCGSGSGS*
ATGTTTCTTTGGCATCGTTTTCATGATGATACTTATGATCTGTGGCTCTGCGGCAGCGGCAGCGGCAGCTAG	YFLWHRFHDDTYDLWLCGSGSGS*
ATGTTTCTTTGTCAGCGTTTTCGTGATGATATTTTTGAGCTGTGGCGTTGCGGCAGCGGCAGCGGCAGCTAG	YFLCQRFRDDIFELWRCGSGSGS*
ATGTTTGTTTGTCTGAACTTTTGGCAGGATTGTTGTTAGGTTTTGTTTTGCGGCAGCGGCAGCGGCAGCTAG	YFVCLNFWQDCC*VLFCGSGSGS*
ATGTTTTTGTGTTATCGGTTTATCGGTGGTCGTTTGTTTATTTTGTATTGCGGCAGCGGCAGCGGCAGCTAG	YFLCYRFIGGRLFILYCGSGSGS*
ATGTTTCTTTGTCAGCGTTTTCATGATGATATTTATGAGCTGTGGCGTTGCGGCAGCGGCAGCGGCAGCTAG	YFLCQRFHDDIYELWRCGSGSGS*
ATGTTTGTTTGTAGTACTTGGATTAATAGGATTTTTTATTTGTCGCGCTGCGGCAGCGGCAGCGGCAGCTAG	YFVCSTWINRIFYLSRCGSGSGS*
ATGTTTTTGTGTACGAAGTGGAATTATGGTCGTTGGTATCTGTTTTATTGCGGCAGCGGCAGCGGCAGCTAG	YFLCTKWNYGRWYLFYCGSGSGS*
ATGTTTGTTTGTTTTAAGTTTTTTAAGCAGAGGCTTTTTACGTCGTACTGCGGCAGCGGCAGCGGCAGCTAG	YFVCFKFFKQRLFTSYCGSGSGS*
ATGTGTACGCGTGTTGTGTATGTTGGTAATTTTCAGTGTGAGTTTAGCTGCGGCAGCGGCAGCGGCAGCTAG	YCTRVVYVGNFQCEFSCGSGSGS*
ATGTTTTTGATTCAGTATTTTGATAAGGATCGGTTTCGTGCGACTTACTGCGGCAGCGGCAGCGGCAGCTAG	YFLIQYFDKDRFRATYCGSGSGS*
ATGTTTGTTTGTCTGAATTTTTGGCAGGATAGTCGTTATGTTTTGATCTGCGGCAGCGGCAGCGGCAGCTAG	YFVCLNFWQDSRYVLICGSGSGS*
ATGTTTGTTTGTTTTTATTTTATTGAGGGTAAGCTTTCTAATTATAGTTGCGGCAGCGGCAGCGGCAGCTAG	YFVCFYFIEGKLSNYSCGSGSGS*
ATGTTTGTGAATTGGTATTGGCATGGTGAGAAGCTTTTTTATAGGTATTGCGGCAGCGGCAGCGGCAGCTAG	YFVNWYWHGEKLFYRYCGSGSGS*
ATGTTTTTGTGTTATCGGTTTATTGATGGTCGTTTGTTTATTTTATACTGCGGCAGCGGCAGCGGCAGCTAG	YFLCYRFIDGRLFILYCGSGSGS*
ATGTTTGTTTGTTTTAAGTTTTATAATCAGAGGCTTTTTTCGTCGTATTGCGGCAGCGGCAGCGGCAGCTAG	YFVCFKFYNQRLFSSYCGSGSGS*
ATGTTTGTTTGTTTTTATTTTATAGAGGGTAAGCTTTCTAATTATAGTTGCGGCAGCGGCAGCGGCAGCTAG	YFVCFYFIEGKLSNYSCGSGSGS*
ATGTTTGTTTGTTTTTATTTTATTGATGGTAAGCTTTCTAATTATAGGTGCGGCAGCGGCAGCGGCAGCTAG	YFVCFYFIDGKLSNYRCGSGSGS*
ATGTTTTTGTGTTATCGGTTTATTGATGGTCGTTTGTTTATTTTGTACTGCGGCAGCGGCAGCGGCAGCTAG	YFLCYRFIDGRLFILYCGSGSGS*
ATGTTTTTTAAGGATAAGTTTGAGAATGGTGTTTATGTTGCTTGTTATTGCGGCAGCGGCAGCGGCAGCTAG	YFFKDKFENGVYVACYCGSGSGS*
ATGTTTTTGATTCAGTATTTTGATAAGGATCGGTTTCGAGCGATTTATTGCGGCAGCGGCAGCGGCAGCTAG	YFLIQYFDKDRFRAIYCGSGSGS*
ATGTTTGGTTGTTTTAAGTTTTATAATCAGAGGCTTTTTTCGTCGTATTGCGGCCGCGGCAGCGGCAGCTAG	YFGCFKFYNQRLFSSYCGRGSGS*
ATGTTTTATTGTTGGACGTTTCTTGATGGGCATTATGCAGGTTGGATTTGCGGCAGCGGCAGCGGCAGCTAG	YFYCWTFLDGHYAGWICGSGSGS*
ATGTTTGTTTGTAGTACTTGGATTAATAGGATTTTTTATTTGTCGCGTTGCGGCAGCGGCAGCGGCAGCTAG	YFVCSTWINRIFYLSRCGSGSGS*
ATGTTTTTGTGTACGAAGTGGAATTATGGTCGTTGGTATCTGTTTTATTGCGGCAGCGGCAGCGGCAGCTAG	YFLCTKWNYGRWYLFYCGSGSGS*
ATGTTTGTTTGCTTTAAGCTTTATAATCAGAGGCTTTTTTCGCCGTACTGCGGCAGCGGCAGCGGCAGCTAG	YFVCFKLYNQRLFSPYCGSGSGS*
ATGTTTTTGTGTACGAAGTGGAATTATGGTCGTTGGTATCTGTTTTATTGCGGCAGCGGCAGCGGCAGCTAG	YFLCTKWNYGRWYLFYCGSGSGS*
ATGGTTGTTTGGTTTAAGTTTTATAATCAGACGCTCTTTTCGTCGTACTGCGGCAGCGGCAGCGGCAGCTAG	YVVWFKFYNQTLFSSYCGSGSGS*
ATGTTTTTGTGTACGAAGTGGAATTATGGTCGCTGGTATCTGTTTTATTGCGGCAGCGGCAGCGGCAGCTAG	YFLCTKWNYGRWYLFYCGSGSGS*
ATGTTTTTGATTCAGTAATTTGATAAGGATCGGTTTCGTGCGATTTACTGCGGCAGCGGCAGCGGCAGCTAG	YFLIQ*FDKDRFRAIYCGSGSGS*
ATGTTTGTTTGTTTTAAGTTTTATAATCAGAGGCTTTTTTCGTCGCAGTGCGGCAGCGGCAGCGGCAGCTAG	YFVCFKFYNQRLFSSQCGSGSGS*
ATGTTTTTGTGCACGAAGTGGAATTATGGTCGTTGGTATCTGTTTTATTGCGGCAGCGGCAGCGGCAGCTAG	YFLCTKWNYGRWYLFYCGSGSGS*
ATGTTTTTGTGTACGAAGTGGAATTATGGTCGTTGGTATCTGTTTTATTGCGGCAGCGGCAGCGGCAGCTAG	YFLCTKWNYGRWYLFYCGSGSGS*
ATGTTTGTTTGTTTTTATTTTATTGAGGGTAAGCTTTCCAATTATAGTTGCGGCAGCGGCAGCGGCAGCTAG	YFVCFYFIEGKLSNYSCGSGSGS*
ATGTTTGTTTGTTCTAAGTTTTATAATCAGAGGCTTTTTTCGTCGTACTGCGGCAGCGGCAGCGGCAGCTAG	YFVCSKFYNQRLFSSYCGSGSGS*
ATGTTTGTTTGTTTTTATTTTATTGAGGGTAAGCTTTCTAATTATAGTTGCGGCAGCGGCAGCGGCAGCTAG	YFVCFYFIEGKLSNYSCGSGSGS*
ATGTTTTTGTGTACGAAGTGGAATTATGGCCGTTGGTATCTGTTTTATTGCGGCAGCGGCAGCGGCAGCTAG	YFLCTKWNYGRWYLFYCGSGSGS*
ATGTTTGTTTGTTTTTATTTTATTGAGGGTAAGCTTTCTAATTATAGTTGCGGCAGCGGCAGCGGCAGCTAG	YFVCFYFIEGKLSNYSCGSGSGS*
ATGTTTTTGTGTTATCGGTTTATTGATGGTCGTTTGTTTATTTTGTATTGCGGCAGCGGCAGCGGCAGCTAG	YFLCYRFIDGRLFILYCGSGSGS*
ATGTTTGTGAATTGGTATTGGCATGGTGAGAAGCTTTTTTATAGGTATTGCGGCAGCGGCAGCGGCAGCTAG	YFVNWYWHGEKLFYRYCGSGSGS*
ATGTTTGTTTGTTTTTATTTTAATGAGGGTAAGCTTTCTAATTATAGTTGCGGCAGCGGCAGCGGCAGCTAG	YFVCFYFNEGKLSNYSCGSGSGS*
ATGTTTCTGAGGTATGTCTGGCTGTCGGATAAGTTGCAGTTGCTTTACTGCGGCAGCGGCAGCGGCAGCTAG	YFLRYVWLSDKLQLLYCGSGSGS*
ATGTTTCTTTGTCAGCGTTTTCATGATGATATTTATGAGCTGTGGCGTTGCGGCAGCGGCAGCGGCAGCTAG	YFLCQRFHDDIYELWRCGSGSGS*
ATGTTTCTTTCTCAGCGTTTTCATGATGATAGTTATGATTTGAGGCATTGCGGCAGCGGCAGCGGCAGCTAG	YFLSQRFHDDSYDLRHCGSGSGS*
ATGTTTTTGATTCAGTATTTTGATAAGGATCGGTTTCGTGCGATTTATTGCGGCAGCGGCAGCGGCAGCTAG	YFLIQYFDKDRFRAIYCGSGSGS*
ATGTTTTTGTGTTATCGGTTTATTGATGGTCGTTTGTTTATTTTGTATTGCGGCAGCGGCAGCGGCAGCTAG	YFLCYRFIDGRLFILYCGSGSGS*
ATGTTTGTTCGTTGGTATTGGTCAGATGGGTTTGTGAGTTATTCGTTCTGCGGCAGCGGCAGCGGCAGCTAG	YFVRWYWSDGFVSYSFCGSGSGS*
ATGTTTGTTTGTTTTTATTTTATTGAGGGTAAGCTTTCTAATTATAGTTGCGGCAGCGGCAGCGGCAGCTAG	YFVCFYFIEGKLSNYSCGSGSGS*
ATGTTCGTGAATTGGTATTGGCATGGTGAGAAGCTTTTTTATAGGTACTGCGGCAGCGGCAGCGGCAGCTAG	YFVNWYWHGEKLFYRYCGSGSGS*
ATGTTTGTTTGTCTGAATTTTTGGCCGGATAGTCGATATGTTTTGATTTGCGGCAGCGGCAGCGGCAGCTAG	YFVCLNFWPDSRYVLICGSGSGS*
ATGTTTCTTTGTCAGCGTTTTCATGATGATATTTATGAGCTGTGGCGTTGCGGCAGCGGCAGCGGCAGCTAG	YFLCQRFHDDIYELWRCGSGSGS*
ATGTTTGTTTGTTTTAAGTTTTATAATCAGAGGCTTTTTTCGTCGTATTGCGGCAGCGGCAGCGGCAGCTAG	YFVCFKFYNQRLFSSYCGSGSGS*
ATGTTTTTGTGTTATCGGTTTATTGATGGTCGTTTGTTTATTTTGTATTGCGGCAGCGGCAGCGGCAGCTAG	YFLCYRFIDGRLFILYCGSGSGS*
ATGTTTGTTTGTTTTAAGTTTTATAATCAGAGGCTTTTTTCGTCGTATTGCGGCAGCGGCAGCGGCAGCTAG	YFVCFKFYNQRLFSSYCGSGSGS*
ATGTTTTTGTGTCAGGCGTTTAAGGCTAGGATTTATTATGCGAGTTATTGCGGCAGCGGCAGCGGCAGCTAG	YFLCQAFKARIYYASYCGSGSGS*
ATGTTGGATTGTCTTAAGCTTTTTAATCAGAGGCTTTTTTCATCGTATTGCGGCAGCGGCAGCGGCAGCTAG	YLDCLKLFNQRLFSSYCGSGSGS*
ATGTTTTTGTGTACGAAGTGGAATTATGGTCGTTGGCATCTGTTTTACTGCGGCAGCGGCAGCGGCAGCTAG	YFLCTKWNYGRWHLFYCGSGSGS*
ATGTTAGTGAAGGGTTTTTGGACTGCTCGTGGGTATATTCTTGAGTACTGCGGCAGCGGCAGCGGCAGCTAG	YLVKGFWTARGYILEYCGSGSGS*
ATGCTTGTGAATTGGAATTGGCATGGTGAGAAGCTTTTTTATAGGTATTGCGGCAGCGGCAGCGGCAGCTAG	YLVNWNWHGEKLFYRYCGSGSGS*
ATGTTTTTGTGTACGAAGTGGAATTATGGTCGTTGGTATCTGTTTTATTGCGGCAGCGGCAGCGGCAGCTAG	YFLCTKWNYGRWYLFYCGSGSGS*
ATGTTTGTTTGTTTTTATTTTATTGAGGGTAAGCTTTCTAATTATAGATGCGGCAGCGGCAGCGGCAGCTAG	YFVCFYFIEGKLSNYRCGSGSGS*
ATGTTTGATTGTTTTTATTTTACTGAGGGTAAGCTGTATAATTATATCTGCGGCAGCGGCAGCGGCAGCTAG	YFDCFYFTEGKLYNYICGSGSGS*
ATGTTTGTGCGGTGGTATTTTCTGCCGGATGGGAAGGTGTATTCGAGCTGCGGCAGCGGCAGCGGCAGCTAG	YFVRWYFLPDGKVYSSCGSGSGS*
ATGTTTTGGTGTAGGAAGTGGAAGTATGGTCGTTGGTATCAGGATTACTGCGGCAGCGGCAGCGGCAGCTAG	YFWCRKWKYGRWYQDYCGSGSGS*
ATGTTTGTTTGTTTTAAGTTTTATAATCAGAGGCTTTTTTCGTCGTATTGCGGCAGCGGCAGCGGCAGCTAG	YFVCFKFYNQRLFSSYCGSGSGS*
ATGTTTCTTTGGCAGCGTTGTCATGATGATATTTATGAGCTGTGGCGTTGCGGCAGCGGCAGCGGCAGCTAG	YFLWQRCHDDIYELWRCGSGSGS*
ATGTTTGTTTATTTTAAGTTTTATTATCAGAGGCTTTTTTCGCCGAATTGCGGCAGCGGCAGCGGCAGCTAG	YFVYFKFYYQRLFSPNCGSGSGS*
ATGTTTGTTTGTTTTTATTTTATTGAGGGTAAGCTTTCTAATTATAGCTGCGGCAGCGGCAGCGGCAGCTAG	YFVCFYFIEGKLSNYSCGSGSGS*
ATGTTTGTGAATTGGTATTGGCATGGTGAGAAGCTTTTTTATAGGTACTGCGGCAGCGGCAGCGGCAGCTAG	YFVNWYWHGEKLFYRYCGSGSGS*
ATGTCTGCGAATTGGCATTGGCATGGTGAGAAGCTTTTTTATAGGAATTGCGGCAGCGGCAGCGGCAGCTAG	YSANWHWHGEKLFYRNCGSGSGS*
ATGTTTGTTTGTTTTAAGTTTTATAATCAGAGGCTTTTTTCGTCGTACTGCGGCAGCGGCAGCGGCAGCTAG	YFVCFKFYNQRLFSSYCGSGSGS*
ATGTTTGTTTGTTTTTATTTTATTGAGGGTAAGCTTTCTAATTATAGCTGCGGCAGCGGCAGCGGCAGCTAG	YFVCFYFIEGKLSNYSCGSGSGS*
ATGTTTGTTTGTTTTTATTTTATTGAGGGTAAGCTCTCTCATTATAGCTGCGGCAGCGGCAGCGGCAGCTAG	YFVCFYFIEGKLSHYSCGSGSGS*
ATGTTGGTTTGTCATACGTGGACGAATGGTTAGGTTAGGTTGCATTATTGCGGCAGCGGCAGCGGCAGCTAG	YLVCHTWTNG*VRLHYCGSGSGS*
ATGTTTGTTTGTTTTAAGTTCTATAATCAGAGGCTTTTTTCGTCGTATTGCGGCAGCGGCAGCGGCAGCTAG	YFVCFKFYNQRLFSSYCGSGSGS*
ATGTTTGTTTGTTTTTATTTTATTGAGGGTAAGCTTTCTAATTATAGCTGCGGCAGCGGCAGCGGCAGCTAG	YFVCFYFIEGKLSNYSCGSGSGS*
ATGTTTCTGTGTTCGTGTTGGATTGGTAATTACTATGTTTTGACGTATTGCGGCAGCGGCAGCGGCAGCTAG	YFLCSCWIGNYYVLTYCGSGSGS*
ATGTTTGTGAATTGGTATTGGCATGGAGAGAAGCTATTTTATAGGTACTGCGGCAGCGGCAGCGGCAGCTAG	YFVNWYWHGEKLFYRYCGSGSGS*
ATGTTTTTGTGTACGAAGTGGAATTATGGTCGTTGGTATCTGTTTTATTGCGGCAGCGGCAGCGGCAGCTAG	YFLCTKWNYGRWYLFYCGSGSGS*
ATGTTTGTTTGTTTTTATTTTATTGAGGGTAAGCTTTCTAATTATAGCTGCGGCAGCGGCAGCGGCAGCTAG	YFVCFYFIEGKLSNYSCGSGSGS*
ATGTTTTTTTGTCAGTAGATTAAGTCTAGGACTAATTAGGCGAGTTATTGCGGCAGCGGCAGCGGCAGCTAG	YFFCQ*IKSRTN*ASYCGSGSGS*
ATGTTTGTTTGTTTTTATTTTATTGAGGGTAAGCTTTCTAATTATAGTTGCGGCAGCGGCAGCGGCAGCTAG	YFVCFYFIEGKLSNYSCGSGSGS*
ATGTTTTTGTGTTATCGGTTTATTGATGGTCGATTGTTTATTTTGTACTGCGGCAGCGGCAGCGGCAGCTAG	YFLCYRFIDGRLFILYCGSGSGS*
ATGTTTGTTTGTTTTTATTTTATTGAGGGTAAGCTTTCTAATTATAGCTGCGGCAGCGGCAGCGGCAGCTAG	YFVCFYFIEGKLSNYSCGSGSGS*
ATGTTTTTGATTCAGTATTTTGATTAGGATAGGTTTCGTGCGATTTATTGCGGCAGCGGCAGCGGCAGCTAG	YFLIQYFD*DRFRAIYCGSGSGS*
ATGTTTGTTTGTCTTAAGCTTTATAAGCAGAGGCTTTTTTCGTCGCATTGCGGCAGCGGCAGCAGCAGCTAG	YFVCLKLYKQRLFSSHCGSGSSS*
ATGTTTGTGATTTGGTATTGGCATGGTGAGACGCTTTTTTATTGGAATTGCGGCAGCGGCAGCGGCAGCTAG	YFVIWYWHGETLFYWNCGSGSGS*
ATGTTTCTTTGTTTGTGTTTTCTTGAGGGTAAGTTTTCTAATTATAGCTGCGGCAGCGGCAGCGGCAGCTAG	YFLCLCFLEGKFSNYSCGSGSGS*
ATGTTTTTGATTCAGTATTTTGATAAGGATCGGTTTCGTGCGATTTATTGCGGCAGCGGCAGCGGCAGCTAG	YFLIQYFDKDRFRAIYCGSGSGS*
ATGTTTGTTTGTTTTTATTTTATTGAGGGTAAGCTTTCTAATTATAGCTGCGGCAGCGGCAGCGGCAGCTAG	YFVCFYFIEGKLSNYSCGSGSGS*
ATGTTTGTGAAGGGTTTTTGGACTGCTCGTGGGCATATTCTTGAGAACTGCGGCAGCGGCAGCGGCAGCTAG	YFVKGFWTARGHILENCGSGSGS*
ATGTTTCTGTGTCAGGAGTTTAAGGCTAGGATTTATTATGCGAGTTACTGCGGCAGCGGCAGCGGCAGCTAG	YFLCQEFKARIYYASYCGSGSGS*
ATGTTTGTGAATTGGTATTGGCATGGTGAGAAGCTTTTTTATAGGTACTGCGGCAGCGGCAGCGGCAGCTAG	YFVNWYWHGEKLFYRYCGSGSGS*
ATGTTTGTTTGTTTTAAGTTTTATAATCAGACGCTTTTTTCGTCTAATTGCGGCAGCGGCAGCGGCAGCTAG	YFVCFKFYNQTLFSSNCGSGSGS*
ATGGTTAAGCGTTCTGGGTCTTCGTTTGCGACGCTGCATTGGGTTTTTTGCGGCAGCGGCAGCGGCAGCTAG	YVKRSGSSFATLHWVFCGSGSGS*
ATGTTTTTGTGTTATCGGTTTATTGATGGTCGTTTGTTTATTTTGTATTGCGGCAGCGGCAGCGGCAGCTAG	YFLCYRFIDGRLFILYCGSGSGS*
ATGTTTCTTTGTCTGCGTTTTCGTGATGATATTTATGAGCTGTGGCGTTGCGGCAGCGGCAGCGGCAGCTAG	YFLCLRFRDDIYELWRCGSGSGS*
ATGTTTTTGTGAACGACGTGGAATTATGGTCGTTGGTATCTGTTTTACTGCGGCAGCGGCAGCGGCAGCTAG	YFL*TTWNYGRWYLFYCGSGSGS*
ATGTTTTTGTGTACGAAGTGGAATTATGGTCGTTGGTATCTGTTTTATTGCGGCAGCGGCAGCGGCAGCTAG	YFLCTKWNYGRWYLFYCGSGSGS*
ATGTTTTTGTGTACGAAGTGGAATTATGGTCGTTGGTATCTGTTTTATTGCGGCAGCGGCAGCGGCAGCTAG	YFLCTKWNYGRWYLFYCGSGSGS*
ATGTTTGTTTGTTTTTATTTTATTGAGGGTAAGCTTTCTAATTATAACTGCGGCAGCGGCAGCGGCAGCTAG	YFVCFYFIEGKLSNYNCGSGSGS*
ATGTTTGTTTGTTTTAGGTTTTATAATCAGAGGCTTTTTTCGTCGTACTGCGGCAGCGGCAGCGGCAGCTAG	YFVCFRFYNQRLFSSYCGSGSGS*
ATGTTTGTTTGTTTTAAGTTTTATAATCAGAGGCTTTTTTCGTCGTATTGCGGCAGCGGCAGCGGCAGCTAG	YFVCFKFYNQRLFSSYCGSGSGS*
ATGTTTGTGAATTGGTATTGGCATGGTGAGAAGCTTTTTTATAGGTATTGCGGCAGCGGCAGCGGCAGCTAG	YFVNWYWHGEKLFYRYCGSGSGS*
ATGTTTGTTTGTTTTAAGTTTTATAATCAGAGGCTTTTTTCGTCGTATTGCGGCAGCGGCAGCGGCAGCTAG	YFVCFKFYNQRLFSSYCGSGSGS*
ATGTTTGTTTGTTTTTATTTTATTGAGGGTAAGCTTTCTAATTATAGCTGCGGCAGCGGCAGCGGCAGCTAG	YFVCFYFIEGKLSNYSCGSGSGS*
ATGCTGCTGCATTAGTATGAGCATGGTCAGAAGGTTTTTTATATGTACTGCGGCAGCGGCAGCGGCAGCTAG	YLLH*YEHGQKVFYMYCGSGSGS*
ATGTTTGTTGTGTGGTATGGGGAGAATGATATTATTCATTGGAAGAGGTGCGGCAGCGGCAGCGGCAGCTAG	YFVVWYGENDIIHWKRCGSGSGS*
ATGTTTTTGATTCAGTATTTTGATAAGGATCGGTTTCGTGCGATTTACTGCGGCAGCGGCAGCGGCAGCTAG	YFLIQYFDKDRFRAIYCGSGSGS*
ATGTTTTTGTGTTATCGGTTTATTGATGGACGTTTGTTTATTTCGTATTGCGGCAGCGGCAGCGGCAGCTAG	YFLCYRFIDGRLFISYCGSGSGS*
ATGTTTTATTGTTGGACGTTTCTTGATGGGCATTATGCGGGTTGGATCTGCGGCAGCGGCAGCGGCAGCTAG	YFYCWTFLDGHYAGWICGSGSGS*
ATGTTTGTTTGTTTTAAGTTTTATAATCAGAGGCTTTTTTCGTCGTATTGCGGCAGCGGCAGCGGCAGCTAG	YFVCFKFYNQRLFSSYCGSGSGS*
ATGTTTTTGATTCAGTATTTTGATAAGGATCGGTTTCGTGCGATTTATTGCGGCAGCGGCAGCGGCAGCTAG	YFLIQYFDKDRFRAIYCGSGSGS*
ATGTTTTTGTGGACGAAGTGGAATTATGGTCGTTGGTATCTGTTTTATTGCGGCAGCGGCAGCGGCAGCTAG	YFLWTKWNYGRWYLFYCGSGSGS*
ATGTTTGTTTGTTTTTATTTTATTGAGGGTAAGCTTTCAAGTTATAGTTGCGGCAGCGGCAGCGGCAGCTAG	YFVCFYFIEGKLSSYSCGSGSGS*
ATGTTTGTTTGTCTGAATTTTTGGCAGGATAGTCGTTATGTTTTGATCTGCGGCAGCGGCAGCGGCAGCTAG	YFVCLNFWQDSRYVLICGSGSGS*
ATGAGTAGGTATTGTCTGACTGCTTTTCCGCATCTGCGGTTGTATGCTTGCGGCAGCGGCAGCGGCAGCTAG	YSRYCLTAFPHLRLYACGSGSGS*
ATGAGTAGGTATTGTCTGACTGCTTTTCCGCATCTGAGGTTGTATGCCTGCGGCAGCGGCAGCGGCAGCTAG	YSRYCLTAFPHLRLYACGSGSGS*
ATGTTTGTTTGTTATGCTAATTGGCTTAATGAGATTTTTTCGTATGTCTGCGGCAGCGGCAGCGGCAGCTAG	YFVCYANWLNEIFSYVCGSGSGS*
ATGTTTTTGTGTATGAAGTGGAATTATGGTCGTTGGTATCTGTTTTACTGCGGCAGCGGCAGCGGCAGCTAG	YFLCMKWNYGRWYLFYCGSGSGS*
ATGTTTTTGATTCAGTATTTTGATAAGGATAGGATTCGTGCGATTTACTGCGGCAGCAGCTAG	YFLIQYFDKDRIRAIYCGSS*
ATGTTTTTGTGTACGAAGTGGAATTATGGTCGTTGGTATCTGTTTTATTGCGGCAGCGGCAGCTAG	YFLCTKWNYGRWYLFYCGSGS*
ATGTTTGTTTGTTTTAAGTTTTATAATCAAAGGCTTTTTTCGTCGTACTGCGGCAGCGGCAGCGGCAGCTAG	YFVCFKFYNQRLFSSYCGSGSGS*
ATGTTTTTGTGTACGAAGTGGAATTATGGTCGTTGGTATCTGGTTTATTGCGGCAGCGGCAGCGGCAGCTAG	YFLCTKWNYGRWYLVYCGSGSGS*
ATGCGTTATCATTTGGGTCCGTGGCCTTATTTGGAGTTGCGTGCTGAGTGCGGCAGCGGCAGCGGCAGCTAG	YRYHLGPWPYLELRAECGSGSGS*
ATGTTTTTGTGTTATCGGTTTATTGATGGTCGTTTGTTTATTTGGTATTGCGGCAGCGGCAGCGGCAGCTAG	YFLCYRFIDGRLFIWYCGSGSGS*
ATGTTTGTGCTTAATAGGTGGACTAATGGTAGGATTCAGCTGTATTATTGCGGCAGCGGCAGCGGCAGCTAG	YFVLNRWTNGRIQLYYCGSGSGS*
ATGTTTGTTTGTTTTAAGTTTTATAATCAGAGGCTTTTTTCGGCGTACTGCGGCAGCGGCAGCGGCAGCTAG	YFVCFKFYNQRLFSAYCGSGSGS*
ATGTTTGTTTGTTTTTATTTTATTGAGGGTAAGCTTTCTAATTATAGCTGCGGCAGCGGCAGCGGCAGCTAG	YFVCFYFIEGKLSNYSCGSGSGS*
ATGTTTCTTTGTCAGCGTTTTCATGATGATATTTATGAGCTGTGGCGTTGCGGCAGCGGCAGCGGCAGCTAG	YFLCQRFHDDIYELWRCGSGSGS*
ATGTTTTTGTGTAGTGCGTGGTATAATTGGCGGCTGCGGCTTGTTTATTGCGGCAGCGGCAGCGGCAGCTAG	YFLCSAWYNWRLRLVYCGSGSGS*
ATGTTTTTGTGTCATACTTGGTATAATGGGAGGGTGACTCTTTTTTTGTGCGGCAGCGGCAGCGGCAGCTAG	YFLCHTWYNGRVTLFLCGSGSGS*
ATGTTTGTTTGTTTTTATTTTATTGAGGGTAAGCTTTCTAATTATAGTTGCGGCAGCGGCAGCGGCAGCTAG	YFVCFYFIEGKLSNYSCGSGSGS*
ATGTTTTTGTGTTATCGGTTTATTGATGGACGTTTGTTTATTTTGTATTGCGGCAGCGGCAGCGGCAGCTAG	YFLCYRFIDGRLFILYCGSGSGS*
ATGTTTTTGTGTACGAAGTGGAATTATGGTCGTTGGTATCTGTTTTATTGCGGCAGCGGCAGCGGCAGCTAG	YFLCTKWNYGRWYLFYCGSGSGS*
ATGTTTGTTTGTTTTTATTTTATTGAGGGTAAGCTTTCTAATTATAGTTGCGGCAGCGGCAGCGGCAGCTAG	YFVCFYFIEGKLSNYSCGSGSGS*
ATGTTTGTTTGTTTTTATTTTATTGAGGGTAAGCTTTCTAATTATAGTTGCGGCAGCGGCAGCGGCAGCTAG	YFVCFYFIEGKLSNYSCGSGSGS*
ATGTTTTTGTGTACGAACTGGAATTATGGTCGTTGGTATCTGTTTTGTTGCGGCAGCGGCAGCGGCAGCTAG	YFLCTNWNYGRWYLFCCGSGSGS*
ATGTTTTTGTGTTATCGGTTTATTGATGGTCGTTTGTTTATTTTGTATTGCGGCAGCGGCAGCGGCAGCTAG	YFLCYRFIDGRLFILYCGSGSGS*
ATGTTTTTGATTCAGTATTTTGATGAGGATCGGTTTCGTGCGATTTATTGCGGCAGCGGCAGCGGCAGCTAG	YFLIQYFDEDRFRAIYCGSGSGS*
ATGTTTGTGTCGTGGAAGTGGTATGATGGTAGGCTTCTGGTTGAGCAGTGCGGCAGCGGCAGCGGCAGCTAG	YFVSWKWYDGRLLVEQCGSGSGS*
ATGTTTCTTTGTCAGCGTTTTCATGATGATACTTATGAGCTGTGGCGTTGCGGCAGCGGCAGCGGCAGCTAG	YFLCQRFHDDTYELWRCGSGSGS*
ATGTTTGTGAATTGGTATTGGCATGGTGAGAAGCTTTTTTATAGGTACTGCGGCAGCGGCAGCTAG	YFVNWYWHGEKLFYRYCGSGS*
ATGTTTGTGAATTGGTATTGTCATGGTGAGAAGCTTTTTTATAGCTGCGGCAGCGGCAGCGGCAGCTAG	YFVNWYCHGEKLFYSCGSGSGS*
ATGTTTGTTTGTTTTTATTTTATTGAGGGTAAGCTTTCTAATTATAGTTGCGGCAGCGGCAGCGGCAGTTAG	YFVCFYFIEGKLSNYSCGSGSGS*
ATGTTTTTGTGTCAGGAGTTTAAGGCTAGGATTTATTATGCTAGTTATTGCGGCAGCGGCAGCGGCAGCTAG	YFLCQEFKARIYYASYCGSGSGS*
ATGTTTGTGTAGTGGTTTTGGTTTAATAATCGGTTGGTGGCGCAGTCCTGCGGCAGCGGCAGCGGCAGCTAG	YFV*WFWFNNRLVAQSCGSGSGS*
ATGTTTGTTTGTTTTTATTTTATTGAGGGTAAGCTTTCTAATTATAGTTGCGGCAGCGGCAGCGGCAGCTAG	YFVCFYFIEGKLSNYSCGSGSGS*
ATGTTTGTGGAGGGGGTTGCGGCTGCTCGGGGGGAGAGTCGTGAGTATTGCGGCAGCGGCAGCGGCAGCTAG	YFVEGVAAARGESREYCGSGSGS*
ATGAGTAGGTATTGTCTGACTGCTTTTCCGCATCTGAGGTTGTATGCCTGCGGCAGCGGCAGCGGCAGCTAG	YSRYCLTAFPHLRLYACGSGSGS*
ATGTTTGTTTGTTTTAAGTTTTATAATCAGAGGCTTTTTTCGTCGTATTGCGGCAGCGGCAGCGGCAGCTAG	YFVCFKFYNQRLFSSYCGSGSGS*
ATGTTTGTTTGTTTTAAGTTTTATAATCAGAGGCTTTTTTCGTCGTACTGCGGCAGCGGCAGCGGCAGCTAG	YFVCFKFYNQRLFSSYCGSGSGS*
ATGTTTCTTCGTCAACGTTTTCTTGATCGTATTTATGAGCTGCTTCTCTGCGGCAGCGGCAGCGGCAGCTAG	YFLRQRFLDRIYELLLCGSGSGS*
ATGTTTTTGTTTACGTAGTCGAGTTATGGTTTTTAGGATCTGTTTTATTGCGGCAGCGGCAGCGGCAGCTAG	YFLFT*SSYGF*DLFYCGSGSGS*
ATGTCGCAGTGTTTTAAGTTTTATAATCGGAGGATTTATTCGACGGCTTGCGGCAGCGGCAGCGGCAGCTAG	YSQCFKFYNRRIYSTACGSGSGS*
ATGTTTGTTTGTTTTTATTTTATTGAGGGTAAGCTTTCTAATTATAGTTGCGGCAGCGGCAGCGGCAGCTAG	YFVCFYFIEGKLSNYSCGSGSGS*
ATGGTGAAGCTGATTTGGTTGAGGTCGGGTCTGGTTACTAGTTGGCGTTGCGGCAGCGGCAGCGGCAGCTAG	YVKLIWLRSGLVTSWRCGSGSGS*
ATGTTTGTTTGTTTTAGGTTTTATAATCAGAGGCTTTTTTCGTCGTACTGCGGCAGCGGCAGCGGCAGCTAG	YFVCFRFYNQRLFSSYCGSGSGS*
ATGTTTTTGTGTAGTGCGTGGTATAATTGTCGGCTGCGGCTTGTTTATTGCGGCAGCGGCAGCGGCAGCTAG	YFLCSAWYNCRLRLVYCGSGSGS*
ATGTTTTTGTGTACGAAGTGGAATTATGGTCGTTGGTATCTGTTTTATTGCGGCAGCGGCAGCGGCAGCTAG	YFLCTKWNYGRWYLFYCGSGSGS*
ATGTTTGTTTGTCTGAATTTTTGGCAGGATAGTCGTTATGTTTTGATTTGCGGCAGCGGCAGCGGCAGCTAG	YFVCLNFWQDSRYVLICGSGSGS*
ATGTTTGTGAATTGGTATTGGCATGGTGAGAAGCTTTTTTATAGGTATTGCGGCAGCGGCAGCGGCAGCTAG	YFVNWYWHGEKLFYRYCGSGSGS*
ATGTTTTTGTGTTATCGGTTTATTGATGGTCGTTTGTTTATTTTGTACTGCGGCAGCGGCAGCGGCAGCTAG	YFLCYRFIDGRLFILYCGSGSGS*
ATGTTTTTGTGTTATCGGTTTATTGATGGTTGTTTGTTCATTTTGTACTGCGGCAGCGGCACCGGCAGCTAG	YFLCYRFIDGCLFILYCGSGTGS*
ATGTTTGTTTGTTTTTATTTTATTGATGGTAAGCTTTCTAATTATAGTTGCGGCAGCGGCAGCGGCAGCTAG	YFVCFYFIDGKLSNYSCGSGSGS*
ATGTTTTTGTTTCATCGGTGGGTGTCGAGTAAGCTGTATACGGATTATTGCGGCAGCGGCAGCGGCAGCTAG	YFLFHRWVSSKLYTDYCGSGSGS*
ATGTTTGTGTGTTGGTACTGGATTCATGGTTCTGTTAAGGCGTCTTCGTGCGGCAGCGGCAGCGGCAGCTAG	YFVCWYWIHGSVKASSCGSGSGS*
ATGGAGCTGAATTTTTCTTGGCGTGCGTGTGGTACTCGTTGTACATTGTGCGGCAGCGGCAGCGGCAGCTAG	YELNFSWRACGTRCTLCGSGSGS*
ATGTTTTTGTGTAGTGCGTGGTATAATTGGCGGCTGCGGCTTGTTTATTGCGGCAGCGGCAGCGGCAGCTAG	YFLCSAWYNWRLRLVYCGSGSGS*
ATGTTTGTTTGTTTTTATTTTATTGAGGGTAGGCTTTCTAATTATAGTTGCGGCAGCGGCAGCGGCAGCTAG	YFVCFYFIEGRLSNYSCGSGSGS*
ATGTTTCTTTGTCAGCGTTTTCATGATGATATTTATGAGCTGTGGCGTTGCGGCAGCGGCAGCGGCAGCTAG	YFLCQRFHDDIYELWRCGSGSGS*
ATGTTTGTTTGTTTTTATTTTATTGAGGGTAAGCTTTCTAATTATAGTTGCGGCAGCGGCAGCGGCAGCTAG	YFVCFYFIEGKLSNYSCGSGSGS*
ATGTTTGTTTGTTTTTATTTTATTAAGGGTAAGCTTTCTAATTATAGTTGCGGCAGCGGCAGCGGCAGCTAG	YFVCFYFIKGKLSNYSCGSGSGS*
ATGTTTGTGTCGTGGAAGTGGTATGATGGTAGGCTTCTGGTTGAGCGCTGCGGCAGCGGCAGCGGCAGCTAG	YFVSWKWYDGRLLVERCGSGSGS*
ATGTTTGTTTGTTTTTGTTTTATTGTTAGTAAGCTTTGTAATTATAGTTGCGGCAGCGGCAGCGGCAGCTAG	YFVCFCFIVSKLCNYSCGSGSGS*
ATGAGTAGGTATTGTCTGACTGCTTTTCCGCATCTGAGGTTGCATGCCTGCGGCAGCGGCAGCGGCAGCTAG	YSRYCLTAFPHLRLHACGSGSGS*
ATGACTTATTATGTGCTTCTGCAGAGGTAGCCTCCTGTTTGGGCGCCTTGCGGCAGCGGCAGCGGCAGCTAG	YTYYVLLQR*PPVWAPCGSGSGS*
ATGTTTGTGCGGTGGTATTTTCTGCCGGATGGGAAGGTGTATTCGACGTGCGGCAGCGGCAGCGGCAGCTAG	YFVRWYFLPDGKVYSTCGSGSGS*
ATGTTTTTGTTTCATCGCTGGGCGTCGGGCAAGCTCTATACCGATTACTGCGGCAGCGACAGCGGCAGCTAG	YFLFHRWASGKLYTDYCGSDSGS*
ATGTGTTTGAGGACGATGTGGCATTATGGTCGTTGGTATCTGTTTTATTGCGGCAGCGGCAGCGGCAGCTAG	YCLRTMWHYGRWYLFYCGSGSGS*
ATGTTTCTTTGTCAGCGTTTTCATGACGATATTTATGAGCTATGGCGCTGCGGCAGCGGCAGCGGCAGCTAG	YFLCQRFHDDIYELWRCGSGSGS*
ATGTTTGTTTGTTTTAAGTTTTATAATCAGAGGCTTTTTTCGTCGTATTGCGGCAGCGGCAGCGGCAGCTAG	YFVCFKFYNQRLFSSYCGSGSGS*
ATGTTTGTGAATTGGTATTGGCATGGTGAGAAGCTTTTTTATAGGTACTGCGGCAGCGGCAGCGGCAGCTAG	YFVNWYWHGEKLFYRYCGSGSGS*
ATGTTTCTTTGTCAGCGTTTTCATGATGATATTTATGAGCTGTGGCGTTGCGGCAGCGGCAGCGGCAGCTAG	YFLCQRFHDDIYELWRCGSGSGS*
ATGTTTCTTTGTCAGCGTTTTCATGATGATATTTATGAGCCGTGGCGTTGCGGCAGCGGCAGCGGCAGCTAG	YFLCQRFHDDIYEPWRCGSGSGS*
ATGTTTGTTGTGTGGTATTGGGAGAATGATATTATTCATTGGAAGAGGTGCGGCAGCGGCAGCGGCAGCTAG	YFVVWYWENDIIHWKRCGSGSGS*
ATGTTTGTGAATTGGTATTGGCATGGGGAGAAGCTTTTTTATAGGTATTGCGGCAGTGGCAGCGGCAGCTAG	YFVNWYWHGEKLFYRYCGSGSGS*
ATGTTTTTGTGTAGTAAGTGGAGTGATGGTTACTTGCAGATTTATCGTTGCGGCAGCGGCAGCGGCAGCTAG	YFLCSKWSDGYLQIYRCGSGSGS*
ATGTTTGTTTGTTTTAAGTTTTATAATCAGAGGCTTCTCTCGTCGTATTGCGGCAGCGGCAGCGGCAGCTAG	YFVCFKFYNQRLLSSYCGSGSGS*
ATGTTTTTGATTCAGTATTTTGATAAGGGTCGGTTTCGTGCGATTTATTGCGGCAGCGGCAGCGGCAGCTAG	YFLIQYFDKGRFRAIYCGSGSGS*
ATGTTTGTGAATTGGTATTGGCATGGTGAGAAGCTTTTTTATAGGTATTGCGGCAGCGGCAGCTAG	YFVNWYWHGEKLFYRYCGSGS*
ATGTGGTTGTGTTCTACTTGAATTTATGATCGTTATAATCTGTATTATTGCGGCAGCGGCAGCGGCAGCTAG	YWLCST*IYDRYNLYYCGSGSGS*
ATGTTTTTGTTTCATCGGTGGGTGTCGGGTAAGCTGTATACGGATTATTGCGGCAGCGGCAGCGGCAGCTAG	YFLFHRWVSGKLYTDYCGSGSGS*
ATGTTTTTGTTTCAGAGGTGGGTGCCGGGTAAGCTGTATACGGATTGTTGCGGCAGCGGCAGCGGCAGCTAG	YFLFQRWVPGKLYTDCCGSGSGS*
ATGTTTTTGTGTACGAGGTGTAATTATGGGCGTTGGTAGCTGTTTTACTGCGGCAGCGGCAGCGGCAGCTAG	YFLCTRCNYGRW*LFYCGSGSGS*
ATGTTTGTTTGTTTTTATTTTATTGAGGGTAAGCTTTCTAATTATAGCTGCGGCAGCGGCAGCGGCAGCTAG	YFVCFYFIEGKLSNYSCGSGSGS*
ATGTTTGTTTGTTTTTATTTTATTGAGGGTAAGCTTTCTAATTATAGTTGCGGCAGCGGCAGCGGCAGCTAG	YFVCFYFIEGKLSNYSCGSGSGS*
ATGTTTTTGTGTACGAAGTGGAATTATGGTCGTTGGTATCTGTTTTACTGCGGCAGCGGCAGCGGCAGCTAG	YFLCTKWNYGRWYLFYCGSGSGS*
ATGTTTGTGCGGGGGTATTTTCAGCCGGATGGGAAGGTGGATTCGACCTGCGGCAGCGGCAGCGGCAGCTAG	YFVRGYFQPDGKVDSTCGSGSGS*
ATGTTTGTTTGTTTTAAGTTTTATAATCAGAGGCTTTTTTCGTCGTACTGCGGCAGCGGCAGCGGCAGCTAG	YFVCFKFYNQRLFSSYCGSGSGS*
ATGTTTGTTTGTAGTACATGGATTAATAGGATTTTTTATTTGTCGCGTTGCGGCAGCGGCAGCGGCAGCTAG	YFVCSTWINRIFYLSRCGSGSGS*
ATGTTTGTTTGTTTTTATTTTATTGAGGGTAAGCTTTCTAATTATAGCTGCGGCAGCGGCAGCGGCAGCTAG	YFVCFYFIEGKLSNYSCGSGSGS*
ATGTTTCTTTGTCAGCGTTTTCATGATGATATTTATGAGCTGTGGCGCTGCGGCAGCGGCAGCGGCAGCTAG	YFLCQRFHDDIYELWRCGSGSGS*
ATGTTTGTTTGTTTTTATTTTATTGAGGTTAAGCTTTCTAATTATAGCTGCGGCAGCGGCAGCGGCAGCTAG	YFVCFYFIEVKLSNYSCGSGSGS*
ATGTTTGTTTGTTTTTATTTTATTGAGGGTAAGCTTTCTAATTATAGTTGCGGCAGCGGCAACGGCAGCTAG	YFVCFYFIEGKLSNYSCGSGNGS*
ATGTTTTTGTGTCAGGAGTTTAAGGCTAGGATTTATTATGCGAGTTATTGCGGCAGCGGCAGCGGCAGCTAG	YFLCQEFKARIYYASYCGSGSGS*
ATGTTTGTTTGTTTTTATTTTATTGAGGGTAAGCTTTCTAATTATAGTTGCGGCAGCGGCAGCGGCAGCTAG	YFVCFYFIEGKLSNYSCGSGSGS*
ATGTTTGTTTGTTTTAAGTTTTATAATCAGAGGCTTTTTTCGTCGTATTGCGGCAGCGGCAGCGGCAGCTAG	YFVCFKFYNQRLFSSYCGSGSGS*
ATGTTTGTGAATTGGTATTGGCATGGTGAGAAGCTTTTTTATAGGTACTGCGGCAGCGGCAGCGGCAGCTAG	YFVNWYWHGEKLFYRYCGSGSGS*
ATGTTTGTGAATTGGTATTGGCATGGTGAGAAACTTTTTTATAGGTATTGCGGCAGCGGCAGCGGCAGCTAG	YFVNWYWHGEKLFYRYCGSGSGS*
ATGTTTGTTTGTTTTTATTTTATTGATGGTAAGCTCTCTAATTATAACTGCGGCAGCGGCAGCGGCAGCTAG	YFVCFYFIDGKLSNYNCGSGSGS*
ATGTTTTTGTGTACGAAGTGGAATTATGGTCGTTGGTATCTGTATTATTGCGGCAGCGGCAGCGGCAGCTAG	YFLCTKWNYGRWYLYYCGSGSGS*
ATGTTTTTGTGTTATCGGTTTATTGATGGTCGTTTGTTTATTTTGTATTGCGGCAGCGGCAGCGGCAGCTAG	YFLCYRFIDGRLFILYCGSGSGS*
ATGTTTGTTTGTTTTTATTTTATTGAGGGTAAGCTTTCTAATTATAGTTGCGGCAGCGGCAGCGGCAGCTAG	YFVCFYFIEGKLSNYSCGSGSGS*
ATGTTTTTGTTTCATCGGTGGGTGTCGGGTAAGCTGTATACGGATTACTGCGGCAGCGGCAGCGGCAGCTAG	YFLFHRWVSGKLYTDYCGSGSGS*
ATGTTTGTGTGTAGGTTTTGGATGCCTGGGGGCGCCAATAAGTCTCCGTGCGGCAGCGGCAGCGGCAGCTAG	YFVCRFWMPGGANKSPCGSGSGS*
ATGTTTGTTTGTTTTTCTTTTATTGAGGGTAAGCTTTCTAATTATAATTGCGGCAGCGGCAGCGGCAGCTAG	YFVCFSFIEGKLSNYNCGSGSGS*
ATGTTTGTTTGTTTTTATTTTATTGAGGGTAAGCTTTCTAATTATAGTTGCGGCAGCGGCAGCGGCAGCTAG	YFVCFYFIEGKLSNYSCGSGSGS*
ATGTTTGTTTGTTTTTATTTTATTGAGGGTAAGCTTTCTAATTATAGTTGCGGCAGCGGCAGCGGCAGCTAG	YFVCFYFIEGKLSNYSCGSGSGS*
ATGCGTTATCATTTGGGTCCGTGGCCTTATTTGAAGTTGCGTGCTGGTTGCGGCAGCGGCAGCGGCAGCTAG	YRYHLGPWPYLKLRAGCGSGSGS*
ATGTTTTTGTGTACGAAGTGGAATTATGGTCGTTGGTATCTGTTTTATTGCGGCAGCGGCAGCGGCAGCTAG	YFLCTKWNYGRWYLFYCGSGSGS*
ATGTTTGTTTGTTTTTATTTTATTGAGGGTAAGCTTTCTAATTATGGTTGCGGCAGCGGCAGCGGCAGCTAG	YFVCFYFIEGKLSNYGCGSGSGS*
ATGTTTGTGAATTGGTATTGTCAAGGTGAGAAGCTTTTTTATAGGTACTGCGGCAGCGGCAGCGGCAGCTAG	YFVNWYCQGEKLFYRYCGSGSGS*
ATGTTTGTTTGGTTTTATGTTTTATAATCAGAGGCTTTTTTCGTCGGACTGCGGCAGCGGCAGCGGCAGCTAG	YFVWFYVL*SEAFFVGLRQRQRQL
ATGTTTGTGAATTGGTATTGGCATGGTGAGAAGCTTTTTTATAGGTACTGCGGCAGCGGCAGCGGCAGCTAG	YFVNWYWHGEKLFYRYCGSGSGS*
ATGTTTGTTTGTTTTTATTTTATTGAGGGTAAGCTTTTTATTTATAGTTGCGGCAGCGGCAGCGGCAGCTAG	YFVCFYFIEGKLFIYSCGSGSGS*
ATGTTTTTGTGTACGAAGTGGAATTATGGTCGTTGGTATCTGTTTTATTGCGGCAGCGACAGCGGCAGCTAG	YFLCTKWNYGRWYLFYCGSDSGS*
ATGTTTGTGAATTGGTATTGGCATGATGAGAAGCTTTTTTATAGGTACTGCGGCAGCGGCAGCGGCAGCTAG	YFVNWYWHDEKLFYRYCGSGSGS*
ATGTTTGTTTGTTTTTATTTTATTGAGGGTAAGCTTTCTAATTATAGTTGCGGCAGCGGCAGCGGCAGCTAG	YFVCFYFIEGKLSNYSCGSGSGS*
ATGTTTTTGATACAGTATTTTGATAAGGATCGGTTCCGTGCGATGTACTGCGGCAGCGGCAGCTAG	YFLIQYFDKDRFRAMYCGSGS*
ATGTTTTTGATTCAGTATTTTGATAAGGATCGGTTTCGTGCGAGTTACTGCGGCAGCGGCAGCGGCAGCTAG	YFLIQYFDKDRFRASYCGSGSGS*
ATGTTTGTGTCGTGGAAGTGGTTTGATGGTAGGCTTCTGGTTGAGCAGTGCGGCAGCGGCAGCTAG	YFVSWKWFDGRLLVEQCGSGS*
ATGTTTCTTTGTCAGCGTTTTCATGATGATATTTATGAGCTGCGGCGTTGCGGCAGCGGCAGCGGCAGCTAG	YFLCQRFHDDIYELRRCGSGSGS*
ATGTTTTTGATTCAGTATTTTGATAAGGATCGGTTTCGTGCGATTTATTGCGGCAGCGGCAGCGGCAGCTAG	YFLIQYFDKDRFRAIYCGSGSGS*
ATGTTTGTTTGTTTTTATTTTATTGAGGGTAAGCTTTCTAATTATAGCTGCGGCAGCGGCAGCGGCAGCTAG	YFVCFYFIEGKLSNYSCGSGSGS*
ATGTTTGTTTGTTTTAAGTTTTATAATCAGAGGCTTTTTTCGTCGTACTGCGGCAGCGGCAGCGGCAGCTAG	YFVCFKFYNQRLFSSYCGSGSGS*
ATGTTTGTTTGTTTTAAGTTTTATAATCAGAGGCTTTTTTCGTCGTATTGCGGCAGCGGCAGCGGCAGCTAG	YFVCFKFYNQRLFSSYCGSGSGS*
ATGTTTCTGCGGCAGCGGCTTCAGGATGATGTTCATGAGCCGTAGCGCTGCGGCAGCGGCAGCGGCAGCTAG	YFLRQRLQDDVHEP*RCGSGSGS*
ATGTTTGTGTGTTGGTATTGGATTCATGGTTCTGTTAAGGCGTCTTCGTGCGGCAGCGGCAGCGGCAGCTAG	YFVCWYWIHGSVKASSCGSGSGS*
ATGTTTCTTTGTCAGCGTTTTCATGATGATATTTATGAGCTGTGGCGTTGCGGCAGCGGCAGCGGCAGCTAG	YFLCQRFHDDIYELWRCGSGSGS*
ATGTTTCTTTGTCAGCGTTTTCATGATGATATTTATGAGCTGTGGCGTTGCGGCAGCGGCAGCGGCAGCTAG	YFLCQRFHDDIYELWRCGSGSGS*
ATGTTTGTTTGTTTTTATTTTATTGAGGGTAAGCTTTCTAATTATAGTTGCGGCAGCGGCAGCGGCAGCTAG	YFVCFYFIEGKLSNYSCGSGSGS*
ATGTTTTTGCGTACGCAGTGGCATTATGGTCGTTGGTATCTGTTTTATTGCGGCAGCGGCAGCGGCAGCTAG	YFLRTQWHYGRWYLFYCGSGSGS*
ATGTTTGTTTGTTTTTATTTTATTGAGGGTAAGCTTTCTAATTATAGCTGCGGCAGCGGCAGCGGCAGCTAG	YFVCFYFIEGKLSNYSCGSGSGS*
ATGTTTGTGCGGTGGTATTTTCTGCCGGATGGGAAGGTGTATTCGACGTGCGGCAGCGGCAGCGGCAGCTAG	YFVRWYFLPDGKVYSTCGSGSGS*
ATGTTTGTTTGTGTTAATTCTTGGAATCATGGGCGTTTTGTTTTGTATTGCGGCAGCGGCAGCGGCAGCTAG	YFVCVNSWNHGRFVLYCGSGSGS*
ATGTTTGTTTGTTTTTATTTTATTGAGGGTAAGCTTTCTAATTATAGCTGCGGCAGCGGCAGCGGCAGCTAG	YFVCFYFIEGKLSNYSCGSGSGS*
ATGTTTGTTGATTGGTGTTGGTGTAATGGTACTTTGTTTTATAATATTTGCGGCAGCGGCAGCGGCAGCTAG	YFVDWCWCNGTLFYNICGSGSGS*
ATGTTTTTGTTTCATCGATGGGTGTCGGGTAAGCTGTATACGGATTATTGCGGCAGCGGCAGCGGCAGCTAG	YFLFHRWVSGKLYTDYCGSGSGS*
ATGTTTTTGTTTCATCGGTGGGTGTCGGGTAAGCTGTATACGGATTATTGCGGCAGCGGCAGCGGCAGCTAG	YFLFHRWVSGKLYTDYCGSGSGS*
ATGTTTTTGCGTACGGCGAGGACATCTGGTCGGTGGTATCTGTTTTATTGCGGCAGCGGCAGCGGCAGCTAG	YFLRTARTSGRWYLFYCGSGSGS*
ATGTTTTTGTGTCAGGAGTTTAAGGCTAGGATCTATTATGCGAGTTACTGCGGCAGCGGCAGCGGCAGCTAG	YFLCQEFKARIYYASYCGSGSGS*
ATGTTTCTTTGTCAGCGTTTTCATGATGATATTTATGAGCTGTGGCGTTGCGGCAGCGGCAGCGGCAGCTAG	YFLCQRFHDDIYELWRCGSGSGS*
ATGTTTGTTTGTTTTTATTTTATTGAGCGTAAGCTTTCTAATTATAGTTGCGGCAGCGGCAGCGGCAGCTAG	YFVCFYFIERKLSNYSCGSGSGS*
ATGTTTGTTTGTTTTTATTTTATTGAGGGTAAGCTTTCTAATTATAGGTGCGGCAGCGGCAGCGGCAGCTAG	YFVCFYFIEGKLSNYRCGSGSGS*
ATGTTTCTTTGTCAGCGTTTTCATGATGATATTTATGAGCTGTGGCGTTGCGGCAGCGGCAGCGGCAGCTAG	YFLCQRFHDDIYELWRCGSGSGS*
ATGTTTGTTTGTTTTTATTTTATTGAGGGTAAGCTTTCTAATTATAGGTGCGGCAGCGGCAGCGGCAGCTAG	YFVCFYFIEGKLSNYRCGSGSGS*
ATGTTTCTTTGTCAGCGTTTTCATGATGATATTTATGAGCTGTGGCGCTGCGGCAGCGGCAGCGGCAGCTAG	YFLCQRFHDDIYELWRCGSGSGS*
ATGTTTGTGCGGTGGTATTTTCTGCCGGATGGGAAGGTGTATTCGACGTGCGGCAGCGGCAGCGGCAGCTAG	YFVRWYFLPDGKVYSTCGSGSGS*
ATGTTTGTTTGTTTTTATTTTATTGAGGGTAAGCTTTCTAATTATAGTTGCGGCAGCGGCAGCGGCAGCTAG	YFVCFYFIEGKLSNYSCGSGSGS*
ATGTTTTTGATTCAGTATTTTGATAAGGATCGGTATCGTGCGATTTATTGCGGCAGCGGCAGCGGCAGCTAG	YFLIQYFDKDRYRAIYCGSGSGS*
ATGAGTTATTTTAATTGGGCGAATTTTCAGACTGAGCCTTATTTTGTTTGCGGCAGCGGCAGCGGCAGCTAG	YSYFNWANFQTEPYFVCGSGSGS*
ATGTTTGTTTGTTTTTATTTTATTGAGGGTAAGCTTTCTAATTATAGCTGCGGCAGCGGCAGCGGCAGCTAG	YFVCFYFIEGKLSNYSCGSGSGS*
ATGTTTTTGATTCAGTATTTTGATAAGGATCGGTTTCGTGCGATTTATTGCGGCAGCGGCAGCGGCAGCTAG	YFLIQYFDKDRFRAIYCGSGSGS*
ATGTTTTTGTGTCATACTTGGTATAATGGGATGGGGACTCTTATTTTGTGCGGCAGCGGCAGCGGCAGCTAG	YFLCHTWYNGMGTLILCGSGSGS*
ATGTTTTTGTGCACGATGTGGAATTATGGTCGTTGGTATCTGTATTATTGCGGCAGCGGCAGCGGCAGCTAG	YFLCTMWNYGRWYLYYCGSGSGS*
ATGTTTCTTTGTCAGCGTTTTCATGATGATATTTATGAGCTGTGGCGCTGCGGCAGCGGCAGCGGCAGCTAG	YFLCQRFHDDIYELWRCGSGSGS*
ATGTTTTTGTGTTATCGGTTTATTGATGGTCGTTTGTTTATTTTGTACTGCGGCAGCGGCAGCGGCAGCTAG	YFLCYRFIDGRLFILYCGSGSGS*
ATGTTTGTTTGTTTTTATTTTATTGAGGGTAAGCTTTCTAATTATAGCTGCGGCAGCGGCAGCGGCAGCTAG	YFVCFYFIEGKLSNYSCGSGSGS*
ATGTTTTTGTGTAGTGCGTGGACTAATTTGCGGCTGCTGCTTGCTTACCGCGGCAGCGGCAGCGGCAGCTAG	YFLCSAWTNLRLLLAYRGSGSGS*
ATGAGTAGGTATTGTCTGACTGCTTTTCCGCATCTGAGGTTGTATGCCTGCGGCAGCGGCAGCGGCAGCTAG	YSRYCLTAFPHLRLYACGSGSGS*
ATGTTTGTTTGTTTTTATTTTATTGAGGGTAAGCTTTCTAATTATAGTTGCGGCAGCGGCAGCGGCAGCTAG	YFVCFYFIEGKLSNYSCGSGSGS*
ATGTTTGTTTGTTTTTATTTTATTGAGGGTAAGCTTTCTAATTATAGCTGCGGCAGCGGCAGCGGCAGCTAG	YFVCFYFIEGKLSNYSCGSGSGS*
ATGAGTAGGTATTGTCTGACTGCTTTTCCGCATCTGAGGTTGTATGTCTGCGGCAGCGGCAGCGGCAGCTAG	YSRYCLTAFPHLRLYVCGSGSGS*
ATGTTTGTTTGTTTTTATTTTATTGAGGGTAAGCTTTCTAATTATAATTGCGGCAGCGGCAGCGGCAGCTAG	YFVCFYFIEGKLSNYNCGSGSGS*
ATGTTTCTTTGTCAGCGTTTTCATGATGATATTTATGAGCTGTGGCGTTGCGGCAGCGGCAGCGGCAGCTAG	YFLCQRFHDDIYELWRCGSGSGS*
ATGTGTCTGCAGTGGTTTTTTGCGCGTGGTGAGTCGTATTTGCATTATTGCGGCAGCGGCAGCGGCAGCTAG	YCLQWFFARGESYLHYCGSGSGS*
ATGTTTTTGTTTCATCGGTGGGTGTCGGGTAAGCTGTATACGGATTACTGCGGCAGCGGCAGCGGCAGCTAG	YFLFHRWVSGKLYTDYCGSGSGS*
ATGTTTTTGTGTACGACGTGGAATTATGGTCGTTGGCATCTGTTTTATTGCGGCAGCGGCAGCGGCAGCTAG	YFLCTTWNYGRWHLFYCGSGSGS*
ATGTTTCTTTGTCAGCGTTTTCATGATGATATTTATTAGCTGTGGCGCTGCGGCAGCGGCAGCGGCAGCTAG	YFLCQRFHDDIY*LWRCGSGSGS*
ATGTTTTATTGTTGGACATTTCTTGATGGGCATTATGCGGGTTGGATCTGCGGCAGCGGCAGCGGCAGCTAG	YFYCWTFLDGHYAGWICGSGSGS*
ATGTTTGTTTGTTTTTATTTTATTGAGGGTAAGCTTTCTAATTATAGTTGCGGCAGCGGCAGCGGCAGCTAG	YFVCFYFIEGKLSNYSCGSGSGS*
ATGTTTTATTGTTGGACGTTTCTTGATGGGCATTATGCGGGTTGGATCTGCGGCAGCGGCAGCGGCAGCTAG	YFYCWTFLDGHYAGWICGSGSGS*
ATGTTTGTTTGTTTTAAGTTTTATAATCAGAGGCTTTTTTCGGCGTATTGCGGCAGCGGCAGCGGCAGCTAG	YFVCFKFYNQRLFSAYCGSGSGS*
ATGTTTTTGTGTCAGGAGTTTAAGGCTAGGATTTATTATGCGAGTTATTGCGGCAGCGGCAGCGGCAGCTAG	YFLCQEFKARIYYASYCGSGSGS*
ATGTTTTTGTGTACGAAGTGGAATTATGGTCGTTGGTATCTGTTTTATTGCGGCAGCGGCAGCGGCAGCTAG	YFLCTKWNYGRWYLFYCGSGSGS*
ATGTTTCTTTGTCAGCGTTTTCATGATGATATTTATGAGCTGTGGCGTTGCGGCAGCGGCAGCGGCAGCTAG	YFLCQRFHDDIYELWRCGSGSGS*
ATGTTTGTGAAGGGTTCTTGGACTGCTCGTGGGTATATTCTTGAGTACTGCGGCAGCGGCAGCGGCAGCTAG	YFVKGSWTARGYILEYCGSGSGS*
ATGTTTGTGAATTGGTATTGGCATGGTGATAAGCTTTTTTATAGGTACTGCGGCAGCGGCAGCGGCAGCTAG	YFVNWYWHGDKLFYRYCGSGSGS*
ATGTTTGTGAATTGGTATTGGCATGGGGAGAAGCTTTTTTATAGGTACTGCGGCAGCGGCAGCGGCAGCTAG	YFVNWYWHGEKLFYRYCGSGSGS*
ATGTTTCTTTGTCAGCGTTTTCATGATGATATTTATGAGCTGTGGCGTTGCGGCAGCGGCAGCGGCAGCTAG	YFLCQRFHDDIYELWRCGSGSGS*
ATGTTTTTGTGTTATCGGTTTATTGATGGTCGTTTGTTTATTTTGTATTGCGGCAGCGGCAGCGGCAGCTAG	YFLCYRFIDGRLFILYCGSGSGS*
ATGTTTTTGTGTTATCGGTTTATTGATGGTCGTTTGTTTATTTCGTATTGCGGCAGCGGCAGCGGCAGCTAG	YFLCYRFIDGRLFISYCGSGSGS*
ATGTTTGTGAATTGGTATTGGCATGGTGAGAAGCTTTTTTATAGGTATTGCGGCAGCGGCAGCGGCAGCTAG	YFVNWYWHGEKLFYRYCGSGSGS*
ATGTTTGTTTGTTTTTATTTTATTGAAGGTAAGCTTTCTAATTATAGCTGCGGCAGCGGCGGCGGCAGCTAG	YFVCFYFIEGKLSNYSCGSGGGS*
ATGTTTTTGTGTACGAAGTGGAATTATGGTCGTTGGTACCTGTTTTATTGCGGCAGCGGCAGCGGCAGCTAG	YFLCTKWNYGRWYLFYCGSGSGS*
ATGTTTGTTTGTTTTTATTTTATTGAGGGTAAGCTTTCTAATTATAGTTGCGGCAGCGGCAGCGGCAGCTAG	YFVCFYFIEGKLSNYSCGSGSGS*
ATGTTTCTTTGTCAGCGTTTTCATGATGATATTTATGAGCTGTGTCGTTGCGGCAGCGGCAGCGGCAGCTAG	YFLCQRFHDDIYELCRCGSGSGS*
ATGTTTTTGTGTCAGGAGTTTAAGGCTAGGATTTATTATGCGAGTTATTGCGGCAGCGGCAGCGGCAGCTAG	YFLCQEFKARIYYASYCGSGSGS*
ATGTTTTTGATTCAGTATTTTGATAAGGATCGGTATCGTGCGATTTACTGCGGCAGCGGCAGCGGCAGCTAG	YFLIQYFDKDRYRAIYCGSGSGS*
ATGTTGTTTTGTTTTAAGCTTTATAATCAGTGTCTCTTTTCGTTGTATTGCGGCAGCGGCAGCGGCAGCTAG	YLFCFKLYNQCLFSLYCGSGSGS*
ATGTTTTTGATTCAGTATTTTGATAAGGATCGGTTTCGTGCGATTTACTGCGGCAGCGGCAGCGGCAGCTAG	YFLIQYFDKDRFRAIYCGSGSGS*
ATGTTTGTTTGTTTTTATTTTATTGAGGGTAAGCTTTCTAATTATAGCTGCGGCAGCGGCAGCGGCAGCTAG	YFVCFYFIEGKLSNYSCGSGSGS*
ATGTTTGTTTGTTTTTATTTTATTGAGGGTAAGCTTTCTAATTATAGTTGCGGCAGCGGCAGCGGCAGCTAG	YFVCFYFIEGKLSNYSCGSGSGS*
ATGTTTGTTTGTTTTTATTTTATTGAGGGTAAGCTTTCTAATTATAGTTGCGGCAGCGGCAGCGGCAGCTAG	YFVCFYFIEGKLSNYSCGSGSGS*
ATGTTTTTGCTTCAACGGTGGGCGTCGGGTAAGCTGTATACGGACTATTGCGGCAGCGGCAGCGGCAGCTAG	YFLLQRWASGKLYTDYCGSGSGS*
ATGTTTCTTTGTCAGCGTTTTCATGATGATATCTATGAGCTGTGGCGTTGCGGCAGCGGCAGCGGCAGCTAG	YFLCQRFHDDIYELWRCGSGSGS*
ATGTTTGTTTGTTTTAAGTTTTATAATCAGAGGCTTTTTTCGTCGTATTGCGGCAGCGGCAGCGGCAGCTAG	YFVCFKFYNQRLFSSYCGSGSGS*
ATGAGCAGGTATTGTCTGACTGCTTTTCCGCATCTGAGGTTGTATGCCTGCGGCAGCGGCAGCGGCAGCTAG	YSRYCLTAFPHLRLYACGSGSGS*
ATGTTTGTGCGGTGGTATTTTCTGCCGGATGGGAAGGTGTATTCGACGTGCGGCAGCGGCAGCGGCAGCTAG	YFVRWYFLPDGKVYSTCGSGSGS*
ATGTTTGTTTGTCTTAAGTTTTATAATCAGAGGCTTTTTTCGTCGTACTGCGGCAGCGGCAGCGGCAGCTAG	YFVCLKFYNQRLFSSYCGSGSGS*
ATGTTTTTGATTCAGTATTTTGATAAGGATCGGTTTCGTGCGATTTACTGCGGCAGCGGCAGCGGCAGCTAG	YFLIQYFDKDRFRAIYCGSGSGS*
ATGTTTGTTTGTTTTTATTTTATTGAGGGTAAGCTTTCTAATTATAGCTGCGGCAGCGGCAGCGGCAGCTAG	YFVCFYFIEGKLSNYSCGSGSGS*
ATGTTTTTGTGTCAGGAGATTAAGGCTAGGATTTATTATGCGATTTACTGCGGCAGCGGCAGCGGCAGCTAG	YFLCQEIKARIYYAIYCGSGSGS*
ATGTCTGGTTGTTTTTATTTTATTGATGTTAAGCTTTCTAATGATTGCTGCGGCAGCGGCAGCGGCAGCTAG	YSGCFYFIDVKLSNDCCGSGSGS*
ATGTTTGTTTGTTTTAAGTTTTATAATCAGAGGCTTTTATCGTCGTACTGCGGCAGCGGCAGCGGCAGCTAG	YFVCFKFYNQRLLSSYCGSGSGS*
ATGTTTGTTTGTTTTAAGTTTTATAATCAGAGGCTTTTTTCATCGTACTGCGGCAGCGGCAGCGGCAGCTAG	YFVCFKFYNQRLFSSYCGSGSGS*
ATGTTTTTGTGTTATCGGTTTATTGATGGTCGTTTGTTCATTCTGTATTGCGGCAGCGGCAGCGGCAGCTAG	YFLCYRFIDGRLFILYCGSGSGS*
ATGTTTATTTGTCATAAATTTAATGATGGGCTTGTGTCTGTTTGGATTTGCGGCAGCGGCAGCGGCAGCTAG	YFICHKFNDGLVSVWICGSGSGS*
ATGTTTGTTTGTTTTTATTTTATTGAGGGTAAGCTTTCTAATTATAGTTGCGGCAGCGGCAGCGGCAGCTAG	YFVCFYFIEGKLSNYSCGSGSGS*
ATGTTTTTGTGTACGAACTGGAATTATGGTCGTTGGTATCTGTTTTACTGCGGCAGCGGCAGCGGCAGCTAG	YFLCTNWNYGRWYLFYCGSGSGS*
ATGTTTGTTTGTTTTTATTTTATTGGGGGTAAGCTTTCTAATTATAGGTGCGGCAGCGGCAGCGGCAGCTAG	YFVCFYFIGGKLSNYRCGSGSGS*
ATGTTTTTGATTCAGTATTTTGATAAGGATCGGTTTCGGGCGATTTACTGCGGCAGCGGCAGCGGCAGCTAG	YFLIQYFDKDRFRAIYCGSGSGS*
ATGTTTTTGTGTCATACTTGGTATAATGGGAGGGTGACTCTTTTTTTGTGCGGCAGCGGCAGCGGCAGCTAG	YFLCHTWYNGRVTLFLCGSGSGS*
ATGTTTATTAATTTTTATTTTTTGTCGGGTCAGTTGCATTATTGTTTCTGCGGCAGCGGCAGCGGCAGCTAG	YFINFYFLSGQLHYCFCGSGSGS*
ATGTTTTTGTGTTATCGGTTTATTGATGGTCGTTTGTTTATTTTGTACTGCGGCAGCGGCAGCGGCAGCTAG	YFLCYRFIDGRLFILYCGSGSGS*
ATGTTTGTTTGTTTTTATTTTATTGAGGGTAAGCTTTCTAATTATAGTTGCGGCAGCGGCAGCGGCAGCTAG	YFVCFYFIEGKLSNYSCGSGSGS*
ATGTTTGTTTGTTTTAAGTTTTATAATCAGAGGCTTTTTTCGTCGTACTGCGGCAGCGGCAGCGGCAGCTAG	YFVCFKFYNQRLFSSYCGSGSGS*
ATGTTTGTTTGTTTTAAGTTTTATAATCAGAGGCTTTTTTCGTCGTATTGCGGCAGCGGCAGCGGCAGCTAG	YFVCFKFYNQRLFSSYCGSGSGS*
ATGTTTTTGTGTACGAAGTGGAATTATGGTCGTTGGTATCTGTTTTATTGCGGCAGCGGCAGCGGCAGCTAG	YFLCTKWNYGRWYLFYCGSGSGS*
ATGTTTGTGGTGAGTTCTTTTATTGCTGGTCGGTTTTATGCTCGTTATTGCGGCAGCGGCAGCGGCAGCTAG	YFVVSSFIAGRFYARYCGSGSGS*
ATGTTTTTGTGTCAGGAGTTTAAGGCTAGGATTTATTATGCGAGTTATTGCGGCAGCGGCAGCGGCAGCTAG	YFLCQEFKARIYYASYCGSGSGS*
ATGTTTGTTTGTTTTTATTTTATTGAGGGTAAGCTTTCTAATTATAGTTGCGGCAGCGGCAGCGGCAGCTAG	YFVCFYFIEGKLSNYSCGSGSGS*
ATGTTTTTGTGTACGAAGTGGAATTATGGTCGTTGGTATCTGTTTTATTGCGGCAGCGGCAGCGGCAGCTAG	YFLCTKWNYGRWYLFYCGSGSGS*
ATGTTTGTGGGGAGTTATTTCATTGCTGGTCGATTTTATGCTCGTTATTGCGGCAGCGGCAGCGGCAGCTAG	YFVGSYFIAGRFYARYCGSGSGS*
ATGTTCTTGTTTCATCGGTGGGTGTCGGGTAAGCTGTATACGGATTATTGCGGCAGCGGCAGCGGCAGCTAG	YFLFHRWVSGKLYTDYCGSGSGS*
ATGTTTTTGTGTACGAAGTGGAATTATGGTCGTTGGTGTCTGTTTTATTGCGGCAGCGGCAGCGGCAGCTAG	YFLCTKWNYGRWCLFYCGSGSGS*
ATGTTTGTTTGTTTTTATTTTATTGAGGGTAAGCTTTCTAATTATAGCTGCGGCAGCGGCAGCGGCAGCTAG	YFVCFYFIEGKLSNYSCGSGSGS*
ATGTTTCTTTGTCAGCGTTTTCATGATGATATTTATGAGCTGTGGCGCTGCGGCAGCGGCAGCGGCAGCTAG	YFLCQRFHDDIYELWRCGSGSGS*
ATGTTTGTTTGTTTTTATTTTATTGAGGGTAAGCTTTCTAATTATAGTTGCGGCAGCGGCAGCGGCAGCTAG	YFVCFYFIEGKLSNYSCGSGSGS*
ATGTTTGTGTGTTGGTATTGGATTCATGGTTCTGTTAAGGCGTCTTCGTGCGGCAGCGGCAGCGGCAGCTAG	YFVCWYWIHGSVKASSCGSGSGS*
ATGTTTGTGAATTGGTATTGGCACGGTGAGAAGCTTTTTTATAGGTATTGCGGCAGCGGCAGCGGCAGCTAG	YFVNWYWHGEKLFYRYCGSGSGS*
ATGTTTTTGTGTACGAAGTGGAATTATGGTCGTTGGTATCTGTTTTACTGCGGCAGCGGCAGCGGCAGCTAG	YFLCTKWNYGRWYLFYCGSGSGS*
ATGTTTCTTTGTCAGCGTTTTCATGACGATAATTATTAGCTGCTTCTTTGCGGCAGCGGCAGCGGCAGCTAG	YFLCQRFHDDNY*LLLCGSGSGS*
ATGTTTTTGTGTAGTGCGTGGTATAATTGGCGGCTGCGTCTTGTTTATTGCGGCAGCGGCAGCGGCAGCTAG	YFLCSAWYNWRLRLVYCGSGSGS*
ATGTTTGTGTGTTGGTATTGGATTCATGGTTCTGTTAAGGCGTCTTCGTGCGGCAGCGGCAGCGGCAGCTAG	YFVCWYWIHGSVKASSCGSGSGS*
ATGTACGTTTGATTCTATTTTATTGAGGGTAAGCTTTCTAGTTATAGCTGCGGCAGCGGCAGCGGCAGCTAG	YYV*FYFIEGKLSSYSCGSGSGS*
ATGTTTGTTTGTTTTAAGTTTTATAATCAGAGGCTTTTTTCGTCGTTTTGCGGCAGCGGCAGCGGCAGCTAG	YFVCFKFYNQRLFSSFCGSGSGS*
ATGTTTGTTTGTTTTTATTTTATTGAGGGTAAGCTTTCTAATTATAGTTGCGGCAGCGGCAGCGGCAGCTAG	YFVCFYFIEGKLSNYSCGSGSGS*
ATGACTAATTATCCTAATCGGTCTGTGGATCTTTAGATTCTGTCTTTTTGCGGCAGCGGCAGCGGCAGCTAG	YTNYPNRSVDL*ILSFCGSGSGS*
ATGTTTGTGAATTGGTATTGGCATGGTGAGAAGCTTTTTTATAGGTATTGCGGCAGCGGCAGCGGCAGCTAG	YFVNWYWHGEKLFYRYCGSGSGS*
ATGTTTGTTTGTTTTTATTTTATTGAGGGTAAGCTTTCTAATAATAGTTGCGGCAGCGGCAGCGGCAGCTAG	YFVCFYFIEGKLSNNSCGSGSGS*
ATGTTTGTTTGTTTTTATTTTATTGAGGGTAAGCTTTCTAATTATAGTTGCGGCAGCGGCAGCGGCAGCTAG	YFVCFYFIEGKLSNYSCGSGSGS*
ATGTTTTATTGTTGGACGTTTCTTGATGGGCATTATGCGGGTTGGATCTGCGGCAGCGGCAGCGGCAGCTAG	YFYCWTFLDGHYAGWICGSGSGS*
ATGTTTGTTTGTTTTTATTTTATTGAGGGTAAGCTTTCTAATTATAGTTGCGGCAGCGGCAGCGGCAGCTAG	YFVCFYFIEGKLSNYSCGSGSGS*
ATGTTTGTTTGTCTTTATTTTATTGAGGGTAAGCTTTCTAATTATAGCTGCGGCAGCGGCAGCGGCAGCTAG	YFVCLYFIEGKLSNYSCGSGSGS*
ATGTTTGTTTGTTTTTATTTTATTGAGGGTAAGCTTTCTAATTATAGCTGCGGCAGCGGCAGCGGCAGCTAG	YFVCFYFIEGKLSNYSCGSGSGS*
ATGTTTCTTTGTCAGCGTTTTCTTGATGATATTTATGAGCTGTGGCGCTGCGGCAGCGGCAGCGGCAGCTAG	YFLCQRFLDDIYELWRCGSGSGS*
ATGTTTTTGTTTCATCGGTGGGTGTCGGGTAAGCTGTATACGGATTACTGCGGCAGCGGCAGCGGCAGCTAG	YFLFHRWVSGKLYTDYCGSGSGS*
ATGTTTGTGAATTGGTATTGGCATGGTGAGAAGCTTTTTTATAGGTATTGCGGCAGCGGCAGCGGCAGCTAG	YFVNWYWHGEKLFYRYCGSGSGS*
ATGTTTGTTTGTTTTTATTTTATTGAGGGTAAGCTTTCTAATTATAGCTGCGGCAGCGGCAGCGGCAGCTAG	YFVCFYFIEGKLSNYSCGSGSGS*
ATGTTTTTGTGTTATCGGTTTATTGATGGTCGTTTGTTTATTTTGTATTGCGGCAGCGGCAGCGGCAGCTAG	YFLCYRFIDGRLFILYCGSGSGS*
ATGTTTCTTTGTCAGCGTTTTCATGACGATATTTATGAGCTGTGGCGTTGCGGCAGCGGCAGCGGCAGCTAG	YFLCQRFHDDIYELWRCGSGSGS*
ATGTTTCTTTGTCAGCGTTTTCATGATGATATTTACGAGCTGTGGCGTTGCGGCAGCGGCAGCGGCAGCTAG	YFLCQRFHDDIYELWRCGSGSGS*
ATGTTTGTGAAGGGTTTTTGGACTGCTCGTGGATATATTCTTGAGTACTGCGGCAGCGGCAGCGGCAGCTAG	YFVKGFWTARGYILEYCGSGSGS*
ATGTTTTTGTGTTATCGGTTTATTGATGGTCGTTTGTTTATTTTGTACTGCGGCAGCGGCAGCGGCAGTTAG	YFLCYRFIDGRLFILYCGSGSGS*
ATGTTTTTGTGTACGAAGTGGAATTAAGGTCGTCGGTATCTGTTTTACTGCGGCAGCGGCAGCGGCAGCTAG	YFLCTKWN*GRRYLFYCGSGSGS*
ATGTTTGTTTGTTTTTATTTTATTGAGGGTAAGCTTTCTAATTATAGTTGCGGCAGCGGCAGCGGCAGCTAG	YFVCFYFIEGKLSNYSCGSGSGS*
ATGTTTGTTTGTTTTTATTTTATTGAGGGTAAGCTTTCTAATTATAGTTGCGGCAGCGGCAGCGGCAGCTAG	YFVCFYFIEGKLSNYSCGSGSGS*
ATGTTTCTTTGTCAGCGTTTTCATGATGATATTTATGAGCTGTGGCGTTGCGGCAGCGGCAGCGGCAGCTAG	YFLCQRFHDDIYELWRCGSGSGS*
ATGTTTGTTTGTTTTTATTTTATAGAGGGTAAGCTTTCTAATTATAGCTGCGGCAGCGGCAGCGGCAGCTAG	YFVCFYFIEGKLSNYSCGSGSGS*
ATGTTTGTTTGTTTTTATTTTATTGAGGGTAAGCTTTCTAATTATAGTTGCGGCAGCGGCAGCGGCAGCTAG	YFVCFYFIEGKLSNYSCGSGSGS*
ATGTTTTTGTGTTATCGGTGTATTGGTGGTCGTTTGTTTATTTAGTACTGCGGCAGCGGCAGCGGCAGCTAG	YFLCYRCIGGRLFI*YCGSGSGS*
ATGTTTGTTTGTTTTTATTTTATTGAGAGCAAGCTTTATAATTATAGTTGCGGCAGCGGCAGCGGCAGCTAG	YFVCFYFIESKLYNYSCGSGSGS*
ATGTTTGTGAAGGGTTTTTGGACTGCTCGTGGGTATATTCTTGAGTACTGCGGCAGCGGCAGCGGCAGCTAG	YFVKGFWTARGYILEYCGSGSGS*
ATGTTTGTTTGTTTTTATTTTATTGAGGGTAAGCTTTCTAATTATAGCTGCGGCAGCGGCAGCGGCAGCTAG	YFVCFYFIEGKLSNYSCGSGSGS*
ATGTTTGTTAGTTTTTATTTTATTGAGGGTAAGCTTTCTAATTATAGCTGCGGCAGCGGCAGCGGCAGCTAG	YFVSFYFIEGKLSNYSCGSGSGS*
ATGTTTGTTTGTTTTTATTTTATTGAGGGTAAGCTTTCTAATTATAGTTGCGGCAGCGGCAGCGGCAGCTAG	YFVCFYFIEGKLSNYSCGSGSGS*
ATGTTTGTTTGTGTTAATTCTTGGAATCATGGGCGTTTTGTTTTGGAGTGCGGCAGCGGCAGCGGCAGCTAG	YFVCVNSWNHGRFVLECGSGSGS*
ATGTTTTTGTATTATCGTTTTATTGATGGGCGTTTGCTTATTTCGTATTGCGGCAGCGGCAGCGGCAGCTAG	YFLYYRFIDGRLLISYCGSGSGS*
ATGTTTCTTTGTCAGCGTTTTCATGATGATATTTCTGAGCTGTGGCGTTGCGGCAGCGGCAGCGGCAGCTAG	YFLCQRFHDDISELWRCGSGSGS*
ATGTTTGTTAAGTTTTTTTGGACTGCTCGTGGGTTCATTATTTAGTATTGCGGCAGCGGCAGCGGCAGCTAG	YFVKFFWTARGFII*YCGSGSGS*
ATGTTTGTTTGTTTTTATTTTATTGAGGGTAAGCTTTCTAATTATAGTTGCGGCAGCGGCAGCGGCAGCTAG	YFVCFYFIEGKLSNYSCGSGSGS*
ATGTTTCTTTGTCAGCGTTTTCATGATGATATTTATGAGCTGTGGCGTTGCGGCAGCGGCAGCGGCAGCTAG	YFLCQRFHDDIYELWRCGSGSGS*
ATGTTTGTGTGTTGGTATTGGATTCATGGTTCTGTTAAGGCGTCTTCGTGCGGCAGCGGCAGCGGCAGCTAG	YFVCWYWIHGSVKASSCGSGSGS*
ATGTTTGTTTGTTTTTATTTTATTGAGGGTAAGCCTACTAACTATAGTTGCGGCAGCGGCAGCGGCAGCTAG	YFVCFYFIEGKPTNYSCGSGSGS*
ATGTTTTTGAAGATTGAGTGGATTGATTCGGCGTTTCGTTTGGTGTATTGCGGCAGCGGCAGCGGCAGCTAG	YFLKIEWIDSAFRLVYCGSGSGS*
ATGTTTGTGAAGGGTTTTTGGACTGCTCGTGGGTATGTTCTTGAGTATTGCGGCAGCGGCAGCGGCAGCTAG	YFVKGFWTARGYVLEYCGSGSGS*
ATGTTTGTTTGTTTTTATTTTATTGAGGATAAGCTTTCTAATTATAGTTGCGGCAGCGGCAGCGGCAGCTAG	YFVCFYFIEDKLSNYSCGSGSGS*
ATGTTTGTTGTGTGATATTGGGAGAATGATATTATTCATTGGAAGAGGTGCGGCAGCGGCAGCGGCAGCTAG	YFVV*YWENDIIHWKRCGSGSGS*
ATGTTTGTTTGTTTTTATTTTATTGAGGGTAAGCTTTCTAATTATAGTTGCGGCAGCGGCAGCGGCAGCTAG	YFVCFYFIEGKLSNYSCGSGSGS*
ATGTTTTTGATTCAGTATTTTGATAAGGATCGGTTTCGTGCGATTTGTTGCGGCAGCGGCAGCGGCAGCTAG	YFLIQYFDKDRFRAICCGSGSGS*
ATGTTTTTTGGGTTTTATTTTAGGGATGTTAAGCGTTCTAATTATAGTTGCGGCAGCGGCAGCGGCAGCTAG	YFFGFYFRDVKRSNYSCGSGSGS*
ATGTTTGTTTGTTTTTATTTTATTGAGGGTAAGCTTTCTAATTATAGTTGCGGCAGCGGCAGCGGCAGCTAG	YFVCFYFIEGKLSNYSCGSGSGS*
ATGTTTGTTTGTTTTTATTTTATTGAGGGTAAGCTTTCTAATTATAGTTGCGGCAGCGGCAGCGGCAGCTAG	YFVCFYFIEGKLSNYSCGSGSGS*
ATGTTTTTGTTTCATCGGTGGGTGTCGGGTAAGCTGTATACGGATTATTGCGGCAGCGGCAGCGGCAGCTAG	YFLFHRWVSGKLYTDYCGSGSGS*
ATGTTTCTTTGTCAGCGTTTTCGTGATGATATTTATGAGCTGTGGCGTTGCGGCAGCGGCAGCGGCAGCTAG	YFLCQRFRDDIYELWRCGSGSGS*
ATGTTTTATTGTTGGACGTTTCTTGATGGGCATTATGCGGGTTGGATCTGCGGCAGCGGCAGCGGCAGCTAG	YFYCWTFLDGHYAGWICGSGSGS*
ATGTTTGTTTGTTTTTATTTTATTGAGGGTAAGCTTTCTAATTATAGTTGCGACAGCGGCAGCGGCAGCTAG	YFVCFYFIEGKLSNYSCDSGSGS*
ATGTTTGTGAATTGGTATTGGCATGGTGAGAAGCTTTTTTATAGGTACTGCGGCAGCGGCAGCGGCAGCTAG	YFVNWYWHGEKLFYRYCGSGSGS*
ATGTTTGTTTGTGTCAATTCTTGGAATCATGGGCGTTTTGTTTTGGAGTGCGGCAGCGGCAGCGGCAGCTAG	YFVCVNSWNHGRFVLECGSGSGS*
ATGTTTGATTGTTTGCATCTGCTTGAGGGGAAGCCTTCTAATTTTAGTTGCGGCAGCGGCAGCGGCAGCTAG	YFDCLHLLEGKPSNFSCGSGSGS*
ATGTTTTTGTGTACGAAGTGAAATTATGGTCGTTGGTATCTGTTTTATTGCGGCAGCGGCAGCGGCAGCTAG	YFLCTK*NYGRWYLFYCGSGSGS*
ATGTTTCTTTGTCAGCGTTTTCATGATGATATTTATGAGCTGTGGCGTTGCGGCAGCGGCAGCGGCAGCTAG	YFLCQRFHDDIYELWRCGSGSGS*
ATGTTTGTTCGTTTTTATTTTATTGAGGGTAAGCTTTCTAATTATAGCTGCGGCAGCGGCAGCGGCAGCTAG	YFVRFYFIEGKLSNYSCGSGSGS*
ATGTTCGTTTGTTTTTATTTTATTGAGGATAATTTTTATATTCATTGTTGCGGCAGCGGCAGCGGCAGCTAG	YFVCFYFIEDNFYIHCCGSGSGS*
ATGTTTCTTTGTCAGCGTTTTCATGATGATATTTATGAGCCGTGGCGCTGCGGCAGCGGCAGCGGCAGCTAG	YFLCQRFHDDIYEPWRCGSGSGS*
ATGTTTCTTTGTCAGCGTTTTCATGATGATATTTATGAGCTGTGGCGTTGCGGCAGCGGCAGCGGCAGCTAG	YFLCQRFHDDIYELWRCGSGSGS*
ATGTTTGCTTGTTTTAAGTTTTATAACCAGCGGCTTTTTTCGTCGTATTGCGGCAGCGGCAGCGGCAGCTAG	YFACFKFYNQRLFSSYCGSGSGS*
ATGCGTTATCATTTGGGTCCGTGGCCTTATTTGGAGTTGCGTGCTGGCTGCGGCAGCGGCAGCGGCAGCTAG	YRYHLGPWPYLELRAGCGSGSGS*
ATGTTTGTGCGGTGGTATTTTCTGCCGGATGGGAAGGTGTATTCGACGTGCGGCAGCGGCAGCGGCAGCTAG	YFVRWYFLPDGKVYSTCGSGSGS*
ATGTTTCTTTGTCAGCGTTTTCATGATGATATTTATGAGCTGTGGCGCTGCGGCAGCGGCAGCGGCAGCTAG	YFLCQRFHDDIYELWRCGSGSGS*
ATGTTTTTGATTCAGTATTTTGATAAGGATCGGTTTCGTGCGATTTACTGCGGCAGCGGCAGCGGCAGCTAG	YFLIQYFDKDRFRAIYCGSGSGS*
ATGTTTTTGTGTTATCGGTTTATTGATGGTCGTTTGTTTATTCTGTATTGCGGCAGCGGCAGCGGCAGCTAG	YFLCYRFIDGRLFILYCGSGSGS*
ATGTTTGTTGTGTGGTATTGGGAGAATGATATTATTCATTGGAAGAGGTGCGGCAGCGGCAGCGGCAGCTAG	YFVVWYWENDIIHWKRCGSGSGS*
ATGTTTTTGATTCAGTATTTTGATAAGGATCGGTTTCGTGCGATTTACCGCGGCAGCGGCAGCGGCAGCTAG	YFLIQYFDKDRFRAIYRGSGSGS*
ATGTTTGTTTGTTTTTATTTTATTGAGGGGAAGCTTTCTAATTATAGTTGCGGCAGCGGCAGCGGCAGCTAG	YFVCFYFIEGKLSNYSCGSGSGS*
ATGTTTGTTTGTTTTTATTTTATTGAGGGTAAGCTTTCTAATTATAGCTGCGGCAGCGGCAGCGGCAGCTAG	YFVCFYFIEGKLSNYSCGSGSGS*
ATGTTTGTGAATTGGTATTGGCATGGTGAGAAGCTTTTTTATAGGTTTTGCGGCAGCGGCAGCGGCAGCTAG	YFVNWYWHGEKLFYRFCGSGSGS*
ATGTTTTTGTGTACGAAGTGGAATTATGGTCGTTGGTATCTGTTTTATTGCGGCAGCGGCAGCGGCAGCTAG	YFLCTKWNYGRWYLFYCGSGSGS*
ATGTTTGTTTGTTTTTATTTTATTGAGGGTAAGCTTTCTAATTATAGCTGCGGCAGCGGCAGCGGCAGCTAG	YFVCFYFIEGKLSNYSCGSGSGS*
ATGTTGGTGAATTGGTATTGGCATGGTGAGAAGCTTTTTTATAGGTATTGCGGCAGCGGCAGCGGCAGCTAG	YLVNWYWHGEKLFYRYCGSGSGS*
ATGTTTGTTTGTTTTTATTTTATTGAGGGTAGGCTTTCTAATTATAGTTGCGGCAGCGGCAGCGGCAGCTAG	YFVCFYFIEGRLSNYSCGSGSGS*
ATGTTTCTTTGTCAGGAGTTTAAGGCTAGCATTTATTATGCGAGTTACTGCGGCAGCGGCAGCGGCAGCTAG	YFLCQEFKASIYYASYCGSGSGS*
ATGTTTTTGTGTACGAAGTGGAATTATGATCGTTGGTATCTGTTTTATTGCGGCAGCGGCAGCGGCAGCTAG	YFLCTKWNYDRWYLFYCGSGSGS*
ATGTTTGTTTGTTTTAAGTTTTATAATCAGAGGCTTTTTTCGTCGTATTGCGGCAGCGGCAGCGGCAGCTAG	YFVCFKFYNQRLFSSYCGSGSGS*
ATGTTTCTTTGTCAGCGTTTTCATGATGATATTTATGAGCTGTGGCGTTGCGGCAGCGGCAGCGGCAGCTAG	YFLCQRFHDDIYELWRCGSGSGS*
ATGGCTAATCGTTGTATTATTTTTCAGCATAACCATTGTTATCTTATTTGCGGCAGCGGCAGCGGCAGCTAG	YANRCIIFQHNHCYLICGSGSGS*
ATGTTTGTTTGTCTGAATTTTTGGCAGGATAGTCGTTATGTTTTGATTTGCGGCAGCGGCAGCGGCAGCTAG	YFVCLNFWQDSRYVLICGSGSGS*
ATGTTTGTTTGTTTTTATTTTATTGAGAGTAAGCTCTCTAATTATAGTTGCGGCAGCGGCAGCGGCAGCTAG	YFVCFYFIESKLSNYSCGSGSGS*
ATGTTTGTTTGTTTTTATTTTATTGAGGGTAAGCTTTCTAATTATAGTTGCGGCAGCGGCAGCGGCAGCTAG	YFVCFYFIEGKLSNYSCGSGSGS*
ATGTTTTTGTGTCATACTTGGTATAATGGGAGGGTGACTCTTTTTTTCTGCGGCAGCGGCAGCGGCAGCTAG	YFLCHTWYNGRVTLFFCGSGSGS*
ATGTTTTTGTGTAGTGCGTGGTATAATTGGCGGCTGCGGCTTGTTTATTGCGGCAGCGGCAGCGGCAGCTAG	YFLCSAWYNWRLRLVYCGSGSGS*
ATGTTTTTGTGTACGAAGTGGAATTATGATCGTTGGTATCTGTTTTATTGCGGCAGCGGCAGCGGCAGCTAG	YFLCTKWNYDRWYLFYCGSGSGS*
ATGTTGGTTTGTTTTTATTTTATCGAGGGTAAGCTTTCTAATTATAGCTGCGGCAGCGGCAGCGGCAGCTAG	YLVCFYFIEGKLSNYSCGSGSGS*
ATGTTTTTGTGTGCGAAGTGGAATTATGGTCGTTGGTATCTGTTTTATTGCGGCAGCGGCAGCGGCAGCTAG	YFLCAKWNYGRWYLFYCGSGSGS*
ATGTTTGTTTGTTTTTATTTTATTGAGGGTAAGCTTTCTAATTATAGCTGCGGCAGCGGCAGCGGCAGCTAG	YFVCFYFIEGKLSNYSCGSGSGS*
ATGTTTTTTTGTTCTTATTTTATTGAGGGTAAGCTTTCTAATTATAGTTGCGGCAGCGGCAGCGGCAGCTAG	YFFCSYFIEGKLSNYSCGSGSGS*
ATGTTTTTGATTCAGTATTTTGATAAGGATCGGTTTCGTGCGATTTATTGCGGCAGCGGCAGCGGCAGCTAG	YFLIQYFDKDRFRAIYCGSGSGS*
ATGTTTGTGAGTTGGTATTGGCATGGGGAGAAGCTTTTTTATAGGTATTGCGGCAGCGGCAGCGGCAGCTAG	YFVSWYWHGEKLFYRYCGSGSGS*
ATGTTTTTGTGTTATCGGTTTATTGATGGTCGTTTGTTTATTTTGTATTGCGGCAGCGGCAGCGGCAGCTAG	YFLCYRFIDGRLFILYCGSGSGS*
ATGTTTCTTTGTCAGCGTTTTCATGATGATATTTATGAGCTGTGGCGCTGCGGCAGCGGCAGCGGCAGCTAG	YFLCQRFHDDIYELWRCGSGSGS*
ATGTTTCTTTGTCAGCGTTTTCATGATGATATTTACGAGCTGTGGCGTTGCGGCAGCGGCAGCGGCAGCTAG	YFLCQRFHDDIYELWRCGSGSGS*
ATGTTTGTGACGTGGTCTTTTGGGTCTGATGGTTTGATTTATAGTCATTGCGGCAGCGGCAGCGGCAGCTAG	YFVTWSFGSDGLIYSHCGSGSGS*
ATGTTCGTTTGTTTTAAGTTTTATAATCAGAGGCTTTTTTCGTCGTATTGCGGCAGCGGCAGCGGCAGCTAG	YFVCFKFYNQRLFSSYCGSGSGS*
ATGTTTGTTTGTTTTAAGTTTTATAATCAGAGGCTTTTTTCGTCGTATTGCGGCAGCGGCAGCGGCAGCTAG	YFVCFKFYNQRLFSSYCGSGSGS*
ATGTTTTTGTGTACGAAGTGGAATTATGGTCGTTGGTATCTGTTTTACTGCGGCAGCGGCAGCGGCAGCTAG	YFLCTKWNYGRWYLFYCGSGSGS*
ATGTTTGTTGTGTGGTATTGGGAGAATGATATTATTCATTGGAAGAGGTGCGGCAGCGGCAGCGGCAGCTAG	YFVVWYWENDIIHWKRCGSGSGS*
ATGTTTGTTTGTTTTTATTTTTTTGAGGGTAAGCTTTCTAATTATAGTTGCGGCAGCGGCAGCGGCAGCTAG	YFVCFYFFEGKLSNYSCGSGSGS*
ATGTTTGTGGAGTGGTTTTGGTTTAATAATCGGTTGGTGGCGCAGTCCTGCGGCAGCGGCAGCGGCAGCTAG	YFVEWFWFNNRLVAQSCGSGSGS*
ATGTTTCTTTGTAAGCGTTTTCATGATGATATTTATGAGCTGTGGCGCTGCGGCAGCGGCAGCGGCAGCTAG	YFLCKRFHDDIYELWRCGSGSGS*
ATGTTTGTTTGTTTTAAGTTTTATAATCAGAGGCTTTTTTCGTCGAATTGCGGCAGCGGCAGCGGCAGCTAG	YFVCFKFYNQRLFSSNCGSGSGS*
ATGTTTGTTTGTTCTAAGTTTCATAATCAGAGGCTTTTCTCGTCGTATTGCGGCAGCGGCAGCGGCAGCTAG	YFVCSKFHNQRLFSSYCGSGSGS*
ATGAGTAGGTATTGTCTGACTGCTTTTCCGCATCTAAGGTTGTATGCCTGCGGCAGCGGCAGCGGCAGCTAG	YSRYCLTAFPHLRLYACGSGSGS*
ATGTTTGTTTGTTTTTATTTTATTGAGGGTAAGCTTTCTAATTATAGTTGCGGCAGCGGCAGCGGCAGCTAG	YFVCFYFIEGKLSNYSCGSGSGS*
ATGTTTGTTTGTTTTATGTTTTATAATCAGAGGCTTTTTTCGGCGTACTGCGGCAGCGGCAGCGGCAGCTAG	YFVCFMFYNQRLFSAYCGSGSGS*
ATGTTTGTGTGTTGGAGTTGTTTTTATACTTATCGGGTTTTGACGTGTTGCGGCAGCGGCAGCGGCAGCTAG	YFVCWSCFYTYRVLTCCGSGSGS*
ATGTTTTTGTGTCAGGAGTTTAAGGCTGGGATTTATTACGCGAGTTACTGCGGCAGCGGCAGCGGCAGCTAG	YFLCQEFKAGIYYASYCGSGSGS*
ATGTTTTTGTGTCAGGTGCTTCAGGCTAGGCTTTCTTATGCGAGTTACTGCGGCAGCGGCAGCGGCAGCTAG	YFLCQVLQARLSYASYCGSGSGS*
ATGTTTTTGCTTCATCGGTGGGTGTCGGGTAAGCTGTATACGGATTATTGCGGCAGCGGCAGCGGCAGCTAG	YFLLHRWVSGKLYTDYCGSGSGS*
ATGTTTTTGTGTTATCGGTTTATTGATGCTCGTTTGTCTCTTTTGTTTTGCGGCAGCGGCAGCGGCAGCTAG	YFLCYRFIDARLSLLFCGSGSGS*
ATGTTTGTTTGTATTAAGTTTTATAATCAGAGGCTTTTTTCGTCGTATTGCGGCAGCGGCAGCGGCAGCTAG	YFVCIKFYNQRLFSSYCGSGSGS*
ATGTTTTTGTGTTACCGGTTTATTGATGGTCGTTTGTTTATTTTGTACTGCGGCAGCGGCAGCGGCAGCTAG	YFLCYRFIDGRLFILYCGSGSGS*
ATGTTTGTTTGTTTTTATTTTATTGAGGGTAAGCTTTCTAATTACAGTTGCGGCAGTGGCAGCGGCAGCTAG	YFVCFYFIEGKLSNYSCGSGSGS*
ATGTTTTTGTGTACTTAGTGGTATTATGGTCGTTGGTATCTGTTTTACTGCGGCAGCGGCAGCGGCAGCTAG	YFLCT*WYYGRWYLFYCGSGSGS*
ATGTTTGTGGTGAGTTATTTTATTGCTGGTCGGTTTTATGCTCGTTATTGCGGCAGGGGCAGCGGCAGCTAG	YFVVSYFIAGRFYARYCGRGSGS*
ATGTTTTTGATTCAGTATTTTGATAAGGGTCGGTTTCGTGCGATTTATTGCGGCAGCGGCAGCGGCAGCTAG	YFLIQYFDKGRFRAIYCGSGSGS*
ATGTTAGTGAATTGGTATTGGCATGGTGAGAAGCTTTTTTATAGGTATTGCGGCAGCGGCAGCGGCAGCTAG	YLVNWYWHGEKLFYRYCGSGSGS*
ATGTTTTTGTGTTATCGGTTTATTGATGGTCGTTTGTTTATTTTGTATTGCGGCAGCGGCAGCGGCAGCTAG	YFLCYRFIDGRLFILYCGSGSGS*
ATGTTTGTTTGTTTTTATTTTATTGAGGGTAAGCTTTCTAATTATAGCTGCGGCAGCGGCAGCGGCAGCTAG	YFVCFYFIEGKLSNYSCGSGSGS*
ATGTTTTTGTGTAGTGCGTGGTATAATTGGCGGCTGCGGCTTGTTTATTGCGGCAGCGGCAGCGGCAGCTAG	YFLCSAWYNWRLRLVYCGSGSGS*
ATGTTTTTGATTCAGTATTTTGATAAGGATCGGTTTCATGCGATTTACTGCGGCAGCGGCAGCGGCAGCTAG	YFLIQYFDKDRFHAIYCGSGSGS*
ATGTTTCTTTGTCAGCGTTTTCATGATGATATTTATGAGCTGTGGCGTTGCGGCAGCGGCAGCGGCAGCTAG	YFLCQRFHDDIYELWRCGSGSGS*
ATGTGTCTGTGTTCGTGTTGGATTGGTAATTATTATGTTTTGACGTATTGCGGCAGCGGCAGCGGCAGCTAG	YCLCSCWIGNYYVLTYCGSGSGS*
ATGTTTCTTTGTCAGCGTTTTCATGATGATATTTATGAGCTGTGGCGCTGCGGCAGCGGCAGCGGCAGCTAG	YFLCQRFHDDIYELWRCGSGSGS*
ATGTTTGTTTGTCTGAATTTTTGGCAGGATAGTCGTTATGTTTTGATTTGCGGCAGCGGCAGCGGCAGCTAG	YFVCLNFWQDSRYVLICGSGSGS*
ATGTTTCTTTGTCAGCGTTTTCATGATGATATTTATGAGCTGTGGAGCTGCGGCAGCGGCAGCGGCAGCTAG	YFLCQRFHDDIYELWSCGSGSGS*
ATGTTTCTATGTCAGCGTTTTCATGATGATATTTATGAGCTGTGGCGCTGCGGCAGCGGCAGCGGCAGCTAG	YFLCQRFHDDIYELWRCGSGSGS*
ATGTTTGTTGTGTGGTATAGGGAGAATGGTATTATTCATTGGAAGAGCTGCGGCAGCGGCAGCGGCAGCTAG	YFVVWYRENGIIHWKSCGSGSGS*
ATGTTTTCTTTTCAGCATTGGGGGTCGGGTAAGCTGCATACTTATTATTGCGGCAGCGGCAGCGGCAGCTAG	YFSFQHWGSGKLHTYYCGSGSGS*
ATGTTTGATTGTTTTAAGTTCTATAATCAGAGGCTTTTTTCGTCGTATTGCGGCAGCGGCAGCGGCAGCTAG	YFDCFKFYNQRLFSSYCGSGSGS*
ATGTTTTTGTGTACGAAGTGGAATTATGGTCGTTGGTATCTGTTTTATTGCGGCAGCGGCAGCGGCAGCTAG	YFLCTKWNYGRWYLFYCGSGSGS*
ATGTTTGTTTGTTTTTATTTTATTGAGGGTAAGCTTTCTAATTATAGTTGCGGCAGCGGCAGCGGCAGCTAG	YFVCFYFIEGKLSNYSCGSGSGS*
ATGTTTGATTGTTTTAAGTTCTATAATCAGAGGCTTTTTTCGTCGTATTGCGGCAGCGGCAGCGGCAGCTAG	YFDCFKFYNQRLFSSYCGSGSGS*
ATGTTTCTTTGTCAGCGTTTTCATGATGATATTTATGAACTGTGGCGCTGCGGCAGCGGCAGCGGCAGCTAG	YFLCQRFHDDIYELWRCGSGSGS*
ATGTTTTTGTGTACGAAGTGGAATTATGGTCGTTGGTATCTGTTTTATTGCGGCAGCGGCAGCGGCAGCTAG	YFLCTKWNYGRWYLFYCGSGSGS*
ATGTTTGTTTGTTTTTATTTTATTGAGGGTAAGCTTTCTAATTATAGCTGCGGCAGCGGCAGCGGCAGCTAG	YFVCFYFIEGKLSNYSCGSGSGS*
ATGTTTGTTTGTTTTAAGTTTTATAATCAGAGGCTTTTTTCGTGGTATTGCGGCAGCGGCAGCGGCAGCTAG	YFVCFKFYNQRLFSWYCGSGSGS*
ATGTTTTTGTTTCATCGGTGGGAGTCGGCTTATCATCATACGCATTATTGCGGCAGCGGCAGCGGCAGCTAG	YFLFHRWESAYHHTHYCGSGSGS*
ATGTTTGTTTGTTTTAAGTTTTATAATCAGAGGCTTTTCTCGTCGTACTGCGGCAGCGGCAGCGGCAGCTAG	YFVCFKFYNQRLFSSYCGSGSGS*
ATGTTTGTGAATTGGTATTGGCATGGTGAGAAGCTTTTTTATAGGTACTGCGGCAGCGGCAGCGGCAGCTAG	YFVNWYWHGEKLFYRYCGSGSGS*
ATGTTTTTGTGTTATCGGTTTATTGATGGTCGTTTGTTTATTTTGTACTGCGGCAGCGGCAGCGGCAGCTAG	YFLCYRFIDGRLFILYCGSGSGS*
ATGTTTGTGTGTTGGTATTGGATTCATGGTTCTGTTAAGGCGTCTTCGTGCGGCAGCGGCAGCGGCAGCTAG	YFVCWYWIHGSVKASSCGSGSGS*
ATGTTTGTTTGTTTTTATTTTATTGAGGGTAAGCTTTCTAATTATAGTTGCGGCAGCGGCAGCGGCAGCTAG	YFVCFYFIEGKLSNYSCGSGSGS*
ATGTTTTTGTGTTATCGGTTTATTGATGGTCGTTTGTTTATTTTGTATTGCGGCAGCGGCAGCGGCAGCTAG	YFLCYRFIDGRLFILYCGSGSGS*
ATGACTTATTATGTGCTTCTGCAGAGGTGGCCTCCTTTTTGGGCGCCCTGCGGCAGCGGCAGCGGCAGCTAG	YTYYVLLQRWPPFWAPCGSGSGS*
ATGTTTGTTTGTTTTTATTTTATTGAGGGTAAGCTTTCTAATTATAGCTGCGGCAGCGGCAGCGGCAGCTAG	YFVCFYFIEGKLSNYSCGSGSGS*
ATGTTTGTTGTGTGGTATTGGGAGAAGGATATTATTCATTGGAAGAGGTGCGGCAGCGGCAGCGGCAGCTAG	YFVVWYWEKDIIHWKRCGSGSGS*
ATGTTTTTGTGTACGAAGTGGAATTATGGTCGTTGGTATCTGTTTTACTGCGGCAGCGGCAGCGGCAGCTAG	YFLCTKWNYGRWYLFYCGSGSGS*
ATGTTTGAGAATTGGTTTTGGCATGTTGAGAAGCTTTTTTATAGGTACTGCGGCAGCGGCAGCGGCAGCTAG	YFENWFWHVEKLFYRYCGSGSGS*
ATGTTTCTTTCTCAGCGGTTGCATGATGCTCTTTATGAGCTGTGGCGCTGCGGCAGCGGCAGCGGCAGCTAG	YFLSQRLHDALYELWRCGSGSGS*
ATGTTTGTTTGTTTTTATTTTATTGAGGGTAAGCTTTCTAATTATAGTTGCGGCAGCGGCAGCGGCAGCTAG	YFVCFYFIEGKLSNYSCGSGSGS*
ATGTTTTTGTGTACGAAGTGGAATTATGGTCGTTGGTATCTGTTTTACTGCGGCAGCGGCAGCGGCAGCTAG	YFLCTKWNYGRWYLFYCGSGSGS*
ATGTTTCTTTGTCAGCGTTTTCATGATGATATTTATGAGCTGTGGCGTTGCGGCAGCGGCAGCGGCAGCTAG	YFLCQRFHDDIYELWRCGSGSGS*
ATGTTTTTGTTTCATCGGTGGGTGTCGGGTAAGCTGTATACGGATTACTGCGGCAGCGGCAGCGGCAGCTAG	YFLFHRWVSGKLYTDYCGSGSGS*
ATGTTTTTGTGTACGAAGTGGAATTATGGTCGTTGGTATCTGTTTTATTGCGGCAGCGGCAGCGGCAGCTAG	YFLCTKWNYGRWYLFYCGSGSGS*
ATGTTTGTGGTGAGTTATTTTATTGCTGGTCGGTTTTATGCTCGTTACTGCGGCAGCGGCAGCGGCAGCTAG	YFVVSYFIAGRFYARYCGSGSGS*
ATGTTTCTTTGTCAGCGTTTTCATGATGATATTTATGAGCTGTGGCGGTGCGGCCGCGGCAGCGGCAGCTAG	YFLCQRFHDDIYELWRCGRGSGS*
ATGTTTGTTTGTTTTTATTTTATTGAGGGTAAGCTCTCTAATTATAGTTGCGGCAGCGGCAGCGGCAGCTAG	YFVCFYFIEGKLSNYSCGSGSGS*
ATGTTTCTTTGTCAGCGTTTTCATGATGATATTTATGAGCTGTGGCGCTGCGGCAGCGGCAGCGGCAGCTAG	YFLCQRFHDDIYELWRCGSGSGS*
ATGTTTCTGTGTTCGTGTTGGATTGGTAATTATTATGTTTTGACGTATTGCGGCAGCGGCAGCGGCAGCTAG	YFLCSCWIGNYYVLTYCGSGSGS*
ATGTTTGTGAATTGGTATTGGCATGGTGAGAAGCTTTTTTATAGGTATTGCGGCAGCGGCAGCGGCAGCTAG	YFVNWYWHGEKLFYRYCGSGSGS*
ATGTTTGTTTGTTTTTATTTTATAGAGGGTAAGCTTTCTAATTATAGTTGCGGCAGCGGCAGCGGCAGCTAG	YFVCFYFIEGKLSNYSCGSGSGS*
ATGTTTGTGAATTAGTATTGGCATGGTGAGAAGCTTTTTTATGGGTATTGCGGCAGCGGCAGCGGCAGCTAG	YFVN*YWHGEKLFYGYCGSGSGS*
ATGTTTTTGTTTCATCGGTGGGCGTCGGGTAAGCTGTATACGGATTACTGCGGCAGCGGCAGCGGCAGCTAG	YFLFHRWASGKLYTDYCGSGSGS*
ATGTTTGTTTGCTTTTATTTTATTGAGGGTAAGCTTTCTAATTACAGCTGCGACAGCGACAGCGGCAGCTAG	YFVCFYFIEGKLSNYSCDSDSGS*
ATGTTTGTTTGTTTTTATTTTATTGAGGGTAAGCTTTCTAATTATAGCTGCGGCAGCGGCAGCGGCAGCTAG	YFVCFYFIEGKLSNYSCGSGSGS*
ATGTTTTTGATTCAGTATTTTGATAAGGATCGGTTTCGTGCGATTTATTGCGGCAGCGGCAGCGGCAGCTAG	YFLIQYFDKDRFRAIYCGSGSGS*
ATGTTTGTTTGTTTTTATTTTATTGAGGGTAAGCTTTCTAATTATAGTTGCGGCAGCGGCAGCGGCAGCTAG	YFVCFYFIEGKLSNYSCGSGSGS*
ATGTTTTTGTGTTATCGGTTTATTGATGGTCGTTTGTTTATTTTGTATTGCAGCAGCGGCAGCGGCAGCTAG	YFLCYRFIDGRLFILYCSSGSGS*
ATGTTTTTGTGTACGAAGGGGAATTATGGTCGTTGGTATCTGTTTTACTGCGGCAGCGGCAGCGGCAGCTAG	YFLCTKGNYGRWYLFYCGSGSGS*
ATGTTTCTTTGTCAGCGTTTTCATGATGATATTTATGAGCTGTGGCGCTGCGGCAGCGGCAGCGGCAGCTAG	YFLCQRFHDDIYELWRCGSGSGS*
ATGTTTGTGAATTGGTATTGGCATGGTGAGAAGCTTTATTATAGGTACTGCGGCAGCGGCAGCGGCAGCTAG	YFVNWYWHGEKLYYRYCGSGSGS*
ATGTTTTTGTGTACGAAGTGGAATTATGGTCGTTGGTATCTGTTTTATTGCGGCAGCGGCAGCGGCAGCTAG	YFLCTKWNYGRWYLFYCGSGSGS*
ATGTTTGTGGAGTGGTTTTGGTTTAATAATCGATTGGTGGCGCAGTCCTGCGGCAGCGGCAGCGGCAGCTAG	YFVEWFWFNNRLVAQSCGSGSGS*
ATGTTTGTTTGTTTTAAGTTTTATAATCAGAGGCTTTTTTCGTCGTACTGCGGCAGCGGCAGCGGCAGCTAG	YFVCFKFYNQRLFSSYCGSGSGS*
ATGTTTGTTGTGTGGTATTGGGAGAATGATATTATTCATTGGAAGAGGTGCGGCAGCGGCAGCGGCAGCTAG	YFVVWYWENDIIHWKRCGSGSGS*
ATGTTTGTTTGTTTTAAGTTTTATAATCAGAGGCTTTTTTCGTCGTATTGCGGCAGCGGCAGCGGCAGCTAG	YFVCFKFYNQRLFSSYCGSGSGS*
ATGTTTGTTTGTTTTATGTTTTATAATCAGAGGCTTTTTTCGTCGTATTGCGGCAGCGGCAGCGGCAGCTAG	YFVCFMFYNQRLFSSYCGSGSGS*
ATGTTTGTGAATTGGTATTGGCATGGTGAGAAGCTTTATTATAGGTACTGCGGCAGCGGCAGCGGCAGCTAG	YFVNWYWHGEKLYYRYCGSGSGS*
ATGTTTTTGTGTACGAAGTGGAATTATGGTCGTTGGTATCTGTTTTACTGCGGCAGCGGCAGCGGCAGCTAG	YFLCTKWNYGRWYLFYCGSGSGS*
ATGTTTCTTTGTCAGCGTTTTCATGATGATATTTATGAGCTGTGGCGCTGCGGCAGCGGCAGCGGCAGCTAG	YFLCQRFHDDIYELWRCGSGSGS*
ATGATTTTGTGTCATACTTGGTTTAATGGGAGGGGGACTCTGTTTTTGTGCGGCAGCGGCAGCGGCAGCTAG	YILCHTWFNGRGTLFLCGSGSGS*
ATGTTTGTTTGTTTTTATTTTATTGAGGGTAAGCCTTCTAATTATAGCTGCGGCAGCGGCAGCGGCAGCTAG	YFVCFYFIEGKPSNYSCGSGSGS*
ATGTTTGTGGAGAGTTATTTTATTGCTGGTCGGTTTTATGCTCGTTATTGCGGCAGCGGCAGCGGCAGCTAG	YFVESYFIAGRFYARYCGSGSGS*
ATGTTTGTGTTGTTTTATATTAAGCATGGGTTTGTTGCGTATCGTTACTGCGGCAGCGGCAGCGGCAGCTAG	YFVLFYIKHGFVAYRYCGSGSGS*
ATGTTTTTGTGTTATCGGTTTATTGATGGTCGTTTGTTTATTTTTGTATGCGGCAGCGGCAGCGGCAGCTAG	YFLCYRFIDGRLFIFVCGSGSGS*
ATGTTTGTTTGTGTTAATTCTTGGAATCATGGGCGTTTTGTTTTGGAGTGCGGCAGCGGCAGCGGCAGCTAG	YFVCVNSWNHGRFVLECGSGSGS*
ATGTTTTTGTGTACGAAGTGGAATTATGGTCGTTGGTATCTGTTTTATTGCGGCAGCGGCCGCGGCAGCTAG	YFLCTKWNYGRWYLFYCGSGRGS*
ATGTTTTTGTGTACGAAGTGGAATTATGGTCGTTGGTATCTGTTTTACTGCGGCAGCGGCAGCGGCAGCTAG	YFLCTKWNYGRWYLFYCGSGSGS*
ATGTTTGTGCGGTGGAATTTTCTGCCGGATGGGAAGGTGTATTCGACGTGCGGCAGCGGCAGCGGCAGCTAG	YFVRWNFLPDGKVYSTCGSGSGS*
ATGTTTTTGATTCAGTATTTTGATAAGGATCGGTTTCGTGCGATTTATTGCGGCAGCGGCAGCGGCAGCTAG	YFLIQYFDKDRFRAIYCGSGSGS*
ATGATTGAGTAGGGTTTTTGGATTGTTCGGGGGTATACTTTTGAGTATTGCGGCAGCGGCAGCGGCAGCTAG	YIE*GFWIVRGYTFEYCGSGSGS*
ATGTTTGTTTGTTTTAAGTTTTATAATCAGAGGCTTTTTTCGTCGTACTGCGGCAGCGGCAGCGGCAGCTAG	YFVCFKFYNQRLFSSYCGSGSGS*
ATGTTTGTTTGTTTTTATTTTATTGAGGGTAAGCTTTCTAATTATAGTTGCGGCAGCGGCAGCGGCAGCTAG	YFVCFYFIEGKLSNYSCGSGSGS*
ATGTTTGAGAATTGGTATTGGCATGGTGAGAAGCTTTTTTATAGGTACTGCGGCAGCGGCAGCGGCAGCTAG	YFENWYWHGEKLFYRYCGSGSGS*
ATGGATGTTATGATTATTGTTCGGTCTAATACGAAGTGGATGCTGGTGTGCGGCAGCGGCAGCGGCAGCTAG	YDVMIIVRSNTKWMLVCGSGSGS*
ATGTTTTTGTGTACGAAGTGGAATTATGGTCGTTGGAATCTGTTTTATTGCGGCAGCGGCAGCGGCAGCTAG	YFLCTKWNYGRWNLFYCGSGSGS*
ATGTTTCTTTGTCAGCGATTTCATGATGATATTTATGAGCTGTGGCGGTGCGGCAGCGGCAGCGGCAGCTAG	YFLCQRFHDDIYELWRCGSGSGS*
ATGTTTGTTTGTGGTCATTTTTCGGCTGGTTGTTATCGGTTGTATCGTTGCGGCAGCGGCAGCGGCAGCTAG	YFVCGHFSAGCYRLYRCGSGSGS*
ATGTTTCTTTGTCAGCGTTTTCATGATGATATTTATGAGCTGTGGCGTTGCGGCAGCGGCAGCGGCAGCTAG	YFLCQRFHDDIYELWRCGSGSGS*
ATGTTTGTTTGTTTTTATTTTATTGAGGGTAAGCTTTCTAATTATAGTTGCGGCAGCGGCAGCGGCAGCTAG	YFVCFYFIEGKLSNYSCGSGSGS*
ATGTTTTTGATTCAGTATTTTGATAAGGATCGGTTTCGGGCGATTTACTGCGGCAGCGGCAGCGGCAGCTAG	YFLIQYFDKDRFRAIYCGSGSGS*
ATGTTTTTGTGTACGAAGTGGAATTATGGTCGTTGGTATCTGTTTTATTGCGGCAGCGGCAGCGGCAGCTAG	YFLCTKWNYGRWYLFYCGSGSGS*
ATGTTTGTGGTGAGTTATTTTATTGCTGGTCGGTTTTATGCTCGTTATTGCGGCAGCGGCAGCGGCAGCTAG	YFVVSYFIAGRFYARYCGSGSGS*
ATGTTTGTTTGTTTTTATTTTATTGAGGGTAAGCTTTCTAATTATAGCTGCGGCAGCGGCAGCGGCAGCTAG	YFVCFYFIEGKLSNYSCGSGSGS*
ATGTTTTTGTGTCAGGAGTTTAAGGCTAGGATTTATTATGCGAGTTACTGCGGCAGCGGCAGCGGCAGCTAG	YFLCQEFKARIYYASYCGSGSGS*
ATGTTTGTGAAGGTTTTTTGGACTGCTCGTGGGTATATTCTTGAGTACTGCGGCAGCGGCAGCGGCAGCTAG	YFVKVFWTARGYILEYCGSGSGS*
ATGTTTGTTTGTGTTAATTCTTGGAATCATGGGCGTTTTGTTTTGGAGTGCGGCAGCGGCAGCGGCAGCTAG	YFVCVNSWNHGRFVLECGSGSGS*
ATGCTTGTGCGGTGGTATTTTCTGCCGGTTGCGAAGGAGTATTCGCCGTGCGGCAGCGGCAGCGGCAGCTAG	YLVRWYFLPVAKEYSPCGSGSGS*
ATGTTTTTGTGTACGAAGTGGAATTATGGTCGTTGGTATCTGTTTTATTGCGGCAGCGGCAGCGGCAGCTAG	YFLCTKWNYGRWYLFYCGSGSGS*
ATGAATCTTTGGCAGCGGTTGCGGGATGATATTTAGGAGCTGCGGCGTTGCGGCAGCGGCAGCGGCAGCTAG	YNLWQRLRDDI*ELRRCGSGSGS*
ATGTTTTTGTTTCATCGGTGGGTGTCGGGTAAGCTGTATACGGAGTATTGCGGCAGCGGCAGCGGCAGCTAG	YFLFHRWVSGKLYTEYCGSGSGS*
ATGTTTGTGCGGTGTTATTTTCTGCCGGATGGGAAGGTGTATTCGACTGGCGGCAGCGGCACCGGCAGTTAG	YFVRCYFLPDGKVYSTGGSGTGS*
ATGTTTTTGTGTTATAGTTATATTTTTGGTCGTTTGACTTTGTCTTACTGCGGCAGCGGCAGCGGCAGCTAG	YFLCYSYIFGRLTLSYCGSGSGS*
ATGTTTGTTTGTTTTTATTTTATAGGGTAAGCTTTCTAATTATAGTTGCGGCAGCGGCAGCGGCAGCTAG	YFVCFYFIG*AF*L*LRQRQRQL
ATGTTTTTGTGTTATCGGATTGAGAATGAGCGTTATAGGTTGTGGCTCTGCGGCAGCGGCAGCGGCAGCTAG	YFLCYRIENERYRLWLCGSGSGS*
ATGTTGGAGAATTGGTATTGGCATGGGGTGATGTTTTTTTATATGTACTGCGGCAGCGGCAGCGGCAGCTAG	YLENWYWHGVMFFYMYCGSGSGS*
ATGTTTGTTTGTTTTTATTTTATCGAGGGTAAGCTTTCTAATTATAGCTGCGGCAGCGGCAGCGGTAGCTAG	YFVCFYFIEGKLSNYSCGSGSGS*
ATGTTTTATTGTTGGACGTTTCTTGATCAGCATTATTCGTCGTGGATTTGCGGCAGCGGCAGCGGCAGCTAG	YFYCWTFLDQHYSSWICGSGSGS*
ATGTTTCTTTGTCAGCGTTTTCATGATGATATTTATGAGCTGTGGCGTTGCGGCAGCGGCAGCGGCAGCTAG	YFLCQRFHDDIYELWRCGSGSGS*
ATGTTTGTTTGGTATTATTTTATTGTGAGGAAGCTTTCTAATTATAGCTGCGGCAGCGGCAGCGGCAGCTAG	YFVWYYFIVRKLSNYSCGSGSGS*
ATGTTTTTGTGTTTTCGGTTTTTTGATGGTCGTTTGTTTATTTCGTACTGCGGCAGCGGCAGCGGCAGCTAG	YFLCFRFFDGRLFISYCGSGSGS*
ATGTTTTTGTGTACGAAGTGGAATTATGGTCGTTGGTATCTGTTTTATTGCGGCAGCGGCAGCGGCAGCTAG	YFLCTKWNYGRWYLFYCGSGSGS*
ATGTTTGTTTGTTTTAAGTTTTATAATCAGAGGCTTTTTTCGTCGTACTGCGGCAGCGGCAGCGGCAGCTAG	YFVCFKFYNQRLFSSYCGSGSGS*
ATGTTTGTTTGTTTTTATTTTATTGAGGGTAAGCTTTCTAATTATAGTTGCGGCAGCGGCAGCGGCAGCTAG	YFVCFYFIEGKLSNYSCGSGSGS*
ATGTTTCTATGTCAGCGTTTTCATGATGATATTTACGAGCTGTGGCGTTGCGGCAGCGGCAGCGGCAGCTAG	YFLCQRFHDDIYELWRCGSGSGS*
ATGTTTGTTGTGTGCTATTGGGAGAATGATATTATTCATTGGAAGAGGTGCGGCAGCGGCAGCGGCAGCTAG	YFVVCYWENDIIHWKRCGSGSGS*
ATGTTTTTGTGTCATACTTGGTATAATGGGAGGGTGACTCTTTTTTTGTGCGGCAGCGGCAGCGGCAGCTAG	YFLCHTWYNGRVTLFLCGSGSGS*
ATGTTTTTTTGTCATTCTTGGGCTAATGGTTTTTATCTGGCTTGGTTTTGCGGCAGCGGCAGCGGCAGCTAG	YFFCHSWANGFYLAWFCGSGSGS*
ATGTTTGTTTGTTTTTATTTTATTGAGGGTAAGCTTTCTAATTATAGGTGCGGCAGCGGCAGCGGCAGCTAG	YFVCFYFIEGKLSNYRCGSGSGS*
ATGCTTGTTTGTTTTAAGTTTTATAATCAGAGGCTTTTTTCGTCGTATTGCGGCAGCGGCAGCGGCAGCTAG	YLVCFKFYNQRLFSSYCGSGSGS*
ATGGTTGAGTTGAATTGGAGGGCTGGTACGATTGTGAATACTTGGACTTGCGGCAGCGGCAGCGGCAGCTAG	YVELNWRAGTIVNTWTCGSGSGS*
ATGTTTCTTTGTCAGCGTTTTCATGATGATATTTATGAGCTGTGGCGCTGCGGCAGCGGCAGCGGCAGCTAG	YFLCQRFHDDIYELWRCGSGSGS*
ATGTTTGTTTGTTTTAAGTTTTATAATCAGAGGCTTTTTTCGTCGTACTGCGGCAGCGGCAGCGGCAGCTAG	YFVCFKFYNQRLFSSYCGSGSGS*
ATGTTTTTGTGTAGTGCGTGGTATAATTGGCGGCTGCGGCTTGTTTTCTGCGGCAGCGGCAGCGGCAGCTAG	YFLCSAWYNWRLRLVFCGSGSGS*
ATGTTTTTGTGTACGAAGTGGCATTATGGTCGTTGGTATCTGTTTTATTGCGGCAGCGGCAGCGGCAGCTAG	YFLCTKWHYGRWYLFYCGSGSGS*
ATGTTTGTGACTTGGACTTTTATTAATGGTAAGTTGAGGTCGCTTTCGTGCGGCAGCGGCAGCGGCAGCTAG	YFVTWTFINGKLRSLSCGSGSGS*
ATGTTTTTGTGTACGAAGTGGAATTATGGTCGTTGGTATCTGTTGTATTGCGGCAGCGGCAGCGGCAGCTAG	YFLCTKWNYGRWYLLYCGSGSGS*
ATGTTTCTTTGTCAGCGTTTTCATAATGATATTTATGAGCTGTGGCGTTGCGGCAGCGGCAGCGGCAGCTAG	YFLCQRFHNDIYELWRCGSGSGS*
ATGATTAATTATTATAATCAGTTTCTTGAGCCTTAGACTCGGTCTCCTTGCGGCAGCGGCAGCGGCAGCTAG	YINYYNQFLEP*TRSPCGSGSGS*
ATGTTTGTGAAGGGTTTTTGGACTGCTCGTGGGTATATTCTTCAGTATTGCGGCAGCGGCAGCGGCAGCTAG	YFVKGFWTARGYILQYCGSGSGS*
ATGTTTGTTTGTTATATTTGGAGTAATCATGTGATTAGGTTGGTTCGGTGCGGCAGCGGCAGCGGCAGCTAG	YFVCYIWSNHVIRLVRCGSGSGS*
ATGTTTTTTAAGGATAAGTTTGAGAATGGTGTTTATGTTGCTTGTTTTTGCGGCAGCGGCAGCGGCAGCTAG	YFFKDKFENGVYVACFCGSGSGS*
ATGTTTTTTAAGGATAAGTTTGAGAATGGTGTTTATGTTGCTTGTTTTTGCGGCAGCGGCAGCGGCAGCTAG	YFFKDKFENGVYVACFCGSGSGS*
ATGTTTTTGTGTACGAAGTGGAATTATGGTCGTTGGTATCTGTTTTATTGCGGCAGCGGCAGCGGCAGCTAG	YFLCTKWNYGRWYLFYCGSGSGS*
ATGTTTGTTTGTTTTTATTTTATTGAGGGTAAGCTTTCTAATTATAGGTGCGGCAGCGGCAGCGGCAGCTAG	YFVCFYFIEGKLSNYRCGSGSGS*
ATGTTTGTGGATTGGTATTGGCATGGCGAGAAGCTTTTTTATAGGTATTGCGGCAGCGGCAGCGGCAGCTAG	YFVDWYWHGEKLFYRYCGSGSGS*
ATGTTTCTTTGTCAGCGTTTTCATGATGATATTTATGAGCTGTGGCGCTGCGGCAGCGGCAGCGGCAGCTAG	YFLCQRFHDDIYELWRCGSGSGS*
ATGTTTGTGAATTGGTATTGGCATGGTGAGAAGCTATTTTATAGGTACTGCGGCAGCGGCAGCGGCAGCTAG	YFVNWYWHGEKLFYRYCGSGSGS*
ATGTTTGTTTGTTTTTATTTTATTGAGGGTAAGCTTTCTAATTATAGCTGCGGCAGCGGCAGCGGCAGCTAG	YFVCFYFIEGKLSNYSCGSGSGS*
ATGTTTGTTTGGTTTTGTTATAGGGAGGGTAGTCATGCTAGGTATAGTTGCGGCAGCGGCAGCGGCAGCTAG	YFVWFCYREGSHARYSCGSGSGS*
ATGCGTTATCATTTAGGTCCGTGGCCTTAATTGGAGTTGCGTGCTGGCTGCGGCAGCGGCAGCGGCAGCTAG	YRYHLGPWP*LELRAGCGSGSGS*
ATGTTTCTGTGTCCGTATTGGATTGGTAATTATTATGTTTTGACGTACTGCGGCAGCGGCAGCGGTAGCTAG	YFLCPYWIGNYYVLTYCGSGSGS*
ATGTTTGTTTGTTTTTATTTTATTGAGGGTAAGCTTTCTAATTATAGCTGCGGCAGCGGCAGCGGCAGCTAG	YFVCFYFIEGKLSNYSCGSGSGS*
ATGTTTTTGTGTACGAAGTGGAATTATGGTCGTTGGTATCTGTTTTATTGCGGCAGCGGCAGCGGCAGCTAG	YFLCTKWNYGRWYLFYCGSGSGS*
ATGTTTCTTTGTCAGCGTTTTCATGATGCTACTTATGAGCTGTGGCGCTGCGGCAGCGGCAGCGGCAGCTAG	YFLCQRFHDATYELWRCGSGSGS*
ATGTTTTTGAATTTTTTTTGGGTGAATGGCAAGCTGTATTCACAGATTTGCGGCAGCGGCAGCGGCAGCTAG	YFLNFFWVNGKLYSQICGSGSGS*
ATGTTTGCTTGTAGTACTTGGATTAATAGGATTTTTTATTTGTCGCGTTGCGGCAGCGGCAGCGGCAGCTAG	YFACSTWINRIFYLSRCGSGSGS*
ATGTTTTTGTTTCATCGGTGGGTGTCGGGCAAGCTGTATACGGATTACTGCGGCAGCGGCAGCGGCAGCTAG	YFLFHRWVSGKLYTDYCGSGSGS*
ATGTTTTTGTGTTATCGGTTTATTGATGGTCGTTTGTTTATTTTGTATTGCGGCAGCGGCAGCGGCAGCTAG	YFLCYRFIDGRLFILYCGSGSGS*
ATGTTGTTGTGTTATGGGGTGATTGTTAGTCGTTTGTATATGTTGCATTGCGGCAGCGGCAGCGGCAGCTAG	YLLCYGVIVSRLYMLHCGSGSGS*
ATGTTTGTTTGTTTTTATTTTATTGAGGGTAAGCTTTCTAATTATAGCTGCGGCAGCGGCAGCGGCAGCTAG	YFVCFYFIEGKLSNYSCGSGSGS*
ATGTTTTTGTGTTATCGGTTTATTGATGGTAGTTTGTTTATTTTGTATTGCGGCAGCGGCAGCGGCAGCTAG	YFLCYRFIDGSLFILYCGSGSGS*
ATGTTTGTTAATTTTAAGTTTATTAATGGTAAGCTTGTTTATTGTTATTGCGGCAGCGGCAGCGGCAGCTAG	YFVNFKFINGKLVYCYCGSGSGS*
ATGTTTTTGTTTCATCGGTGGGTGTCGGGTAAGCTGTATACGGATTATTGCGGCAGCGGCAGCGGCAGCTAG	YFLFHRWVSGKLYTDYCGSGSGS*
ATGTTTTATTATTATACGTTTATTAATGGGAATTATGTGGCGTGGCTCTGCGGCAGCGGCAGCGGCAGCTAG	YFYYYTFINGNYVAWLCGSGSGS*
ATGTTTGCGCGGTGGTATTTTCTGCCGGATGGGAAGGTATATTCGACATGCGGCAGCGGCAGCGGCAGCTAG	YFARWYFLPDGKVYSTCGSGSGS*
ATGTTTGTTAATTGGCATTGGCATGGTGAGAAGCTTTTTTATAGGTATTGCGGCAGCGGCAGCGGCAGCTAG	YFVNWHWHGEKLFYRYCGSGSGS*
ATGTTTTTGTGTACGAAGTGGAATTATGGTCGTTGGTATCTGTTTTATTGCGGCAGCGGCAGCGGCAGCTAG	YFLCTKWNYGRWYLFYCGSGSGS*
ATGTTTCTTTGTCATCGGTGTCATGATTTTATTTGTGAGCTTTGGCCCTGCGGCAGCGGCAGCGGCAGCTAG	YFLCHRCHDFICELWPCGSGSGS*
ATGTTTGTTTGTTTTTATTTTATTGAGGGTAAGCTTTCTAATTATAGTTGCGGCAGCGGCAGCGGCAGCTAG	YFVCFYFIEGKLSNYSCGSGSGS*
ATGTTTTTGGGTCAGAAGTTTATGTCTAGGATTTATTATGCGATTTATTGCGGCAGCGGCAGCGGCAGCTAG	YFLGQKFMSRIYYAIYCGSGSGS*
ATGTTTCTTTGTCAGCGTTTTCATGATGATATTTATGAGCTGTGGCGCTGCGGCAGCGGCAGCGGCAGCTAG	YFLCQRFHDDIYELWRCGSGSGS*
ATGTCTGTTTGTTTTAAGTTTTATAATCAGAGGCTTTTTTCGTCGTATTGCGGCAGCGGCAGCGGCAGCTAG	YSVCFKFYNQRLFSSYCGSGSGS*
ATGTTTGTTTGTTTTTATTTTATCGAGGGTAAGCTTTCTAATTATAGTTGCGGCAGCGGCAGCGGCAGCTAG	YFVCFYFIEGKLSNYSCGSGSGS*
ATGGTTAAGCGTTCTGGGTCTTCGTTTGCGACGCTGCACTGGGTTTTCTGCGGCAGCGGCAGCGGCAGCTAG	YVKRSGSSFATLHWVFCGSGSGS*
ATGTTTCTTTGTTAGCGTTTTCATGATGATATTTATGAGCTGTGGCGTTGCGGCAGCGGCAGCGGCAGCTAG	YFLC*RFHDDIYELWRCGSGSGS*
ATGTTTGTTTGTTTTTATTTTATTGAGGGTAAGCTTTCTAATTATAGCTGCGGCAGCGGCAGCGGCAGCTAG	YFVCFYFIEGKLSNYSCGSGSGS*
ATGTTTGTGTTGTTTTATATTAAGCAAGGGCTTGTTGCGTATCGTTATTGCGGCAGCGGCAGCGGCAGCTAG	YFVLFYIKQGLVAYRYCGSGSGS*
ATGTTTGTGAATTGGTATTGGCATGGTGAGAAGCTTTTTTACAGGTATTGCGGCAGCGGCAGCGGCAGCTAG	YFVNWYWHGEKLFYRYCGSGSGS*
ATGTTTGTTTGTTTTTATTTTATTGAGGGTAAGCTTTCTATTTATAGTTGCGGCAGCGGCAGCGGCAGCTAG	YFVCFYFIEGKLSIYSCGSGSGS*
ATGTTTTTGTGTACGAAGTGGAATTATGGTCGTTGGTATCTGTTTTACTGCGGCAGCGGCAGCGGCAGCTAG	YFLCTKWNYGRWYLFYCGSGSGS*
ATGTTTTTGTGTCAGGAGTTTAAGGCTAGGATTTATTATGCGAGTTACTGCGGCAGCGGCAGCGGCAGCTAG	YFLCQEFKARIYYASYCGSGSGS*
ATGTTTGTTTGTTTTTATTTTATTGAGGGTAAGCTTTCTAATTATAGCTGCGGCAGCGGCAGCGGCAGCTAG	YFVCFYFIEGKLSNYSCGSGSGS*
ATGTTTGTTTGTTTTAAGTTTTATAATCAGAGGCTTTTTTCGTCGTATTGCGGCAGCGGCAGCGGCAGCTAG	YFVCFKFYNQRLFSSYCGSGSGS*
ATGTTTGTTTGTTTTTATTATATTGAGGGTAAGCTTTCTAATTATAGTTGCGGCAGCGGCAGCGGCAGCTAG	YFVCFYYIEGKLSNYSCGSGSGS*
ATGTTTTTGTGTTATCGGTTTATTGATGGTCGTTTGTTTATTTTGTATTGCGGCAGCGGCAGCGGCAGCTAG	YFLCYRFIDGRLFILYCGSGSGS*
ATGTTTTTGCGTAGGAAGTGGAGTTAGGGTGGTGGGTATATGTTTTAATGCGGCAGCGGCAGCGGCAGCTAG	YFLRRKWS*GGGYMF*CGSGSGS*
ATGTTTGTTTGTTTTTATTTTATTGAGGGTAAGCTTTCTAATTATAGTTGCGGCAGCGGCAGCGGCAGCTAG	YFVCFYFIEGKLSNYSCGSGSGS*
ATGTTTGTTTGTCTGAATTTTTGGCAGGATAGTCGTTATGTTTTGATCTGCGGCAGCGGCAGCGGCAGCTAG	YFVCLNFWQDSRYVLICGSGSGS*
ATGTTTGTTTGTTTTTATTTTATTGAGGGTAAGCTTTCTAATTATAGCTGCGGCAGCGGCAGCGGCAGCTAG	YFVCFYFIEGKLSNYSCGSGSGS*
ATGTTTGTTTGTTTTTATTTTATTGAGGGTAAGCTTTCTAATTATAGCTGCGGCAGCGGCAGCGGCAGCTAG	YFVCFYFIEGKLSNYSCGSGSGS*
ATGTTCCTTTGTCAGCGTCTTCATGATGATATTTATGAGCTGTGGCGTTGCGGCAGCGGCAGCGGCAGCTAG	YFLCQRLHDDIYELWRCGSGSGS*
ATGTTTGTGAAGGGCTTTTGGACTGCTCGTGGGTATATTCTTGAGTATTGCGGCAGCGGCAGCGGCAGCTAG	YFVKGFWTARGYILEYCGSGSGS*
ATGTTTTTGTGTACGAAGAGGCATTATGGTCGTTGGTATCTGTTTTATTGCGGCAGCGGCAGCGGCAGCTAG	YFLCTKRHYGRWYLFYCGSGSGS*
ATGTTTTTGTGTACGAAGTGGATTTATGGTCGTTGGCATCTGCTTTACTGCGGCAGCGGCAGCGGCAGCTAG	YFLCTKWIYGRWHLLYCGSGSGS*
ATGTTTTATTGTTATACGTTTATTAATGAAAAGTATGTTGCGTCGCATTGCGGCAGCGGCAGCGGCAGCTAG	YFYCYTFINEKYVASHCGSGSGS*
ATGTTTTTTGTGTCTTATTGGAATCAGGAGCTGTATTGGGGGATTGACTGCGGCAGCGGCAGCGGCAGCTAG	YFFVSYWNQELYWGIDCGSGSGS*
ATGTTTTTGTGTCATACTTGGTATAATGGGAGGGTGACTCTTTTCTTGTGCGGCAGCGGCAGCGGCAGCTAG	YFLCHTWYNGRVTLFLCGSGSGS*
ATGTTTCTGTGTTCGTGTTGGATTGGTAATTATTATGTTTTGACGTATTGCGGCAGCGGCAGCGGCAGCTAG	YFLCSCWIGNYYVLTYCGSGSGS*
ATGTTTTTGTGTACGAAGTAAAATTATGGCCGTTGGTATCTGTTTTACTGCGGCAGCGGCAGCGGCAGCTAG	YFLCTK*NYGRWYLFYCGSGSGS*
ATGTGGGAGTGTTGGCTTTGTATTCATGGTTCTGCTAAGGCGTCTTCCTGCGGCAGCGGCAGCGGCAGCTAG	YWECWLCIHGSAKASSCGSGSGS*
ATGTTTGTGAATTGGTATTGGCGTGGTGAGAAGCTTTTTTATAGGTATTGCGGCAGCGGCAGCGGCAGCTAG	YFVNWYWRGEKLFYRYCGSGSGS*
ATGTTTTTGTGTACGAAGTGGAATTATGGTCGTTGGTATCTGTTTTATTGCGGCAGCGGCAGCGGCAGCTAG	YFLCTKWNYGRWYLFYCGSGSGS*
ATGTTTGTTTGTTTTTATTTTATTGAGGGTAAGCTTTCTAATTATAGCTGCGGCAGCGGCAGCGGCAGCTAG	YFVCFYFIEGKLSNYSCGSGSGS*
ATGTTTGTTTGTTTTTATTTTATTGAGGGTAAGCTTTCTAATTATAGCTGCGGCAGCGGCAGCGGCAGCTAG	YFVCFYFIEGKLSNYSCGSGSGS*
ATGTTTGTTTGTGTTAATTCTTGGAATCATGGGCGTTTTGTTTTGGAGTGCGGCAGCGGCAGCGGCAGCTAG	YFVCVNSWNHGRFVLECGSGSGS*
ATGTTTTTGTGTTATCAGTTTATTGATGGTCGTTTGTTTATTTTGTATTGCGGCAGCGGCAGCGGCAGCTAG	YFLCYQFIDGRLFILYCGSGSGS*
ATGTTTTTGTGTGCTTTTTGGTATCAGTAGAGGTATACTATTGAGTTGTGCGGCAGCGGCAGCGGCAGCTAG	YFLCAFWYQ*RYTIELCGSGSGS*
ATGTTTTTGTGTACGAAGTGGAATTATGGTCGCTGGTATCTGTCTTATTGCGGCAGCGGCAGCGGCAGCTAG	YFLCTKWNYGRWYLSYCGSGSGS*
ATGTTTGTGAAGGGTTTTTGGACTGCTCGTGGGTATAATCTTGAGTACTGCGGCAGCGGCAGCGGCAGCTAG	YFVKGFWTARGYNLEYCGSGSGS*
ATGTTTGTGACTTGGTATTGGCATGGTGGGAAGCTTTTTTATAGGTATTGCGGCAGCGGCAGCGGCAGCTAG	YFVTWYWHGGKLFYRYCGSGSGS*
ATGTTTTTGTGTTATCGGTTTATTGATGGTCGTTTGTTTATTTCGTGTTGCGGCAGCGGCAGCGGCAGCTAG	YFLCYRFIDGRLFISCCGSGSGS*
ATGTTTCTTTGTCAGCGTTTTCATGATGGTATTTATAAGCTGTGGCGTTGCGGCAGCGGCAGCGGCAGCTAG	YFLCQRFHDGIYKLWRCGSGSGS*
ATGTTTGTTTGTTTTTATTTTATTGAGGGTAAGCTTTCTAATTATAGTTGCGGCAGCGGCAGCGGCAGCTAG	YFVCFYFIEGKLSNYSCGSGSGS*
ATGTTTTTGTGTGCTTTTTGGTATCAGTCGAGGTATACTATTGAGTAGTGCGGCAGCGGCAGCGGCAGCTAG	YFLCAFWYQSRYTIE*CGSGSGS*
ATGTTTGTGTGTTGGTATTGGACTCATGGTTCTGTTAAGGCGTCTCCGTGCGGCAGCGGCAGCGGCAGCTAG	YFVCWYWTHGSVKASPCGSGSGS*
ATGTTTGTTTGTTTTAAGTTTTTTAATCAGAGTCTTTTTTCGTCGTACTGCGGCGGCGGCAGCGGCAGCTAG	YFVCFKFFNQSLFSSYCGGGSGS*
ATGTTTTTGTGTTATCGGTTTATTGATGGTCGTTTGTTTATTTTGTACTGCGGCAGCGGCAGCGGCAGCTAG	YFLCYRFIDGRLFILYCGSGSGS*
ATGTTTGTTTGTTTTAAGTTTTATAATCAGAGGCTTTTTTCGTCGTACTGCGGCAGCGGCAGCGGCAGCTAG	YFVCFKFYNQRLFSSYCGSGSGS*
ATGTTTTTGTGTTATCGGTTTATTGATGGTCGTTTGTTTATTTTTTATTGCGGCAGCGGCAGCGGCAGCTAG	YFLCYRFIDGRLFIFYCGSGSGS*
ATGTTTCTTTGTCAGCGTTTTCATGATGATATTTATGAGCTGTGGCGCTGCGGCAGCGGCAGCGGCAGCTAG	YFLCQRFHDDIYELWRCGSGSGS*
ATGTTTGTTTGTCTTTATTTTATTGAGGGGAAGCTTTCTAATTATAGCTGCGGCAGCGGCAGCGGCAGCTAG	YFVCLYFIEGKLSNYSCGSGSGS*
ATGTTTTTGTGTACGAAGTGGAATTATCGTCGTTGGTATCTGTTATACTGCGGCAGCGGCAGCGGCAGCTAG	YFLCTKWNYRRWYLLYCGSGSGS*
ATGTTTGTGAATTGGTATTGGCATGGTGAGAAGCTTTTTTATAGGTATTGCGGCAGCGGCAGCGGCAGCTAG	YFVNWYWHGEKLFYRYCGSGSGS*
ATGACGTATTATGTTGTTCAGCAGATGAGGCCTTCTGTTTGGTCGCCCTGCGGCAGCGGCAGCGGCAGCTAG	YTYYVVQQMRPSVWSPCGSGSGS*
ATGTTTTTGTGTACGAAGTGGGATTATGGTCGTTGGCATCTGTTTTACTGCGGCAGCGGCAGCGGCAGCTAG	YFLCTKWDYGRWHLFYCGSGSGS*
ATGTTTGTTTGTTTTTATTTTATTGAGGGTAAGCTTTCTAATTATAGTTGCGGCAGCGGCAGCGGCAGCTAG	YFVCFYFIEGKLSNYSCGSGSGS*
ATGTTTTTGTGTACGAAGTGGAATTATGGTCGTTGGTATCTGTTTTATTGCGGCAGCGGCAGCGGCAGCTAG	YFLCTKWNYGRWYLFYCGSGSGS*
ATGTTTTTGTGTTGTCGGTTTATTGATGGTCGTTTGTTTATTTTGTATTGCGGCAGCGGCAGCGGCAGCTAG	YFLCCRFIDGRLFILYCGSGSGS*
ATGTTTATTTGTTGGTATTTTTTGAGGAATCGTGTGCATTCGAGTCCTTGCGGCAGCGGCAGCGGCAGCTAG	YFICWYFLRNRVHSSPCGSGSGS*
ATGTTTTTGTGTACGAAGTGGAATTATGGTCGTTGGTATCTGTTTTACTGCGGCAGCGGCAGCGGCAGCTAG	YFLCTKWNYGRWYLFYCGSGSGS*
ATGTTTTTGTGTCAGGAGTTTAAGGCTAGGATTTATTATGCGAGTTACTGCGGCAGCGGCAGCGGCAGCTAG	YFLCQEFKARIYYASYCGSGSGS*
ATGTTTGTTTGTTTTAAGTTTTATAATCAGAGGCTTTTTTCGTCGTATTGCGGCAGCGGCAGCGGCAGCTAG	YFVCFKFYNQRLFSSYCGSGSGS*
ATGTTTCTTTGTCAGCGTTTTCATGATGAGATTTATGAGCTGTGGCGTTGCGGCAGCGGCAGCGGCAGCTAG	YFLCQRFHDEIYELWRCGSGSGS*
ATGTTTCTTTGTCAGCGTTTTCATGATGATATTTATGAGCTGTGGCGCTGCGGCAGCGGCAGCGGCAGCTAG	YFLCQRFHDDIYELWRCGSGSGS*
ATGTTTGTTTGTTTTTATTTTTTTGAGGGGAAGCTTTCTAATTATAGCTGCGGCAGCGGCAGCGGCAGCTAG	YFVCFYFFEGKLSNYSCGSGSGS*
ATGTTTTTGTGTACGAAGTGGAATTATGGTCGTTGGTATCTGTTTTACTGCGGCAGCGGCAGCGGCAGCTAG	YFLCTKWNYGRWYLFYCGSGSGS*
ATGTTTTTGTGTCAGGAGTTTAAGGCTAGGATTTATTATGCGAGTTATTGCGGCAGCGGCAGCGGCAGCTAG	YFLCQEFKARIYYASYCGSGSGS*
ATGTTTTTGTTTCATAGGTGGGTGTCGGGTAAGCTGTATACGGATTACTGCGGCAGCGGCAGCGGCAGCTAG	YFLFHRWVSGKLYTDYCGSGSGS*
ATGTTTGTGTGTTTTTATTTTATTGAGGGGAAGCTTTCTAATTATAGCTGCGGCAGCGGCAGCGGCAGCTAG	YFVCFYFIEGKLSNYSCGSGSGS*
ATGTTTCTTTGTCAGCGTTTTCATGATGATATTTATGAGCTGTGGCGTTGCGGCAGCGGCAGCGGCAGCTAG	YFLCQRFHDDIYELWRCGSGSGS*
ATGTTTGTGGAGTGGTTTTGGTTTAATAATCGGTTGGTGGCGCAGTCCTGCGGCAGCGGCAGCGGCAGCTAG	YFVEWFWFNNRLVAQSCGSGSGS*
ATGTTTGTGAATAGGTATTGGCGTGGTGAGAAGCTTTTTTATAGGTATTGCGGCAGCGGCAGCGGCAGCTAG	YFVNRYWRGEKLFYRYCGSGSGS*
ATGTTTGTTTGTTTTTATTTTATTGAGGGTAAGCTTTCTAATTATAGCTGCGGCAGCGGCAGCGGCAGCTAG	YFVCFYFIEGKLSNYSCGSGSGS*
ATGTTTTTGTGTACGAAGTGGAATTATGGTCGTTGGTATCTGTTTTACTGCGGCAGCGGCAGCGGCAGCTAG	YFLCTKWNYGRWYLFYCGSGSGS*
ATGTTTGTGAGGTGGTATTATCTGCCGGATGGGAAGGTGTATTCGACGTGCGGCAGCGGCAGCGGCAGCTAG	YFVRWYYLPDGKVYSTCGSGSGS*
ATGTTTGTTTGTTTTTATTTTATTGAGGGTAAGCTTTCTAATTATAGCTGCGGCAGCGGCAGCGGCAGCTAG	YFVCFYFIEGKLSNYSCGSGSGS*
ATGTTTTTGTGTCAGGAGTTTAAGGCTAGGATTTATTATGCGAGTTATTGCGGCAGCGGCAGCGGCAGCTAG	YFLCQEFKARIYYASYCGSGSGS*
ATGTTTCTTTATCAGCGTACTCGTGTTTATACTAATCAGCACTGGCCCTGCGGCAGCGGCAGCGGCAGCTAG	YFLYQRTRVYTNQHWPCGSGSGS*
ATGTTTGTTTGTTTTTATTTTATTGAGGGTAAGCTTTCTAATTATATCTGCGGCAGCGGCAGCGGCAGCTAG	YFVCFYFIEGKLSNYICGSGSGS*
ATGATTTTGTGTACGAAGTGGAATTATGGTCGTTGGTATCTGTTTTATTGCGGCAGCGGCAGCGGCAGCTAG	YILCTKWNYGRWYLFYCGSGSGS*
ATGTTTTTGATTCAGTATTTTGATAAGGATCGGTTTCGTGCGATTTATTGCGGCAGCGGCAGCGGCAGCTAG	YFLIQYFDKDRFRAIYCGSGSGS*
ATGTTTGTTTGTTTTTATTTTATTGAGGGTAAGCTCTCTAATTATAGTTGCGGCAGCGGCAGCGGCAGCTAG	YFVCFYFIEGKLSNYSCGSGSGS*
ATGTTTCTTTGTCAGCGTTTTCATGATGATATTTATGAGCTGTGGCGTTGCGGCAGCGGCAGCGGCAGCTAG	YFLCQRFHDDIYELWRCGSGSGS*
ATGTTTTTGTGTACGAAGCGGAATTATGGTTGTTGGTATCTGTTTTACTGCGGCAGCGGCAGCGGCAGCTAG	YFLCTKRNYGCWYLFYCGSGSGS*
ATGTTTTTGTGTCATACTTGGTATAATGAGAGGGTGACTCTTTTTTTGTGCGGCAGCGGCAGCGGCAGCTAG	YFLCHTWYNERVTLFLCGSGSGS*
ATGTTTTTGTGTACGAAGTGGAATTATGGTCGTTGGTATCTGTTTTACTGCGGCAGCGGCAGCGGCAGCTAG	YFLCTKWNYGRWYLFYCGSGSGS*
ATGTTTGTTTGTTTTTATTTTATTGAGGGTAAGCTTTCTAACTATAGTTGCGGCAGCGGCAGCGGCAGCTAG	YFVCFYFIEGKLSNYSCGSGSGS*
ATGTTTTTGATTCAGTATTTTGATAAGGATCGGTTTCATGCGATTTACTGCGGCAGCGGCAGCGGCAGCTAG	YFLIQYFDKDRFHAIYCGSGSGS*
ATGTTTGTTTGTTTTTATTTTATTGAGGGTAAGCTTTCTAATTATAGCTGCGGCAGCGGCAGCGGCAGCTAG	YFVCFYFIEGKLSNYSCGSGSGS*
ATGTTGGTTTGTCATACGTGGACGAATGGTTTGGTTAGGTTGCATTATTGCGGCAGCGGCAGCGGCAGCTAG	YLVCHTWTNGLVRLHYCGSGSGS*
ATGTTTTTTAAGGATAAGTTTGTGAATGGTGTTTATGTTGCTTGTTATTGCGGCAGCGGCAGCGGCAGCTAG	YFFKDKFVNGVYVACYCGSGSGS*
ATGTTTTTGTGTTATCGGTTTATTGATGGTCGTTTGTTTATTTTGTATTGCGGCAGCGGCAGCGGCAGCTAG	YFLCYRFIDGRLFILYCGSGSGS*
ATGTTTGTTTGTATTTGTTTTATAGAGGCTATTTTTTCTAATTAGCGCTGCGGCAGCGGCAGCGGCAGCTAG	YFVCICFIEAIFSN*RCGSGSGS*
ATGGTGATTGGTTGTGATCGGTATCGTGCGCTTAGTTTTGTGTTTGTGTGCGGCAGCGGCAGCGGCAGCTAG	YVIGCDRYRALSFVFVCGSGSGS*
ATGTTTTTGTGTTGTGCGTGGTATAATTGGCGGCTGCGGCTTGTTTATTGCGGCAGCGGCAGCGGCAGCTAG	YFLCCAWYNWRLRLVYCGSGSGS*
ATGTTTTTGATTCAGTATTTTGATAAGGGTCGGTTTCGTGCGATTTATTGCGGCAGCGGCAGCGGCAGCTAG	YFLIQYFDKGRFRAIYCGSGSGS*
ATGTTTGTTTGTTTTTATTTTATTGAGGGTAAGCTTTCTAATTATAGTTGCGGCAGCGGCAGCGGCAGCTAG	YFVCFYFIEGKLSNYSCGSGSGS*
ATGTTTGTTTGTTTTAAGTTTTATAACCAGAGGCTTTTTTCGTCGTATTGCGGCAGCGGCAGCGGCAGCTAG	YFVCFKFYNQRLFSSYCGSGSGS*
ATGTTTCTTTGTCAGCGTTTTCATGATGATATTTATGAGCTGTGGCGCTGCGGCAGCGGCAGCGGCAGCTAG	YFLCQRFHDDIYELWRCGSGSGS*
ATGTTTGTGAATTGGTACTGGTATGGTGAGAAGCTTTTTTATAGGTATTGCGGCAGCGGCAGCGGCAGCTAG	YFVNWYWYGEKLFYRYCGSGSGS*
ATGTTTTTGTGTACGAAGTGGAATTATGGTCGTTGGTATCTGTTTTATTGCGGCAGCGGCAGCGGCAGCTAG	YFLCTKWNYGRWYLFYCGSGSGS*
ATGTTTGTTTGTTTTTATTTTATTGAGGGTAAGCTTTCTAATTATAGTTGCGGCAGCGGCAGCGGCAGCTAG	YFVCFYFIEGKLSNYSCGSGSGS*
ATGTTCGTGACTTGGACTTTTATTAATGGTAAGTTGAGGTCGCTTTCGTGCGGCAGCGGCAGCGGCAGCTAG	YFVTWTFINGKLRSLSCGSGSGS*
ATGTTTGTTGGTTTTAAGTTTTATAATCAGAGGCTTTTTTCGTCGTAGTGCGGCAGCGGCAGCGGCAGCTAG	YFVGFKFYNQRLFSS*CGSGSGS*
ATGTTTTTGTGTACGAAGTGGAATTATGGTCGTTGGTATCTGTATTACTGCGGCAGCGGCAGCGGCAGCTAG	YFLCTKWNYGRWYLYYCGSGSGS*
ATGTTTGTTTGTTTTAAGTTTTATAATCAGAGGCTTTTCTCGTCGTATTGCGGCAGCGGCAGCGGCAGCTAG	YFVCFKFYNQRLFSSYCGSGSGS*
ATGTTTTTGTGTACTCGGTGGATTTATGGTCGTTGGTTTATGTTGTGTTGCGGCAGCGGCAGCGGCAGCTAG	YFLCTRWIYGRWFMLCCGSGSGS*
ATGTTTGTTTGTTTTTATTTTATAGAGGGTAAGCTTTCTAATTATAGTTGCGGCAGCGGCAGCGGCAGCTAG	YFVCFYFIEGKLSNYSCGSGSGS*
ATGTTTTTGTGTACGAAGTGGAATTTTGGTCGTTGGTATCTGTTTTATTGCGGCAGCGGCAGCGGCAGCTAG	YFLCTKWNFGRWYLFYCGSGSGS*
ATGTTTGTTTGTAGTACTTGGATTAATAGGATTTTTTATTTGTCGCGCCGCGGCAGCGGCAGCGGCAGCTAG	YFVCSTWINRIFYLSRRGSGSGS*
ATGTTTGTTTGTTTTAAGTTTTATAATCAGAGGCTTTTTTCGTCGTATTGCGGCAGCGGCAGCGGCAGCTAG	YFVCFKFYNQRLFSSYCGSGSGS*
ATGTTTGCTTGTTTTAAGTTTTATAATCAGAGGCTTTTTTCGTCGTGTTGCGGCAGCGGCAGCGGCAGCTAG	YFACFKFYNQRLFSSCCGSGSGS*
ATGTTTGTTTGTTTTTATTTTATTGAGGGTCAGCTTTCTAATTATAGCTGCGGCAGCGGCAGCGGCAGCTAG	YFVCFYFIEGQLSNYSCGSGSGS*
ATGTTTCTGTGTGCTGTTTGGATTAATGGGCAGGTTAGGCTGTATCGCTGCGGCAGCGGCAGCGGCAGCTAG	YFLCAVWINGQVRLYRCGSGSGS*
ATGTTTGTTTGTTTTTATTTTATTGAGGGTAAGCTTTCTAATTATAGCTGCGGCAGCGGCAGCGGCAGCTAG	YFVCFYFIEGKLSNYSCGSGSGS*
ATGTTTGTTTGTTTTAAGTTTTATAATCAGAGGCTTTTTTCGTCGTATTGCGGCAGCGGCAGCGGCAGCTAG	YFVCFKFYNQRLFSSYCGSGSGS*
ATGTTTTTGTGTACAAAGTGGAATTATGGTCGTTGGTATCTGTTTTATTGCGGCAGCGGCAGCGGCAGCTAG	YFLCTKWNYGRWYLFYCGSGSGS*
ATGTTTGTTTGTTTTTATTTTATTGAGGGTAAGCTCTCTAATTATAGTTGCGGCAGCGGCAGCGGCAGCTAG	YFVCFYFIEGKLSNYSCGSGSGS*
ATGTTTTATTGTTGGACGTTTCTTGATGGGCATTATGCGGGTTGGATTTGCGGCAGCGGCAGCGGCAGCTAG	YFYCWTFLDGHYAGWICGSGSGS*
ATGTTTGTTTGTTTTTATTTTATTGAGGGTAAGCTTTCTAATTATAGTTGCGGCAGCGGCAGCGGCAGCTAG	YFVCFYFIEGKLSNYSCGSGSGS*
ATGTTTCTGTGTTCGTGTTGGATTGGTAATTATTATGCTTTGACGTATTGCGGCAGCGGCAGCGGCAGCTAG	YFLCSCWIGNYYALTYCGSGSGS*
ATGTTTGTTTGTTTTTATTTTATTGAGGGTAAGCTTTCTAACTATAGCTGCGGCAGCGGCAGCGGCAGCTAG	YFVCFYFIEGKLSNYSCGSGSGS*
ATGTTTGTTTGTTTTTATTTTATTGAGGGTAAGCTTTCTAATTATAGCTGCGGCAGCGGCAGCGGCAGCTAG	YFVCFYFIEGKLSNYSCGSGSGS*
ATGTCTGATCGGCGGAATTTTCTGCCGGATGGGAAGTGGTATTCTACCTGCGGCAGCGGCAGCGGCAGCTAG	YSDRRNFLPDGKWYSTCGSGSGS*
ATGTTTGTGGCGTTTTATTTTTTTGATAGGAAGCTTAGGTGGCAGTTCTGCGGCGGCGGCGGCGGCTGCTAG	YFVAFYFFDRKLRWQFCGGGGGC*
ATGTTTCTTTGTCAGCGTTTTCATAATGATATTTATGAGCTGTGGCGCTGCGGCAGCGGCAGCGGCAGCTAG	YFLCQRFHNDIYELWRCGSGSGS*
ATGTTTGTTTGTTTTTATTTTATTGAGGGTAAGCTTTCTAATTATAGCTGCGGCAGCGGCAGCGGCAGCTAG	YFVCFYFIEGKLSNYSCGSGSGS*
ATGTTAGTTTGTTTTAAGTTTTATAATCAGAGGCTTTTTTCGTCGTATTGCGGCAGCGGCAGCGGCAGCTAG	YLVCFKFYNQRLFSSYCGSGSGS*
ATGTTTTTGTGTACGAAGTGGAATTATGGTCGTTGGTATCTGTTTTATTGCGGCAGCGGCAGCGGCAGCTAG	YFLCTKWNYGRWYLFYCGSGSGS*
ATGTTTCTGTGTGTTGTTTGGATTAATGGGCAGGTTAGGCTGTATCTCTGCGGCAGCGGCAGCGGCAGCTAG	YFLCVVWINGQVRLYLCGSGSGS*
ATGTTTGTTTGTTTTAAGTTTTATAATCGGAGGCTTTTTTCGTCGTACTGCGGCAGCGGCAGCGGCAGCTAG	YFVCFKFYNRRLFSSYCGSGSGS*
ATGTTTGTTTGTTTTAAGTTTTATAATCAGAGGCTTCTTTCGTCGTACTGCGGCAGCGGCAGCGGCAGCTAG	YFVCFKFYNQRLLSSYCGSGSGS*
ATGTTTGTTTGTTTTTATTTTATTGAGGGTAAGCTTTCTAATTATAGTTGCGGCAGCGGCAGCGGCAGCTAG	YFVCFYFIEGKLSNYSCGSGSGS*
ATGTTTGTTTGTTTTTATTTTATTGAGGGTAAGCTTTCTAATTATAGTTGCGGCAGCGGCAGCGGCAGCTAG	YFVCFYFIEGKLSNYSCGSGSGS*
ATGTTTGTTTGTTTTTATTTTATTGAGGGTAAGCTTTCTAATTATAGGTGCGGCAGCGGCAGCGGCAGCTAG	YFVCFYFIEGKLSNYRCGSGSGS*
ATGTTTCTTTGTCAGCGTTTTCATGATGATATTTATGAGCTGTGGCGCTGCGGCAGCGGCAGCGGCAGCTAG	YFLCQRFHDDIYELWRCGSGSGS*
ATGGTTCGTTTTTCTTGGGTTTCGTCGACCCTTAAGACGGACTGGCGCTGCGGCAGCGGCAGCGGCAGCTAG	YVRFSWVSSTLKTDWRCGSGSGS*
ATGTTTTTGTGTAGTGCGTGGTATAATTGGCGGCTGAGGCTTGTTTATTGCGGCAGCGGCAGCGGCAGCTAG	YFLCSAWYNWRLRLVYCGSGSGS*
ATGATTTTTTGTTTTTATTTTATTGTGTTTAAGCTTTTGAATGATAGTTGCGGCAGCGGCAGCGGCAGCTAG	YIFCFYFIVFKLLNDSCGSGSGS*
ATGTTTTTGATTCAGTATTTTGATAAGGATCGGTTTCGTGCGATTTACTGCGGCAGCGGCAGCGGCAGCTAG	YFLIQYFDKDRFRAIYCGSGSGS*
ATGTTTGTTTGTTTTTATTTTATTGAGGGTAAGCTTTCTAGTTATAGCTGCGGCAGCGGCAGCGGCAGCTAG	YFVCFYFIEGKLSSYSCGSGSGS*
ATGTTTGTGCGGTGGTATTTTCTGCCGGATGGGAAGGTGTATTCGACGTGCGGCAGCGGCAGCGGCAGCTAG	YFVRWYFLPDGKVYSTCGSGSGS*
ATGTTTTTGTGTCATACTTGGTATAATGGGAGGGTGACTCTTTTTTCGTGCGGCAGCGGCAGCGGCAGCTAG	YFLCHTWYNGRVTLFSCGSGSGS*
ATGTTTGTTTGTTTTTATTTTATTGAGGGTAAGCTTTCTAATTATAGTTGCGGCAGCGGCAGCGGCAGCTAG	YFVCFYFIEGKLSNYSCGSGSGS*
ATGTTTTTGAATTGGTATCGTAATAGTACGAAGCTTTTTTATAGGTATTGCGGCAGCGGCAGCGGCAGCTAG	YFLNWYRNSTKLFYRYCGSGSGS*
ATGTTTTTGTGGACGAGGTGGAATTATGGTCGTTGGTATCTGTTTTATTGCGGCAGCGGCAGCGGCAGCTAG	YFLWTRWNYGRWYLFYCGSGSGS*
ATGTTTGTTGTGTTGAATTGGGAGAATGATATTATTCATTGGAAGACCTGCGGCAGCGGCAGCGGCAGCTAG	YFVVLNWENDIIHWKTCGSGSGS*
ATGAGTAGGTATTGTCTGACTGCTTTTCCGCATCTGAGGTTGTATGCGTGCGGCAGCGGCAGCGGCAGCTAG	YSRYCLTAFPHLRLYACGSGSGS*
ATGTTTTTGTGTCATACTTGGTATAATGGGAGGGTGACTCTTTTTTTGTGCGGCAGCGGCAGCGGCAGCTAG	YFLCHTWYNGRVTLFLCGSGSGS*
ATGTTTGTTTGTTTTAAGTTTTATAATCAGAGGCTTTTTTCGTCGTATTGCGGCAGCGGCAGCGGCAGCTAG	YFVCFKFYNQRLFSSYCGSGSGS*
ATGTTTGTTTGTTTTTATTTTATTGAGGGTAAGCTTTCTAATTATAGGTGCGGCAGCGGCAGCGGCAGCTAG	YFVCFYFIEGKLSNYRCGSGSGS*
ATGTTTGTGAATTGGTATTGGCATGGTGAGAAGCTTTTTTATAGGTATTGCGGCAGCGGCAGCGGCAGCTAG	YFVNWYWHGEKLFYRYCGSGSGS*
ATGTTTGTTTGTTTTTATTTTATTGAGGGTAAGCTTTCTAATTATAGCTGCGGCAGCGGCAGCGGCAGCTAG	YFVCFYFIEGKLSNYSCGSGSGS*
ATGTTTGTTTGTTTTAAGTTTTATAATCAGAGGCTTTTCTCGTTTTATTGCGGCAGCGGCAGCGGCAGCTAG	YFVCFKFYNQRLFSFYCGSGSGS*
ATGTTTATTTGTTATGATTGGTATAAGGAAAGGTTTGTTGCTCATTATTGCGGCAGCGGCAGCGGCAGCTAG	YFICYDWYKERFVAHYCGSGSGS*
ATGTTTGATTGTTTTTATTTTATTGAGGGTAAGCTTTCTAATTATAGCTGCGGCAGCGGCAGCGGCAGCTAG	YFDCFYFIEGKLSNYSCGSGSGS*
ATGTTTGTTTGTTTTAAGTTTTATAATCAGAGTCTTTTTTCGTCGTATTGCGGCAGCGGCAGCGGCAGCTAG	YFVCFKFYNQSLFSSYCGSGSGS*
ATGTTTGTGCGGTGGTATTTTCTGCCGGATGGGAAGGTGTATTCGACGTGCGGCAGCGGCAGCGGCAGCTAG	YFVRWYFLPDGKVYSTCGSGSGS*
ATGTTTGTTTGTTTTTATTTTATTGAGGGTAAGCTTTCTAATTATAGCTGCGGCAGCGGCAGCGGCAGCTAG	YFVCFYFIEGKLSNYSCGSGSGS*
ATGTGTTATTTTATTTGGGCGAATTTTCAGACTGAGCCTTATTTTGTCTGCGGCAGCGGCAGCGGCAGCTAG	YCYFIWANFQTEPYFVCGSGSGS*
ATGTTTGTGCGGTGGTATTTTCTGCCGGATGGGAAGGTGTATTCGACGTGCGGCAGCGGCAGCGGCAGCTAG	YFVRWYFLPDGKVYSTCGSGSGS*
ATGTTTGTGTGTTGGTATTGGTATCGGGGGGCTATCCACTATAGTTGTTGCGGCAGCGGCAGCGGCAGCTAG	YFVCWYWYRGAIHYSCCGSGSGS*
ATGTTTTATTATTATACGTTTATTAATGGGAATTATGTGGCGTGGCTTTGCGGCAGCGGCAGCGGCAGCTAG	YFYYYTFINGNYVAWLCGSGSGS*
ATGTTTGTTTGTTTGTATTTTATTGAGTGCAAGCTTTCTAATTATAGTTGCGGCAGCGGCAGCGGCAGCTAG	YFVCLYFIECKLSNYSCGSGSGS*
ATGATTTTGTGTACGAAGTGGAATTATGGTCGTTGGTATCTGTTGTAGTGCGGCAGCGGCAGCGGCAGCTAG	YILCTKWNYGRWYLL*CGSGSGS*
ATGTTTGTGCAGCGTTCTTTTTTTGAGGGGGTGTTGAGTTGTCAGTACTGCGGCAGCGGCAGCGGCAGCTAG	YFVQRSFFEGVLSCQYCGSGSGS*
ATGTTTGTTTGTTTTTATTTTATTGAGGGTAAGCTTTCTAATTATAGCTGCGGCAGCGGCAGCGGCAGCTAG	YFVCFYFIEGKLSNYSCGSGSGS*
ATGTTTCTTTGTCAGCGTTTTCATGATGATATTTATGAGCTGTGGCGTTGCGGCAGCGGCAGCGGCAGCTAG	YFLCQRFHDDIYELWRCGSGSGS*
ATGTTTGTTTGTTTTAAGTTTTATAATCAGAGGCTTTTTTCGTCGTATTGCGGCAGCGGCAGCGGCAGCTAG	YFVCFKFYNQRLFSSYCGSGSGS*
ATGTTTCTTTGTCAGCGTTTTCACGATGATATATATGAGCTGTGGCGTTGCGGCAGCGGCAGCGGCAGCTAG	YFLCQRFHDDIYELWRCGSGSGS*
ATGTTTGTTTGTTTTTATTTTATTGAGGGTAAGCTTTCCAATTATAGTTGCGGCAGCGGCAGCGGCAGCTAG	YFVCFYFIEGKLSNYSCGSGSGS*
ATGTTTTTGTGTCAGGAGTTTAAGGCTAGGATTTATTATGCGAGTTATTGCGGCAGCGGCAGCGGCAGCTAG	YFLCQEFKARIYYASYCGSGSGS*
ATGTTTTTGCCGAATATTTGGCTTGATGGTATGGTTCTGTTGCAGTACTGCGGCAGCGGCAGCGGCAGCTAG	YFLPNIWLDGMVLLQYCGSGSGS*
ATGTTTTTTTGTTTTTATTTTATTGAGGGTTAGCTTTCTCTGTGTAGCTGCGGCAGCGGCAGCGGCAGCTAG	YFFCFYFIEG*LSLCSCGSGSGS*
ATGTTTGTTTGTTTTTATTTTATTGAGGGTAAGCTTTCTAATTATAGGTGCGGCAGCGGCAGCGGCAGCTAG	YFVCFYFIEGKLSNYRCGSGSGS*
ATGTTTTTGTGTACGAAGTGGAATTATGGTCGTTGGTATCTGTTTTATTGCGGCAGCGGCAGCGGCAGCTAG	YFLCTKWNYGRWYLFYCGSGSGS*
ATGTTTGTGAATTGGTATTAGCATGGTGAGAAGCTTTTTTATAGGTATTGCGGCAGCGGCAGCGGCAGCTAG	YFVNWY*HGEKLFYRYCGSGSGS*
ATGTTTGTTTGTTTTAAGTTTTATAATCAGAGGCTTTTTTCGTCGTATTGCGGCAGCGGCAGCGGCAGCTAG	YFVCFKFYNQRLFSSYCGSGSGS*
ATGTTTTTGTGTTATCGGTTTATTGATGGTCGTTTGTTTATTTTGTACTGCGGCAGCGGCAGCGGCAGCTAG	YFLCYRFIDGRLFILYCGSGSGS*
ATGTTTGTGGTGGGTTATTTTAGTGATGGTCGGTTGTATGCTCGTTATTGCGGCAGCGGCAGCGGCAGCTAG	YFVVGYFSDGRLYARYCGSGSGS*
ATGTCGCTTTGTCAGCGTTTTCATGATGATATTTAGGATCTGTGGCATTGCGGCAGCGGCAGCGGCAGCTAG	YSLCQRFHDDI*DLWHCGSGSGS*
ATGTTTGTGAATTGGTATTGGCATGGTGAGAAGCTTTTTTATAGGTATTGCGGCAGCGGCAGCGGCAGCTAG	YFVNWYWHGEKLFYRYCGSGSGS*
ATGTTTGTTTGTTTTTATTTTATTGAGGGTAAGCTTTCTAATTATAGCTGCGGCAGCGGCAGCGGCAGCTAG	YFVCFYFIEGKLSNYSCGSGSGS*
ATGAGTAGGTATTGTCTGACTGCTTTTCCGCATCTGAGGTTGTATGCCTGCGGCAGCGGCAGCGGCAGCTAG	YSRYCLTAFPHLRLYACGSGSGS*
ATGTATCTTTGTCAGCGTTTTAGTGATGATACGTATGAGCTGCGGCGATGCGGCAGCGGCAGCGGCAGCTAG	YYLCQRFSDDTYELRRCGSGSGS*
ATGTTTTTGATTCAGTATTTTGAAAAGGATAGGTTTCGTGCGATTTATTGCGGCAGCGGCAGCGGCAGCTAG	YFLIQYFEKDRFRAIYCGSGSGS*
ATGTTTATTTGTTGGTATTTTTTGAGGAATCGTGTGCATTCGAGTCCTTGCGGCAGCGGCAGCGGCAGCTAG	YFICWYFLRNRVHSSPCGSGSGS*
ATGTTTTTGATTCAGTATTTTGATAAGGATCGGTTTCGTGCGATTTACTGCGGCAGCGGCAGCGGCAGCTAG	YFLIQYFDKDRFRAIYCGSGSGS*
ATGTTTTTGTGTCATACTTGGTATAATGGGAGGGTGACTCTTTTTTTGTGCGGCAGCGGCAGCGGCAGCTAG	YFLCHTWYNGRVTLFLCGSGSGS*
ATGTTTGTTTGTTTTAAGTTTTATAATCAGAGGCTTTTTTCGTCGTATTGCGGCAGCGGCAGCGGCAGCTAG	YFVCFKFYNQRLFSSYCGSGSGS*
ATGTTTCTGTGTGTTGTTTGGATTAATGGGCAGGTTAGGCTGTATCGCTGCGGCAGCGGCAGCGGCAGCTAG	YFLCVVWINGQVRLYRCGSGSGS*
ATGTTTGTTTGTTTTTATTTTATTGAGGGTAAGCTTTCTAATTATAGTTGCGGCAGCGGCAGCGGCAGCTAG	YFVCFYFIEGKLSNYSCGSGSGS*
ATGTTTGTTGTGTGGTATTGGGAGAATGATATTATTCATCGGAAGAGGTGCGGCAGCGGCAGCGGCAGCTAG	YFVVWYWENDIIHRKRCGSGSGS*
ATGTTTCTTTGTCAGCGTTTTCATGATGATATTTATGGGCTGTGGCATTGCGGCAGCGGCAGCGGCAGCTAG	YFLCQRFHDDIYGLWHCGSGSGS*
ATGCGTTATCATTTGGGTCCGTGGCCTTATTTGGAGCTGCGTGCTGGTTGCGGCAGCGGCAGCGGCAGCTAG	YRYHLGPWPYLELRAGCGSGSGS*
ATGTTTGTTTGTGTTAATTCTTGGAATCATGGGCGTTTTGTTTTGGAGTGCGGCAGCGGCAGCGGCAGCTAG	YFVCVNSWNHGRFVLECGSGSGS*
ATGTTTGTGAATTGGTATTGGCATGGTGAGAAGCTTTTTTATAGGTATTGCGGCAGCGGCAGCGGCAGCTAG	YFVNWYWHGEKLFYRYCGSGSGS*
ATGTTTGTTTGTTTTTATTTTATTGAGGGTAAGTTTTCTATTTATAGTTGCGGCAGCGGCAGCGGCAGCTAG	YFVCFYFIEGKFSIYSCGSGSGS*
ATGTTTGTTTGTTTTTATTTTATTGAGGGTAAGCTTTCTAATTATAGCTGCGGCAGCGGCAGCGGCAGCTAG	YFVCFYFIEGKLSNYSCGSGSGS*
ATGTTTCTTTGTCAGCGTTTTCATGATGATATTTATGAGCTGTGGCGTTGCGGCAGCGGCAGCGGCAGCTAG	YFLCQRFHDDIYELWRCGSGSGS*
ATGTTTTTGATTCAGTATTTTGATAAGGATCGGTTTCATGCGATTTACTGCGGCAGCGGCAGCGGCAGCTAG	YFLIQYFDKDRFHAIYCGSGSGS*
ATGTTTGTTTGTTTTTATTTTATTGAGGGTAAGCTTTCTAATTATAGTTGCGGCAGCGGCAGCGGCAGCTAG	YFVCFYFIEGKLSNYSCGSGSGS*
ATGTTTTTGTGTACGAAGTGGAATTATGGTCGTTGGAATCTGTTTTACTGCGGCAGCGGCAGCGGCAGCTAG	YFLCTKWNYGRWNLFYCGSGSGS*
ATGTTTTTGTGTCAGGAGTTTAAGGCTCGGATTTATTATGCGAGTTATTGCGGCAGCGGCAGCGGCAGCTAG	YFLCQEFKARIYYASYCGSGSGS*
ATGTTTTTGATTCAGTATTTTGATAAGGATCGGTTTCGTGCGATTTATTGCGGCAGCGGCAGCGGCAGCTAG	YFLIQYFDKDRFRAIYCGSGSGS*
ATGTTTGATTGTCTGCTTTTTTGACAGGATAGTCGTTATGTTTTGATTTGCGGCAGCGGCAGCGGCAGCTAG	YFDCLLF*QDSRYVLICGSGSGS*
ATGTTTGTGAAGGGTTTTTGGACTGCTCGTGGGTATATTCTTGAGTACTGCGGCAGCGGCAGCGGCAGCTAG	YFVKGFWTARGYILEYCGSGSGS*
ATGGTTTATGGGTTTAAGGTTTATAAGCAGAGTCTTTTTTCGTCGTACTGCGGCAGCGGCAGCGGCAGCTAG	YVYGFKVYKQSLFSSYCGSGSGS*
ATGTTTTTGTGTACGAAGTGGAATTATGGTCGTTGGTATCTGTTTTAGTGCGGCAGCGGCAGCGGCAGCTAG	YFLCTKWNYGRWYLF*CGSGSGS*
ATGTTTGTTTGTTTTAAGTTTTATAATCAGAGGCTTTTTTCGTCGTATTGCGGCAGCGGCAGCGGCAGCTAG	YFVCFKFYNQRLFSSYCGSGSGS*
ATGTTTTTGTGTTATCGGTTTATTGATGGTCGTTTGTTTATTTTGTATTGCGGCAGCGGCAGCGGCAGCTAG	YFLCYRFIDGRLFILYCGSGSGS*
ATGTTTGTTAGTTTTTATTTTATTGAGGGTAAGCTTTCTAATTATAGCTGCGGCAGCGGCAGCTAG	YFVSFYFIEGKLSNYSCGSGS*
ATGTTTGTTTGTTTTTATTTTATTGAGGGTAAGCTTTCTAATTATAGCTGCGGCAGCGGCAGCGGCAGCTAG	YFVCFYFIEGKLSNYSCGSGSGS*
ATGAATTTGTGTGGTCCGTTTCATTATTTGATGTGTGAGCTTGGGCTCTGCGGCAGCGGCAGCGGCAGCTAG	YNLCGPFHYLMCELGLCGSGSGS*
ATGTTTCTTTGTCAGCGTTTTCATGATGATATTTATGAGCTGTGGCGCTGCGGCAGCGGCAGCGGCAGCTAG	YFLCQRFHDDIYELWRCGSGSGS*
ATGTTTGTTTGTTTTTATTTTATTGAGGGTAAGCTTTCTAATTATAGCTGCGGCAGCGGCAGCGGCAGCTAG	YFVCFYFIEGKLSNYSCGSGSGS*
ATGTTCTTGTGTAGTGCGTGGTATAATTGGCGGCTGCGGCTTGTTTATTGCGGCAGCGGCAGCGGCAGCTAG	YFLCSAWYNWRLRLVYCGSGSGS*
ATGTTTGTTTGTTTTAAGTTTTATAATCAGAGGCTTTTTTCGTCGTACTGCGGCAGCGGCAGCGGCAGCTAG	YFVCFKFYNQRLFSSYCGSGSGS*
ATGTTTTTGTGTCATACTTGGTATAATGGGAGGGTGACTCTTTTTTTGTGCGGCAGCGGCAGCGGCAGCTAG	YFLCHTWYNGRVTLFLCGSGSGS*
ATGTTTGTTTGTTTTTATTTTATTGAGGGGAAGCTTTCTAATTATAGCTGCGGCAGCGGCAGCGGCAGCTAG	YFVCFYFIEGKLSNYSCGSGSGS*
ATGTTTGTTTGTTTTTATTTTATTGAGGGTAAGCTTTCTAATTATAGTTGCGGCAGCGGCAGCGGCAGCTAG	YFVCFYFIEGKLSNYSCGSGSGS*
ATGAGTTATTTTATTTGGGCGAATTTTCAGACTGAGCCTTATTTTGTCTGCGGCAGCGGCAGCGGCAGCTAG	YSYFIWANFQTEPYFVCGSGSGS*
ATGTTTGTGCGGTGGTATTTTCTGCCGGATGGGAAGGTGTATTCGACGTGCGGCAGCGGCAGCGGCAGCTAG	YFVRWYFLPDGKVYSTCGSGSGS*
ATGTTTTTGTTTTTTTATTTTATTGCGAGTAAGCTCTCTAATTATAGTTGCGGCAGCGGCAGCGGCAGCTAG	YFLFFYFIASKLSNYSCGSGSGS*
ATGACTTATTATGTGCTTCTGCAGAGGTGGCCTCCTGTTTGGGCGCCTTGCGGCAGCGGCAGCGGCAGCTAG	YTYYVLLQRWPPVWAPCGSGSGS*
ATGTTCGTGTTTTGGATTTGGACGGAGTATGGTCGTGTTATTCCGTCGTGCGGCAGCGGCAGCGGCAGCTAG	YFVFWIWTEYGRVIPSCGSGSGS*
ATGTTTTTGTGTACGAAGTGGAATTATGGTCGTTGGTATCTGTTTTACTGCGGCAGCGGCAGCGGCAGCTAG	YFLCTKWNYGRWYLFYCGSGSGS*
ATGTTTGTTTGTTTTTATTTTATTGAGGGTAAGCTTTCTAATTATAGTTGTGGCAGCGGCAGCGGCAGCTAG	YFVCFYFIEGKLSNYSCGSGSGS*
ATGTTTTTGTGATATCGGTTTATTGATGGTCGTTTGTTTATTTTGTATTGCGGCAGCGGCAGCGGCAGCTAG	YFL*YRFIDGRLFILYCGSGSGS*
ATGTTTTTGTGTACGAAGTGGAATTATGGTCGTTGGTATCTGTTTTACTGCGGCAGCGGCAGCGGCAGCTAG	YFLCTKWNYGRWYLFYCGSGSGS*
ATGTTTATTACTTATTTTTGGGATAATCAGTGGGCTCGTTTGCTGTATTGCGGCAGCGGCAGCGGCAGCTAG	YFITYFWDNQWARLLYCGSGSGS*
ATGTTTGTTTGTTTTTATTTTATTGAGGGTAAGCTTTCTAATTATAGCTGCGGCAGCGGCAGCGGCAGCTAG	YFVCFYFIEGKLSNYSCGSGSGS*
ATGTTTCTATGTCAGCGTTTTCATGATGATATTTATGAGTTGTGGCGTTGCGGCAGCGGCAGCGGCAGCTAG	YFLCQRFHDDIYELWRCGSGSGS*
ATGTTCTTGTGTCATACTTGGTATAATGGGAGGGTGACTCTTTTTTTGTGCGGCAGCGGCAGCGGCAGCTAG	YFLCHTWYNGRVTLFLCGSGSGS*
ATGTTTTTGTGTTATCGGTTTATTGATGGTCGTTTGTTTATTTCGTACTGCGGCAGCGGCAGCGGCAGCTAG	YFLCYRFIDGRLFISYCGSGSGS*
ATGTTTCTTTGTCAGCGTTTTCATGATGATATTTATGAGCTGTGGCGTTGCGGCAGCGGCAGCGGCAGCTAG	YFLCQRFHDDIYELWRCGSGSGS*
ATGTTTCTTTGTCAGCGTTTTCATGATGATATTTATGAGCTGTGGCATTGCGGCAGCGGCAGCGGCAGCTAG	YFLCQRFHDDIYELWHCGSGSGS*
ATGTGGTTTGTTCTGAGGTATTGTTCTTTGTTTCCGGTTGCTAGGGCTTGCGGCAGCGGCAGCGGCAGCTAG	YWFVLRYCSLFPVARACGSGSGS*
ATGTTTCTTTGTCAGCGTTTTCATGATGATATTTATGAGCTGTGGCGCTGCGGCAGCGGCAGCGGCAGCTAG	YFLCQRFHDDIYELWRCGSGSGS*
ATGTTTGTTTGTTTTTATTTTAATGAGGGTAAGCTTTCTAATTCTAGCTGCGGCAGCGGCAGCGGCAGCTAG	YFVCFYFNEGKLSNSSCGSGSGS*
ATGTTTCTTTGTCAGCGTTTTCGTGATGATATTTATGAGCTGTGGCGTTGCGGCAGCGGCAGCGGCAGCTAG	YFLCQRFRDDIYELWRCGSGSGS*
ATGTTTTTGTGTACGAAGTGGAATTATGGTCGTTGGTATCTGTTTTATTGCGGCAGCGGCAGCGGCAGCTAG	YFLCTKWNYGRWYLFYCGSGSGS*
ATGTTTGTTTGTTTTTATTTTATTGAGGGTAAGCTTTCTAATTATAGCTGCGGCAGCGGCAGCGGCAGCTAG	YFVCFYFIEGKLSNYSCGSGSGS*
ATGTTTTTGTGTCAGGAGTTTAAGGCTAGGATTTATTATGCGAGTTATTGCGGCAGCGGCAGCGGCAGCTAG	YFLCQEFKARIYYASYCGSGSGS*
ATGTTTGTGTGTTGGTATTGGATTCATGGTTCTGATAAGGCGTCTCCGTGCGGCAGCGGCAGCGGCAGCTAG	YFVCWYWIHGSDKASPCGSGSGS*
ATGTTTATTTGTCATAAGTTTAATGATGGGTTTGTGTCTATTTGGATTTGCGGCAGCGGCAGCGGCAGCTAG	YFICHKFNDGFVSIWICGSGSGS*
ATGTTTGTGCGGTGGTATTTTCTGCCGGATGGGAAGGTGTATTCGACGTGCGGCAGCGGCAGCGGCAGCTAG	YFVRWYFLPDGKVYSTCGSGSGS*
ATGTTTGTTTGTTTTAAGTTTTATAATCAGAGGCTTTTCTCGCCGTATTGCGGCAGCGGCAGCGGCAGCTAG	YFVCFKFYNQRLFSPYCGSGSGS*
ATGTTTTTGTGTTATCGGTTTATTGATGGTCGTTTGTTTATTTTGTGCTGCGGCAGCGGCAGCGGCAGCTAG	YFLCYRFIDGRLFILCCGSGSGS*
ATGTTTTTGATTCAGTATTTTGATAAGGATCGGTTTCGTGCGATTTATTGCGGCAGCGGCAGCGGCAGCTAG	YFLIQYFDKDRFRAIYCGSGSGS*
ATGTTTCTGTGTACTTATCTTAAGGATGGGTTTTTTTATCAGATTTATTGCGGCAGCGGCAGCGGCAGCTAG	YFLCTYLKDGFFYQIYCGSGSGS*
ATGTTTCTTTGTCAGCGTTTTCATGATGATATTTATGAGCTGTGGCGCTGCGGCAGCGGCAGCGGCAGCTAG	YFLCQRFHDDIYELWRCGSGSGS*
ATGTTTGTTTGTTTTTATTTTATTGAGGGTAAGCTTTCTAATTATAGCTGCGGCAGCGGCAGCGGCAGCTAG	YFVCFYFIEGKLSNYSCGSGSGS*
ATGTTTTTGATTCAGTATTTTGATAAGGATCGGTTTCGTGCGATTTATTGCGGCAGCGGCAGCGGCAGCTAG	YFLIQYFDKDRFRAIYCGSGSGS*
ATGTTTGTTTGTTTTAAGTTTTATAATCAAAGGCTTTTTTCGTCGTTTTGCGGCAGCGGCAGCGGCAGCTAG	YFVCFKFYNQRLFSSFCGSGSGS*
ATGTTTGTTTGTTTTAAGTTTTATAATCAGAGGCTTTTTTCGTCGTATTGCGGCAGCGGCAGCGGCAGCTAG	YFVCFKFYNQRLFSSYCGSGSGS*
ATGTTTTTGATTCAGTATTTTGATAAGGATCGGTTTCGTGCGATTTATTGCGGCAGCGGCAGCGGCAGCTAG	YFLIQYFDKDRFRAIYCGSGSGS*
ATGGTGAAGTTTAGGTGGCTGCATGGTAAGCTCTTGCCTCTTTGGTGTTGCGGCAGCGGCAGCGGCAGCTAG	YVKFRWLHGKLLPLWCCGSGSGS*
ATGTTTGTTTGTTTTTATTTTATTGAGGGTAAGCTTTCTTATTATAGCTGCGGCAGCGGCAGCGGCAGCTAG	YFVCFYFIEGKLSYYSCGSGSGS*
ATGTTTGTGTGTTATCGGTTTATTGATGGTAGGTTTTCTATTTTGAACTGCGGCAGCGGCAGCGGCAGCTAG	YFVCYRFIDGRFSILNCGSGSGS*
ATGTTTGTTTGTTTTTATTTTATTGAGGGTAAGCTTTCTAATTATAGATGCGGCAGCGGCAGCGGCAGCTAG	YFVCFYFIEGKLSNYRCGSGSGS*
ATGAAGTCTCATACGGATTGTCATCGTGCGAAGTTTATTTCTACTTGCTGCGGCAGCGGCAGCGGCAGCTAG	YKSHTDCHRAKFISTCCGSGSGS*
ATGTTTGTTTGTTTTTATTTTATTGAGGGTAAGCTTTCTAATTATAGCTGCGGCAGCGGCAGCGGCAGCTAG	YFVCFYFIEGKLSNYSCGSGSGS*
ATGTTTGTTTGTTTTTATTTTATTGAGGGTAAGCTTTCTAGTTATAGCTGCGGCAGCGGCAGCGGCAGCTAG	YFVCFYFIEGKLSSYSCGSGSGS*
ATGATGCTTTGTCAGCTGTTTCTTGATGATATTTATGAGCTGGAGAGTTGCGGCAGCGGCAGCGGCAGCTAG	YMLCQLFLDDIYELESCGSGSGS*
ATGTTTTTGATTCAGTATTTTGATAAGGATCGGTTTCGTGCGATTTACTGCGGCAGCGGCAGCGGCAGCTAG	YFLIQYFDKDRFRAIYCGSGSGS*
ATGTTTGATTGTTTTCAGTTTTATACTCAGAGGCTTTTTTCGCCGTACTGCGGCAGCGGCAGCGGCAGCTAG	YFDCFQFYTQRLFSPYCGSGSGS*
ATGTGTTATCATTTGGGTCCGTGGCCTTATTTGAAGTTGCGTCCTGGCTGCGGCAGCGGCAGCGGCAGCTAG	YCYHLGPWPYLKLRPGCGSGSGS*
ATGATTCTTATGTGGGTTTTTGATCCGTTGACGGCTTATTTTTCGAACTGCGGCAGCGGCAGCGGCAGCTAG	YILMWVFDPLTAYFSNCGSGSGS*
ATGTTTGTGAATTGGTATTGGCATGGGGAGAAGCTTTTTTATAGGTACTGCGGCAGCGGCAGCGGCAGCTAG	YFVNWYWHGEKLFYRYCGSGSGS*
ATGTTTTTGTGTTATCGGTTTATTGATGGTCGTTTGTTTATTTCGTATTGCGGCAGCGGCAGCGGCAGCTAG	YFLCYRFIDGRLFISYCGSGSGS*
ATGTTTGTTTATTTTTATTTTCGTGATGCGAAGTTGCATTCGTCTTTCTGCGGCAGCGGCAGCGGCAGCTAG	YFVYFYFRDAKLHSSFCGSGSGS*
ATGTTTTTGTGTACGAAGTGGAATTATGGTCGTTGGTATCTGCTTTATTGCGGCAGCGGCAGCGGCAGCTAG	YFLCTKWNYGRWYLLYCGSGSGS*
ATGTTTGTGGTGAGTTATTTTATTGCTGGTCGATTTTATGCCCGTTATTGCGGCAGCGGCAGCGGCAGCTAG	YFVVSYFIAGRFYARYCGSGSGS*
ATGTTTGTGAATTGGTATTGGCATGGTGAGAAGCTTTTTTATAGGTATTGCGGCAGCGGCAGCGGCAGCTAG	YFVNWYWHGEKLFYRYCGSGSGS*
ATGTTTGTTTGTTTTTATTTTATTGAGGGTAAGCTTTCTAATTATAGTTGCGGCAGCGGCAGCGGCAGCTAG	YFVCFYFIEGKLSNYSCGSGSGS*
ATGTTTGTGAATTGGTATTGGCATGGTGAGAAGCTTTTTTATAGGTACTGCGGCAGCGGCAGCGGCAGCTAG	YFVNWYWHGEKLFYRYCGSGSGS*
ATGTTTGTGAATTGGTATTGGCATGGTGAGAAGCTTTTTTATAGGTACTGCGGCAGCGGCAGCGGCAGCTAG	YFVNWYWHGEKLFYRYCGSGSGS*
ATGTTTTTGTGTACGAAGTGGAATTATGGTCGTTGGTATCTGTTTTATTGCGGCAGCGGCAGCGGCAGCTAG	YFLCTKWNYGRWYLFYCGSGSGS*
ATGTTTGTTTGTTTTTATTTTATTGAGGGCAAGCTTTCTAATTATAGGTGCGGCAGCGGCAGCGGCAGCTAG	YFVCFYFIEGKLSNYRCGSGSGS*
ATGTTTCTTTGTCAGCGTTTTCATGATAATATTTATGAGCTGTGGCGCTGCGGCAGCGGCAGCGGCAGCTAG	YFLCQRFHDNIYELWRCGSGSGS*
ATGTTTGTGCGGTGGTACTTTCTGCCGGATGGGAAGGTGTATTCGACGTGCGGCAGCGGCAGCGGCAGCTAG	YFVRWYFLPDGKVYSTCGSGSGS*
ATGTTTTTGCTTCAGTATTTTGATAAGGATCGGTTTCGTGCGATTTACTGCGGCCGCGGCAGCGGCAGCTAG	YFLLQYFDKDRFRAIYCGRGSGS*
ATGTTTTTGTGTCATACTTGGTATAATGGGAGGGTAACTCTTTTCTTGTGCGGCAGCGGCAGCTAG	YFLCHTWYNGRVTLFLCGSGS*
ATGTTTGTGTCGTGGAAGTGGTATGATGGTAGGCTTCTGGTTGAGCAGTGCGGCAGCGGCGGCGGCAGCTAG	YFVSWKWYDGRLLVEQCGSGGGS*
ATGTTTGTTTGTTTTAAGTTTTATAATCAGAGGCTTTTTTCGTCGTACTGCGGCAGCGGCAGCGGCAGCTAG	YFVCFKFYNQRLFSSYCGSGSGS*
ATGTTTGTTTGTTTTTATTTTATTGAGGGTAAGCCTTCTAATTATAGTTGCGGCAGCGGCAGCGGCAGCTAG	YFVCFYFIEGKPSNYSCGSGSGS*
ATGTTTGTTTGTTTTTATTTTATTGAGGGTAAGCTTTCTAATTATAGTTGCGGCAGCGGCAGCGGCAGCTAG	YFVCFYFIEGKLSNYSCGSGSGS*
ATGTTTGTGAATTGGTATTGGCATGGTGAGAAGCTTTTTTATAGGTATTGCGGCAGCGGCAGCGGCAGCTAG	YFVNWYWHGEKLFYRYCGSGSGS*
ATGTTTTTGATTCAGTATTTTGATAAGGATCGGTTTCATGCGATTTATTGCGGCAGCGGCAGCGGCAGCTAG	YFLIQYFDKDRFHAIYCGSGSGS*
ATGATTACGCGGTTTACGCCGTGGCCGAAGCTTTATCCTGTTTGGGACTGCGGCAGCGGCAGCGGCAGCTAG	YITRFTPWPKLYPVWDCGSGSGS*
ATGTTTCTTTGTCAGCGTTTTCATGATGATATTTATGAGCTGTGGCGTTGCGGCAGCGGCAGCGGCAGCTAG	YFLCQRFHDDIYELWRCGSGSGS*
ATGTTTGTGAATTGGTATTGGCATGGTGAGAAGCTTTTTTATAGGTATTGCGGCAGCGGCAGCGGCAGCTAG	YFVNWYWHGEKLFYRYCGSGSGS*
ATGTTTTTGTGTTATCGGTTTATTGATAGTCGTTTGTTTATTTTGTACTGCGGCAGCGGCAGCGGCAGCTAG	YFLCYRFIDSRLFILYCGSGSGS*
ATGTTTTTGTGTTATCGGTTTATTGATGGTCGTTTGTTTATTTTGTATTGCGGCAGCGGCAGCGGCAGCTAG	YFLCYRFIDGRLFILYCGSGSGS*
ATGTTTGTTTGTCTTTATTTTATTGAGGGTAAGCTTTCTAATTATAGTTGCGGCAGCGGCAGCGGCAGCTAG	YFVCLYFIEGKLSNYSCGSGSGS*
ATGAGGGATTATCTTGTTTATTTGTAGAAGATTTGGAGTTTGTATTTTTGCGGCAGCGGCAGCGGCAGCTAG	YRDYLVYL*KIWSLYFCGSGSGS*
ATGTTTGTGCGGTGGTATTTTCTGCCGGATGGGAAGGTGTATTCGACGTGCGGCAGCGGCAGCGGCAGCTAG	YFVRWYFLPDGKVYSTCGSGSGS*
ATGTTTGTTTGTTTTTATTTTATTGAGGGTAGGCTTTCTAATTATAGCTGCGGCAGCGGCAGCGGCAGCTAG	YFVCFYFIEGRLSNYSCGSGSGS*
ATGTTTTTGTGTTATCGGTTTATTGATGGTCGTTTGTTTATTTTGTATTGCGGCAGCGGCAGCGGCAGCTAG	YFLCYRFIDGRLFILYCGSGSGS*
ATGTTTCTTTGTCAGCGTTTTCATGATGATATTTATGAGCTGTGGCGTTGCGGCAGCGGCAGCGGCAGCTAG	YFLCQRFHDDIYELWRCGSGSGS*
ATGTTTTTGTGTAGTGCGTGGTATAATTGGCGGCTGCGGCTTGTTTATTGCGGCAGCGGCAGCGGCAGCTAG	YFLCSAWYNWRLRLVYCGSGSGS*
ATGTTTGTTTGTTTTTATTTTATTGAGGGTAAGCTTTCTAATTATAGTTGCGGCAGCGGCAGCGGCAGCTAG	YFVCFYFIEGKLSNYSCGSGSGS*
ATGTTTTTGAAGATTGAGTGGATTGATTCGGCGTTTCGTTTGGTGTACTGCGGCAGCGGCAGCGGCAGCTAG	YFLKIEWIDSAFRLVYCGSGSGS*
ATGTTTGTTTGTTTTTATTTTATTGAGGGTAAGCTTTCTAATTATAGTTGCGGCAGTGGCAGCGGCAGCTAG	YFVCFYFIEGKLSNYSCGSGSGS*
ATGTTTGTTTGTTTTTATTTTATTGAGGGTAAGCTTTCTAATTATAGTTGCGGCAGCGGCAGCGGCAGCTAG	YFVCFYFIEGKLSNYSCGSGSGS*
ATGTTTCTTTGTCAGCGTTTTCATGATGATATTTATGAGCTGTGGCGCTGCGGCAGCGGCAGCGGCAGCTAG	YFLCQRFHDDIYELWRCGSGSGS*
ATGTTTTTGATTCAGTATTTTGATAAGGATCGGTTTCGTGCGATTTACTGCGGCAGCGGCAGCGGCAGCTAG	YFLIQYFDKDRFRAIYCGSGSGS*
ATGTTCGTGTGTTGGTATTGGATTCATGGTTCTGTTAAGGCGTCTTCGTGCGGCAGCGGCAGCGGCAGCTAG	YFVCWYWIHGSVKASSCGSGSGS*
ATGTTTGTTTGTCTGAATTTTTGGCAGGATAGTCGTTATGTTTTGATCTGCGGCAGCGGCAGCGGCAGCTAG	YFVCLNFWQDSRYVLICGSGSGS*
ATGTTTGGGAATTGGTATTGGCATGGTGAGAAGCTTTTTTATAGGTAATGCGGCAGCGGCAGCGGCAGCTAG	YFGNWYWHGEKLFYR*CGSGSGS*
ATGTTTGTGAATTGGTATTGGCATGGTGAGAAGCTTTTTTATAGGTATTGCGGCAGCGGCAGCGGCAGCTAG	YFVNWYWHGEKLFYRYCGSGSGS*
ATGTTTGTTTGTTTTTATTTTATTGAGGGTAAGCTTTCTAATTATAGTTGCGGCAGCGGCAGCGGCAGCTAG	YFVCFYFIEGKLSNYSCGSGSGS*
ATGTTTGTGAATTGGTATTGGCATGGTGAGAAGCTTTTTTATAGGTATTGCGGCAGCGGCAGCGGCAGCTAG	YFVNWYWHGEKLFYRYCGSGSGS*
ATGTTTGTTTGTTTTAAGTTTTATAATCAGAGGCTTTTTTCGTCGTATTGCGGCAGCGGCAGCGGCAGCTAG	YFVCFKFYNQRLFSSYCGSGSGS*
ATGTTTGTTTGTTTTTATTTTATTGAGGGTAAGCTCTCTAATTATAGTTGCGGCAGCGGCAGCGGCAGCTAG	YFVCFYFIEGKLSNYSCGSGSGS*
ATGTTTGTTTGTTTTAAGTTTTATAATCAGAGGCTTTTTTCGTCGTATTGCGGCAGCGGCAGCGGCAGCTAG	YFVCFKFYNQRLFSSYCGSGSGS*
ATGTTCGTTTGTTTTTATTTTATTGAGGGTAAGCTTTCTAATTATAGGTGCGGCAGCGGCAGCGGCAGCTAG	YFVCFYFIEGKLSNYRCGSGSGS*
ATGTTTTTGTGTACGAAGTGGAATTATGGTCGTTGGTATCTGTTTTATTGCGGCAGCGGCAGCGGCAGCTAG	YFLCTKWNYGRWYLFYCGSGSGS*
ATGTTTTTGATTCAGTATTTTGATAAGGATCGGTTTCGTGCGATTTACTGCGGCAGCGGCAGCGGCAGCTAG	YFLIQYFDKDRFRAIYCGSGSGS*
ATGTTTGTTTGTTTTTATTTTATTGAGGGTAAGCTTTCTAATTATAGTTGCGGCAGCGGCAGCGGCAGCTAG	YFVCFYFIEGKLSNYSCGSGSGS*
ATGTTTGTTTGTCTTTATTTTATTGAGGGTAAGCTTTCTAATTATAGCTGCGGCAGCGGCAGCGGCAGCTAG	YFVCLYFIEGKLSNYSCGSGSGS*
ATGTTTTTGATTCAGTATTTTGATAAGGATCGGTTTCGTGCGATTTACTGCGGCAGCGGCAGCGGCAGCTAG	YFLIQYFDKDRFRAIYCGSGSGS*
ATGTTTGTTTGTTTTTATTTTATTGAGGGTAAGCTTTCTAATTATAGTTGCGGCAGCGGCAGCGGCAGCTAG	YFVCFYFIEGKLSNYSCGSGSGS*
ATGTTTTTGATTCAGTATTTTGATAAGGATCGGTTTCGTGCGATTTATTGCGGCAGCGGCAGCGGCAGCTAG	YFLIQYFDKDRFRAIYCGSGSGS*
ATGTTTTTGATTCAGTATTTTGATAAGGATCGGTTTCGTGCGATTTACTGCGGCAGCGGCAGCGGCAGCTAG	YFLIQYFDKDRFRAIYCGSGSGS*
ATGTTTGTTTGTTTTTATTTTATTGAGGGTAAGCTTTCTAATTATAGCTGCGGCAGCGGCAGCGGCAGCTAG	YFVCFYFIEGKLSNYSCGSGSGS*
ATGTTTGTTTGTTTTAAATTTTATAATCAGAGGCTTTTTTCGTCGTACTGCGGCAGCGGCAGCGGCAGCTAG	YFVCFKFYNQRLFSSYCGSGSGS*
ATGTTTGTTTGTTTTTATTTTATTGAGGGTAAGCTTTCTAATTATAGCTGCGGCAGCGGCAGCGGCAGCTAG	YFVCFYFIEGKLSNYSCGSGSGS*
ATGTTTGTTTGTAGTACTTGGATTAATAAGATTTTTTATTTGTCGCGCTGCGGCAGCGGCAGCGGCAGCTAG	YFVCSTWINKIFYLSRCGSGSGS*
ATGTTGGTGAATTGGGATTGGCATGGTGGGAAGCTTTTCTATTGGTATTGCGGCAGCGGCAGCGGGAGCTAG	YLVNWDWHGGKLFYWYCGSGSGS*
ATGTTTGTTTGTTTTTATTTTATTGAGGGTAAGCTTTCTAATTATAGTTGCGGCAGCGGCAGCGGCAGCTAG	YFVCFYFIEGKLSNYSCGSGSGS*
ATGTTTGTTTGTTTTTATTTTATCGAGGGTAAGCTTTCTAATTATAGCTGCGGCAGCGGCAGCGGCAGCTAG	YFVCFYFIEGKLSNYSCGSGSGS*
ATGTTTGATTGTTTTTATTTTATTGAGGGTAAGTTTTCTAATTATAGTTGCGGCAGCGGCAGCGGCAGCTAG	YFDCFYFIEGKFSNYSCGSGSGS*
ATGTTTTTGATTCAGAATTTTGATAAGGATCGGTTTAGTGCGATTTATTGCGGCAGCGGCAGCGGCAGCTAG	YFLIQNFDKDRFSAIYCGSGSGS*
ATGTTTCTTTGTCAGCGTTTTCATGATGATATTTATGAGCTGTGGCGCTGCGGCAGCGGCAGCGGCAGCTAG	YFLCQRFHDDIYELWRCGSGSGS*
ATGACTTATTATGTGCTTCTGCAGAGGTGGCCTCCTATTTGGGCGCCTTGCGGCAGCGGCAGCGGCAGCTAG	YTYYVLLQRWPPIWAPCGSGSGS*
ATGTTTGTTTGTTTTTCTTTTATTAAGGGTAAGCTTTCTAATTATAGTTGCGGCAGCGGCAGCGGCAGCTAG	YFVCFSFIKGKLSNYSCGSGSGS*
ATGAGTAGGTATTGTCTAACTGCTTTTCCGCAACTGAGGTTGTATGCCTGCGGCAGCGGCAGCGGCAGCTAG	YSRYCLTAFPQLRLYACGSGSGS*
ATGTTTCTTTGTCAGCGTTTTCATGATGATATTTATGAGCTGTGGCGTTGCGGCAGCGGCAGCGGCAGCTAG	YFLCQRFHDDIYELWRCGSGSGS*
ATGTTTGTGTCGTGGAAGTGGTATGATGGTAGGCTTCTGGTTGAGCAGTGCGGCAGCGGCAGCGGCAGCTAG	YFVSWKWYDGRLLVEQCGSGSGS*
ATGTTTGTGAAGGGTTTTTGGACCGCTCGTGGGTATATTCTTGAGTATTGCGGCAGCGGCAGCGGCAGCTAG	YFVKGFWTARGYILEYCGSGSGS*
ATGTTTGTTTGTTTTAAGTTTTATAATCAGAGGCTTTTTTCGTCGTACTGCGGCAGCGGCAGCGGCAGCTAG	YFVCFKFYNQRLFSSYCGSGSGS*
ATGTTTTTGATTCAGTATTTTGATAAGGATCGGCTTCGTGCGACTTACTGCGGCAGCGGCAGCGGCAGCTAG	YFLIQYFDKDRLRATYCGSGSGS*
ATGTTTTTGCATCATGTCTTGGTGAAGATGTGGTGTTATACGATTTTTTGCGGCAGCGGCAGCGGCAGCTAG	YFLHHVLVKMWCYTIFCGSGSGS*
ATGTTTCTTTGTCAGCGTTTTCATGATGATATTTATGAGCTGTGGCGCTGTGGCAGCGGCAGCGGCAGCTAG	YFLCQRFHDDIYELWRCGSGSGS*
ATGGAGACTTTTTAGACGTGTAGGGACTTGGGTATTCCCGTTCATTGGTGCGGCAGCGGCAGCGGCAGCTAG	YETF*TCRDLGIPVHWCGSGSGS*
ATGTTTTTGTGTACGAAGTGGAATTATGGTCGTTGGTATCTGTTTTATTGCGGCAGCGGCAGCGGCAGCTAG	YFLCTKWNYGRWYLFYCGSGSGS*
ATGTTTGTGAATTGGTATTGGCATGATGAGAAGCTTTTTTATAGGTACTGCGGCAGCGGCAGCGGCAGCTAG	YFVNWYWHDEKLFYRYCGSGSGS*
ATGTTTCTTTGTCAGCGTTTTCTTGATGATATTTATGAGCTGTGGCGTTGCGGCAGCGGCAGCGGCAGCTAG	YFLCQRFLDDIYELWRCGSGSGS*
ATGTTTGTTTGTTTTTATTTTATTAAGGGTAAGCTTTCTAATTATAGTTGCGGCAGCGGCAGCGGCAGCTAG	YFVCFYFIKGKLSNYSCGSGSGS*
ATGTTTTTGTGTCATACTTGGTATAATGGGAGGGTGACTCTTTTTTTGTGCGGCAGCGGCAGCGGCAGCTAG	YFLCHTWYNGRVTLFLCGSGSGS*
ATGTTTGTTTGTTTTAAGTTTTATAATCAGAGGCTTTTTTCGTCGTATTGCGGCAGCGGCAGCGGCAGCTAG	YFVCFKFYNQRLFSSYCGSGSGS*
ATGTTTGTGAATTGGTATTGGCATGGTGAGAAGCTTTATTATAGGTACTGCGGCAGCGGCAGCGGCAGCTAG	YFVNWYWHGEKLYYRYCGSGSGS*
ATGTTTGTTTGTTTTTATTTTATTGAGGGTAAGCTTTCTAATTATAGCTGCGGCAGCGGCAGCGGCAGCTAG	YFVCFYFIEGKLSNYSCGSGSGS*
ATGTTTGTTGATTGGAATTGGTGTATTGGTACTTTGATTTATAAAATTTGCGGCAGCGGCAGCGGCAGCTAG	YFVDWNWCIGTLIYKICGSGSGS*
ATGTTTGTTTGTTTGAATTTTTGGCAGGATAGTCGTTATATTTTGATCTGCGGCAGCGGCAGCGGCAGCTAG	YFVCLNFWQDSRYILICGSGSGS*
ATGTTTTATTGTTGGACGTTTCTCGATGGGCATTATGCGGGTTGGATTTGCGGCAGCGGCAGCGGCAGCTAG	YFYCWTFLDGHYAGWICGSGSGS*
ATGTTTCTTTGTCAGCGTTTTCATGACGATATTTATGAGCTGTGGCGCTGCGGCAGCGGCAGCGACAGCTAG	YFLCQRFHDDIYELWRCGSGSDS*
ATGTTTTTGTGTAGTGCGTGGTATAATTGGCGGCTGCGGCTTGTTTACTGCGGCCGCGGCAGCGGCCGCTAG	YFLCSAWYNWRLRLVYCGRGSGR*
ATGTTTTTGTGTACGAAGTGGAATTATGGTCGTTGGTATCTGTTTTATTGCGGCAGCGGCAGCGGCAGCTAG	YFLCTKWNYGRWYLFYCGSGSGS*
ATGACTTATTATGTGCTTCTGCAGAGGTGGCCTCCTGTTTGGGCGCCTTGCGGCAGCGGCAGCGGCAGCTAG	YTYYVLLQRWPPVWAPCGSGSGS*
ATGTTTGTTTGTTTTTATTTTATTGAGGGTAAGCTTTCTAATTATAGTTGCGGCAGCGGCAGCGGCAGCTAG	YFVCFYFIEGKLSNYSCGSGSGS*
ATGTTTGTGCAGGGTTCTTGGACTGCTCGTGGGTACATTCTCGAGTATTGCGGCAGCGGCAGCGGCAGCTAG	YFVQGSWTARGYILEYCGSGSGS*
ATGTTTGATTGTTTTAAGTTTTATAATGAGAGTCTTTTTTTGTCGTATTGCGGCAGCGGCAGCGGCAGCTAG	YFDCFKFYNESLFLSYCGSGSGS*
ATGTTTTTGTGTACGAAGTGGAATTATGGTCGTTGGTATCTGTTTTACTGCGGCAGCGGCAGCGGCAGCTAG	YFLCTKWNYGRWYLFYCGSGSGS*
ATGTTTGTTTGTTTTAAGTTTTATAATCAGAGGCTTTTTTCGTCGTATTGCGGCAGCGGCAGCGGCAGCTAG	YFVCFKFYNQRLFSSYCGSGSGS*
ATGTTTGTTTGTTTTAAGTTTTATAATCAGAGGCTTTTTTCGTCGTACTGCGGCAGCGGCAGCGGCAGCTAG	YFVCFKFYNQRLFSSYCGSGSGS*
ATGTTTTTGTGTCATACTTGGTATAATGGGAGGGTGACTCTTTTTTTGTGCGGCAGCGGCAGCGGCAGCTAG	YFLCHTWYNGRVTLFLCGSGSGS*
ATGTTTGTTTGTGGTCATTTTTCGGCTGGTCGTTATCGGTTGTATCGCTGCGGCAGCGGCAGCGGCAGCTAG	YFVCGHFSAGRYRLYRCGSGSGS*
ATGTTTTTGAAGATTGAGTGGATTGATACGGCGTTTCGTTTGGTGTACTGCGGCAGCGGCAGCGGCAGCTAG	YFLKIEWIDTAFRLVYCGSGSGS*
ATGTTTGTTTGGTTTCAGCCTTATTATCAGAGGCTTTTTTCGTCGTACTGCGGCAGCGGCAGCGGCAGCTAG	YFVWFQPYYQRLFSSYCGSGSGS*
ATGTTTTTTTGTTTTAAGATTTATAATTAGAGCCTTTTTTACTCGTATTGCGGCAGCGGCAGCGGCAGCTAG	YFFCFKIYN*SLFYSYCGSGSGS*
[truncated: 133,595 more rows]
