# Supplementary material for: Inhibition of H1 and H5 Influenza A Virus Entry by Diverse Macrocyclic Peptides Targeting the Hemagglutinin Stem Region
Source: ACS Chem Biol. 2022 Aug 4;17(9):2425–36. doi: 10.1021/acschembio.2c00040 (PMC9486808; doi:10.1021/acschembio.2c00040)
Supplement: Supplementary file 2 — cb2c00040_si_002.zip [file cb2c00040_si_002.zip › Extracted raw data/H1 stem selection/HA-D-R3_1_allreads_rnd1.csv]

ORF	peptide
ATGTTTTTTTATGGGTATTGGAGGTTGGGTCGTTATTATGGGCTGTATTGCGGCAGCGGCAGCGGCAGCTAG	MFFYGYWRLGRYYGLYCGSGSGS*
ATGTTTGTTAGGGATTATTGGACGCTTGGTCGGATTCAGCTGGCTTACTGCGGCAGCGGCAGCGGCAGCTAG	MFVRDYWTLGRIQLAYCGSGSGS*
ATGTTTTTTAAGGATAAGTTTGAGAATGGTGTTTATGTTGCTTGTTTTTGCGGCAGCGGCAGCGGCAGCTAG	MFFKDKFENGVYVACFCGSGSGS*
ATGATTGGTATTATTACTTAGAGTTGTATTGGTATTGTGGCTTGCGATTGCGGCGGCGGCACCGGCAGCTAG	MIGIIT*SCIGIVACDCGGGTGS*
ATGTTTTTGTGTAGTAAGTGGAGTGATGGTTATTTGCAGTTTTATCGTTGCGGCAGCGGCAGCGGCAGCTAG	MFLCSKWSDGYLQFYRCGSGSGS*
ATGTTTTTGTCTTGGATTTGGACGGAGTATGGTCGTGTTCTTCCGTCATGCGGCAGCGGCAGCGGCAGCTAG	MFLSWIWTEYGRVLPSCGSGSGS*
ATGTTTAAGTGTACGTATTCGTGGCTTAAGGCGCGGGTTTCGATTCACTGCGGCAGCGGCAGCGGCAGCTAG	MFKCTYSWLKARVSIHCGSGSGS*
ATGTTTATTTGTCAGCGTTTTCATGATGATATTTATGCGCTGTGGCGTTGCGGCAGCGGCAGCGGCAGCTAG	MFICQRFHDDIYALWRCGSGSGS*
ATGTTTTTGTTTCATCGGTGGGTGTCGGGTAAGCTGTATACGGATTAGTGCGGCAGCGGCAGCGGCAGCTAG	MFLFHRWVSGKLYTD*CGSGSGS*
ATGTTTTTGTGTACGAAGTGGAATTATGGTCGTTGGTATCTGTTTTATTGCGGCAGCGGCAGCGGCAGCTAG	MFLCTKWNYGRWYLFYCGSGSGS*
ATGTTTGTGGAGTGGTTTTGGTTTAATAATCGGTTGGTGGCGCAGTCCTGCGGCAGCGGCAGCGGCAGCTAG	MFVEWFWFNNRLVAQSCGSGSGS*
ATGTTTGTGTGTTGGTATTGGATTCATGGTTCTGTTAAGGCGTCTTCGTGCGGCAGCGGCAGCGGCAGCTAG	MFVCWYWIHGSVKASSCGSGSGS*
ATGATTGTTTTTATTTCGTGGCCGGCTGGTTGGTCGATTCCTCAGTTTTGCGGCAGCGGCAGCGGCAGATAG	MIVFISWPAGWSIPQFCGSGSGR*
ATGAGGATTAAGTGGTTGTGGCTTGATACTGGGATTGGTAAGTATGTGTGCGGCAGCGGCAGCGGCAGCTAG	MRIKWLWLDTGIGKYVCGSGSGS*
ATGTTTTATTATTATACGTTTATTAATGGGAATTATGTGGCGTGGTATTGCGGCAGCGGCAGCGGCAGCTAG	MFYYYTFINGNYVAWYCGSGSGS*
ATGTTTGTTTGTCTGAATTTTTGGCAGGATAGTCGTTATGTTTTGATTTGCGGCAGCGGCAGCGGCAGCTAG	MFVCLNFWQDSRYVLICGSGSGS*
ATGATTGTTTTTATTTCGAGGACGGCTGGTTGGTCGATTCCTCAGTTTTGCGGCAGCGGCAGCGGCAGCTAG	MIVFISRTAGWSIPQFCGSGSGS*
ATGATTCCGAATTGGTGGTTGAGTGAGTGGCCTCAGCTTGAGCTTCGCTGCGGCAGCGGCAGCGGCAGCTAG	MIPNWWLSEWPQLELRCGSGSGS*
ATGTTTGTTAGGTATTATTGGCCGCTTGGTCGGATTCAGTTGGCTTACTGCGGCAGCGGCAGCGGCAGCTAG	MFVRYYWPLGRIQLAYCGSGSGS*
ATGCTGGTTTGTCATACGTGGACGAATGGTTTGGTTAGGTTGCATTATTGCGGCAGCGGCAGCGGCAGCTAG	MLVCHTWTNGLVRLHYCGSGSGS*
ATGTTTGTGAAGGGTTTTTGGACTGCTCGTGGGTATATTCTCGAGTATTGCGGCAGCGGCAGCGGCAGCTAG	MFVKGFWTARGYILEYCGSGSGS*
ATGATTAAGTCGAATAGGGATGATTTTAATATTTGGATTTTCCGTGATTGCGGCAGCGGCAGCGGCAGCTAG	MIKSNRDDFNIWIFRDCGSGSGS*
ATGCTTATTACGCAGTATTGGAAGCAGAATGTTTTTATGATTAGGTATTGCGGCAGCGGCAGCGGCAGCTAG	MLITQYWKQNVFMIRYCGSGSGS*
ATGCGTTATCATTTTGGTCCGTGGCCTTATTTGAAGTTGCGTTCTGGCTGCGGCAGCGGCAGCGGCAGCTAG	MRYHFGPWPYLKLRSGCGSGSGS*
ATGTTTATTAGGAATGCGTGGGAGAATGGTGTGTTTGTTTTGAAGACCTGCGGCAGCGGCAGCGGCAGCTAG	MFIRNAWENGVFVLKTCGSGSGS*
ATGGGGAAGATTCATCTGAGGTCGTATGAGTGGGAGTGGTTTACTTGGTGCGGCAGCGGCAGCGGCAGCTAG	MGKIHLRSYEWEWFTWCGSGSGS*
ATGTTTTTGCATGAGTATTGGCTTAATGGTCGTTGGTATTTGTTGATCTGCGGCAGCGGCAGCGGCAGCTAG	MFLHEYWLNGRWYLLICGSGSGS*
ATGTTGAGGTTTTATTGGCAGGCTGATAGTCTGCATTATAAGTGGTGTTGCGGCAGCGGCAGCGGCAGCTAG	MLRFYWQADSLHYKWCCGSGSGS*
ATGACTTATTATGTGCTTCTGCAGAGGTGGCCTCCTGTTTGGGCGCCTTGCGGCAGCGGCAGCGGCAGCTAG	MTYYVLLQRWPPVWAPCGSGSGS*
ATGTTTATTCAGGAGTATTGGTATCAGGAGCGTTATTCTTTGATTTATTGCGGCAGCGGCAGCGGCAGCTAG	MFIQEYWYQERYSLIYCGSGSGS*
ATGTTTGTGAAGTGGTTTTGGTTTAATGGGGCGGCTTTTCCTATTTTGTGCGGCAGCGGCAGCGGCAGCTAG	MFVKWFWFNGAAFPILCGSGSGS*
ATGAGTTATTTTATTTGGGCGAATTTTCAGTATGAGCCTTATTTTGTCTGCGGCAGCGGCAGCGGCAGCTAG	MSYFIWANFQYEPYFVCGSGSGS*
ATGACTTATTATGTGCTTCTGCAGAGGTGGCCTCCTGTTTGGGCGCCCTGCGGCAGCGGCAGCGGCAGCTAG	MTYYVLLQRWPPVWAPCGSGSGS*
ATGGATTTTTATAATTCTTGGTTTATTGCTGGTCGGTTTTATTCGAATTGCGGCAGCGGCAGCGGCAGCTAG	MDFYNSWFIAGRFYSNCGSGSGS*
ATGTTTGTTTATTGGAGTTTTGCTGAGTCGATTGCTTATTCGCATTTTTGCGGCAGCGGCAGCGGCAGCTAG	MFVYWSFAESIAYSHFCGSGSGS*
ATGTTTGTTTGTGGTCATTTTTCGGCTGGTTGTTATCGGTTGTATCGTTGCGGCAGCGGCAGCGGCAGCTAG	MFVCGHFSAGCYRLYRCGSGSGS*
ATGTTTGTGGGGAGGTATTTTATTGCTGGTCGTTCTTATGTTCGTTATTGCGGCAGCGGCAGCGGCAGCTAG	MFVGRYFIAGRSYVRYCGSGSGS*
ATGCGTTATCATTTGGGTCCGTGGCCTTATTTGAAGTTGCGTGCTGGTTGCGGCAGCGGCAGCGGCAGCTAG	MRYHLGPWPYLKLRAGCGSGSGS*
ATGGCGGAGTATGTTTCGGCTGATTTTGATTCTCTGCCGTTTTCTTGCTGCGGCAGCGGCAGCGGCAGCTAG	MAEYVSADFDSLPFSCCGSGSGS*
ATGTTTGTGGAGTGGTTTTGGTTTAACCATCGGTTGGTGGCGCAGTCCTGCGGCAGCGGCAGCGGCAGCTAG	MFVEWFWFNHRLVAQSCGSGSGS*
ATGTTTGTTAGGTTTATTTGGGAGCATGATAAGGTTATTGCTATTTGTTGCGGCCGCGGCAGCGGCAGCTAG	MFVRFIWEHDKVIAICCGRGSGS*
ATGTTTCTGTGTCCTGTTTGGTTGGATTTGTATTATAAGCTTATTCGCTGCGGCAGCGGCAGCGGCAGCTAG	MFLCPVWLDLYYKLIRCGSGSGS*
ATGTTGAGGGCGATTTTTTGGCATGCGGGTCAGGCGTGGCATGTTTGGTGCGGCAGCGGCAGCGGCAGCTAG	MLRAIFWHAGQAWHVWCGSGSGS*
ATGTTTTTGATTCAGTATTTTGATAAGGATCGGTTTCGTGCGATTTATTGCGGCAGCGGCAGCGGCAGCTAG	MFLIQYFDKDRFRAIYCGSGSGS*
ATGTTTTTGTTTCATCGGTGGGTGTCGGGTAAGCTGTATACGGATTATTGCGGCAGCGGCAGCGGCAGCTAG	MFLFHRWVSGKLYTDYCGSGSGS*
ATGATTGTGACTTGGACTTTTATTAATGGTAAGTTGAGATCGCTTTCCTGCGGCAGCGGCAGCGGCAGCTAG	MIVTWTFINGKLRSLSCGSGSGS*
ATGATTCGGGGTTATTGGTCTAGTGGTTTTCGTTATACGTGGGTTCCTTGCGGCAGCGGCAGCGGCAGCTAG	MIRGYWSSGFRYTWVPCGSGSGS*
ATGTTTGTGTGTTGGTATTGGATTCATGGTTCTGTTAAGGCGTCTTCGTGCGGCAGCGGCAGCGGCAGCTAG	MFVCWYWIHGSVKASSCGSGSGS*
ATGTTTTTGTTTCATCGGTGGGTGTCGGGTAAGCTGTATACGGATTATTGCGGCGGCGGCAGCGGCAGCTAG	MFLFHRWVSGKLYTDYCGGGSGS*
ATGTTTGTTGTGTGGGATTGGGAGAATGATATTATTCATTGGAAGAGGTGCGGCAGCGGCAGCGGCAGCTAG	MFVVWDWENDIIHWKRCGSGSGS*
ATGTTTGTGAATTGGTATTGGCATGGTGAGAAGCTTTTTTATAGGTATTGCGGCAGCGGCAGCGGCAGCTAG	MFVNWYWHGEKLFYRYCGSGSGS*
ATGCGTTATCATTTGGGTCCGTGGCCTTATTTGAAGTTGCGTGCTAGCTGCGGCAGCGGCAGCGGCAGCTAG	MRYHLGPWPYLKLRASCGSGSGS*
ATGTTTGTTGTGTGGTATTGGGAGAATGATATTATTCATTGGGAGAGGTGCGGCAGCGGCAGCGGCAGCTAG	MFVVWYWENDIIHWERCGSGSGS*
ATGTTTCTGAAGTTTTATTGGAAGGGTTGTAAGGTTTACTGGTGTTATTGCGGCAGCGGCAGCGGCAGCTAG	MFLKFYWKGCKVYWCYCGSGSGS*
ATGTTTGTGTGTTTTAAGTTTTATAATCAGAGGCTTTTTTCGTCGTATTGCGGCAGCGGCAGCGGCAGCTAG	MFVCFKFYNQRLFSSYCGSGSGS*
ATGACGAATTGGGGTTATGTTAGTAAGACTTTTGAGTGGGAGTGGTCGTGCGGCAGCGGCAGCGGCAGCTAG	MTNWGYVSKTFEWEWSCGSGSGS*
ATGACGAATTGGGGTTATGTTAGTAAGACTTTTGAGTGGGAGTTGTCGTGCGGCAGCGGCAGCGGCAGCTAG	MTNWGYVSKTFEWELSCGSGSGS*
ATGTTTTTTGTGGTGCTTTGGTTGGATGTGCATGCTAAGCTGGGGCTCTGCGGCAGCGGCAGCGGCAGCTAG	MFFVVLWLDVHAKLGLCGSGSGS*
ATGTTTGTGTGTTGGTATTGGATTCATGGTTCTGTTAAGGCGTCTTCGTGCGGCAGCGGCAGCGGCAGCTAG	MFVCWYWIHGSVKASSCGSGSGS*
ATGTTTTTTAAGTCTACTTGGATTGAGGGTACTTATCGGATGCTGTACTGCGGCAGCGGCAGCGGCAGCTAG	MFFKSTWIEGTYRMLYCGSGSGS*
ATGTTTTATTATGGTTATTGGCGTGATTCTGTTTATCATGCTCATTATTGCGGCAGCGGCAGCGGCAGCTAG	MFYYGYWRDSVYHAHYCGSGSGS*
ATGTTTCTTTGTCAGCGTTTTCATGATGATATTTATGAGCTGTGGCGCTGCGGCAGCGGCCGCGGCAGCTAG	MFLCQRFHDDIYELWRCGSGRGS*
ATGTTTTTTAAGTATTGGTTTTCTAATTATAAGTTTCGTACGAAGTATTGCGGCAGCGGCAGCGGCAGCTAG	MFFKYWFSNYKFRTKYCGSGSGS*
ATGTTTGTGGTTTGGATTTGGACGGAGTATGGTCGTGTTCTTCCGTCCTGCGGCAGCGGCAGCGGCAGCTAG	MFVVWIWTEYGRVLPSCGSGSGS*
ATGTTTGTTAGGTTTATTTGGGTGCATGTTAAGGTTATTGCTATTAGCTGCGGCAGCGGCAGCGGCAGCTAG	MFVRFIWVHVKVIAISCGSGSGS*
ATGTTTCTGTATCAGACTTGGCATGCGCAGAAGATTATTTTGACTTACTGCGGCAGCGGCAGCGGCAGCTAG	MFLYQTWHAQKIILTYCGSGSGS*
ATGAAGCATAAGTATAAGTATGTGCTGAAGTATTGTTGTGTTTTTGCTTGCGGCAGCGGCAGCGGCAGCTAG	MKHKYKYVLKYCCVFACGSGSGS*
ATGCATTATATTCTTGGTCCTTGGCCTGCGTTGCAGCTTCGTCATTCCTGCGGCAGCGGCAGCGGCAGCTAG	MHYILGPWPALQLRHSCGSGSGS*
ATGGGTAAGCGGGTTGTGAATCATGAGCGTTCGTTGCATGTGTGGGGGTGCGGCAGCGGCAGCGGCAGCTAG	MGKRVVNHERSLHVWGCGSGSGS*
ATGTTTGTGTGTTGGTATTGGATTCATGGTTCTGTTAAGGCGTCTTCGTGCGGCAGCGGCAGCGGCAGCTAG	MFVCWYWIHGSVKASSCGSGSGS*
ATGTTTGTTTGTTTTTATTTTATTGAGGGTAAGCTTTCTAATTATAGCTGCGGCAGCGGCAGCGGCAGCTAG	MFVCFYFIEGKLSNYSCGSGSGS*
ATGTTTGTTTTGTGGTTTTGGCATAAGCGTCAGCTGTTTTCTAAGTGGTGCGGCAGCGGCAGCGGCAGCTAG	MFVLWFWHKRQLFSKWCGSGSGS*
ATGTGGGGTCGTTATCGGTTTGGTGTTTGGCTGGGGTGTTTTCTTTTGTGCGGCAGCGGCAGGGGCAGGTAG	MWGRYRFGVWLGCFLLCGSGRGR*
ATGTTTTTGCGTAGTTATTGGAATGCGGGTTGGCTGGCGCTGCGTTATTGCGGCAGCGGCAGCGGCAGCTAG	MFLRSYWNAGWLALRYCGSGSGS*
ATGCAGGGGTATATTAGTCTTGATCTGTTGTTTCTTTATACTGTTTACTGCGGCAGCGGCAGCGGCAGCTAG	MQGYISLDLLFLYTVYCGSGSGS*
ATGGTTCTGTATAAGGGTCGGTGGACTTGGCTGTTTGCCACGGGTAATTGCGGCAGCGGCAGCGGCAGCTAG	MVLYKGRWTWLFATGNCGSGSGS*
ATGTCTTATTATGTGTTTCTGCCGAGGCGTCCTCCTGTTTGTGCGCCTTGCGGCAGCGGCAGCGGCAGCTAG	MSYYVFLPRRPPVCAPCGSGSGS*
ATGTTGTTTCTGATTTATCATTGGGTTGATGGTAAGTTGAAGATTATCTGCGGCAGCGGCAGCGGCAGCTAG	MLFLIYHWVDGKLKIICGSGSGS*
ATGTATGGTAAGGTTCATCCTACTACTTATGCGTGGGTTTGGCTTTCCTGCGGCAGCGGCAGCGGCAGCTAG	MYGKVHPTTYAWVWLSCGSGSGS*
ATGTCGTGTAGGTGGATTTGGAGGACTTTTAATTCGGTGCCGTTTTGGTGCGGCAGCGGCAGCGGCAGCTAG	MSCRWIWRTFNSVPFWCGSGSGS*
ATGACTACGTATCGGTTGGATTCGTGGCCGTCGCTGCATCTTCGGTTTTGCGGCAGCGGCAGCGGCAGCTAG	MTTYRLDSWPSLHLRFCGSGSGS*
ATGGTTACGTTTTTGTGGTCGGATGGTGATGTGGTGACTGTTTGGAGGTGCGGCAGCGGCAGCGGCAGCTAG	MVTFLWSDGDVVTVWRCGSGSGS*
ATGTTTCAGTGGGTTGTTTGGATTAATGGGCACGTTAGGCTGTATCGTTGCGGCAGCGGCAGCGGCAGCTAG	MFQWVVWINGHVRLYRCGSGSGS*
ATGTTTTTTAAGGATAAGTTTGAGAATGGTGTTTATGTTGCTTGTTATTGCGGCAGCGGCAGCGGCAGCTAG	MFFKDKFENGVYVACYCGSGSGS*
ATGTTTGTTGAGTATGCTTGGGTGAATGGGTCTATTGTGTTTTGGCTGTGCGGCAGCGGCAGCGGCAGCTAG	MFVEYAWVNGSIVFWLCGSGSGS*
ATGTTTGTTTGTTTTTATTTTATTGAGGGTAAGCTTTCTAATTATAGTTGCGGCAGCGGCAGCGGCAGCTAG	MFVCFYFIEGKLSNYSCGSGSGS*
ATGGATTTTGTGGCTTTTAGTTTTTTTCAGGGTAGGGTTGTGGCTGTGTGCGGCAGCGGCAGCGGCAGCTAG	MDFVAFSFFQGRVVAVCGSGSGS*
ATGTTTGTGTTGTTTTATATTAAGCAGGGGCTTGTTGCGTATCGTTATTGCGGCAGCGGCAGCGGCAGCTAG	MFVLFYIKQGLVAYRYCGSGSGS*
ATGTTTTTGACGAGTGTGTGGCTTAAGGGGATTCTTGCTCTGAATTATTGCGGCAGCGGCAGCGGCAGCTAG	MFLTSVWLKGILALNYCGSGSGS*
ATGTTTGTGTGTTGGTATTGGATTCATGGTTCTGTTAAGGCGTCTTCGTGCGGCAGCGGCAGCGGCAGCTAG	MFVCWYWIHGSVKASSCGSGSGS*
ATGTTTTTGTTTTCTTATTTTAATAGTGGTAAGCTGTTTTATTCTAATTGCGGCAGCGGCAGCGGCAGCTAG	MFLFSYFNSGKLFYSNCGSGSGS*
ATGTTTTTGGTTAATAAGTGGAACCCGTATGGTTTTTATTTGCTGTATTGCGGCAGCGGCAGCGGCAGCTAG	MFLVNKWNPYGFYLLYCGSGSGS*
ATGGTTTATATTGTTTGGCATACGAATCGGGATATTAGTCATGTTTGGTGCGGCAGCGGCAGCGGCAGCTAG	MVYIVWHTNRDISHVWCGSGSGS*
ATGTTTGTGACTTGGTATTGGAGGTTTGGTAAGTTGTCTGTGGCGAATTGCGGCAGCGGCAGCGGCAGCTAG	MFVTWYWRFGKLSVANCGSGSGS*
ATGTTTGTTGTGTGGTATTGGGAGAATGATATTATTCATTGGAAGACGTGCGGCAGCGGCAGCGGCAGCTAG	MFVVWYWENDIIHWKTCGSGSGS*
ATGTTTGTTTGTTTTTATTTTATTGAGGGTAAGCTTTCTAATTATAGCTGCGGCAGCGGCAGCGGCAGCTAG	MFVCFYFIEGKLSNYSCGSGSGS*
ATGAGGTAGTTGGTGGGTAAGAAGATGCTTCATGCGTAACTGCATCGTTGCGGCAGCGGCAGCGGCAGCTAG	MR*LVGKKMLHA+LHRCGSGSGS*
ATGGTGAAGTCTATTGGGTTTAATACTTGGTTTATTACGCAGGAGCCGTGCGGCAGCGGCAGCGGCAGCTAG	MVKSIGFNTWFITQEPCGSGSGS*
ATGTTTGTTACTTGGTCTTGGAATAATGGGTTGGTGCGTGGTAGTTATTGCGGCAGCGGCAGCGGCAGCTAG	MFVTWSWNNGLVRGSYCGSGSGS*
ATGATTGGTTGTTTGTATCTTGTTAATGGTTAGCGTACTAGGTGGTGTTGCGGCAGCGGCAGCGGCAGCTAG	MIGCLYLVNG*RTRWCCGSGSGS*
ATGCGTTATCAGTTGGGTCCGTGGCCTTATTTGAAGTTGCGTGCTGGTTGCGGCAGCGGCAGCGGCAGCTAG	MRYQLGPWPYLKLRAGCGSGSGS*
ATGAATTGTTATTTTCGTATTCATTCGTTTTATACGCATTCGCTATATTGCGGCAGCGGCAGCGGCAGCTAG	MNCYFRIHSFYTHSLYCGSGSGS*
ATGTTTCTTTGTCAGCGTTTTCATGATGATATTTATGAGCTGTGGCGTTGCGGCAGCGGCAGCGGCAGCTAG	MFLCQRFHDDIYELWRCGSGSGS*
ATGTTTGTTAGGTATTATTGGACGCTTGGTCGGATTCAGTTGGCTTACTGCGGCAGCGGCAGCGGCAGCTAG	MFVRYYWTLGRIQLAYCGSGSGS*
ATGTTTGTGAATTGGTATTGGCAAGGTGAGAAGCTTTTTTATAGGTACTGCGGCAGCGGCAGCGGCAGCTAG	MFVNWYWQGEKLFYRYCGSGSGS*
ATGTTTGTGAATTGGTATTGGCTTGATGGGAAGCTTTTTTATTGGTATTGCGGCAGCGGCAGCGGCAGCTAG	MFVNWYWLDGKLFYWYCGSGSGS*
ATGTTTACGTGTTTTTCTTCTATTCAGGATCATTATTCTAATTATAGCTGCGGCAGCGGCAGCGGCAGCTAG	MFTCFSSIQDHYSNYSCGSGSGS*
ATGTTTATTTTGGTTCGTTGGAAGAATGGTTCGATTACTATTTATCGTTGCGGCAGCGGCAGCGGCAGCTAG	MFILVRWKNGSITIYRCGSGSGS*
ATGTTTTTGATTCTGTATTTTGATAAGGATCTGTTTCGTGCGATTTACTGCGGCAGCGGCAGCGGCAGCTAG	MFLILYFDKDLFRAIYCGSGSGS*
ATGTTTCTGCAGCATACTTGGCAGGCGCAGAAGTTTATTGTTACGGATTGCGGCAGCGGCAGCGGCAGCTAG	MFLQHTWQAQKFIVTDCGSGSGS*
ATGCGTTATCATTTGGGTCCGTGGCCTTATTTGAAGTTGCGTGCTGGTTGCGGCAGCGGCAGCGGCAGCTAG	MRYHLGPWPYLKLRAGCGSGSGS*
ATGTTTGTGCGGTGGTATTTACTGCCGGATGGGAAGGTGTATTCGACCTGCGGCAGCGGCAGCGGCAGCTAG	MFVRWYLLPDGKVYSTCGSGSGS*
ATGTTTTATTATGGTTATTGGCGTGATTCTGTTTATCATGCTCACTATTGCGGCAGCGGCAGCGGCAGCTAG	MFYYGYWRDSVYHAHYCGSGSGS*
ATGTTTTTGCATGAGTATTGGCTTAATGGTCGTTGGTATATGTAGATTTGCGGCAGCGGCAGCGGCAGCTAG	MFLHEYWLNGRWYM*ICGSGSGS*
ATGTTTGTGACTTGGACTTTTATTAATGGTAAGTTGAGGTCGCTTTCGTGCGGCAGCGGCAGCGGCAGCTAG	MFVTWTFINGKLRSLSCGSGSGS*
ATGTTTGTTATTTGGTATTGGGATGTTCATGGTATTCTTCAGTTTCATTGCGGCAGCGGCAGCGGCAGCTAG	MFVIWYWDVHGILQFHCGSGSGS*
ATGTTTGTTAATTTTAAGTTTATTAATGGCAAGCTTATTTATTGTTCGTGCGGCAGCGGCAGCGGCAGCTAG	MFVNFKFINGKLIYCSCGSGSGS*
ATGCCTTTGACTAATAGTTATGATCATACTAGGTTTCTGGTGCTGTATTGCGGCAGCGGCAGCGGCAGCTAG	MPLTNSYDHTRFLVLYCGSGSGS*
ATGAGGTATTTTGTGTGTAAGGAGTTGTTTAATGAGTGGCTGCATTATTGCGGCAGCGGCAGCGGCAGCTAG	MRYFVCKELFNEWLHYCGSGSGS*
ATGGCGTATTATTATGTTTGGCAGCGGTGGTATGAGCAGACTTGTTTTTGCGGCAGCGGCAGCGGCAGCTAG	MAYYYVWQRWYEQTCFCGSGSGS*
ATGTTTTATTATGGTTATTGGCGTGATTCTGTTTATCATGCTCATTACTGCGGCAGCGGCAGCGGCAGCTAG	MFYYGYWRDSVYHAHYCGSGSGS*
ATGTTTGTTAGGTATTATTGGACGCTTGGTCGGATTCAGTTGGCTTACTGCGGCAGCGGCAGCGGCAGCTAG	MFVRYYWTLGRIQLAYCGSGSGS*
ATGTGTGTTTTGTGTTATAGGATTCATGGTTCTGATATTGCGTCTCCCTGCGGCAGCGGCAGCGGCAGCTAG	MCVLCYRIHGSDIASPCGSGSGS*
ATGTTTGTGGGGCATTATTGGTTTAAGATGCATTTTTATCTGTATAATTGCGGCAGCGGCAGCGGCAGCTAG	MFVGHYWFKMHFYLYNCGSGSGS*
ATGTTTGTGCCGTGGAAGTGGTATGATGGTAGGCTTCTGGTTGAGCAGTGCGGCAGCGGCAGCGGCAGCTAG	MFVPWKWYDGRLLVEQCGSGSGS*
ATGTTTGTTTGTTTTTATTTTATTGAGGGTAAGCTTTCTAATTATAGTTGCGGCAGCGGCAGCGGCAGCTAG	MFVCFYFIEGKLSNYSCGSGSGS*
ATGTTTGCTTTTTGGTGGTTTGTTGATGGTATTGTTGTGCATGATTATTGCGGCAGCGGCAGCGGCAGCTAG	MFAFWWFVDGIVVHDYCGSGSGS*
ATGTTTGTGAGGTGGCGGTGGTATGCGGGGAGTCTTCGGGGTGAGTATTGCGGCAGCGGTAGCGGCAGCTAG	MFVRWRWYAGSLRGEYCGSGSGS*
ATGACTTGTCGTTTTCAGTTTAATTGGTATTCGCCGACGACGTGGATCTGCGGCAGCGGCAGCGGCAGCTAG	MTCRFQFNWYSPTTWICGSGSGS*
ATGTTTGTTTGTTGGTATTGTTTGAGGGATCGTGTGCATTCGAAGACCTGCGGCAGCGGCAGCGGCAGCTAG	MFVCWYCLRDRVHSKTCGSGSGS*
ATGTTTTATTATGGTTATTGGCGTGATTCTGTTTATCATGCTCATTATTGCGGCAGCGGCAGCGGCAGCTAG	MFYYGYWRDSVYHAHYCGSGSGS*
ATGGCTCGTATTTGGTTTACTTATGTGGGTAATTTTAGGTGGAAGGCGTGCGGCAGCGGCAGCGGCAGCTAG	MARIWFTYVGNFRWKACGSGSGS*
ATGTTTGTGAATTGGTATTGGCATGATGAGAAGCTTTTTTTTCGGGTCTGCGGCAGCGGCAGCGGCAGCTAG	MFVNWYWHDEKLFFRVCGSGSGS*
ATGTTTGTTGAGTATGCTTGGGTGAATGGGTCTATTGTGTTTTGGCTGTGCGGCAGCGGCAGCGGCAGCTAG	MFVEYAWVNGSIVFWLCGSGSGS*
ATGTTTGTGTAGGGTTTTTGGACTGCTCGTGGGTATATTCTTGAGTATTGCGGCAGCGGCAGCGGCAGCTAG	MFV*GFWTARGYILEYCGSGSGS*
ATGTGTAGGTATGTTTGGAGGCAGTGGTCTCATCCGCCTCAGTGGATTTGCGGCAGCGGCAGCGGCAGCTAG	MCRYVWRQWSHPPQWICGSGSGS*
ATGTTTGTTGAGCATGCTTGGGTGCATGGGTCTATTGTGTTTTGGCTGTGCGGCAGCGGCAGCGGCAGCTAG	MFVEHAWVHGSIVFWLCGSGSGS*
ATGTTTGTTAGGTTTATTTGGGAGCATGATAAGGTTATTGCTATTAGTTGCGGCAGCGGCAGCGGCAGCTAG	MFVRFIWEHDKVIAISCGSGSGS*
ATGTTTGTTAGGTATTATTGGACGCTTGGTCGGATTCAGTTGGCTTACTGCGGCAGCGGCAGCGGCAGCTAG	MFVRYYWTLGRIQLAYCGSGSGS*
ATGTTTGTTAGGTTTTAGTTTACGCTTCGTCGGATTCTGTTGGCGTATTGCGGCAGCGGCAGCGGCAGCTAG	MFVRF*FTLRRILLAYCGSGSGS*
ATGTTTATTTGTTGGTATTTTTTGAGGAATCGTGTGCATTCGAGTCCTTGCGGCAGCGGCAGCGGCAGCTAG	MFICWYFLRNRVHSSPCGSGSGS*
ATGTTTGTGTGTTGGTATTGGATTCATGGTTCTGTTAAGGCGTCTTCGTGCGGCAGCGGCAGCGGCAGCTAG	MFVCWYWIHGSVKASSCGSGSGS*
ATGTTTGTTAAGGTTTATTGGGAGCTTGGTCGTGTGTTGCTTGTGAATTGCGGCAGCGGCAGCGGCAGCTAG	MFVKVYWELGRVLLVNCGSGSGS*
ATGAGGATTAAGGGGTTGTGGCTTGATACTGGGATTGGTAAGTATGTTAGCGGCAGCGGCAGCGGCAGCTAG	MRIKGLWLDTGIGKYVSGSGSGS*
ATGTTTTATTATGGTTATTGGCGTGATTCTGTTTATCATGCTCATTATTGCGGCAGCGGCAGCGGCAGCTAG	MFYYGYWRDSVYHAHYCGSGSGS*
ATGTTTGTTCGTTGGTATTGGTCTGATGGGTTTGTGAGTTATTTGTTTTGCGGCAGCGGCAGCGGCGGCTAG	MFVRWYWSDGFVSYLFCGSGSGG*
ATGATTCCGAATTGGTGGTTGAGTGAGTGGCCTCAGCTTGAGCTTCGTTGCGGCAGCGGCAGCGGCAGCTAG	MIPNWWLSEWPQLELRCGSGSGS*
ATGGTTAAGTATGTTGGGAATTTTCAGTGGCGGATTACACAGGATTATTGCGGCAGCGGCAGCGGCAGCTAG	MVKYVGNFQWRITQDYCGSGSGS*
ATGTTTCTGCGGTATTATTGGGATAGTTATAATTTGCATATGTTTTATTGCGGCAGCGGCAGCGGCAGCTAG	MFLRYYWDSYNLHMFYCGSGSGS*
ATGCGGTGGTCGATGTATAAGAATAATTGGACTCCGCTTAATTGTCGTTGCGGCAGCGGCAGCGGCAGCTAG	MRWSMYKNNWTPLNCRCGSGSGS*
ATGTTTGTGACTCATACTTGGGATGATGGTCATTTTGCTTTGTTTTTGTGCGGCAGCGGCAGCGGCAGCTAG	MFVTHTWDDGHFALFLCGSGSGS*
ATGTTTTTGATTCAGTATTTTGATAAGGATCGGTTTCGTGCGATTTATTGCGGCAGCGGCAGCGGCAGCTAG	MFLIQYFDKDRFRAIYCGSGSGS*
ATGTTTTGGGTTAGTATTGGTTGCATAGTCGTTGTTTTTTGACTTTGTGCGGCAGCGGCAGCGGCAGCTAG	MFWVSIGCIVVVF+LCAAAAAAA
ATGTTTGTTAGGTATTATTGGACGCTTGGTCGGATTCAGTTGGCTTATTGCGGCAGCGGCAGCGGCAGCTAG	MFVRYYWTLGRIQLAYCGSGSGS*
ATGTTTGTGAAGGGTTTTTGGACTGCTCGTGGGTATATTCTTGAGTACTGCGGCAGCGGCAGCGGCAGCTAG	MFVKGFWTARGYILEYCGSGSGS*
ATGAATTATTTTGATTATAATGGGAGGTTTGTTTTTCTGTGGCATATTTGCGGCAGCGGCAGCGGCAGCTAG	MNYFDYNGRFVFLWHICGSGSGS*
ATGTGGAATTATCCTAATCATTTTTTGGAGCTTTGGACTTTGTCTCTCTGCGGCAGCGGCAGCGGCAGCTAG	MWNYPNHFLELWTLSLCGSGSGS*
ATGACTTATTAGGTTCTGCTGCAGATGTGGCCTCCTTGTTTTTCGCCTTGCGGCAGCGGCAGCGGCAGCTAG	MTY*VLLQMWPPCFSPCGSGSGS*
ATGTTTGTTAAGGCACATTGGAATAATCATATTCTGACGCTGAAGTATTGCGGCAGCGGCAGCGGCAGCTAG	MFVKAHWNNHILTLKYCGSGSGS*
ATGTGGGATTGTGACTTTTGTCGGCGGGATTTCGGGACTTTTGTTTAGTGCGGCAGCGGCAGCGGCAGCTAG	MWDCDFCRRDFGTFV*CGSGSGS*
ATGTTTTTGTTTCATCGGTGGGTGTCGGGTAAGCTGTATACGGATTATTGCGGCAGCGGCAGCGGCAGCTAG	MFLFHRWVSGKLYTDYCGSGSGS*
ATGTTTATTCGTACGGCTTGGCATCAGGGGCATATTATTTTGAATTATTGCGGCAGCGGCAGCGGCAGCTAG	MFIRTAWHQGHIILNYCGSGSGS*
ATGTTTGTTTGTTTTTATTTTATTGAGGGTAAGCTTTCTAATTATAGTTGCGGCAGCGGCAGCGGCAGCTAG	MFVCFYFIEGKLSNYSCGSGSGS*
ATGTTTTTGTTTCATCGGTGGGTGTCGGGTAAGCTGTATACGGATTACTGCGGCAGCGGCAGCGGCAGCTAG	MFLFHRWVSGKLYTDYCGSGSGS*
ATGTTTTTGGTTAATAAGTGGAATCCGGATGGTTTTTATTTGCTGTATTGCGGCAGCGGCAGCGGAAGCTAG	MFLVNKWNPDGFYLLYCGSGSGS*
ATGTAGTAGATGGAGGCTTGTTCTTTAGTATATTAAGGGTAATTGTGCCTGCGGCAGCGGCAGCGGCAGCTAG	M**MEACSLVY+G+LCLRQRQRQL
ATGTTTTTGTATTGTTTTTGGATTAATGGTCGGTTTCAGTTGTTGTAGTGCGGCAGCGGCAGCGGCAGCTAG	MFLYCFWINGRFQLL*CGSGSGS*
ATGTTTTTGGTTAATAAGTGGAATCCGGATGGTTTTTATTTGCTGTATTGCGGCAGCGGCAGCGGCAGCTAG	MFLVNKWNPDGFYLLYCGSGSGS*
ATGACTTGTCGTTTTTAGTTCAATTGGTATCCGCCGACGACGTGGATTTGCGGCAGCGGCAGCGGCAGCTAG	MTCRF*FNWYPPTTWICGSGSGS*
ATGTGGCTGAGGCAGTTTTGGTTTCAGAATAGGTTTTATATTACTAGCTGCGGCAGCGGCAGCGGCAGCTAG	MWLRQFWFQNRFYITSCGSGSGS*
ATGTTTGTTCGTTGTACGTGGGATTCTGGTCAGGTTATTAGTGTGTATTGCGGCAGCGGCAGCGGCAGCTAG	MFVRCTWDSGQVISVYCGSGSGS*
ATGTTTTATTATGGTTATTGGCGTGATTCTGTTTATCATGCTCATTATTGCGGCAGCGGCAGCGGCAGCTAG	MFYYGYWRDSVYHAHYCGSGSGS*
ATGGTTAAGAAGGGGCGTACGACTACGGGGAAGCGTTATGTTTAGCTGTGCGGCAGCGGCAGCGGCAGCTAG	MVKKGRTTTGKRYV*LCGSGSGS*
ATGTTTTTGCGTTTTTATATTAATAATGGTTTGGTGCAGTATTGTTACTGCGGCAGCGGCAGCGGCAGCTAG	MFLRFYINNGLVQYCYCGSGSGS*
ATGCGTGATTATTGGATTTATACTTTTCATTTGAAGCTTTTGGCTAGGTGCGGCAGCGGCAGCGGCAGCTAG	MRDYWIYTFHLKLLARCGSGSGS*
ATGTTTTTTAAGGATAAGTTTGAGAATGGTGTTTATGTTGCTTGTTTTTGCGGCAGCGGCAGCGGCAGCTAG	MFFKDKFENGVYVACFCGSGSGS*
ATGTTCGTTCGTTTTTATTTTATTGGGGGGAAGCTTTCTAATTTTGGTTGCGGCAGCGGCAGCGGCAGCTAG	MFVRFYFIGGKLSNFGCGSGSGS*
ATGTTTGTTACGTGGCGTTTTGTTGATAATATTCTGTTTTCGAATCGTTGCGGCAGCGGCAGCGGCAGCTAG	MFVTWRFVDNILFSNRCGSGSGS*
ATGTGGTTGTTGCTTTGTTATATTATTGCTCGTTTGTTTTTTTTTCACTGCGGCAGCGGCAGCGGCAGCTAG	MWLLLCYIIARLFFFHCGSGSGS*
ATGGTGTAAGGGCATATTAGTGCTTATAGTTTTCAGTGGACTTGGCTTTGCGGCAGCGGCAGCGGCAGCTAG	MV+GHISAYSFQWTWLCGSGSGS*
ATGTCTTTTCGTTGGACGCTGCGTGATTTTTATCATGTTGCTTGTAAGTGCGGCAGCGGCCGCGGCAGCTAG	MSFRWTLRDFYHVACKCGSGRGS*
ATGTTTTATTATGGTTATTGGCGTGATTCTGTTTATCATGCTCATTATTGCGGCAGCGGCAGCGGCAGCTAG	MFYYGYWRDSVYHAHYCGSGSGS*
ATGTTTGTTTGGTATTATTGGACGCTTGGTCGGATTCAGCTGGCTTATTGCGGCAGCGGCAGCGGCAGCTAG	MFVWYYWTLGRIQLAYCGSGSGS*
ATGTTTGTTTGTTTTCATTTTATTGAGGGTAAGCTTTCTAATTATAGCTGCGGCAGCGGCAGCGGCAGCTAG	MFVCFHFIEGKLSNYSCGSGSGS*
ATGTTTTTGTTTCATCGGTGGGTGTCGGGTAAGCTGTATACGGATTATTGCGGCAGCGGCAGCGGCAGCTAG	MFLFHRWVSGKLYTDYCGSGSGS*
ATGAGTTCTTTTATTTGGGCGAATTTTCAGACTGAGCCTTATTTTGTCTGCGGCAGCGGCAGCGGCAGCTAG	MSSFIWANFQTEPYFVCGSGSGS*
ATGTTTGTGACTCATACTTGGGATGATGGTCATTTTGCTTTGTTTTTGTGCGGCAGCGGCAGCGGCAGCTAG	MFVTHTWDDGHFALFLCGSGSGS*
ATGGTTCTTTTTGTGTGGCAGTCTTGGGATAAGACTCCGTATTGGTCTTGCGGCAGCGGCAGCGGCAGCTAG	MVLFVWQSWDKTPYWSCGSGSGS*
ATGTTTATTTGTTGGTATTTTTTGAGGAATCGTGCGCATTCGAGTCCTTGCGGCAGCGGCAGCGGCAGCTAG	MFICWYFLRNRAHSSPCGSGSGS*
ATGTTTCTTTGTCAGCGTTTTCATGATGATATTTATGAGCTGTGGCGTTGCGGCAGCGGCAGCGGCAGCTAG	MFLCQRFHDDIYELWRCGSGSGS*
ATGGTGATTAATAAGAGTTTTTCTGTTTGGGTGATTCATGCTGTTAATTGCGGCAGCGGCAGCGGCAGCTAG	MVINKSFSVWVIHAVNCGSGSGS*
ATGACTGTTCTTGTGGAGTGGCTGGGTGGTAAGGTTCGGCTGTATTGGTGCGGCAGCGGCAGCGGCAGATAG	MTVLVEWLGGKVRLYWCGSGSGR*
ATGTTTTTGAATCTTTATGAGAAGCTTTATACGTTGGAGCTTTTTACTTGCGGCAGCGGCAGCGGCAGCTAG	MFLNLYEKLYTLELFTCGSGSGS*
ATGTTTTTGATTCAGTATTTTGAAAAGGATCGGTTTCGTGCGATTTATTGCGGCAGCGGCAGCGGCAGCTAG	MFLIQYFEKDRFRAIYCGSGSGS*
ATGTTTTTTCGTCATTTTCTGATTGCGTCTAGTGATGCTTGGATTTTCTGCGGCAGCGGCAGCGGCAGCTAG	MFFRHFLIASSDAWIFCGSGSGS*
ATGTTTTTGCGTTTTTATATTAATAATGGTTTGGTGCAGTATTGTTATTGCGGCAGCGGCAGCGGCAGCTAG	MFLRFYINNGLVQYCYCGSGSGS*
ATGTTTTTTAAGCATTGGTTTGTGAATGGTTGGTTGGTTGCGACGTATTGCGGCAGCGGCAGCGGCAGCTAG	MFFKHWFVNGWLVATYCGSGSGS*
ATGTTTGTTTGTTTTTATTTTATTGAGGGTATGCTTTCTAATTATAGTTGCGGCAGCGGCAGCGGCAGCTAG	MFVCFYFIEGMLSNYSCGSGSGS*
ATGTTTTTGGTTAATAAGTGGAATCCGGATGGTTTTTATTTGCTGTATCGCGGCAGCGGCAGCGGCAGCTAG	MFLVNKWNPDGFYLLYRGSGSGS*
ATGTTTCTGTATCAGACTTGGCATGCGCAGAAGATTATTTTGACTTACTGCGGCAGCGGCAGCGGCAGCTAG	MFLYQTWHAQKIILTYCGSGSGS*
ATGAGGTATTTTGTGTGTAAGGAGTTGTTTAATGAGTGGCTGCATTGTTGCGGCAGCGGCAGCGGCAGCTAG	MRYFVCKELFNEWLHCCGSGSGS*
ATGGTGAGGAATTCTTATAGTAATGATGGTTCTCTTAATCTTCGTTTTTGCGGCAGCGGCAGCGGCAGCTAG	MVRNSYSNDGSLNLRFCGSGSGS*
ATGTTTTTGTATTTTTGGATTGGTAATTCTAATTTGCATCATCGTTTTTGCGGCAGCGGCAGCGGCAGCTAG	MFLYFWIGNSNLHHRFCGSGSGS*
ATGTCGTTTTATATTATTTGGAATAAGTTGTATCATCAGGGTTGGAGCTGCGGCAGCGGCAGCGGCAGCTAG	MSFYIIWNKLYHQGWSCGSGSGS*
ATGTTTTATTATGGTTATTGGCGTGATTCTGTTTATCATGCACATTATTGCGGCAGCGGCAGCGGCAGCTAG	MFYYGYWRDSVYHAHYCGSGSGS*
ATGATTTCGAAGCTTTAGGGTTATTTTGAGTGGCCGCATTGGCATTGGTGCGGCAGCGGCAGCGGCAGCTAG	MISKL*GYFEWPHWHWCGSGSGS*
ATGGTGCATTATTGGTCTAGGCTTGGTTATCTTGGTGAGTGGCATTGGTGCGGCAGCGGCAGCGGCAGCTAG	MVHYWSRLGYLGEWHWCGSGSGS*
ATGTTTGTGAATTGGTATTGGCATGGTGAGAAGCTTTTTTATAGGTATTGCGGCAGCGGCAGCGGCAGCTAG	MFVNWYWHGEKLFYRYCGSGSGS*
ATGTTTGTGTGTGGTCATTTTTCGGCTGGTTGTTATCGGTTGTATCGTTGCGCCAGCGGCAGCGGCAGCTAG	MFVCGHFSAGCYRLYRCASGSGS*
ATGATTAAGAATCCGAATTTTTGTTTTGATCGTTTGACTTATAGTCAGTGCGGCAGCGGCAGCGGCAGCTAG	MIKNPNFCFDRLTYSQCGSGSGS*
ATGTTTTTGTATTATATTTGGATTAATGGACGGTTTCAGTTGTTGCCTTGCGGCAGCGGCAGCGGCAGCTAG	MFLYYIWINGRFQLLPCGSGSGS*
ATGTTTATTTTGCAGACGTGGAATGATGGTTGGTATAGTATTAAGTATTGCGGCAGCGGCAGCGGCAGCTAG	MFILQTWNDGWYSIKYCGSGSGS*
ATGTTTGTTCAGTGGTTTTTTGCGAGTGGTAAGTTGTATTCTCATTTTTGCGGCAGCGGCAGCGGCAGCTAG	MFVQWFFASGKLYSHFCGSGSGS*
ATGTTTTTGTGTAGTAAGAGGAATGATGGTTATTTGCAGTTTTATCGTTGCGGCAGCGGCAGCGGCAGCTAG	MFLCSKRNDGYLQFYRCGSGSGS*
ATGTTTGTTTGTTTTTATTTTATTGAGGGTAAGCTTTCTAATTATAGCTGCGGCAGCGGCAGCGGCAGCTAG	MFVCFYFIEGKLSNYSCGSGSGS*
ATGTGGCCTTTCCATCGGTGGGATTTTACGCTTGGTTGGCTTTGTGGCTGCGGCAGCGGCAGCGGCAGCTAG	MWPFHRWDFTLGWLCGCGSGSGS*
ATGTTTGTTTATTGGAGTTTTGCTGAGTCGATTGCTTATTTTCATTTTTGCGGCAGCGGCAGCGGCAGCTAG	MFVYWSFAESIAYFHFCGSGSGS*
ATGTTTATTCAGGAGTATTGGTATCAGGAGCGTTATTCTTTGATTTATTGCGGCAGCGGCAGCGGCAGCTAG	MFIQEYWYQERYSLIYCGSGSGS*
ATGGATTTTGTGGCTTTTAGTTTTTTTTCAGGGTAGGGTTGTGGCTGTCTGCGGCAGCGGCAGCGGCAGCTAG	MDFVAFSFFSG*GCGCLRQRQRQL
ATGTTTCTGTAGTTTTATTGGAAGGATTGTAAGGTTTATTGGTGTTACTGCGGCAGCGGCAGCGGCAGCTAG	MFL*FYWKDCKVYWCYCGSGSGS*
ATGTTGCTTTATCAGCGTTGGCATTATAATACTTTGATTTATACGTGGTGCGGCAGCGGCAGCGGCAGCTAG	MLLYQRWHYNTLIYTWCGSGSGS*
ATGAGTAGGTATTGTCTGACTGCTTTTCCGCATCTGAGGTTGTATGCTTGCGGCAGCGGCAGCGGCAGCTAG	MSRYCLTAFPHLRLYACGSGSGS*
ATGAAGATTCGTTTGGCTTGGCATGATAGTACGGTGTTGTTGGTTTGGTGCGGCAGCGGCAGCGGCAGCTAG	MKIRLAWHDSTVLLVWCGSGSGS*
ATGTTTGTTTGTAGTACTTGGATTAATAGGATTTTTTATTTGTTGTTTTGCGGCAGCGGCAGCGGCAGCTAG	MFVCSTWINRIFYLLFCGSGSGS*
ATGTTTGTTAAGTGGTTTTGGCATAAGGGTCAGCTGTTTCCTAAGTGGTGGGGCAGCGGCAGCGGCAGCTAG	MFVKWFWHKGQLFPKWWGSGSGS*
ATGGTGATTGGGTTGCGTTTTGATCGTTGGTATATTCATAATATTGGTTGCGGCAGCGGCAGCGGCAGCTAG	MVIGLRFDRWYIHNIGCGSGSGS*
ATGACTTGTCGTTTTCAGTTTAATTGGTGTTCGCCGACGACGTGGATCTGCGGCAGCGGCAGCGGCAGCTAG	MTCRFQFNWCSPTTWICGSGSGS*
ATGCGTTATCATTTGGGTCCGTGGTCTTATTTGAAGTTGCGTGCTGGTTGCGGCAGCGGCAGCGGCAGCTAG	MRYHLGPWSYLKLRAGCGSGSGS*
ATGTTTTTGTTTCATCGGTGGGTGTCGGGTAAGCTGTATACGGATTATTGCGGCAGCGGCAGCGGCAGCTAG	MFLFHRWVSGKLYTDYCGSGSGS*
ATGTTTTTGTGTCAGGAGTTTAAGGCTAGGATTTATTATGCGAGTTACTGCGGCAGCGGCAGCGGCAGCTAG	MFLCQEFKARIYYASYCGSGSGS*
ATGGTGAAGCTGATTTGGTTGAGGTCGGGTCTGGTTACTAGTTGGCGCTGCGGCAGCGGCAGCGGCAGCTAG	MVKLIWLRSGLVTSWRCGSGSGS*
ATGTTGGTGGCGTTGTCTCTTTGTTCTTTTGGTTTTTTTTATTGTCCCTGCGGCAGCGGCAGCGGCAGCTAG	MLVALSLCSFGFFYCPCGSGSGS*
ATGTTTGTTTGTTATTATTTTAAGGCTGGTACGCTGCATTCTTGTTGGTGCGGCAGCGGCAGCGGCAGCTAG	MFVCYYFKAGTLHSCWCGSGSGS*
ATGTTTATTAGGAATGCGTGGGAGAATGGGGGGTTTGTCTTGAAGACTTGCGGCAGCGGCAGCGGTAGCTAG	MFIRNAWENGGFVLKTCGSGSGS*
ATGACGACCTATTATATTTGGACGAGTTGGTATGAGCAGCCTTATTTTTGCGGCAGCGGCAGCGGCAGCTAG	MTTYYIWTSWYEQPYFCGSGSGS*
ATGTTTAGGTTTGCGTGGCAGCGTGGTACTTTGAGTACGACTGTTTTTTGCGGCAGCGGCAGCGGCAGCTAG	MFRFAWQRGTLSTTVFCGSGSGS*
ATGTTTTTGTGTACGAAGTGGAATTATGGTCGTTGGTAGCTGTTTTACTGCGGCAGCGGCAGCGGCAGCTAG	MFLCTKWNYGRW*LFYCGSGSGS*
ATGTTTATTAATGGGTTTTGGCAGGATCATAAGTATTTGATTTTATTTTGCGGCAGCGGCAGCGGCAGCTAG	MFINGFWQDHKYLILFCGSGSGS*
ATGTTTTTTAAGCATTGGTTTGTGAATGGTTGGTTGGTTGCGACGTACTGCGGCAGCGGCAGCGGCAGCTAG	MFFKHWFVNGWLVATYCGSGSGS*
ATGTGGCAGCAGCAGCGGTAGGACCAGACGTATCGTTGTACTTTTAATTGCGGCAGCGGCAGCGGCAGCTAG	MWQQQR*DQTYRCTFNCGSGSGS*
ATGTTTGTTTGTTATAAGTTTTATAATCAGAGGCTTTTTTCGTCGTACTGCGGCAGCGGCAGCGGCAGCTAG	MFVCYKFYNQRLFSSYCGSGSGS*
ATGCCGGTTTGGTTGAAGTGGATTAATTATAGTCTTGAGTATGGGTGGTGCGGCAGCGGCAGCGGCAGCTAG	MPVWLKWINYSLEYGWCGSGSGS*
ATGTTTTATTATGGTTATTGGCGTGATTCTGTTTATCTTGCTCATTATTGCGGCAGCGGCAGCGGCAGCTAG	MFYYGYWRDSVYLAHYCGSGSGS*
ATGGTTAAGATTTCTTGGAAGAGTTCGTATAAGCTGGTGGATTTTAATTGCGGCAGCGGCAGCGGCAGCTAG	MVKISWKSSYKLVDFNCGSGSGS*
ATGATTGTGACTTGGACTTTTATTAATGGTAAGTTGAGGTCGCTTTCCTGCGGCAGCGGCAGCGACAGCTAG	MIVTWTFINGKLRSLSCGSGSDS*
ATGTTTGTTTGTTTTTATTTTATTAAGGGTAAGCTTTCCAATTATAGCTGCGGCAGCGGCAGCGGCAGCTAG	MFVCFYFIKGKLSNYSCGSGSGS*
ATGTTTCTTGTGAATCTGTGGACGCATGGTCAGTATACGCTGGCTTATTGCGGCAGCGGCAGCGGCAGCTAG	MFLVNLWTHGQYTLAYCGSGSGS*
ATGTTTGTGAAGGGTTTTTGGACTGCTCGGGGGTATATTCTTGAGTATTGCGGCAGCGGCAGCGGCAGCTAG	MFVKGFWTARGYILEYCGSGSGS*
ATGACTTATTATGTGCTTCTGCAGAGGTGGCCTCCTGTCTGGGCGCCTTGCGGCAGCGGCAGCGGCAGCTAG	MTYYVLLQRWPPVWAPCGSGSGS*
ATGTTTTTGTGTCATACTTGGTGTAATGGGAGGGTGACTCTTTTTTTGTGCGGCAGCGGCAGCGGCAGCTAG	MFLCHTWCNGRVTLFLCGSGSGS*
ATGTGTGTTTGGTGGCAGTGGGCGTCGAAGCGGGATGTTGCTCGTCAGTGCGGCAGCGGCAGCGGCAGCTAG	MCVWWQWASKRDVARQCGSGSGS*
ATGGTGTATAATTTGTATGCTACTGGTAGGGTGCTTCATTTGTGGTATTGCGGGAGCGGCAGCGGCAGCTAG	MVYNLYATGRVLHLWYCGSGSGS*
ATGTTTCTGAATTCTTTGTGGAGTAATGGTAAGTTTTTTCTGGCGTACTGCGGCAGCGGCAGCGGCAGCTAG	MFLNSLWSNGKFFLAYCGSGSGS*
ATGTTTGTGGAGTGGTTTTGGTTCAATAATCGGTTGGTGGCGCAGTCCTGCGGCAGCGGCAGCGGCAGCTAG	MFVEWFWFNNRLVAQSCGSGSGS*
ATGTTTGTTACTTTTCTTTGGACTGATGGGCGGGTGTGGGCTCATCTGTGCGGCAGCGGCAGCGGCAGCTAG	MFVTFLWTDGRVWAHLCGSGSGS*
ATGTTTCTGATTGCTTTTTTTAAGAATGGGCGTCTGATCCAGTCGTATTGCGGCAGCGGCAGCGGCAGCTAG	MFLIAFFKNGRLIQSYCGSGSGS*
ATGTTTGTTAAGTTTCTGTGGCGTGAGAGTATGATTCATTCGTTTTTCTGCGGCAGCGGCAGCGGCAGCTAG	MFVKFLWRESMIHSFFCGSGSGS*
ATGTGGTGTGTTGAGCTGAAGCTTTTTAGTCGGGTTGTTTTGCCGCTTTGCGGCAGCGGCAGCGGCGGCTAG	MWCVELKLFSRVVLPLCGSGSGG*
ATGTTTCTGCGGTATACGATTACTGATTCTGTGTATACGTTTGCGTACTGCGGCAGCGGCAGCGGCAGCTAG	MFLRYTITDSVYTFAYCGSGSGS*
ATGTTTCTGATTGCTTTTTTTAAGAATGGGCGTCTGATTCAGTCGTACTGCGGCAGCGGCAGCGGCAGCTAG	MFLIAFFKNGRLIQSYCGSGSGS*
ATGGTGATTTTGAAGCCTTTTCCTAATGATACTGCTTTTTGTTATTTTTGCGGCAGCGGCAGCGGCAGCTAG	MVILKPFPNDTAFCYFCGSGSGS*
ATGTGGATTTGTAGTCGTTGGGCGAATGGTGTGTTTTCTCTTGAGTATTGCGGCAGCGGCAGCGGCAGCTAG	MWICSRWANGVFSLEYCGSGSGS*
ATGTTTGTTGTGTGGTATTGGGAGAATGATATTATTCATTGGAAGAGCTGCGGCAGCGGCAGCGGCAGCTAG	MFVVWYWENDIIHWKSCGSGSGS*
ATGTTTTTTAAGGATAGGTTCGAGAGTGGTGTTTATGTTGCTTGTTTCTGCGGCAGCGGCAGCGGCAGCTAG	MFFKDRFESGVYVACFCGSGSGS*
ATGTTTCTTGTGAATCTGTGGACGCATGGTCAGTATACGCTGGCTTATTGCGGCAGCGGCAGCGGCAGCTAG	MFLVNLWTHGQYTLAYCGSGSGS*
ATGTTTGTTCGGTGGTATTGGTCTGGTGATGGGATTGTGCATAGTGAGTGCGGCAGCGGCAGCGGCAGCTAG	MFVRWYWSGDGIVHSECGSGSGS*
ATGTTTGTTGTGTGGTATTGGGAGAATGATATTATTCATTGGAAGAGCTGCGGCAGCGGCAGCGGCAGCTAG	MFVVWYWENDIIHWKSCGSGSGS*
ATGTTTGTGCTTTGGATTTGGGAGAATTGTAAGGTGAAGAGTCGTTGGTGCGGCAGCGGCAGCTAG	MFVLWIWENCKVKSRWCGSGS*
ATGTTTGTGGAGTGGTTTTGGTTTAATAATCGGTTGGTGGCGCAGTCCTGCGGCAGCGGCAGCGGCAGCTAG	MFVEWFWFNNRLVAQSCGSGSGS*
ATGTTTCTGATTGCTTTTTTTAAGAATGGGCGTCTGATTCAGTCGTATTGCGGCAGCGGCAGCGGCAGCTAG	MFLIAFFKNGRLIQSYCGSGSGS*
ATGTTTTTGAGTATGTTTTGGAATAATGAGTTGAGTTTGCAGGTTTGCGGCAGCGGCAGCGGCAGCTAG	MFLSMFWNNELSLQVCGSGSGS*
ATGAGGAGGTATTGTCTGACTGCTTTTCCGCATCTGAGGTTGTATGCTTGCGGCAGCGGCAGCGGCCGCTAG	MRRYCLTAFPHLRLYACGSGSGR*
ATGTTTATTAATCATGCGTGGAATTATGGTTCGTTGAGTATTCTGTAGTGCGGCAGCGGCAGCGGCAGCTAG	MFINHAWNYGSLSIL*CGSGSGS*
ATGTTTTTTAAGGATAAGTTTGAGAATGGTGTTTATGTTGCTTGTTTTTGCGGCAGCGGCAGCGGCAGCTAG	MFFKDKFENGVYVACFCGSGSGS*
ATGTAGTATTTGCTTACACCGTATACTCATTTGAAGCTTGTGCTGACTTGCGGCAGCGGCAGCGGCAGCTAG	M*YLLTPYTHLKLVLTCGSGSGS*
ATGTTTCTGAATTCTTTGTGGGGTAATGGTAAGTTTTTTCTGGCGTACTGCGGCAGCGGCAGCGGCAGCTAG	MFLNSLWGNGKFFLAYCGSGSGS*
ATGTTTGTGCTTAATAGGTGGACTAATGGTAGGATTCAGCTGTATTATTGCGGCAGCGGCAGCGGCAGCTAG	MFVLNRWTNGRIQLYYCGSGSGS*
ATGTTTTTGAAGATTGAGTGGATTGATACGGCGTTTCGTTTGGTGTATTGCGGCAGCGGCAGCGGCAGCTAG	MFLKIEWIDTAFRLVYCGSGSGS*
ATGAGGAATAATCATAGGAGTTTTCCGCCGTTTGCGAATTTGTATAGCTGCGGCAGCGGCAGCGGCGGCTAG	MRNNHRSFPPFANLYSCGSGSGG*
ATGTGTACTTTGGTTTGGAGGTCGTGGTTGCATCGTCCGTGGTAGTTATTGCGGCAGCGGCAGCGGCAGCTAG	MCTLVWRSWLHRPW*LLRQRQRQL
ATGATTACTCTGTTTTGGACTGATACTTTGCATAGTAAGTGGACGATTTGCGGCAGCGGCAGCGGCAGCTAG	MITLFWTDTLHSKWTICGSGSGS*
ATGTTTGTGTCGTGGAAGTGGTATGATGGTAGGCTTCTGGTTGAGCAGTGCGGCAGCGGCAGCGGCAGCTAG	MFVSWKWYDGRLLVEQCGSGSGS*
ATGTTGATTAGGAATCAGTGGGGGAGGTCGAGGTTTGTGCTGCGGCATTGCGGCAGCGGCAGCGGCAGCTAG	MLIRNQWGRSRFVLRHCGSGSGS*
ATGATTCAGTTTAAGTGGACGACTAGTGGGCTGCAGCAGACTTGGGTGTGCGGCAGCGGCAGCGGCAGCTAG	MIQFKWTTSGLQQTWVCGSGSGS*
ATGTTTGTGGAGTGGTTTTGGTTTAATAATCGGTTGGTGGCGCAGTCCTGCGGCAGCGGCAGCGGCAGCTAG	MFVEWFWFNNRLVAQSCGSGSGS*
ATGGTTTTTTTTGTTGTTTTTAAGCCTCTGCATGTTGTTAGGTGGTGTTGCGGCAGCGGCAGCGGCAGTTAG	MVFFVVFKPLHVVRWCCGSGSGS*
ATGTTTGTTGCGTGGTATTGGGAGAATGATATTATCCATTGGAAGAGGTGCGGCAGCGGCAGCGGCAGCTAG	MFVAWYWENDIIHWKRCGSGSGS*
ATGCATTGTTTGTTTCTTATTACGACTTTTTGTAATGCGTCTTGGCTTTGCGGCAGCGGCAGCGGCAGCTAG	MHCLFLITTFCNASWLCGSGSGS*
ATGCGTTATCATTTGGGCCCGTGGCCTTATTTGAAGTTGCGTGCTGGGTGCGGCAGCGGCAGCGGCAGCTAG	MRYHLGPWPYLKLRAGCGSGSGS*
ATGTTTCATTGTCGCAATTCTTTTTATCAGGAGCGGTATACGCTGTATTGCGGCAGCGGCAGCGGCAGCTAG	MFHCRNSFYQERYTLYCGSGSGS*
ATGTTTGTTTGTTTTAAGTTTTATAATCAGAGGCTTTTTTCGTCGTATTGCGGCAGCGGCAGCGGCAGCTAG	MFVCFKFYNQRLFSSYCGSGSGS*
ATGCTTTATACTTTTGAGTAGGTAGTGGCATATAGTAGTGTGTGTGGTTGCGGCAGCGGCAGCGGCAGCTAG	MLYTFE*VVAYSSVCGCGSGSGS*
ATGTTTGTGCTTAATAGGTGGACTAATGGTAGGATTCAGCTGTATTATTGCGGCAGCGGCAGCGGCAGCTAG	MFVLNRWTNGRIQLYYCGSGSGS*
ATGTTTGTGTGTTGGTATTGGATTCATGGTTCTGTTAAGGCGTCTTCGTGCGGCAGCGGCAGCGGCAGCTAG	MFVCWYWIHGSVKASSCGSGSGS*
ATGTTTGTGAACTGGTATTGGCATGGTGAGAAGCTTTTTTATAGGTATTGCGGCAGCGGCAGCGGCAGCTAG	MFVNWYWHGEKLFYRYCGSGSGS*
ATGTTTATTTGTCATAATGTGTTTACTTGGAATCATTTTTCTCTTCTTTGCGGCAGCGGCAGCGGCAGCTAG	MFICHNVFTWNHFSLLCGSGSGS*
ATGTTTGTCTTGTTTTATATTAAGCATGGGCTTGTTGCGTATCGTTATTGCGGCAGCGGCAGCGGCAGCTAG	MFVLFYIKHGLVAYRYCGSGSGS*
ATGTTTGTTAAGCAGTATTGGTTGGAGGGTTATTTTGCTGCTGTGTATTGCGGCAGCGGCAGCGGCAGCTAG	MFVKQYWLEGYFAAVYCGSGSGS*
ATGTTTGTGACTCATACTTGGGATGATGGTCATTTTGCTTTGTTTTTGTGCGGCAGCGGCAGCGGCAGCTAG	MFVTHTWDDGHFALFLCGSGSGS*
ATGATTCATTTTGCTTTGAGTCCTCGGCCTTTGCTTTCGCTGACGCCCTGCGGCAGCGGCAGCGGCAGCTAG	MIHFALSPRPLLSLTPCGSGSGS*
ATGTGTAGGTATGTTTGGAGGCAGTGGTCCCATCCGCCTCAGTGGATTTGCGGCAGCGGCAGCGGCAGCTAG	MCRYVWRQWSHPPQWICGSGSGS*
ATGTTTTTTAAGGATAGGTTTGAGAATGGTGTTTATGTTGCTTGTTTTTGCGGCAGCGGCAGCGGCAGCTAG	MFFKDRFENGVYVACFCGSGSGS*
ATGTTTATGATTGCTTTTTTTAAGAATGGGCGTCTGATTCAGTCGTATTGCGGCAGCGGCAGCGGCAGCTAG	MFMIAFFKNGRLIQSYCGSGSGS*
ATGTTTATTCATGAGTATTTGCATGCGGAGCTTTATTCTTTGTTTTATTGCGGCAGCGGCAGCGGCAGCTAG	MFIHEYLHAELYSLFYCGSGSGS*
ATGTTTGAGTGTTTTTATTTTATTGAGGGTAAGCTTTCTAATTATAGCTGCGGCAGCGGCAGCGGCAGCTAG	MFECFYFIEGKLSNYSCGSGSGS*
ATGTCTTTTACGAATAAGTATGTTCGTACTAGGAGGCTTCTGGTGGATTGCGGCAGCGGCAGCGGCAGCTAG	MSFTNKYVRTRRLLVDCGSGSGS*
ATGTTTTTGTATCATGTTTGGACGAATGGGTTTTATTCGCTGCTGGTTTGCGGCAGCGGCAGCGGCAGCTAG	MFLYHVWTNGFYSLLVCGSGSGS*
ATGTTTGTTATTTGGTATTGGGATGTTCATGGTATTCTTCAGTTTCATTGCGGCAGCGGCAGCGGCAGCTAG	MFVIWYWDVHGILQFHCGSGSGS*
ATGTTTTATCGTCGTATTTTGGGGTTGGAGGATTTGAATGGGTATAGTTGCGGCAGCGGCAGCGGCAGCTAG	MFYRRILGLEDLNGYSCGSGSGS*
ATGTTTGTTAATTGTATTAATATTGATGGGCAGGAGCGGCATATGCTCTGCGGCAGCGGCAGCGGCAGCTAG	MFVNCINIDGQERHMLCGSGSGS*
ATGTTTGTTAGGTATTATTGGACGCTTGGTCGGATTCAGTTGGATTATTGCGGCAGCGGCAGCGGCAGCTAG	MFVRYYWTLGRIQLDYCGSGSGS*
ATGTTTATTTGTGTGACTTGGACGGATAATAATCTTGCTCTTACGTACTGCGGCAGCGGCAGCGGCAGCTAG	MFICVTWTDNNLALTYCGSGSGS*
ATGATCGTTCATTGGACGTGGCTTGGTGGTTCCGTGCAGTAGCGGTCCTGCGGCAGCGGCAGCGGCAGCTAG	MIVHWTWLGGSVQ*RSCGSGSGS*
ATGTTTCGGTCTAGTCGTTTGAGGATTGGTGCTGTTGCGGGTCATTGGTGCGGCAGCGGCAGCGGCAGCTAG	MFRSSRLRIGAVAGHWCGSGSGS*
ATGACTCTGAATTTTAATGATATTAATGATTCTTTTTAGTTGGGTAGCTGCGGCAGCGGCAGCGGCAGCTAG	MTLNFNDINDSF*LGSCGSGSGS*
ATGTTTGTTTTGTGGGTTTTTGATGAGGGGAGTGTTACTGCTCTGTATTGCGGCAGCGGCAGCGGCAGCTAG	MFVLWVFDEGSVTALYCGSGSGS*
ATGTTTTTGTGTAGTGCGTGGTATAATTGGCGGCCGCGGCTTGATTATTGCGGCAGCGGCAGCGGCAGCTAG	MFLCSAWYNWRPRLDYCGSGSGS*
ATGTTTGTGATTTGGTTTTTTCGGAATCAGAAGGCGTTGAGTCATTGGTGCGGCAGCGGCAGCGGCAGCTAG	MFVIWFFRNQKALSHWCGSGSGS*
ATGTGTGATTCTTTTGCTTGGTCGACTGGTTGGGTGATTAGTTCTTATTGCGGCCGCGGCAGCGGCCGCTAG	MCDSFAWSTGWVISSYCGRGSGR*
ATGGTTGGTATTTTTCGTTTTGGGGCTAGTGCTCTTAAGCCTTGTTCCTGCGGCAGCGGCAGCGGCAGCTAG	MVGIFRFGASALKPCSCGSGSGS*
ATGTTTTTGGTTAATAAGTGGAATCCGGATGGTTTTTATTTGCTGTATTGCGGCAGCGGCAGCGGCAGCTAG	MFLVNKWNPDGFYLLYCGSGSGS*
ATGTTTCTTAATTGGACGTGGAATAATGATGGGTTTCATTTGTTTTATTGCGGCAGCGGCAGCGGCAGCTAG	MFLNWTWNNDGFHLFYCGSGSGS*
ATGTTTGAGCTTAATAGGTGGACTAATGGTAGGATTCAGCTGCATTACTGCGGCAGCGGCAGCGGCAGCTAG	MFELNRWTNGRIQLHYCGSGSGS*
ATGTCTGTGTGTTGGTATTGGATTCATGGTTCTGTTAAGGCGTCTTCGTGCGGCAGCGGCAGCGGCAGCTAG	MSVCWYWIHGSVKASSCGSGSGS*
ATGTTTTATTAGGGTTATTGGCGTGATTCTGTTTATCATGCTCATTATTGCGGCAGCGGCAGCGGCAGCTAG	MFY*GYWRDSVYHAHYCGSGSGS*
ATGTTTTTGCAGGGTTATTGGCTGTATGATAAGTATGCGATTAGTTATTGCGGCAGCGGCAGCGGCAGCTAG	MFLQGYWLYDKYAISYCGSGSGS*
ATGTGGTGTGTTTTACTCGATTATCCTGGGCGGATGCCTTCGTATCTTTGCGGCAGCGGCAGCGGCAGCTAG	MWCVLLDYPGRMPSYLCGSGSGS*
ATGTTTGTTCGTTGGTATTGGTCTGATGGGTTTGTGAGTTATCTGTTTTGCGGCAGCGGCAGCGGCAGCTAG	MFVRWYWSDGFVSYLFCGSGSGS*
ATGTTTGTTGTGGTTCGTTGGTTGGATGGGCATGTTAAGCTGGTGCTCTGCGGCAGCGGCAGCGGCAGCTAG	MFVVVRWLDGHVKLVLCGSGSGS*
ATGGGTAAGTTGACGAGTACGGATCATTGGATTTGGTTGTCTTCGCACTGCGGCAGCGGCAGCGGCAGCTAG	MGKLTSTDHWIWLSSHCGSGSGS*
ATGTTTGTGAAGGGGATTTGTAAGACTCGTGGGTATATTCTTGAGAATTGCGGCAGCGGCAGCGGCAGCTAG	MFVKGICKTRGYILENCGSGSGS*
ATGGTTCATATTTTTTGGCATAATAAGAATATTCATTATTTGTGTTCTTGCGGCAGCGGCAGCGGCAGCTAG	MVHIFWHNKNIHYLCSCGSGSGS*
ATGAGGCAGTGGTTTTATCTTGGGAAGTATTATTGTACGTGGAGTTGCTGCGGCAGCGGCAGCGGCAGCTAG	MRQWFYLGKYYCTWSCCGSGSGS*
ATGTTTCTGAGGTATGTGTGGCTGTCGGATAAGTTGCAGTTGCTTTATTGCGGCAGCGGCAGCGGCAGCTAG	MFLRYVWLSDKLQLLYCGSGSGS*
ATGTTTTTTAAGTATTGGTTTTCTAATTATAAGTTTCGTACGAAGTAGTGCGGCAGCGGCAGCGGCAGCTAG	MFFKYWFSNYKFRTK*CGSGSGS*
ATGATTGTTCGTCATTATAGGACGCTTGGTCTGCAGAAGTTGGGTTACTGCGGCAGCGGCAGCGGCAGCTAG	MIVRHYRTLGLQKLGYCGSGSGS*
ATGCGTCTTACTTATCTGTGGGATGGTGCTTCTGTTACGATTGTCGTGTGCGGCAGCGGCAGCGGCAGCTAG	MRLTYLWDGASVTIVVCGSGSGS*
ATGTTTGTTGTTTTTAGGTGGGTTGGGGGTCGTCTGGATGCTAGGTGCTGCGGCAGCGGCAGCGGCAGCTAG	MFVVFRWVGGRLDARCCGSGSGS*
ATGTTTATTCAGGAGTATTGGTATCAGGAGCGTTATTCTTTGATTTATTGCGGCAGCGGCAGCGGCAGCTAG	MFIQEYWYQERYSLIYCGSGSGS*
ATGTTTGTTGTTTTTGTTTGGAAGAGGGGTAGGTTGTATCCTGTTAGTTGCGGCAGCGGCAGCGGCAGCTAG	MFVVFVWKRGRLYPVSCGSGSGS*
ATGTATGAGTCTTGGTTTCGTGAGGGGGAGTTTAATGCCCGTTGGGCCTGCGGCAGCGGCAGCGGCAGCTAG	MYESWFREGEFNARWACGSGSGS*
ATGTTTATTAGGAATCAGTGGGTGAGGTCGAGGTTCGTGCTGCGGTATTGCGGCAGCGGCAGCGGCAGCTAG	MFIRNQWVRSRFVLRYCGSGSGS*
ATGTTTGTGGTGAGTTATTTTATTGCTGGTCGGTTTTATGCTCGTTATTGCGGCAGCGGCAGCGGCAGCTAG	MFVVSYFIAGRFYARYCGSGSGS*
ATGAGGAAGTATCATGGTCATCTTTCGCAGCCGTTTGCTTTGGCTTGCTGCGGCAGCGGCAGCGGCAGCTAG	MRKYHGHLSQPFALACCGSGSGS*
ATGTTTTTTTGTTTTAATCGGTGGAATTTTGGTAAGCCTACTATTCTTTGCGGCAGCGGCAGCGGCAGCTAG	MFFCFNRWNFGKPTILCGSGSGS*
ATGTTTATTAATCATGCGTGGAATTATGGTTCCTTGAGTATTCTGTACTGCGGCAGCGGCAGCGGCAGCTAG	MFINHAWNYGSLSILYCGSGSGS*
ATGTGGTGTGTTTTGCTCGATTATCCTGGGCGGATGCCTTCGTATCTTTGCGGCAGCGGCAGCGGCAGCTAG	MWCVLLDYPGRMPSYLCGSGSGS*
ATGTTTTTTAAGGATGAGTTTGAGAATGGTGTTTATGTTGCTTGTTTTTGCGGCAGCGGCAGCGGCAGCTAG	MFFKDEFENGVYVACFCGSGSGS*
ATGTTTTTGATTCAGTATTTTGATAAGGATCGGTTTCGTGCGATTTATTGCGGCAGCGGCAGCGGCAGCTAG	MFLIQYFDKDRFRAIYCGSGSGS*
ATGTTTGTTAGGTATTATTGGACGCTTGGTCGGATTCAGTTGGCTTATTGCGGCAGCGGCAGCGGCAGCTAG	MFVRYYWTLGRIQLAYCGSGSGS*
ATGTTTGTGACTCATACTTGGGATGATGGTCATTTTGCCTTGTTCTTGTGCGGCAGCGGCAGCGGCAGCTAG	MFVTHTWDDGHFALFLCGSGSGS*
ATGTTTGTTAAGCAGTATTGGTTGGAGGGTTATTTTGCTGCTGTGTATTGCGGCAGCGGCAGCGGCAGCTAG	MFVKQYWLEGYFAAVYCGSGSGS*
ATGTTTGTTTGTTGGATTTGGCGGGCGTGGCGTGCTTATCCGATTCTGTGCGGCAGCGGCAGCGGCAGCTAG	MFVCWIWRAWRAYPILCGSGSGS*
ATGTTTGTTCGGTTTTTTTTAGTGATTTTGTGCTGAGGAGTTATAGTTGCGGCAGCGGCAGCGGCAGCTAG	MFVRFFLVILC+GVIVAAAAAAA
ATGTTTTTGAGTATGTTTTGGGATAATGGGTCGTTGGTGCTGTTTTATTGCGGCAGCGGCAGCGGCAGCTAG	MFLSMFWDNGSLVLFYCGSGSGS*
ATGTTTGTTTGTCATCATTGGATTGCGACGAAGGTGGCTCTTTATCACTGCGGCAGCGGCAGCGGCAGCTAG	MFVCHHWIATKVALYHCGSGSGS*
ATGTTTTTTTGTGTGAATAGGTGGTGTGATGGTCGTTATCGTTTGGCGTGCGGCAGCGGCAGCGGCAGCTAG	MFFCVNRWCDGRYRLACGSGSGS*
ATGTCGTTTTATATTATTTGGAATAAGTTGTATCATCAGGGTTGGAGCTGCGGCAGCGGCAGCGGCAGCTAG	MSFYIIWNKLYHQGWSCGSGSGS*
ATGCGTTATCATTTGGGTCCGTGGCCTTATTTGAAGTTGCGTGCTGGTTGCGGCAGCGGCAACGGCAGCTAG	MRYHLGPWPYLKLRAGCGSGNGS*
ATGTTTATTAATTATACTTGGCAGGAGGGTGAATTGATTCTTTCGTATTGCGGCAGCGGCAGCGGCAGCTAG	MFINYTWQEGELILSYCGSGSGS*
ATGTTTATTTGTTATGATTGGTATAAGGATAGGTTTGTTGTTCATTACTGCGGCAGCGGCAGCGGCAGCTAG	MFICYDWYKDRFVVHYCGSGSGS*
ATGTTTGTGTTGTTTTATATTAAGCATGGGCTTGTTGCGTACCGTTATTGCGGCAGCGGCAGCGGCAGCTAG	MFVLFYIKHGLVAYRYCGSGSGS*
ATGTGGGGTAAGTTTGTGATTAAGGGGGTTTATACTTCGGAGTGGATTTGCGGCAGCGGCAGCGGCAGCTAG	MWGKFVIKGVYTSEWICGSGSGS*
ATGGATTTGAGTATTTATTGGTGTGGGAGTACTGTTTGTTATAGTTGGTGCGGCAGCGGCAGCGGCAGCTAG	MDLSIYWCGSTVCYSWCGSGSGS*
ATGATTCATATTGCGTTGATGGATTTTACGCTGTATTGGGTTGAGTGCTGCGGCAGCGGCAGCGGCAGCTAG	MIHIALMDFTLYWVECCGSGSGS*
ATGTTTGTGTCGTGGAAGTGGTATGACGGTAGGCTTCTGGTTGAGCAGTGCGGCAGCGGCAGCGGCAGCTAG	MFVSWKWYDGRLLVEQCGSGSGS*
ATGTGGATTGTTCTGAGGACTTGTCCTAAGCTGCCGGTTGCTAGGGCCTGCGGCAGCGGCAGCGGCAGCTAG	MWIVLRTCPKLPVARACGSGSGS*
ATGTCTGATTGTGGGCATTTTTCGCCTGGTTGTTATCGGATGAATCGTTGCGGCAGCGGCAGCGGCAGCTAG	MSDCGHFSPGCYRMNRCGSGSGS*
ATGTTTGTGCTTAATAGGTGGACTAATGGTAGGATTCAGCTGTATTACTGCGGCAGCGGCAGCTAG	MFVLNRWTNGRIQLYYCGSGS*
ATGGTGAAGTTGAAGTGTAATCAGCGTCTTACTGCGATTTGGTTTTACTGCGGCAGCGGCAGCGGCAGCTAG	MVKLKCNQRLTAIWFYCGSGSGS*
ATGGTGTATGTTAATAGTTATAGGCAGAATCGGAGTTTGGAGCTGCATTGCGGCAGCGGCAGCGGCAGCTAG	MVYVNSYRQNRSLELHCGSGSGS*
ATGTTTGTGAGGTTTTGGTTTGATCCTGTTTCTACTAAGCTTCGTTCTTGCGGCAGCGGCAGCGGCAGCTAG	MFVRFWFDPVSTKLRSCGSGSGS*
ATGTTTTTGCTGCAGTTTTTTTATGAGGATAGGTTTCATGCGGAGTTGTGCGGCAGCGGCAGCGGCAGCTAG	MFLLQFFYEDRFHAELCGSGSGS*
ATGAGTTATTTTATTTGGGCGAATTTTCAGACTGAGCCTTAGTTTGGCTGCGGCAGCGGCAGCGGCAGCTAG	MSYFIWANFQTEP*FGCGSGSGS*
ATGTTTGTTTGTTTTTATTTTATCGAGGGTAAGCTTTCTAATTATAGTTGCGGCAGCGGCAGCGGCAGCTAG	MFVCFYFIEGKLSNYSCGSGSGS*
ATGTTTGTTCGTTTTTATTTTATTGAGGGTAAGCTTTCTAATTATAGCTGCGGCAGCGGCAGCGGCAGCTAG	MFVRFYFIEGKLSNYSCGSGSGS*
ATGTTTCAGTGTCAGGCTATTTGGTCGAGTTTTCGTTTGACTTATCATTGCGGCAGCGGCAGCGGCAGCTAG	MFQCQAIWSSFRLTYHCGSGSGS*
ATGACTTGGAGGTTTTGTATTATTGGGTTTTATACTGATCAGTTGCTTTGCGGCAGCGGCAGCGGCAGCTAG	MTWRFCIIGFYTDQLLCGSGSGS*
ATGATTAAGTTTGCGTGGCGTGGTGCGGTTCTGGCTCATCATTGGCTTTGCGGCAGCGGCAGCGGCAGCTAG	MIKFAWRGAVLAHHWLCGSGSGS*
ATGTTTCTGTGTCATACTTGGTATAATGGGAGGGTGACTCTTTTTTTGTGCGGCAGCGGCAGCGGCAGCTAG	MFLCHTWYNGRVTLFLCGSGSGS*
ATGTTTGTTTGTTTTAAGTTTTATAATCAGAGGCTTTTTTCGTCGTATTGCGGCAGCGGCAGCGGCAGCTAG	MFVCFKFYNQRLFSSYCGSGSGS*
ATGTTTATTTCGCCGCGTTGGTATAATGGGCGTTTTTATCTTTCTCGGTGCGGCAGCGGCAGCGGCAGCTAG	MFISPRWYNGRFYLSRCGSGSGS*
ATGAGTTATTTTATTTGGGCGAATTTTCAGACTGAGCCTTATTTTGTCTGCGGCAGCGGCAGCGGCAGCTAG	MSYFIWANFQTEPYFVCGSGSGS*
ATGTTTCTTTATCAGCGTCTTCTTGTTGCTATTTATGAGTTGTGGCGCTGCGGCGGCGGCAGCGGCAGCTAG	MFLYQRLLVAIYELWRCGGGSGS*
ATGTTTCTTTGTCAGCGGTTTCATGGTGATATTTATGAGCTGTGGAGCTGCGGCAGCGGCAGCGGCAGCTAG	MFLCQRFHGDIYELWSCGSGSGS*
ATGAAGATTGAGTTTGCTTTTGCTGAGGGTCGTGTTTTTTGGACTTATTGCGGCGGCGGCAGCGGCAGCTAG	MKIEFAFAEGRVFWTYCGGGSGS*
ATGATTTCGAAGTTTTGGGGCTATTTTAAGTGGCCGCATTGGCATTGATGCGGCAGCGGCAGCGGCAGCTAG	MISKFWGYFKWPHWH+CGSGSGS*
ATGTTTATTAGGAATCATTGGGCGATGACGCGTGTTGGTCTGCGGCATTGCGGCAGCGGCAGCGGCAGCTAG	MFIRNHWAMTRVGLRHCGSGSGS*
ATGTTTGTGACTTGGACTTTTATTAATGGTAAGTTGAGGTCGCTTTCGTGCGGCAGCGGCAGCGGCAGCTAG	MFVTWTFINGKLRSLSCGSGSGS*
ATGTATAAGTTTGGTCGTATTAGGTATGAGGATCTGGAGTGGTTGTGGTGCGGCAGCGGCAGCGGCAGCTAG	MYKFGRIRYEDLEWLWCGSGSGS*
ATGATTATGCTTCATAATCATTTTAAGGAGCGGGTTCCGCTGTCTCACTGCGGCAGCGGCAGCGGCAGCTAG	MIMLHNHFKERVPLSHCGSGSGS*
ATGTTTTTCAAGATCGAGTGGATTGATTCGGCGTTTCGTTTGGTGTATTGCGGCAGCGGCAGCGGCAGCTAG	MFFKIEWIDSAFRLVYCGSGSGS*
ATGTTTGTGACGTGGTCTTTTGGGTCTGATGGTTTGATTTATAGGTACTGCGGCAGCGGCAGCGGCAGCTAG	MFVTWSFGSDGLIYRYCGSGSGS*
ATGTTTCTGAGGTATGTGTGGCTGTCGGATAAGTTGCAGTTGCTTTATTGCGGCAGCGGCAGCGGCAGCTAG	MFLRYVWLSDKLQLLYCGSGSGS*
ATGTTTGTTTGTTTTTATTTTATTGAGGGTAAGCTTTCTAATTATAGTTGCGGCAGCGGCAGCGGCAGCTAG	MFVCFYFIEGKLSNYSCGSGSGS*
ATGTTTGTTAGGTGGACGTGGAGTGATGGTATTGCGGTTGCGTATCGGTGCGGCAGCGGCAGCGGCAGCTAG	MFVRWTWSDGIAVAYRCGSGSGS*
ATGTTTGTTATTTGGCTTTTTAATCATGATGGGTTGGTTGTGGCTTATTGCGGCAGCGGCAGCGGCAGCTAG	MFVIWLFNHDGLVVAYCGSGSGS*
ATGTTTTTGTATTATATTTGGATTAATGGGCGGTTTCAGTTGTTGCCGTGCGGCAGCGGCAGCGGCAGCTAG	MFLYYIWINGRFQLLPCGSGSGS*
ATGTTTTTGTTTCATAGGTGGGTGTCGGGTAAGCTGTATACGGATTATTGCGGCAGCGGCAGCGGCAGCTAG	MFLFHRWVSGKLYTDYCGSGSGS*
ATGTTTATTACTTATTTTTGGGATAATCAGAGGGTTCGTTCGCTGTATTGCGGCAGCGGCAGCGGCAGCTAG	MFITYFWDNQRVRSLYCGSGSGS*
ATGTTTGTTAGGTTTATTTGGGAGCATGATAAGGTTATTGCTATTAGTTGCGGCAGCGGCAGCGGCAGCTAG	MFVRFIWEHDKVIAISCGSGSGS*
ATGTTTGTTCAGTTTTACTTGGTGTCGGGGGAGGTTAAGTATACGCTGTGCGGCAGCGGCAGCGGCAGCTAG	MFVQFYLVSGEVKYTLCGSGSGS*
ATGTTTTATTATGGTTATTGGCGTGATTCTGTTTATCATGCACATTATTGCGGCAGCGGCAGCGGCAGCTAG	MFYYGYWRDSVYHAHYCGSGSGS*
ATGTTTGTTTGTTTTTATTTTATTGAGGGTAAGCTTTCTAATTATAGGTGCGGCAGCGGCAGCGGCAGCTAG	MFVCFYFIEGKLSNYRCGSGSGS*
ATGTTTCTTTCTTGTTTTTCGGCTGTTATTTGGAATTCTCCTACTCTCTGCGGCAGCGGCAGCGGCAGCTAG	MFLSCFSAVIWNSPTLCGSGSGS*
ATGTTTTTTAAGGATAAGTTTGCGACTGGTGTTTATGTTGCTTGTTTCTGCGGCAGCGGCAGCGGCAGCTAG	MFFKDKFATGVYVACFCGSGSGS*
ATGTTTTTGAGTTATCGGTTTATTGATGGTCGTTTGTTTATTTTGTACTGCGGCAGCGGCAGCGGCAGCTAG	MFLSYRFIDGRLFILYCGSGSGS*
ATGTTTGTTGTGTGGTATTGGGAGAATGATATTATTCATTGGAAGAGGTGCGGCAGCGGCAGCGGCAGCTAG	MFVVWYWENDIIHWKRCGSGSGS*
ATGTTTGTTACTTGGTCTTGGAATAATGGGTTGGTGCGTGGTAGTTATTGCGGCAGCGGCAGCGGCAGCTAG	MFVTWSWNNGLVRGSYCGSGSGS*
ATGGTTGTTTATAAGTGGACTGATAATGCTTTGGAGTGGTATTTTCGCTGCGGCAGCGGCAGCGGCAGCTAG	MVVYKWTDNALEWYFRCGSGSGS*
ATGGTTAAGGCTTATAGTTTTGATAATTGGATTTTTGTTTCTTCGGGCTGCGGCAGCGGCAGCGGCAGCTAG	MVKAYSFDNWIFVSSGCGSGSGS*
ATGTTTGTGACGTGTTCTTTTGGGTCTGATGGTTTGATTTATAGTCACTGCGGCAGCGGCAGCGGCAGCTAG	MFVTCSFGSDGLIYSHCGSGSGS*
ATGTTTGTTTGTTTTAAGTTTTATAATCAGAGGCTTTTTTCGTCGTACTGCGGCAGCGGCAGCGGCAGCTAG	MFVCFKFYNQRLFSSYCGSGSGS*
ATGTTTTTGATTCAGTATTTTGATAAGGATCGGTTTCGTGCGATTTATTGCGGCAGCGGCAGCGGCAGCTAG	MFLIQYFDKDRFRAIYCGSGSGS*
ATGTTTCTGAATCAGACTTGGCATGCGCAGAAGATTATTTTGACTTACTGCGGCAGCGGCAGCGGCAGCTAG	MFLNQTWHAQKIILTYCGSGSGS*
ATGTTTGTGAGTTATAAGTTTACGGCTGGTCTTTTTGAGCTTTGGCTGTGCGGCAGCGGCAGCGGCAGCTAG	MFVSYKFTAGLFELWLCGSGSGS*
ATGCTGGATTGTCATACGTGGACGAATGGTTTGGTTAGGTTGCATTATTGCGGCAGCGGCAGCGGCAGCTAG	MLDCHTWTNGLVRLHYCGSGSGS*
ATGTTTGTGAAGGGGTTGGGGACTTCTCGTGGGTATATTCTTTAGGATTGCGGCAGCGGCAGCGGCAGCTAG	MFVKGLGTSRGYIL*DCGSGSGS*
ATGTTTGTGCGGTGGTATTTTCTGCCGGATGGGAAGGTGTATTCGACGTGCGGCAGCGGCAGCGGCAGCTAG	MFVRWYFLPDGKVYSTCGSGSGS*
ATGTTTTTGACTCATAATTTTAATACGGGTGTTTTTATTTTGTCGTACTGCGGCAGCGGCAGCGGCAGCTAG	MFLTHNFNTGVFILSYCGSGSGS*
ATGTTTGTGTTTTGGATTTGGACGGAGTATGGTCGTGTTCTTCCGTCGTGCGGCAGCGGCAGTGGCAGCTAG	MFVFWIWTEYGRVLPSCGSGSGS*
ATGAGTTATTTTATTTGGGCGAATTTTCAGACTGAGCCTTATTTTGTTTGCGGCAGCGGCAGCGGCAGCTAG	MSYFIWANFQTEPYFVCGSGSGS*
ATGTTTGTTAGGTATTATTGGATGCTTGGTCGGATTCAGTTGGCTTACTGCGGCAGCGGCAGCGGCAGCTAG	MFVRYYWMLGRIQLAYCGSGSGS*
ATGTTTGGGAAGTTGGTTTGGAAGAATAATACGATTAGTTGGAATTGGTGCGGCAGCGGCAGCGGCAGCTAG	MFGKLVWKNNTISWNWCGSGSGS*
ATGTTTCTTTGTCAGCGTTTTCATGATGATATTTATGAGCTGTGGCGCTGCGGCAGCGGCAGCGGCAGCTAG	MFLCQRFHDDIYELWRCGSGSGS*
ATGATTGTGAATTTTCGGAAGCGTATTGTTGGTTTTGAGTGGGTTTGGTGCGGCAGCGGCAGCGGCAGCTAG	MIVNFRKRIVGFEWVWCGSGSGS*
ATGTGGTTTTGTTTTCAGTGGATTGCTGGTGCTTATAAGGCGTGGCTGTGCGGCAGCGGCAGCGGCAGCTAG	MWFCFQWIAGAYKAWLCGSGSGS*
ATGCCGTATAAGTTTGGTTGGATTGATCGTGGTTTGGCGCGGCAGTGGTGCGGCAGCGGCAGCGGCAGCTAG	MPYKFGWIDRGLARQWCGSGSGS*
ATGGTGATTTTGAAGCCTTTTCCTAAGGATACTGTTTTTTGGTATTTTTGCGGCAGCGGCAGCGGCAGCTAG	MVILKPFPKDTVFWYFCGSGSGS*
ATGTTTGTTGTGGTTCGTTGGTTGGATGGGCATGTTAAGCTGGTGCTTTGCGGCAGCGGCAGCGGCAGCTAG	MFVVVRWLDGHVKLVLCGSGSGS*
ATGGCGTTTTATAAGTTTATTATTCATAAGTTTTATACGACGAGTTGGTGCGGCAGCGGCAGCGGCAGCTAG	MAFYKFIIHKFYTTSWCGSGSGS*
ATGGCGTATAGGTGTTATTTGGGTACTTGGCCTCTGCTTCGTTTGGTTTGCGGCAGCGGCAGCGGCAGCTAG	MAYRCYLGTWPLLRLVCGSGSGS*
ATGATGTTTGTTATTTTTTTGTGGAGGAAGGGTAAGCTTCGGGCTTATTGCGGCAGCGGCAGCGGCAGCTAG	MMFVIFLWRKGKLRAYCGSGSGS*
ATGTTTGTTGAGTTTTATTTTCGGGGGGGTAAGCTTTGTTCGAGGGCGTGCGGCAGCGGCAGCGGCAGCTAG	MFVEFYFRGGKLCSRACGSGSGS*
ATGTTTTATTATGATTATTGGCGTGATTCTGTTTATCATGCTCATTATTGCGGCAGCGGCAGCGGCAGCTAG	MFYYDYWRDSVYHAHYCGSGSGS*
ATGCTTGTATGTCATTGGAATTGTTATTCGGCGGAGACGTATTTTGATTGCGGCAGCGGCAGCGGCAGCTAG	MLVCHWNCYSAETYFDCGSGSGS*
ATGGATTTGATTGTTATTCGTGTGTGGCCGCGTTTTTATCGGATTCCCTGCGGCAGCGGCAGCGGCAGCTAG	MDLIVIRVWPRFYRIPCGSGSGS*
ATGCGTTATCATTTGGGTCCGTGGCCTTATTTGAAGTTGCGTGCTAGCTGCGGCAGCGGCAGCGGCAGCTAG	MRYHLGPWPYLKLRASCGSGSGS*
ATGTTTCTTTGTCAGCGTTTTCATGATGATATTTATGAGCTGTGGCGTTGCGGCAGCGGCAGCGGCAGCTAG	MFLCQRFHDDIYELWRCGSGSGS*
ATGTGTTATCATTTGGGTCCGTGGCCTTATTTGAAGTTGCGTGCTGGTTGCGGCAGCGGCAGCGGCAGCTAG	MCYHLGPWPYLKLRAGCGSGSGS*
ATGTTTCTGAGTGCTTTTTTAAGAATGGTCGTCTGATTCAGTCGCATTGCGGCCGCGGCAGCGGCAGCTAG	MFLSAFLRMVV+FSRIAAAAAAA
ATGTTTGTTTGTTTTTATTTTCTTGATAGAAACCTTTTTATTTATATTTGCGGCAGCGGCAGCGGCAGCTAG	MFVCFYFLDRNLFIYICGSGSGS*
ATGTTTGTGACGTGGTCTTTTGGGTCTGATGGTTTGATTTATAGTCACTGCGGCAGCGGCAGCGGCAGCTAG	MFVTWSFGSDGLIYSHCGSGSGS*
ATGACTTATTATGTGCTTCTGCAGAGGTGGCCTCCTGTATGTGCGCCTTGCGGCAGCGGCAGCGGCAGCTAG	MTYYVLLQRWPPVCAPCGSGSGS*
ATGTTTTATTATGGTTATTGGCGTGATTCTGTTTATCATGCTCATTATTGCGGCAGCGGCAGCGGCAGCTAG	MFYYGYWRDSVYHAHYCGSGSGS*
ATGATGCGGAATAATAAGTATATTCATAGGTTTATTTGGCTTTCTACTTGCGGCAGCGGCAGCGGCAGCTAG	MMRNNKYIHRFIWLSTCGSGSGS*
ATGTTTACGATTCTTTATTATTGGGCTACGAATGGGCATATTTATCTTTGCGGCAGCGGCAGCGGCAGCTAG	MFTILYYWATNGHIYLCGSGSGS*
ATGGTTATTCTTGTGTTTCCTTATAGTGTTTGGGCTTCGTCTGGGCCCTGCGGCAGCGGCAGCGGCAGCTAG	MVILVFPYSVWASSGPCGSGSGS*
ATGAGGCAGTGGTTTTATCTTGGGAAGTATTATTGTACGTGGAGTTGTTGCGGCAGCGGCAGCGGCAGCTAG	MRQWFYLGKYYCTWSCCGSGSGS*
ATGTTTGTGAAGTGGATTTGGTTTAATGGGGCGGTTTTGCCTATTTTGTGCGGCAGCGGCAGCGGCAGCTAG	MFVKWIWFNGAVLPILCGSGSGS*
ATGTTTTTTGTGCATTATTGGGAGCGTAATCGTTTTTTGATTCGGTATTGCGGCAGCGGCAGCGGCAGCTAG	MFFVHYWERNRFLIRYCGSGSGS*
ATGTTTGATGTGTGGCATTGGGAGAATGATATTCTTCATTGAAAGAGGTGCGGCAGCGGCAGCGGCAGCTAG	MFDVWHWENDILH+KRCGSGSGS*
ATGTTTTTGATTCAGTATTTTGATAAGGATCGGTTTCGTGCGATTTATTGCGGCAGCGGCAGCGGCAGCTAG	MFLIQYFDKDRFRAIYCGSGSGS*
ATGGTTGAGATTGGTACGTGGACGCTGGCGTTTCGGTGTATTTGTTTGTGCGGCAGCGGCAGCGGCAGCTAG	MVEIGTWTLAFRCICLCGSGSGS*
ATGTATGGTAAGGTTCATCCTACTACTTATGAGTGGGTTTGGCTTTCGTGCGGCAGCGGCAGCGGCAGCTAG	MYGKVHPTTYEWVWLSCGSGSGS*
ATGTTTGTTTGTGGTCATTTTTCGGCTGGTTGTTATCGGTTGTATCGCTGCGGCAGCGGCAGCGGCAGCTAG	MFVCGHFSAGCYRLYRCGSGSGS*
ATGACTTGTAAGATTTATGGTGTTCGGTTTGATTTGTGGATTGTGAGGTGCGGCAGCGGCAGCGGCAGCTAG	MTCKIYGVRFDLWIVRCGSGSGS*
ATGTTTGTGGTGAGTTATTTTATTGCTGGTCGGTTTTATGCTCGTTATTGCGGCAGCGGCAGCGGCAGCTAG	MFVVSYFIAGRFYARYCGSGSGS*
ATGAATTTTGGGTTTCTTACTAGGGATTTTCTGTGGGTTTGGAAGAAGTGCGGCAGCGGCAGCGGCAGCTAG	MNFGFLTRDFLWVWKKCGSGSGS*
ATGTTTTTGTGTACGAAGTGGAATTATGGTCGTTGGTATCTGTTGTATTGCGGCAGCGGCAGCGGCAGCTAG	MFLCTKWNYGRWYLLYCGSGSGS*
ATGTTTGTGGAGTGGTTTTGGTTTAATAATCGGTTGGTGGCGCAGTCCTGCGGCAGCGGCAGCGGCAGTTAG	MFVEWFWFNNRLVAQSCGSGSGS*
ATGTTTGTTGTGTGGTATTGGGAGAATGATATTATTCATTGGAAGAAGTGCGGCAGCGGCAGCGGCAGCTAG	MFVVWYWENDIIHWKKCGSGSGS*
ATGTTTCTGAGTGATGTGTGGCTGTCGGATAAGTTGCAGTTGCTTTATTGCGGCAGCGGCAGCGGCAGCTAG	MFLSDVWLSDKLQLLYCGSGSGS*
ATGTTTATTAATTATGGTTTTCTTAATACGGTGTTTTATTTGGAGTATTGCGGCAGCGGCAGCGGCAGCTAG	MFINYGFLNTVFYLEYCGSGSGS*
ATGTTTGTGACTCATACTTGGGATGATGGTCATTTTGCTTTGTTTTTGTGCGGCAGCGGCAGCGGCAGCTAG	MFVTHTWDDGHFALFLCGSGSGS*
ATGACTTATTATGTGCTTCTGCAGAGGTGGCCTCCTGTTTGGGCGCCTTGCGGCAGCGGCAGCGGCAGCTAG	MTYYVLLQRWPPVWAPCGSGSGS*
ATGCCTGTTTGTAGTGTGTGGCATGATACGGTGCTTTTTCTTTATCTATGCGGCAGCGGCAGCGGCAGCTAG	MPVCSVWHDTVLFLYLCGSGSGS*
ATGTTTCTGATTGCTTTTTTTAAGAATGGGCGTCTGATTCAGTCGTATTGCGGCAGCGGCAGCGGCAGCTAG	MFLIAFFKNGRLIQSYCGSGSGS*
ATGTTTATTTGTTATGAGTATAATAGTGGTTTTGTGGCTATTTATTACTGCGGCAGCGGCAGCGGCAGCTAG	MFICYEYNSGFVAIYYCGSGSGS*
ATGTTTGTTCGGTTTTTTTTTAGTGATTTTGTGCTGAGGAGTTATAGTTGCGGCAGCGGCAGCGGCAGCTAG	MFVRFFFSDFVLRSYSCGSGSGS*
ATGTTTGTTATTTGGTTTTTTCGGAATCAGAATCCGTTGAGTTATCGCTGCGGCAGCGGCAGCGGCAGCTAG	MFVIWFFRNQNPLSYRCGSGSGS*
ATGTTTTTGATTCAGTATTTTGATAAGGATCGGTTTCGTGCGATTTACTGCGGCAGCGGCAGCGGCAGCTAG	MFLIQYFDKDRFRAIYCGSGSGS*
ATGTTTGTTTGTTTTAAGTTTTATAATCAGAGGCTTTTTTCGTCGTATTGCGGCAGCGGCAGCGGCAGCTAG	MFVCFKFYNQRLFSSYCGSGSGS*
ATGTTTTATTATGGTTATTGGCGTGATTCTGTTTATCATGCTCATTACTGCGGCAGCGGCAGCGGCAGCTAG	MFYYGYWRDSVYHAHYCGSGSGS*
ATGGTTTGGGCTAGCCGTTTGAGGATTGGGGTTGTTGCGTGGCATTGGTGCGGCAGCGGCAGCGGCAGCTAG	MVWASRLRIGVVAWHWCGSGSGS*
ATGTTTATTTGGTTTTATTGGAATGCAGGGGTGTTGAAGTCGAAGTTTTGCGGCAGCGGCAGCGGCAGCTAG	MFIWFYWNAGVLKSKFCGSGSGS*
ATGTTTTTGCAGGGTTATTGGCTGTATGATAAGTATGCGATTAGTTATTGCGGCAGCGGCAGCGGCAGCTAG	MFLQGYWLYDKYAISYCGSGSGS*
ATGTTTTTGAAGGTTGAGTTGAAGGATGCGGCTTATCTTGTTTGGTATTGCGGCAGCGGCAGCGGCAGCTAG	MFLKVELKDAAYLVWYCGSGSGS*
ATGTTTGTTAGGTGGACGTGGAGCGATGGTATTGCGGTTGCGTATCGCTGCGGCAGCGGCAGCGGCAGCTAG	MFVRWTWSDGIAVAYRCGSGSGS*
ATGTTTGTTCGTTGGAATTGGTCTGATGGGTTTGTGAGTTATTTGTTTTGCGGCAGCGGCAGCGGCAGCTAG	MFVRWNWSDGFVSYLFCGSGSGS*
ATGACTTGTCGTTTTCAGTTTAATTGGTATTCGCCGACGACGTGGATTTGCGGCAGCGGCAGCGGCAGCTAG	MTCRFQFNWYSPTTWICGSGSGS*
ATGTTTGTTACGTTTCTGTTTAGGGATGGGATTGTGTATTCGGCTATCTGCGGCAGCGGCAGCGGCAGCTAG	MFVTFLFRDGIVYSAICGSGSGS*
ATGTTTGTGAAGGGTTTTTGGACTGCTCGTGGGTATATTCTTGAGTATTGCGGCAGCGGCAGCGGCAGCTAG	MFVKGFWTARGYILEYCGSGSGS*
ATGAGTTTTGTTAAGAGTATTTGGCCTGTTTTGACTTGGAGGATTTGTTGCGGCAGCGGCAGCGGCAGCTAG	MSFVKSIWPVLTWRICCGSGSGS*
ATGACGAATTATTATATTTGGACGAGTTGGTGTGCGCAGCCTTATTGTTGCGGCAGCGGCAGCGGCAGCTAG	MTNYYIWTSWCAQPYCCGSGSGS*
ATGTTTGTGTGTTGGTATTGGATTCATGGTTCTGTTAAGGCGTCTTCCTGCGGCAGCGGCAGCGGCAGCTAG	MFVCWYWIHGSVKASSCGSGSGS*
ATGTTTGTGGTGAGTTATTTTATTGCTGGTCGGTTTTATGCTCGTTATTGCGGCAGCGGCAGCGGCAGCTAG	MFVVSYFIAGRFYARYCGSGSGS*
ATGTTTTTGATTCAGTATTTTGATAAGGATCGGTTTCGTGCGATTTATTGCGGCAGCGGCAGCGGCCGCTAG	MFLIQYFDKDRFRAIYCGSGSGR*
ATGTTTATTTTGCAGACGTGGAATGATGGTTGGTATAGTATTAAGTACTGCGGCAGCGGCAGCGGCAGCTAG	MFILQTWNDGWYSIKYCGSGSGS*
ATGTTTCTTCGTCAGCGTTTTCATGATGATATTTATGAGCTGTGGCGCTGCGGCAGCGGCAGCGGCAGCTAG	MFLRQRFHDDIYELWRCGSGSGS*
ATGAGGCATTTTCGTCCGGAGCTTGCTCAGACTGCGCCTTATATTGTCTGCGGCAGCGGCAGCGGCAGCTAG	MRHFRPELAQTAPYIVCGSGSGS*
ATGTTTGTTAAGTGGTTTTGGCGTAAGGGTCAGCTGATTCCTAAGTGGTGCGGCAGCGGCAGCGGCAGCTAG	MFVKWFWRKGQLIPKWCGSGSGS*
ATGTTTGTGACTCATACTTGGGATGATGGTCATTTTGCTTTGTTTTTGTGCGGCAGCGGCAGCGGCAGCTAG	MFVTHTWDDGHFALFLCGSGSGS*
ATGGAGATTAAGTTTTATTGGTATAATGGTACTCTGAATGTGAGTTATTGCGGCTGCGGCAGCGGCAGCGGCAGCTAG	MEIKFYWYNGTLNVSYCGCGSGSGS*
ATGTTTTATTATTATACGTTTATTAATGGGAATTATGTGGCGTGGCTCTGCGGCAGCGGCAGCGGCAGCTAG	MFYYYTFINGNYVAWLCGSGSGS*
ATGTTTGTTTGTCATCATTGGATTGCGACGAAGGTGGCTCTCTATCATTGCGGCAGCGGCAGCGGCAGCTAG	MFVCHHWIATKVALYHCGSGSGS*
ATGTTTGTGAATTGGTATTGGCATGGTGAGAAGCTTTTTTATAGGTGCTGCGGCAGCGGCAGCGGCAGCTAG	MFVNWYWHGEKLFYRCCGSGSGS*
ATGTGGCTTATTGGGTATTGGAAGGGTACGCGGTATAATTTGATGATTTGCGGCAGCGGCAGCGGCAGCTAG	MWLIGYWKGTRYNLMICGSGSGS*
ATGGGGTATCTTGTTTTTGTGACTAGTGGTTTTTCGCATGTGTTGCTGTGCGGCAGCGGCAGCGGCAGCTAG	MGYLVFVTSGFSHVLLCGSGSGS*
ATGATTGGTCATTGGTTTTTTTGGGATGGTTATCTTTTTAATCATACGTGCGGCAGCGGCAGCGGCAGCTAG	MIGHWFFWDGYLFNHTCGSGSGS*
ATGTTTGTTAAGGTTTATTGGGAGCTTGGTCGTGTGTTGCTTGTGAACTGCGGCAGCGGCAGCGGCAGCTAG	MFVKVYWELGRVLLVNCGSGSGS*
ATGTGGCTCTGTCATAAGTGGAAGGATCATCTGTTTTTGGCGTGGTGGTGCGGCAGCGGCAGCGGCAGCTAG	MWLCHKWKDHLFLAWWCGSGSGS*
ATGTTTGTTACTTGGTCTTGGAATAATGGGTTGGTGCGTGGCAGTTATTGCGGCAGCGGCAGCGGCAGCTAG	MFVTWSWNNGLVRGSYCGSGSGS*
ATGGTGAGGATTATTAATTATTGGCCGTTGTAGCATTCTATTTCTCGTTGCGGCAGCGGCAGCGGCAGCTAG	MVRIINYWPL*HSISRCGSGSGS*
ATGGTTTTTGTGTCTTGGTATTGGGTTGAGACTAGGTTGGTTACGGCCTGCGGCAGCGGCAGCGGCAGCTAG	MVFVSWYWVETRLVTACGSGSGS*
ATGTTTGTTCGGTTTTTTTTTAGTGATTTTGTGCTGAGGAGTTATAGCTGCGGCAGCGGCAGCGGCAGCTAG	MFVRFFFSDFVLRSYSCGSGSGS*
ATGTTTTATCATTATAAGTGGAGTTTTGTTGGTTATAAGGGTTGGTATTGCGGCAGCGGCAGCGGCAGCTAG	MFYHYKWSFVGYKGWYCGSGSGS*
ATGTTTTATGCTCATGGTTTTCCGTTGTTGTCGTGGCAGGCGTTTACCTGCGGCAGCGGCAGCGGCAGCTAG	MFYAHGFPLLSWQAFTCGSGSGS*
ATGTTTGTGACTCATACTTGGGATGATGGTCTTTTTGCTTTGTTTTTGTGCGGCAGCGGCAGCGGCAGCTAG	MFVTHTWDDGLFALFLCGSGSGS*
ATGTTTGTGTCGTGGAAGTGGTATGATGGCAGGCTTCTGGTTGAGCAGTGCGGCAGCGGCAGCGGCAGCTAG	MFVSWKWYDGRLLVEQCGSGSGS*
ATGTTTCTGAAGCTTTATTTTGTTGATGGGAAGATTTCGCTTGTATATTGCGGCAGCGGCAGCGGCAGCTAG	MFLKLYFVDGKISLVYCGSGSGS*
ATGTTTTATTATGGTTATTGGCGTGATTCTGTTTATCATGCTCATTATTGCGGCAGCGGCAGCGGCAGCTAG	MFYYGYWRDSVYHAHYCGSGSGS*
ATGTTTTTGTATTATATTTGGATTAATGGTCGGTTTCAGTTGTTGCCGTGCGGCAGCGGCAGCGGCAGCTAG	MFLYYIWINGRFQLLPCGSGSGS*
ATGACTTATTATGTGCTTCTGCAGAGGTGGCCTCCTGTTTGGGCGCCTTGCGGCAGCGGCAGCGACAGCTAG	MTYYVLLQRWPPVWAPCGSGSDS*
ATGACTTATTATGTGCTTCTGCAGAGGTGGCCTCCTGTTTGGGCGCCTTGCGGCAGCGGCAGCGGCAGCTAG	MTYYVLLQRWPPVWAPCGSGSGS*
ATGGTTGTTTTGTATTGGTATACTGATCGTCTTCGTTGTACTTGGCGCTGCGGCAGCGGCAGCGGCAGCTAG	MVVLYWYTDRLRCTWRCGSGSGS*
ATGCTGGATTGCCACATGAGGACGAATGGTTTGGTTCGGATGCATAACTGCGGCAGCGGCAGCGGCAGCTAG	MLDCHMRTNGLVRMHNCGSGSGS*
ATGTTTATTAGGAATCAGTGGGTGAGGTCGAGGCTTGTGCTGCAGAATTGCGGCAGCGGCAGCGGCAGCTAG	MFIRNQWVRSRLVLQNCGSGSGS*
ATGTTTGTGATTTGGTTTTTTCGGAATCAGAAGGCGTTGAGTCATCGCTGCGGCAGCGGCAGCGGCAGCTAG	MFVIWFFRNQKALSHRCGSGSGS*
ATGTTGATTTTGCATATGTTTAATCGGAATGCGAAGTTTCTTTTTCCGTGCGGCAGCGGCAGCGGCAGCTAG	MLILHMFNRNAKFLFPCGSGSGS*
ATGTTTTTGTGTTATTGGTTTTCGCATGGTCATTTGCGGCTTGTGCTTTGTGGCAGCGGCAGCGGCAGCTAG	MFLCYWFSHGHLRLVLCGSGSGS*
ATGAATATTGTTTATTTTTGGAAGAATCAAAGGGTTTGGTTGGCGTGGTGCGGCAGCGGCAGCGGCAGCTAG	MNIVYFWKNQRVWLAWCGSGSGS*
ATGTTTCTTGTGAATGTGAGGACGCATGGTCGGTATACGCTGGCTTATTGCGGCAGCGGCAGCGGCAGCTAG	MFLVNVRTHGRYTLAYCGSGSGS*
ATGTTTTTGTGCTATTGGTTTTTTGATGGTCGTTTGTTTTTTTTGTACTGCGGCAGCGGCAGCGGCAGCTAG	MFLCYWFFDGRLFFLYCGSGSGS*
ATGTTTATTACTAAGTCTTGGTGGAAGGGTAAGTTGATTCTTACGTATTGCGGCAGCGGCAGCGGCAGCTAG	MFITKSWWKGKLILTYCGSGSGS*
ATGAGGATTTATGGCCATCTTACGACGAGTCTTCGGTGGGTGTGGGCTTGCGGCAGCGGCAGCGGCAGCTAG	MRIYGHLTTSLRWVWACGSGSGS*
ATGTTTCTTTGTCAGCGTTTTCATGATGATATTTATGAGCTGTGGCGTTGCGGCAGCGGCAGCGGCAGCTAG	MFLCQRFHDDIYELWRCGSGSGS*
ATGGTTCTTGATTCGCAGTTTTGTTTTGGTCTGTTTTTTATTAATAACTGCGGCAGCGGCAGCGGCAGCTAG	MVLDSQFCFGLFFINNCGSGSGS*
ATGTTGGAGAAGGGGCTTTGGACTGCTCGTGGGTATATTCTTGTGTGCTGCGGCAGCGGCAGCGGCAGCTAG	MLEKGLWTARGYILVCCGSGSGS*
ATGTTTGTTAAGCAGTCTTGGTTTGAGGGTTATTTTTCTGCTGTGTACTGCGGCAGCGGCAGCGGCAGCTAG	MFVKQSWFEGYFSAVYCGSGSGS*
ATGTTTGTGAAGGGTTTTTGGACTGCTCGTGGGTATATTCTTGAGTACTGCGGCAGCGGCAGCGGCAGCTAG	MFVKGFWTARGYILEYCGSGSGS*
ATGTGGCTTTGTCATAAGTGGAAGGATCATCTGTTTTTGGCGTGGTGGTGCGGCAGCGGCAGCGGCAGCTAG	MWLCHKWKDHLFLAWWCGSGSGS*
ATGTTTCAGACTACTAGTTGGGCCTTTGCTAATTTTAGTTTATCTTTCTGCGGCAGCGGCAGCGGCAGCTAG	MFQTTSWAFANFSLSFCGSGSGS*
ATGTTTTATTATGGGTATTGGCGTGATTCTGGTTATCATGCTCATTATTGCGGCAGCGGCAGCGGCAGCTAG	MFYYGYWRDSGYHAHYCGSGSGS*
ATGTTTGTGGTGCGTTATTTTATTGCTGGTCGGTTTTCTGCTCGTTATTGCGGCAGCGGCAGCGGCAGCTAG	MFVVRYFIAGRFSARYCGSGSGS*
ATGTTTATTTATAATGCGTAGACTGATGGTGAGTATCCGATTGATCTTTGCGGCAGCGGCAGCGGCAGCTAG	MFIYNA*TDGEYPIDLCGSGSGS*
ATGTTTCTTTGTCAGCGTTTTCATGATGATATTTATGAGCTGTGGCGTTGCGGCAGCGGCAGCGGCAGCTAG	MFLCQRFHDDIYELWRCGSGSGS*
ATGTTTGTTGTGTGGTATTGGGAGAATGATATTATTCATTGGAAGAGGTGCGGCAGCGGCAGCGGCAGCTAG	MFVVWYWENDIIHWKRCGSGSGS*
ATGTTTGTGACGTGGTCTTTTGGGCCTGATGGTTTGATTTATAGTCACTGCGGCAGCGGCAGCGGCAGCTAG	MFVTWSFGPDGLIYSHCGSGSGS*
ATGTTTTTGTTTCATCGGTGGGTGTCGGGTAAGCTGCATACGGATTATTGCGGCAGCGGCAGCGGCAGCTAG	MFLFHRWVSGKLHTDYCGSGSGS*
ATGTTTTTGTATTTTTGGATTGATAATTCTCGTTTGTCTCATCGTTTTTGCGGCAGCGGCAGCGGCAGCTAG	MFLYFWIDNSRLSHRFCGSGSGS*
ATGTTTGTTTTTTGGTATTGGAATAGTGGTACGTTGTTGGTTGGTAATTGCGGCAGCGGCAGCGGCAGCTAG	MFVFWYWNSGTLLVGNCGSGSGS*
ATGCGTTGGGCTTGGACGAGTTTTTTTAGTGAGCCGGATTTTGTTGTCTGCGGCAGCGGCAGCGGCAGCTAG	MRWAWTSFFSEPDFVVCGSGSGS*
ATGTCTTTTTCGTATGGTGCGTTTACGAGGCGTAATGGGTGGCGGTGGTGCGGCAGCGGCAGCGGCAGCTAG	MSFSYGAFTRRNGWRWCGSGSGS*
ATGTTTGTTCGTTTTACGTGGGATTCTGGTCAGGTTATTAGTGTGTATTGCGGCAGCGGCAGCGGCAGCTAG	MFVRFTWDSGQVISVYCGSGSGS*
ATGCTTTATTTTTATTGGGATGAGGGTACTCTTAGGTATTATTTTCCCTGCGGCAGCGGCAGCGGCAGCTAG	MLYFYWDEGTLRYYFPCGSGSGS*
ATGATTAAGATTGCTTGGGAGACTACTTATGAGTGCCGTTATGTTGTTTGCGGCAGCGGCAGCGGCAGCTAG	MIKIAWETTYECRYVVCGSGSGS*
ATGATTTTTAGTTATCAGTGGATTAAGGGTAAGCTGGTTACTTGGTATTGCGGCAGCGGCAGCGGCAGCTAG	MIFSYQWIKGKLVTWYCGSGSGS*
ATGTTTGTGTGGTGGTATTTTCTGCCGGGTGGGTATGTGCATGCTACGTGCGGCAGCGGCAGCGGCAGCTAG	MFVWWYFLPGGYVHATCGSGSGS*
ATGTTTTATTATGGTTATTGGCGTGATTCTGTTTATCATGCTCATTATTGCGGCAGCGGCAGCGGCAGCTAG	MFYYGYWRDSVYHAHYCGSGSGS*
ATGTTTCTGAATTCTTTGTGGAGTAATGGTAAGTTTTTTCTGGCGTATTGCGGCAGCGGCAGCGGCAGCTAG	MFLNSLWSNGKFFLAYCGSGSGS*
ATGTGGCATCCTGTGGATTTTTGGAATCTGGCGACGCCGCTCGAGAATTGCGGCAGCGGCAGCGGCAGCTAG	MWHPVDFWNLATPLENCGSGSGS*
ATGTTTTTTAAGGATAAGTTTGAGAATGGTGTTTATGTTGCTTGTTTTTGCGGCAGCGGCAGCGGCAGCTAG	MFFKDKFENGVYVACFCGSGSGS*
ATGTTTCTGATTGCTTTTTTTAAGAATGGGCGTCTGATTCAGTCGTACTGCGGCAGCGGCAGCGGCAGCTAG	MFLIAFFKNGRLIQSYCGSGSGS*
ATGTTTGTTAGGTGGTATTGGTCTGGTGATGGGATTGTGCATAGTGAGGGCGGCAGCGGCAGCGGCAGCTAG	MFVRWYWSGDGIVHSEGGSGSGS*
ATGACATATTATGTGCTACCGCAGAGTTGGCCTCCTGTTTGGGCGCCTTGCGGCAGCGGCAGCGGCAGCTAG	MTYYVLPQSWPPVWAPCGSGSGS*
ATGTTTGTGCGTTGGTATTGGATTAATGGTTCTGTTAAGGCGTCCTCGTGCGGCAGCGGCAGCGGCAGCTAG	MFVRWYWINGSVKASSCGSGSGS*
ATGTTTGTGCTTAATAGGTGGACTAATGGTAGGATTCAGCTGTATTACTGCGGCAGCGGCAGCGGCAGCTAG	MFVLNRWTNGRIQLYYCGSGSGS*
ATGTTTCTTTGTCAGCGTTTTCATGATGATATTTATGAGCTGTGGCGTTGCGGCAGCGGCAGCGGCAGCTAG	MFLCQRFHDDIYELWRCGSGSGS*
ATGTTTGTTTTTTGGTATTGGAATAGTGGTACGTTGTTGGTTGGTTATTGCGGCAGCGGCAGCGGCAGCTAG	MFVFWYWNSGTLLVGYCGSGSGS*
ATGTGGAGGTATGATTGGCAGCTGTGGTATCATCCGCCTCAGTGCATTTGCGGCAGCGGCAGCGGCAGCTAG	MWRYDWQLWYHPPQCICGSGSGS*
ATGTTTGTGCTTTGGCGTTTTCATAATAGTTTGTTGTATGCTTTTCGCTGCGGCAGCGGCAGCGGCAGCTAG	MFVLWRFHNSLLYAFRCGSGSGS*
ATGTTTTTGTATTATATTTGGATTAATGGACGGTTTCAGTTTCTGCCGTGCGGCAGCGGCAGCGGCAGCTAG	MFLYYIWINGRFQFLPCGSGSGS*
ATGTTTGTTCGTTGGTATTGGTCTGATGGGTTTGTGAGTTATTTGTTTTGCGGCAGCGGCAGCGGCAGCTAG	MFVRWYWSDGFVSYLFCGSGSGS*
ATGTTTTTTAGTTATTGGTGGGTGATTCCTTATCATTAGATTGCGATTTGCGGCAGCGGCAGCGGCAGCTAG	MFFSYWWVIPYH*IAICGSGSGS*
ATGATTGTTTTTATTTCGTGGACGGCTGGTTGGTCGATTCCTCAGTTCTGCGGCAGCGGCAGCGGCAGCTAG	MIVFISWTAGWSIPQFCGSGSGS*
ATGTTTCTTTGTGATCGGTGGAGTAGGGGTGTTTATTGGTTGGTGCGTTGCGGCAGCGGCAGCGGCAGCTAG	MFLCDRWSRGVYWLVRCGSGSGS*
ATGTTTGTTTGTGTTAATTCTTGGAATCATGGGCGTTTTGTTTTGGAGTGCGGCAGCGGCAGCGGCAGCTAG	MFVCVNSWNHGRFVLECGSGSGS*
ATGTTTGTGTGTTGGTATTGGATTCATGGTTCTGTTAAGGCGTCTTCTTGCGGCAGCGGCAGCGGCAGCTAG	MFVCWYWIHGSVKASSCGSGSGS*
ATGTTTGTGCCGTGGAAGTGGTATGATGGTAGGCTTCTGGTTGAGCAGTGCGGCAGCGGCAGCGGCAGCTAG	MFVPWKWYDGRLLVEQCGSGSGS*
ATGTTTATTTTTCATGTGTGGAGGAATGGTAGGTGTACTATTTTTCTCTGCGGCAGCGGCAGCGGCAGCTAG	MFIFHVWRNGRCTIFLCGSGSGS*
ATGTTTCTTAGGAATACTTGGTTGAATGATTATTTTCATGTGCGGATTTGCGGCAGCGGCAGCGGCAGCTAG	MFLRNTWLNDYFHVRICGSGSGS*
ATGATTATTTTTAATTGGTATTGGGATGCGGCGGGTGCTTTTCGTTTTTGCGGCAGCGGCAGCGGCCGCTAG	MIIFNWYWDAAGAFRFCGSGSGR*
ATGTTTGTTAGGTTTTATTTTGCGGGTGATAATAAGCTGAGGTATGTGTGCGGCAGCGGCAGCGGCAGCTAG	MFVRFYFAGDNKLRYVCGSGSGS*
ATGTTTGTTTGTTTTTATTTTATTGAGGGTAAGCTTTCTAATTATAGCTGCGGCAGCGGCAGCGGCAGCTAG	MFVCFYFIEGKLSNYSCGSGSGS*
ATGTTTTTGCGTAGTTATTGGAATGCGGGTTGGCTGGTGCTGCGTTATTGCGGCAGCGGCAGCGGCAGCTAG	MFLRSYWNAGWLVLRYCGSGSGS*
ATGCTGTTTTATTATTGGCTGGATTCTTGGCCTAATTTGAAGCTGCGTTGCGGCAGCGGCAGCGGCAGCTAG	MLFYYWLDSWPNLKLRCGSGSGS*
ATGTTTTATTGTTGGACGTTTCTCGATGGGCATTATGCGGGTTGGATTTGCGGCAGCGGCAGCGGCAGCTAG	MFYCWTFLDGHYAGWICGSGSGS*
ATGTTTGTGCGGTTTTAGTGGGCTAGGCATGGGACGTGGGATCGTTGTTGCGGCAGCGGCAGCGGCAGCTAG	MFVRF*WARHGTWDRCCGSGSGS*
ATGTTTGTTAGGCATTATTGGACGCTTGGTCGGATTCAGTTGGCTTACTGCGGCAGCGGCAGCGGCAGCTAG	MFVRHYWTLGRIQLAYCGSGSGS*
ATGTTTGTGTTGTTTTATATTAAGCATGGGCTTGTTGCGTATCGTTAATGCGGCAGCGGCAGCGGCAGCTAG	MFVLFYIKHGLVAYR+CGSGSGS*
ATGATTGTTTGTTTTAAGTTTTTTTTTCAGAGGCTTTTTTCGTCGTATTGCGGCAGCGGCAGCGGCAGCTAG	MIVCFKFFFQRLFSSYCGSGSGS*
ATGGTGAAGATTGTGTGGCCTGCTGCTAATATGGAGCATGTGCATTGGTGCGGCAGCGGCAGCGGCAGCTAG	MVKIVWPAANMEHVHWCGSGSGS*
ATGTTTGTTACTTGGTCTCGGAATAATGGGTCGGTGCGTGGTGGTTATTGCGGCAGCGGCAGCGGCAGCTAG	MFVTWSRNNGSVRGGYCGSGSGS*
ATGTTTATTAGGAATGCGTGGGAGAATGGTGTGTTTGTTTTGAAGACTTGCGGCAGCGGCAGCGGCAGCTAG	MFIRNAWENGVFVLKTCGSGSGS*
ATGTTTTTGGGTAGTAAGTGGAGTGATGGTTATTTGCAGTTTTATCATTGCGGCAGCGGCAGCGGCAGCTAG	MFLGSKWSDGYLQFYHCGSGSGS*
ATGACTTGTCGATTTCAGTTTAATTGGAATTCGCCGACGACGTGGGTTTGCGGCAGCGGCAGCGGCAGCTAG	MTCRFQFNWNSPTTWVCGSGSGS*
ATGGGGAAGTTTTCTTGGAATGGTACGACGCTTGTTCATGTTTGGGATTGCGGCAGCGGCAGCGGCAGCTAG	MGKFSWNGTTLVHVWDCGSGSGS*
ATGTTTCTTTGTGTTAATTCTTGGAATCAGGTTCGTCAGGTTATTTATTGCGGCAGCGGCAGCGGCAGCTAG	MFLCVNSWNQVRQVIYCGSGSGS*
ATGGTGAAGTATCATTCGCATTTTCGTTGGAAGTTTGTTTCTTATGATTGCGGCAGCGGCAGCGGCAGCTAG	MVKYHSHFRWKFVSYDCGSGSGS*
ATGTTTGTTAATTGGTTTTGTCGTAAGGATCAGCTGTTTCCTAAGAGGTGCGGCAGCGGCAGCGGCAGCTAG	MFVNWFCRKDQLFPKRCGSGSGS*
ATGTTTTATTATGGTTATTGGCGTGATTCTGTTTATCATGCACATTATTGCGGCAGCGGCAGCGGCAGCTAG	MFYYGYWRDSVYHAHYCGSGSGS*
ATGCGTTATCATTTTGGTCCGTGGCCTTATTTGAAGTTGCGTGCTGGTTGCGGCAGCGGCAGCGGCAGCTAG	MRYHFGPWPYLKLRAGCGSGSGS*
ATGTTTCTGAGGTATGTGTGGCTGTCGGATAAGTTGCAGTTGCTTTACTGCGGCAGCGGCAGCGGCAGCTAG	MFLRYVWLSDKLQLLYCGSGSGS*
ATGAGTTATTTTATTTGGGCGAATTTTCAGACTGAGCCTTATTTTGTTTGCGGCAGCGGCAGCGGCAGCTAG	MSYFIWANFQTEPYFVCGSGSGS*
ATGTTTTTGAGTCATGGTTTTTATGATACTGTTTTTATTTTGGCTTACTGCGGCAGCGGCAGCGGCAGCTAG	MFLSHGFYDTVFILAYCGSGSGS*
ATGCCTTTGGTTTATCAGTGGAATCCGGTTGGTACTTATTGGCGGTACTGCGGCAGCGGCAGCGGCAGCTAG	MPLVYQWNPVGTYWRYCGSGSGS*
ATGTTTTGGCAGGTTTGGCATGAGACGTATCGTAAGGGGTTTTTTGATTGCGGCAGCGGCAGCGGCAGCTAG	MFWQVWHETYRKGFFDCGSGSGS*
ATGTTTGTGACGTGGTCTTTTGGGTCTGATGGTTTGATTTATAGTCACTGCGGCAGCGGCAGCGGCAGCTAG	MFVTWSFGSDGLIYSHCGSGSGS*
ATGTTTGTTGATTGGTATTGGTGTAATGGTACTTTGTTCTATAATATTTGCGGCAGCGGCAGCGGCAGCTAG	MFVDWYWCNGTLFYNICGSGSGS*
ATGATTCCGAATTGGTGGTTGAGTGAGTGGCCTCAGCTTGAGCTTCGTTGCGGCAGCGGCAGCGGCAGCTAG	MIPNWWLSEWPQLELRCGSGSGS*
ATGTTTGTTAAGTTTCTGTGGCGTGAGAGTAGGATTCATTCGTTTTTCTGCGGCAGCGGCAGCGGCAGCTAG	MFVKFLWRESRIHSFFCGSGSGS*
ATGTTTGTTAGGTGGTATTGGTCTGGTGTTGGGATTGTGCATAGTGAGTGCGGCAGCGGCAGCGGCAGCTAG	MFVRWYWSGVGIVHSECGSGSGS*
ATGACTTGTAATTTGCATTATTGGAGGCGGAATTGGTTTCAGTTTTCTTGCGGCAGCGGCAGCGGCAGCTAG	MTCNLHYWRRNWFQFSCGSGSGS*
ATGTTTATTACGCAGTATTGGAAGCAGAATGGTTTGATGATTAGGGACTGCGGCAGCGGCAGCGGCAGCTAG	MFITQYWKQNGLMIRDCGSGSGS*
ATGTTTGTGAAGGGTTTTTGGACTGCTCGTGGGTATATTCTTGAGTATTGCGGCAGCGGCAGCGGCAGCTAG	MFVKGFWTARGYILEYCGSGSGS*
ATGTTTGTTTGTTTTTATTTTATTGGGGGTCAGCTTTCTACTTATAGCTGCGGCAGCGGCAGCGGCAGCTAG	MFVCFYFIGGQLSTYSCGSGSGS*
ATGGTTGAGGCGTCTAGGTTTGATAAGTGGATTTGGCGTGATGGGAATTGCGGCAGCGGCAGCGGCAGCTAG	MVEASRFDKWIWRDGNCGSGSGS*
ATGGTTGAGTTGAATTGGAGAGCTGGTACGATTGTGAACACTTGGACTTGCGGCAGCGGCAGCGGCAGCTAG	MVELNWRAGTIVNTWTCGSGSGS*
ATGTTTGCGAAGGGTTTTTGGACTGCTCGTGGGCATACTCTTGCGAATTGCGGCAGCGGCAGCGGCAGCTAG	MFAKGFWTARGHTLANCGSGSGS*
ATGGCTAAGAGTGGGTATTTTACTTGGCAGGATGGTTGGCTTTGGTTGTGCGGCAGCGGCAGCGGCAGCTAG	MAKSGYFTWQDGWLWLCGSGSGS*
ATGTTTATTCAGGAGTATTGGTATCAGGAGCGTTATTCTTTGATTTACTGCGGCAGCGGTAGCGGCAGCTAG	MFIQEYWYQERYSLIYCGSGSGS*
ATGTTTTTGAATTTTTTTTGGGTGAATGGCAAGCTGTATTCTCAGATTTGCGGCAGCGGCAGCGGCAGCTAG	MFLNFFWVNGKLYSQICGSGSGS*
ATGTTTTATTATGGTTATCGGCGTGATTCTGTTTATCATGCTCATTATTGCGGCAGCGGCAGCGGCAGCTAG	MFYYGYRRDSVYHAHYCGSGSGS*
ATGATTAAGCTGAGGTATGATGATAATTGTATTGTGATTGCGCAGTGGTGCGGCAGCGGCAGCGGCAGCTAG	MIKLRYDDNCIVIAQWCGSGSGS*
ATGTTTATTGCTGGGAGTTGGGTTGATTTTATTTATAAGTTGACGTATTGCGGCAGCGGCAGCGGCAGCTAG	MFIAGSWVDFIYKLTYCGSGSGS*
ATGGTTGGTTGTGGTCATTTTTCTGCTGGTTGTTATTCGTTGAATCGCTGCGGCAGCGGCAGCGGCAGCTAG	MVGCGHFSAGCYSLNRCGSGSGS*
ATGCGGTTGCGTTATGATTTTCATGATGGTTCGCTGCGTATTAAAATTTGCGGCAGCGGCAGCGGCAGCTAG	MRLRYDFHDGSLRIKICGSGSGS*
ATGTTTCTGATTGCTTTTTTTAAGAATGGGCGTCTGATTCAGTCGTATTGCGGCAGCGGCAGCGGCAGCTAG	MFLIAFFKNGRLIQSYCGSGSGS*
ATGAGGGTTTTTAATATTAGTTGGGATGGTGAGTATCGTTCTTGGTGGTGCGGCAGCGGCAGCGGCAGCTAG	MRVFNISWDGEYRSWWCGSGSGS*
ATGTTTGTTATTTTTCATCTTTGGGAGGGTCGTATTTATGCTTTGCAGTGCGGCAGCGGCAGCGGCAGCTAG	MFVIFHLWEGRIYALQCGSGSGS*
ATGTTTGTGCGGTGGTATTTTCTGCCGGATGGGAAGGTGTATTCGACGTGCGGCAGCGGCAGCGGCAGCTAG	MFVRWYFLPDGKVYSTCGSGSGS*
ATGTTTGTGTGTTAGCATTTTGATAAGTTGAAGGTTTATAGTTATAGCTGCGGCAGCGGCAGCGGCAGCTAG	MFVC*HFDKLKVYSYSCGSGSGS*
ATGTTTGTGTTTTGGGCGTGGAAAAAGACTGGGAATCTTGTTTGGTATTGCGGCAGCGGCAGCGGCAGCTAG	MFVFWAWKKTGNLVWYCGSGSGS*
ATGTTTTATTATGGTTATTGGCGTGATTCTGTTTATCATGCTCATTACTGCGGCAGCGGCAGCGGCAGCTAG	MFYYGYWRDSVYHAHYCGSGSGS*
ATGTGGTTTGAGTTGGGGCCGTGGCCTTGGTTGCATCTGGTTCCTCGCTGCGGCAGCGGCAGCGGCAGCTAG	MWFELGPWPWLHLVPRCGSGSGS*
ATGTGTTGTGTTTGGTTTCGTATTGTTTATAGTGAGTATTTTCCGAAATGCGGCAGCGGCAGCGGCAGCTAG	MCCVWFRIVYSEYFPKCGSGSGS*
ATGTTTTTGTTTCATCGGTGGGTGTCGGGTAAGCTGTATACGGATTATTGCGGCAGCGGCAGCGGCAGCTAG	MFLFHRWVSGKLYTDYCGSGSGS*
ATGTTTGTTGTGTGGTATTGGGAGAATGATATTATACATTGGAAGAGGTGCGGCAGCGGCAGCGGCAGCTAG	MFVVWYWENDIIHWKRCGSGSGS*
ATGTGGGTTGTGGATTCGTCGTATGTTTCTACGCGTCATTATTCTTGCTGCGGCAGCGGCAGCGGCAGCTAG	MWVVDSSYVSTRHYSCCGSGSGS*
ATGAGGAATTATCCTAATCATTTTTTGGAGCTTTGGACTTTGTCTCTTTGCGGCAGCGGCAGCGGCAGCTAG	MRNYPNHFLELWTLSLCGSGSGS*
ATGGGTTATATTAGTCGGGATTGGAAGGGGATTTGGAATAATGATCGTTGCGGCAGCGGCAGCGGCAGCTAG	MGYISRDWKGIWNNDRCGSGSGS*
ATGTTTTTTTGTTTTAATCAGTGGAATTTTGGTAAGCTTACTATTCTTTGCGGCAGCGGCAGCGGCAGCTAG	MFFCFNQWNFGKLTILCGSGSGS*
ATGTTTGTTGTGTGGTATTGGGGGAATGATATTAATCATTGGAAGAGGTGCGGCAGCGGCAGCGGCAGCTAG	MFVVWYWGNDINHWKRCGSGSGS*
ATGTTTGTGGTGAGTTATTTTATTGCTGGTCGGTTTTATGCTCGTTATTGCGGCAGCGGCAGCGGCAGCTAG	MFVVSYFIAGRFYARYCGSGSGS*
ATGTGGTTTGTTCTGAGGTATTGTTTTTTGTTTCCGGTTGCTAGGGCTTGCGGCAGCGGCAGCTAG	MWFVLRYCFLFPVARACGSGS*
ATGTTTGTGACGTGGTCTTTTGGGGCTGATGTGTTGAGTTATAGTCACTGCGGCAGCGGCAGCGGCAGCTAG	MFVTWSFGADVLSYSHCGSGSGS*
ATGTCGTTTTATATTATTTGGAATAAGTTGTATCATCAGGGTTGGAGTTGCGGCAGCGGCAGCGGCAGCTAG	MSFYIIWNKLYHQGWSCGSGSGS*
ATGTTTGTTAGGTATTATTGGACGCTTGGTCGGATTCAGTTGGCTTATTGCGGCAGCGGCAGCGGCAGCTAG	MFVRYYWTLGRIQLAYCGSGSGS*
ATGTTTCTGAAGAGTACTTGGGTGAAGGGGCGTTATGTGATTTGGTATTGCGGCAGCGGCAGCGGCAGCTAG	MFLKSTWVKGRYVIWYCGSGSGS*
ATGTTTGTTAAGGTTTATTGGGAGCTTGGTCGTGTGTTGCTTGTGAATTGCGGCAGCGGCAGCGGCAGCTAG	MFVKVYWELGRVLLVNCGSGSGS*
ATGTTTCTGAGGTATGTGTGGCTGTCGGATAAGTTGCAGTTGCTTTATTGCGGCAGCGGCAGCGGCAGCTAG	MFLRYVWLSDKLQLLYCGSGSGS*
ATGTTTGTGACACATACTTGGGATGATGGTCATTTTGCTTTGTTTTTGTGCGGCAGCGGCAGCGGCAGCTAG	MFVTHTWDDGHFALFLCGSGSGS*
ATGTTTATTTGTTGGTATTTTTTGAGGAATCGCGTGCATTCGAGTCCTTGCGGCAGCGGCAGCGGCAGCTAG	MFICWYFLRNRVHSSPCGSGSGS*
ATGTTTGTTTATTGGACTATTGAGGATAATGTTGTGTATGCGGTTATTTGCGGCAGCGGCAGCGGCAGCTAG	MFVYWTIEDNVVYAVICGSGSGS*
ATGTTTGTTTGTCATCATTGGATTGCGACGAAGGTGGCTCTTTATTATTGCGGCAGCGGCAGCGGCAGCTAG	MFVCHHWIATKVALYYCGSGSGS*
ATGTTTTTTTGTTGGTGGTTTGTTGGGAGGCGGTATAAGAGTGTGTATTGCGGCAGCGGCAGCGGCAGCTAG	MFFCWWFVGRRYKSVYCGSGSGS*
ATGTTTTTGTGTACGAAGTGGAATTATGGTCGTTGGTATCTGTTTTATTGCGGCAGCGGCAGCGGCAGCTAG	MFLCTKWNYGRWYLFYCGSGSGS*
ATGTTTGTGTGTTGGTATTGGATTCATGGTTCTGTTAAGGCGTCTTCGTGCGGCAGCGGCAGCGGCAGCTAG	MFVCWYWIHGSVKASSCGSGSGS*
ATGTTTGTGGCGTTTTATTTTTTTGATAGGAAGCTTAGGTGGCAGTATTGCGGCAGCGGCAGCGGCAGCTAG	MFVAFYFFDRKLRWQYCGSGSGS*
ATGTTTTTGCATGAGTATTGGCTTAATGGTCGTTGGTATTTGTTGAACTGCGGCAGCGGCAGCGGCAGCTAG	MFLHEYWLNGRWYLLNCGSGSGS*
ATGTTTATTACGCAGTATTGGAAGCAGAATGTTTTTATGATTAGGTATTGCGGCAGCGGCAGCGGCAGCTAG	MFITQYWKQNVFMIRYCGSGSGS*
ATGGGTGGGTATGGGTCGTTTGCGCATGGGGTGGCGCATTATCGTTGGTGCGGCAGCGGCAGCGGCAGCTAG	MGGYGSFAHGVAHYRWCGSGSGS*
ATGAGTTATTTTATTTGGGCGAATTTTCAGACTGAGCCTTATTTTGTTTGCGGCAGCGGCAGCGGCAGCTAG	MSYFIWANFQTEPYFVCGSGSGS*
ATGTTTCTGTGGCATGTTCGTTTTTCGGATAAGTTGCAGTTGCTTTACTGCGGCAGCGGCAGCGGCAGCTAG	MFLWHVRFSDKLQLLYCGSGSGS*
ATGTTTGTTACTTGGTCTTGGAATAATGGGTTGGTGCGTGGTAGTTATTGCGGCAGCGGCAGCGGCAGCTAG	MFVTWSWNNGLVRGSYCGSGSGS*
ATGTTTGTTTTTTGGTATTGGAATAGTGGTACGTTGTTGGTTGGTAATTGCGGCAGCGGCAGCGGCAGCTAG	MFVFWYWNSGTLLVGNCGSGSGS*
ATGTTTTTGTGTCATACTTGGTATACTGGGAGGGTGACTCTTTCTTTGTGCGGCAGCGGCAGCGGCAGCTAG	MFLCHTWYTGRVTLSLCGSGSGS*
ATGTTTATTTGTCATAAGTTTAATGATGGGTTTGTGTCTGTTTGGATTTGCGGCAGCGGCAGCGGCAGCTAG	MFICHKFNDGFVSVWICGSGSGS*
ATGTTTTTGGAGTGTTGGTGGACGAGTCAGCATTTGCATTGTTCTTCTTGCGGCAGCGGCAGCGGCAGCTAG	MFLECWWTSQHLHCSSCGSGSGS*
ATGTTTGTTACTTGGTCTTGGAATAATGGGTTGGTGCGTGGTTGTTATTGCGGCAGCGGCAGCGGCAGCTAG	MFVTWSWNNGLVRGCYCGSGSGS*
ATGTTTGTTAGGTGGTATTGGTCTGGTGATGGGATTGTGCATAGTAAGTGCGGCAGCGGCAGCGGCAGCTAG	MFVRWYWSGDGIVHSKCGSGSGS*
ATGTTTGTGAAGTGGATTTGGTTTAATGGGGCGGTTTTGCCTATTTTGTGCGGCAGCGGCAGCGGCAGCTAG	MFVKWIWFNGAVLPILCGSGSGS*
ATGTTTATTTTGCAGACGTGGAATGATGGTTGGTATAGTATTAAGTATTGCGGCAGCGGCAGCGGCAGCTAG	MFILQTWNDGWYSIKYCGSGSGS*
ATGTTTGTGTCGTTTTATTTTAATTCTGGTTTTGTGACTCATCGTTTCTGCGGCAGCGGCAGCGGCAGCTAG	MFVSFYFNSGFVTHRFCGSGSGS*
ATGCTGGTTTGTCATACGTGGACGAATGGTTTGGTTAGGTTGCATTATTGCGGCAGCGGCAGCGGCAGCTAG	MLVCHTWTNGLVRLHYCGSGSGS*
ATGTTTGTGAATTGCTATTGGCATGGTGAGAAGCTTTTTTATAGGTATTGCGGCAGCGGCAGCGGCAGCTAG	MFVNCYWHGEKLFYRYCGSGSGS*
ATGTTTTTTAGGTTTAATTTTACTATTGGTTAGCTTCATTCTTATAGTTGCGGCAGCGGCAGCGGCAGCTAG	MFFRFNFTIG*LHSYSCGSGSGS*
ATGTTTGTTAAGGCTCATTGGAATAACCATATTCTGACGCTGACGTATTGCGGCAGCGGCAGCGGCAGCTAG	MFVKAHWNNHILTLTYCGSGSGS*
ATGTTTTTTTATTGGTATTGGCGTGATTGTGGGCATCTGGTTGTTTAGTGCGGCAGCGGCAGCGGCAGCTAG	MFFYWYWRDCGHLVV*CGSGSGS*
ATGTTTTTGTGGAATGTGTGGCTGTCTGATAAGTTGCAGTTGCTGTACTGCGGCAGCGGCAGCGGCAGCTAG	MFLWNVWLSDKLQLLYCGSGSGS*
ATGTTTGTGTTTTGGTTTTTTAAGAATCATATTTTGAAGAGTATTTACTGCGGCAGCGGCAGCGGCAGCTAG	MFVFWFFKNHILKSIYCGSGSGS*
ATGTTTGTTGTTTGGATTTTTGATCGTAAGGGTCGGGTGTATTATTGTTGCGGCAGCGGCAGCGGCAGCTAG	MFVVWIFDRKGRVYYCCGSGSGS*
ATGTTTCTGTATCAGACTTGGCATGCGTAGAAGATTTTTTTGACTTACTGCGGCAGCGGCAGCGGCAGCTAG	MFLYQTWHA*KIFLTYCGSGSGS*
ATGTTTATTTGTTGGTATTTTTTGAGGAATCGTGTGCATTCGAGTCCTTGCGGCAGCGGCAGCGGCAGCTAG	MFICWYFLRNRVHSSPCGSGSGS*
ATGTTTTTGACTCATAATTTTAATACGGGTGTTTTTATTTTGTCGTATTGCGGCAGCGGCAGCGGCAGCTAG	MFLTHNFNTGVFILSYCGSGSGS*
ATGTTTGTGTTGTTTTATATTAAGCATAGGCTTGTTGCGTATCGTTACTGCGGCAGCGGCAGCGGCAGCTAG	MFVLFYIKHRLVAYRYCGSGSGS*
ATGTTTGTGACTCATACTTGGGATGATGGTCATTTTGCTTTGTTTTACTGCGGCAGCGGCAGCGGCAGCTAG	MFVTHTWDDGHFALFYCGSGSGS*
ATGATTACGTTGGTGTGGATTGATGTTACTGGGGTTATTTATACTTGGTGCGGCAGCGGCAGCGGCAGCTAG	MITLVWIDVTGVIYTWCGSGSGS*
ATGGATTTGAGTATTTATTGGTGTGGTAGTACTGTTTGTTATAGTTGGTGCGGCAGCGGCAGCGGCAGCTAG	MDLSIYWCGSTVCYSWCGSGSGS*
ATGTTTTTGAAGTTTGAGTGGATTGATTCGGCGTTTCGTTTGGTGTATTGCGGCAGCGGCAGCGGCAGCTAG	MFLKFEWIDSAFRLVYCGSGSGS*
ATGCGTTATCATTTGGGTCCGTGGCCCTATTTGAAGTTGCGTGCTGGTTGCGGCAGCGGCAGCGGCAGCTAG	MRYHLGPWPYLKLRAGCGSGSGS*
ATGTTTTTGATAGTTGGTTGGCATGAGGGGGTTCTTTCTTTGCATTATTGCGGCAGCGGCAGCGGCAGCTAG	MFLIVGWHEGVLSLHYCGSGSGS*
ATGTTTATTAATTGGATTTGGCTGGCTGATCAGCGGGGTTATTATGCTTGCGGCAGCGGCAGCGGCAGCTAG	MFINWIWLADQRGYYACGSGSGS*
ATGTTTGTTTTTTGGTATTGGAATAGTGGTACGTTGTTGGTTGGTAATTGCGGCAGCGGCAGCGGCAGCTAG	MFVFWYWNSGTLLVGNCGSGSGS*
ATGCGTTATCATTTGGGTCCGTGGCCTTATTTGAAGTTGCGTGCTGGTTGCGGCAGCGGCAGCGGCAGCTAG	MRYHLGPWPYLKLRAGCGSGSGS*
ATGTTTCTGATTCATTCTTTTAATGATACGATTTTTCAGTTGCGTCGTTGCGGCAGCGGCAGCGGCAGCTAG	MFLIHSFNDTIFQLRRCGSGSGS*
ATGTTTGTTTGGTGTTATTGTATTGAGGGTAAGCTGTCTAGGGATAGTTGCGGCAGCGGCAGCGGCAGCTAG	MFVWCYCIEGKLSRDSCGSGSGS*
ATGTTTGTTACTTGGTCTTGGAATAATGGGTTGGTGCGGGGGAGTTATTGCGGCAGCGGCAGCGGCAGCTAG	MFVTWSWNNGLVRGSYCGSGSGS*
ATGAGGGTTTTTAATATTAGTTGGGATGGCGAGTATCGCTCTTGGCGGTGCGGCAGCGGCAGCGGAAGCTAG	MRVFNISWDGEYRSWRCGSGSGS*
ATGGTTCGGTTTATTAATTTTCGTACTGGGTGGCGTATTCATAGTCCGTGCGGCAGCGGCAGCGGCAGCTAG	MVRFINFRTGWRIHSPCGSGSGS*
ATGTTTGTTAGGTTTATTTGGGAGCATGATAAGGTTATTGCTATTAACTGCGGCAGCGGGAGCGGCAGCTAG	MFVRFIWEHDKVIAINCGSGSGS*
ATGTTTGTTTGTTATATTTGGAGTAATCATGTGATTAGGTTGGTTCGCTGCGGCAGCGGCAGCGGCAGCTAG	MFVCYIWSNHVIRLVRCGSGSGS*
ATGTTTGTTGTGGGGTATTGGGAGAATGATATGATTCATTGGAAGAGCTGCGGCAGCGGCAGCGGCAGCTAG	MFVVGYWENDMIHWKSCGSGSGS*
ATGTTTTTGTTTCATCGGTGGGTGTCGGGTAAGCTGTATACGGATTATTGCGGCAGCGGCAGCGGCAGCTAG	MFLFHRWVSGKLYTDYCGSGSGS*
ATGTTTGTTTTGCATAATACTTGGAAGGGTAGTAAGTATCGTCTTGTTTGCGGCAGCGGCAGCGGCAGCTAG	MFVLHNTWKGSKYRLVCGSGSGS*
ATGGTTTTGTGTAATTATTTTTCGCGGGCTGCTTTTTAGTATTATTATTGCGGCAGCGGCAGCGGCAGCTAG	MVLCNYFSRAAF*YYYCGSGSGS*
ATGCGTCTGAAGTATAGGTTTAAGCCGTTTTTGTTGTGGGTTGATCGTTGCGGCAGCGGCAGCGGCAGCTAG	MRLKYRFKPFLLWVDRCGSGSGS*
ATGTTTCTGAATTCTTTGTGGAGTAATGGTAAGTTTTTTCTGGCGTATTGCGGCAGCGGCAGCGGCAGCTAG	MFLNSLWSNGKFFLAYCGSGSGS*
ATGTTTGTGAAGCAGTATTGGTTGGAGGGGTATTTGGCTGCTGTGTATTGCGGCAGCGGCAGCGGCAGCTAG	MFVKQYWLEGYLAAVYCGSGSGS*
ATGTTTGTGAGGTTTTGGTTTGATCCTGTTTCTACTAAGCTTCGTTCATGCGGCAGCGGCAGCGGCAGCTAG	MFVRFWFDPVSTKLRSCGSGSGS*
ATGGTTTTTACTGATTATCCGATTTCGTTGAATCATTACGTTCTTAAGTGCGGCAGCGGCAGCGGCAGCTAG	MVFTDYPISLNHYVLKCGSGSGS*
ATGTCTGCGTTTTTTATTCTAACGGCTTGGCCGGAGCTTCGTCTGGGTTGCGGCAGCGGCAGCGGCAGCTAG	MSAFFILTAWPELRLGCGSGSGS*
ATGTGGTTTGAGTTGGGGCCGTGGCCTTGGTTGCATCTGGTTCCTCGCTGCGGCAGCGGCAGCGGCAGCTAG	MWFELGPWPWLHLVPRCGSGSGS*
ATGTTTGTTTGTTTTTATTTTATTGAGGGTAAGCTTTCTAATTATAGTTGCGGCAGCGGCAGCGGCAGCTAG	MFVCFYFIEGKLSNYSCGSGSGS*
ATGTTTTTGTTTCATCGGTGGGAGACGGGTAAGCTGTATACGGATTAGTGCGGCAGCGGCAGCGGCAGCTAG	MFLFHRWETGKLYTD*CGSGSGS*
ATGCGTTTTTTGTGGAGTAGTTTTTCTAGTCGGCCTAATTGGGTTCATTGCGGCAGCGGCAGCGGCAGCTAG	MRFLWSSFSSRPNWVHCGSGSGS*
ATGTTTGTTACTTTTCTGTGGTATGAGGGGTATATTCGGGGTCATTACTGCGGCAGCGGCAGCGGCAGCTAG	MFVTFLWYEGYIRGHYCGSGSGS*
ATGATTGTGATTTTGAGTGATACTTCGTATAGGTGGTTGGATCAGCCTTGCGGCAGCGGCAGCGGCAGCTAG	MIVILSDTSYRWLDQPCGSGSGS*
ATGAATGTGTTGTTGAGGAGGCATAATCAGACTATCAAGGTCGTGTGGTGCGACAGCGGCAGCGGCAGCTAG	MNVLLRRHNQTIKVVWCDSGSGS*
ATGGTGTTTGCTCATAATTTGCAGCATTTTTTTCGTAGTAGTCATTGCTGCGGCAGCGGCAGCGGCAGCTAG	MVFAHNLQHFFRSSHCCGSGSGS*
ATGTTTATTACTAAGTCTTGGTGGAAGGGTAAGTTGATTCTTACGTATTGCGGCAGCGGCAGCGGCAGCTAG	MFITKSWWKGKLILTYCGSGSGS*
ATGTTTGTTCGTTGGATTTGGGTTAGGCAGCGTTTGTCTGTGTTGAATTGCGGCAGCGGCAGCGGCAGCTAG	MFVRWIWVRQRLSVLNCGSGSGS*
ATGAATGTGTTGTTGAGGTGGCATAATCAGACTATTCAGGTCGTGTGGTGCGGCAGCGGCAGCGGCAGCTAG	MNVLLRWHNQTIQVVWCGSGSGS*
ATGCCTTATAAGTTTGGTTGGATTGATCGTGGTTTGGCGTGGCAGTGGTGCGGCAGCGGCAGCGGCAGCTAG	MPYKFGWIDRGLAWQWCGSGSGS*
ATGTTTGTTAGGTATTATTGGACGCTTGGTCGGATTCAGTTGGCTTACTGCGGCAGCGGCAGCGGCAGCTAG	MFVRYYWTLGRIQLAYCGSGSGS*
ATGACTTATTATGTGCTTCTGCAGAGGTGGCCTCCTGTTTGGGCGCCCTGCGGCAGCGGCAACGGCAGCTAG	MTYYVLLQRWPPVWAPCGSGNGS*
ATGTCGTGTAGGTGGATTTGGAAGACCTTTAATTCGGTGCCGTTTTGGTGCGGCAGCGGCAGCGGCAGCTAG	MSCRWIWKTFNSVPFWCGSGSGS*
ATGTTTCTTTGTCAGCGTTTTCATGATGATATTTATGAGCTGTGGCGCTGCGGCAGCGGCAGCGGCAGCTAG	MFLCQRFHDDIYELWRCGSGSGS*
ATGTTTTTGTTTCATCGGTGGGTGTCGGGTAAGCTGTAGACGGATCTTTGCGGCAGCGGCAGCGGCAGCTAG	MFLFHRWVSGKL*TDLCGSGSGS*
ATGTTTTTGCGTAGTTATTGGAATGCGGGTTGGCTGGCGCTGCGTTATTGCGGCAGCGGCAGCGGCAGCTAG	MFLRSYWNAGWLALRYCGSGSGS*
ATGTGGCAGATGCATTCTTATAATGTTACGAGTTTTTATCTGCTTCGCTGCGGCAGCGGCAGCGGCAGCTAG	MWQMHSYNVTSFYLLRCGSGSGS*
ATGTTTTTGATTCAGTATTTTGATAAGGATCGGTTTCGTGCGATTTATTGCGGCAGCGGCAGCGGCAGCTAG	MFLIQYFDKDRFRAIYCGSGSGS*
ATGTTTGTGCAGTGTTCTTTTTTTGAGGGGGTGTTGAGTTGTCAGTACTGCGGCAGCGGCAGCGGCAGCTAG	MFVQCSFFEGVLSCQYCGSGSGS*
ATGTTTTTGGTTAATAAGTGGAATCCGGATGGTTTTTATTTGCTGTACTGCGGCAGCGGCAGCGGCAGCTAG	MFLVNKWNPDGFYLLYCGSGSGS*
ATGTTTATTTGTTGGTATTTTTTGAGGAATCGTGTGCATTCGAGTCCCTGCGGCAGCGGCAGCGGCAGCTAG	MFICWYFLRNRVHSSPCGSGSGS*
ATGTTTTACAAGGGTTTTTTTAAGAATGGTATTTATGTGTCTATTTACTGCGGCAGCGGCAGCGGCAGCTAG	MFYKGFFKNGIYVSIYCGSGSGS*
ATGACTTATTATGTGCTTCTGCAGAGGTGGCCTCCTGTTTGGGCGCCCTGCGGCAGCGGCAGCGGCAGCTAG	MTYYVLLQRWPPVWAPCGSGSGS*
ATGTGGGTTACTTGGTCTTGGAATAAGGGGTTTTGGCGTGGGAGTTATTGCGGCAGCGGCAGCGGCAGCTAG	MWVTWSWNKGFWRGSYCGSGSGS*
ATGTATTATTATGTGCTTCTGCAGAGGTGGCCTCCTGTTTGGGCGCCCTGCGGCAGCGGCAGCGGCAGCTAG	MYYYVLLQRWPPVWAPCGSGSGS*
ATGATGGAGAATTTGAAGTGGACTGCGAATGGGTATCTTACGTATTGGTGCGGCAGCGGCAGCGGCAGCTAG	MMENLKWTANGYLTYWCGSGSGS*
ATGTTTAGGACGCAGTATTGGAAGCAGAATGGTTTTATGACTAGGAACTGCGGCAGCGGCAGCGGCAGCTAG	MFRTQYWKQNGFMTRNCGSGSGS*
ATGCTTGTGGAGTTTCTGTGGAATGATTGTCGTCTTAAGGCGTTTTATTGCGGCAGCGGCAGCGGCAGCTAG	MLVEFLWNDCRLKAFYCGSGSGS*
ATGGAGACTTTTTATACGTGTAGGGATTTGGGTATTCCTGTTCATTGGTGCGGCAGCGGCAGCGGCAGCTAG	METFYTCRDLGIPVHWCGSGSGS*
ATGTTTGTTTGTTTTAAGTTTTATAATCAGAGGCTTTTTTCGTCGTATTGCGGCAGCGGCAGCGGCAGCTAG	MFVCFKFYNQRLFSSYCGSGSGS*
ATGTTTATTTGTAATAATTTGTTTCATTATGGGAGGTTTAGGCTTGATTGCGGCAGCGGCAGGGGCAGCTAG	MFICNNLFHYGRFRLDCGSGRGS*
ATGTTTTATTATGGTTATTGGCGTGATTCTGTTTATCATGCACATTATTGCGGCAGCGGCAGCGGCAGCTAG	MFYYGYWRDSVYHAHYCGSGSGS*
ATGTTTGCTGGTTGGTAGTGGACTGATGGGCTTGTGAGTGAGGTGGTGTGCGGCGGCGGCAGCGGCAGCTAG	MFAGW*WTDGLVSEVVCGGGSGS*
ATGTTTGGGGGGTGGTTTTGGTATAATAATCGGCTGGGGGCGAAGTCCTGCGGCAGCGGCAGCGGCAGCTAG	MFGGWFWYNNRLGAKSCGSGSGS*
ATGTTTTTGAAGATTGAGTGGATTGATTCGGCGTTTCGTTTGGTGTATTGCGGCAGCGGCAGCGGCAGCTAG	MFLKIEWIDSAFRLVYCGSGSGS*
ATGTTTTTTAAGGATAAGTTTGAGAATGGTGTTTATGTTGCTTGTTTTTGCGGCAGCGGCAGCGGCAGCTAG	MFFKDKFENGVYVACFCGSGSGS*
ATGGATTTTGTGGCTTTTAGTTTTTTTCAGGGTAGGGTTGTGGTTGTGTGCGGCAGCGGCAGCGGCAGCTAG	MDFVAFSFFQGRVVVVCGSGSGS*
ATGTTTGTGTGTTGGGATTGGATTCATGGTTCTGTTAAGGCGTCTTCGTGCGGCAGCGGCAGCGGCAGCTAG	MFVCWDWIHGSVKASSCGSGSGS*
ATGTTTGTTAGTTGGTATTGGGAGGATTCGTGTTTGTGGGCTTGTTGCTGCGGCAGCGGCAGCGGCAGCTAG	MFVSWYWEDSCLWACCCGSGSGS*
ATGTTTGTTTGTTTTAAGTTTTATAATCAGAGGCTTTTTTCGTCGTATTGCGGCAGCGGCAGCGGCAGCTAG	MFVCFKFYNQRLFSSYCGSGSGS*
ATGATTCGTCAGGAGTGGGTGAATCCGGGGAAGTTGGAGGTTACTAAGTGCGGCAGCGGCAGCGGCAGCTAG	MIRQEWVNPGKLEVTKCGSGSGS*
ATGTTTTTGACGACTATTTGGCTTGATGGTACGGTCCTGTTGCAGTATTGCGGCAACGGCAGCGGCAGCTAG	MFLTTIWLDGTVLLQYCGNGSGS*
ATGTGGTGTGTTTTGCTCGATTATCCTGGGCGGATGCCTTCGTGTCTCTGCGGCAGCGGCAGCGGCAGCTAG	MWCVLLDYPGRMPSCLCGSGSGS*
ATGTTTGTTATTTGGCTTTTTAATCATGATGGGTTGGTCGTGGCTTATTGCGGCAGCGGCAGCGGCAGCTAG	MFVIWLFNHDGLVVAYCGSGSGS*
ATGTTTTTGATTCAGTATTTTGATAAGGATCGGCTTCGTGCGATTTATTGCGGCAGCGGCAGCGGCAGCTAG	MFLIQYFDKDRLRAIYCGSGSGS*
ATGTTTGAGGCTTGGCGTTTTGTTTATAAGATTCTTTTTTCTAGTCCTTGCGGCAGCGGCAGCGGCAGCTAG	MFEAWRFVYKILFSSPCGSGSGS*
ATGACGCATTTTGTTAGTTGGTATTGGAAGTTGGGTACTTTGTATGCGTGCGGCAGCGGCAGCGGCAGCTAG	MTHFVSWYWKLGTLYACGSGSGS*
ATGTTTTATAAGGGTTTTTTTAAGAATGGTATTTATGTGTCTATTTACTGCGGCAGCGGCAGCGGCAGCTAG	MFYKGFFKNGIYVSIYCGSGSGS*
ATGTTTGTTACGTGGACTTGGGATGATTGGAAGGTTTTTCCTACTCAGTGCGGCAGCGGCAGCGGCAGCTAG	MFVTWTWDDWKVFPTQCGSGSGS*
ATGATTGTGATTAGGTGGTCTAGGCATACGGTGGCTTATGATTGGACGTGCGGCAGCGGCAGCGGCAGCTAG	MIVIRWSRHTVAYDWTCGSGSGS*
ATGATTCATTGTCTGAGTGTTCAGGATGATATTAATGAGCCGTTGCGTTGCGGCAGCGGCAGCGGCAGCTAG	MIHCLSVQDDINEPLRCGSGSGS*
ATGTTTGTTAGGTATTATTGGACGCATGGTCGGATTCAGTTGGCGTATTGCGGCAGCGGCAGCGGCAGCTAG	MFVRYYWTHGRIQLAYCGSGSGS*
ATGCGTTATCATTTGGGTCCGTGGCCTTATTTGAAGTTGCGTGCTGGTTGCGGCAGCGGCAGCGGCAGCTAG	MRYHLGPWPYLKLRAGCGSGSGS*
ATGTTTGATGATTTTTATTTTGATATGCAGAAGGTTAAGTATTATCACTGCGGCAGCGGCAGCGGCAGCTAG	MFDDFYFDMQKVKYYHCGSGSGS*
ATGTTTGTGTCGTGGATGTGGTATGATGGTAGGCTTCTGGTTGTGCAGTGCGGCAGCGGCAGCGGCAGCTAG	MFVSWMWYDGRLLVVQCGSGSGS*
ATGTTTCTTTGTCAGCGTTTTCATGATGATTTTTATTAGCTGTGGCGGTGCGGCAGCGGCAGCGGCAGCTAG	MFLCQRFHDDFY*LWRCGSGSGS*
ATGTTTTTTTGTCATTCTTGGGCTAATGGTTTTTATCTGGCTTGGTTTTGCGGCAGCGGCAGCGGCAGCTAG	MFFCHSWANGFYLAWFCGSGSGS*
ATGTTTTTTAAGGGTAAGTTTGAGACTGGTATTTATGTTGATTGTTTTTGCGGCAGCGGCAGCGGCAGCTAG	MFFKGKFETGIYVDCFCGSGSGS*
ATGTTTGTTACGTGGCGTTTTGTTGATAATATTCAGTTTTCGAATCGTTGCGGCAGCGGCAGCGGCAGCTAG	MFVTWRFVDNIQFSNRCGSGSGS*
ATGTTTGTTTGTTTTAAGTTTTATAATCAGAGGCTTTTTTCGTCGTACTGCGGCAGCGGCAGCGGCAGCTAG	MFVCFKFYNQRLFSSYCGSGSGS*
ATGTTTCTTTGTCAGCGTTTTCATGATGATATTTATGAGCTGTGGCGTTGCGGCAGCGGCAGCGGCAGCTAG	MFLCQRFHDDIYELWRCGSGSGS*
ATGTTTTTGACTCATAATTTTAATACGGGTGTTTTTATTTCGTCGTATTGCGGCAGCGGCAGCGGCAGCTAG	MFLTHNFNTGVFISSYCGSGSGS*
ATGATTCATTGGACTTGGTCTGAGGGTGTGTTGGCGTCGCATTATCTGTGCGGCAGCGGCAGCGGCAGCTAG	MIHWTWSEGVLASHYLCGSGSGS*
ATGTTTGTTTTGTTTTATTTTGCTCGTGGTAAGTTGTGGTCGTGTGATTGCGGCAGCGGCAGCGGCAGCTAG	MFVLFYFARGKLWSCDCGSGSGS*
ATGTGGCTTATTGGGTATTGGAAGGGTACGCGGTATAATTTGATGATTTGCGGCAGCGGCAGCGGCAGCTAG	MWLIGYWKGTRYNLMICGSGSGS*
ATGTTTGTGAAGTGGCGTAGGAATGCTAATGGTTTGCTTGAGGCTTATTGCGGCAGCGGCAGCGGCAGCTAG	MFVKWRRNANGLLEAYCGSGSGS*
ATGTTTGTGTTGTTTTATATTAAGCATGGGCTTGTTGCGTATCGTTATTGCGGCAGCGGCAGCGGCAGCTAG	MFVLFYIKHGLVAYRYCGSGSGS*
ATGTGGTTTGTTCTGAGGTATTGTTATTTGTTTCCGGTTGCTATGGCTTGCGGCAGCGGCAGCGGCAGCTAG	MWFVLRYCYLFPVAMACGSGSGS*
ATGTTTGTGACTTGGACTTTTATTAATGGTAAGTTGAGGTCGCTTTCGTGCGGCAGCGGCAGCGGCAGCTAG	MFVTWTFINGKLRSLSCGSGSGS*
ATGGTTCTTTTTGATCTTGCGCCGGATTTGCGTCCTGTTTGTACGTATTGCGGCAGCGGCAGCGGCAGCTAG	MVLFDLAPDLRPVCTYCGSGSGS*
ATGAGGTATTTTGTGTGTAAGGAGTTGTTTAATGAGTGGCTGCAGTATTGCGGCAGCGGCAGCGGCAGCTAG	MRYFVCKELFNEWLQYCGSGSGS*
ATGTTTGTTTGTCATCATTGGATTGCGACGAAGGTGGCTCTTTATCATTGCGGCAGCGGCAGCGGCAGCTAG	MFVCHHWIATKVALYHCGSGSGS*
ATGTTTATTAATTGGATTTGGCTGGCTGATCAGCGGGGTTATTATGCTTGCGGCAGCGGCAGCGGCAGCTAG	MFINWIWLADQRGYYACGSGSGS*
ATGTTTTTGTATTATATTTGGATTAATGGACGGTTTCAGTTGTTGCCGTGCGGCAGCGGCAGCGGCAGCTAG	MFLYYIWINGRFQLLPCGSGSGS*
ATGTTTGTGTTGTTTTATATTAAGCATGGGCTTGTAGCGTATCGTTACTGCGGCAGCGGCAGCGGCAGCTAG	MFVLFYIKHGLVAYRYCGSGSGS*
ATGAGTTATTTTATTTGGGCGAATTTTCAGGCTGAGCCTTATTTTGTTTGCGGCAGCGGCAGCTAG	MSYFIWANFQAEPYFVCGSGS*
ATGTTTTATAATTGTTTGTGGAAGAATGGGAAGTTTTCTTGTCATAAGTGCGGCAGCGGCAGCGGCAGCTAG	MFYNCLWKNGKFSCHKCGSGSGS*
ATGTTTGTGACGTGGTCTTTTGGGTCTGATGGTTTGATTTATAGTCACTGCGGCAGCGGCAGCGGCAGCTAG	MFVTWSFGSDGLIYSHCGSGSGS*
ATGGTTCATATTTCGTGGCCTAGGAATGCGTCTTATGCGCATAGTTGGTGCGGCAGCGGCAGCGGCAGCTAG	MVHISWPRNASYAHSWCGSGSGS*
ATGTTTGTGCTTCACTATTGGATGAATGGGGTTTTTATTATGCAGTATTGCGGCAGCGGCAGCGGCAGCTAG	MFVLHYWMNGVFIMQYCGSGSGS*
ATGTTTCTTTGTCAGCGTTTTCATGATGATATTTATGAGCTGTGGCGTTGCGGCAGCGGCAGCGGCAGCTAG	MFLCQRFHDDIYELWRCGSGSGS*
ATGAGGTATTTTGTGTGTAAGGAGTTGTTTAATGAGTGGCTGCATTATTGCGGCAGCGGCAGCGGCAGCTAG	MRYFVCKELFNEWLHYCGSGSGS*
ATGGCGTTTTATAAGTTTATTATTCATAAGTTTTATACGACGAGTTGGTGCGGCAGCGGCAGCGGCAGCTAG	MAFYKFIIHKFYTTSWCGSGSGS*
ATGTTTGTGTGTTGGTATTGGATTCATGGTTCTGTTAAGGCGTCTTCGTGCGGCAGCGGCAGCGGCAGCTAG	MFVCWYWIHGSVKASSCGSGSGS*
ATGTTTGTTTGTTTTTATTTTATTGAGGGTAAGCTTTCTAATTATAGTTGCGGCAGCGGCAGCGGCAGCTAG	MFVCFYFIEGKLSNYSCGSGSGS*
ATGTTTGTTTCGTGGATTGTGAATAAGAATGGGTGGTTTATTGCGGTGTGCGGCAGCGGCAGCGGCAGCTAG	MFVSWIVNKNGWFIAVCGSGSGS*
ATGTTTGTGACTCATACTTGGGATGATGGTCATTTTGCTTTGTTTTTGTGCGGCAGCGGCAGCGGCAGCTAG	MFVTHTWDDGHFALFLCGSGSGS*
ATGTATTATTGTTTGTATTATTTTGGGTATACTACGCCTATGTGTAGGTGCGGCAGCGGCAGCGGCAGCTAG	MYYCLYYFGYTTPMCRCGSGSGS*
ATGCTGGTTTGTCATACGTGGACGAATGGTTTGGTTAGGTTGCATTACTGCGGCAGCGGCAGCGGCAGCTAG	MLVCHTWTNGLVRLHYCGSGSGS*
ATGTTTTTGTTTCATCGGTGGGTGTCGGGTAAGCTGTATACGGATTACTGCGGCAGCGGCAGCGGCAGCTAG	MFLFHRWVSGKLYTDYCGSGSGS*
ATGAAGTCTTATAAGCTGTCTTCGTGGCCGGGCCTGGTGTAGTTGCTGTGCGGCAGCGGCAGCGGCAGCTAG	MKSYKLSSWPGLV*LLCGSGSGS*
ATGTTTGTTGAGTGGAAGTATGATAAGTCGACGGGGTTGGTTTATGCGTGCGGCAGCGGCAGCGGCAGCTAG	MFVEWKYDKSTGLVYACGSGSGS*
ATGTTTGTTGTGTGGTATTGGGAGAATGATATTATTCATTGGTAGAGCTGCGGCAGCGGCAGCGGCAGCTAG	MFVVWYWENDIIHW*SCGSGSGS*
ATGTTTGTTTGTTATTATTTTAAGGCTGGTACGCTGCATTCTTGTTGGTGCGGCAGCGGCAGCGGCAGCTAG	MFVCYYFKAGTLHSCWCGSGSGS*
ATGTTTGTTATTTTTCGTTTTGTGGCTGGTGTTCTTAAGTCTTGTTCGTGCGGCAGCGGCAGCGGCAGCTAG	MFVIFRFVAGVLKSCSCGSGSGS*
ATGTTTGTTTGTGGTCACTTTTCGGCTGGTTGTTATCGGTTGTATCGGTGCGGCAGCGGCAGCGGCAGCTAG	MFVCGHFSAGCYRLYRCGSGSGS*
ATGTTTGTTAATTTTAAGTTTATTAATGGTAAGCTTGTTTATTGTTCGTGCGGCAGCGGCAGCGGCAGCTAG	MFVNFKFINGKLVYCSCGSGSGS*
ATGTTTGTTGTTTTGTATTTTGATATGCAGAAGGTTAAGTATTATCATTGCGGCAGCGGCAGCGGCAGCTAG	MFVVLYFDMQKVKYYHCGSGSGS*
ATGTTTGTTAGTTTTATTTTTTATCGTGGTATTCTGAAGGCGGGGTTCTGCGGCAGCGGCAGCGGCAGCTAG	MFVSFIFYRGILKAGFCGSGSGS*
ATGTTTGTTGTTTTTAGGTGGGTTGGGGGTCGTCTGGATGCTAGGTATTGCGGCAGCGGCAGCGGCAGCTAG	MFVVFRWVGGRLDARYCGSGSGS*
ATGTTTTTGCGTAGTTATTGGAATGCGGGTTGGCTGGCGCTGCGTTAGTGCGGCAGCGGCAGCGGCAGCTAG	MFLRSYWNAGWLALR*CGSGSGS*
ATGTTGATTCATTTTACGTATTGTGAGTTTTTTCCTCGGGCTACGTATTGCGGCAGCGGCAGCGGCAGCTAG	MLIHFTYCEFFPRATYCGSGSGS*
ATGTTTTTGGCTTATGAGTTTTTTAATGGGCGTTTTGCGCTTTATACCTGCGGCAGCGGCAGCGGCAGCTAG	MFLAYEFFNGRFALYTCGSGSGS*
ATGTTTGTGACTTGGTATTGGAGGTTTAGTCAGTTGTCTGTGGTGAATTGCGGCAGCGGCAGCGGCAGCTAG	MFVTWYWRFSQLSVVNCGSGSGS*
ATGTTTTTGCGTCAGATTTTTAACTGGGGTGAGTATCAGGCTGTGTACTGCGGCAGCGGCAGCGGCAGCTAG	MFLRQIFNWGEYQAVYCGSGSGS*
ATGTTTATTTTGGTTCGTTGGAAGAATGGTTCGATTACTATTTATCGTTGCGGCAGCGGCAGCGGCAGCTAG	MFILVRWKNGSITIYRCGSGSGS*
ATGTTTTTGAAGTATTATTTTGTTAATGGTTTTTTTAATCTTGAGACTTGCGGCAGCGGCAGCGGCAGCTAG	MFLKYYFVNGFFNLETCGSGSGS*
ATGTTTCTGATTGCTTTTTTTAAGAATGGGCGCCTGATTCAGTCGTATTGCGGCAGCGGCAGCGGCAGCTAG	MFLIAFFKNGRLIQSYCGSGSGS*
ATGTTTGAGAAGGGTTTTTAGACTGCTCCTGGGAATATTCTTGAGTATTGCGGCAGCGGCAGCGGCAGCTAG	MFEKGF*TAPGNILEYCGSGSGS*
ATGTTTGTGTGTTGGTATTGGATTCATGGTTCTGTTAAGGCGTCTTCCTGCGGCAGCGGCAGCGGCAGCTAG	MFVCWYWIHGSVKASSCGSGSGS*
ATGTTTTATTATGGTTATTGGCGTGATTCTGTTTATCATGCTCATTACTGCGGCAGCGGCAGCGGCAGCTAG	MFYYGYWRDSVYHAHYCGSGSGS*
ATGTTTATTTGTTGGTATTTTTTGAGGAATCGTGTGCATTCGAGTCCTTGCGGCAGCGGCAGCGGCAGCTAG	MFICWYFLRNRVHSSPCGSGSGS*
ATGTTTGTTACTTTTCTGTGGTATGAGGGGTATATTCGGGGTCATTATTGCGGCAGCGGCAGCGGCAGCTAG	MFVTFLWYEGYIRGHYCGSGSGS*
ATGTTTGTTTTGCATAATACTTGGAAGGGTAGTAAGTATCGTCTTGTTTGCGGCAGCGGCAGCGGCAGCTAG	MFVLHNTWKGSKYRLVCGSGSGS*
ATGTTTTTTGTGCATTATTGGGAGTGTAATCGTTTTTTGATTCGGTACTGCGGCAGCGGCAGCGGCAGCTAG	MFFVHYWECNRFLIRYCGSGSGS*
ATGACGACTTATGGGTATTTGAATCCTCAGTGTATTTGGGTTTGGACTTGCGGCAGCGGCAGCGGCAGCTAG	MTTYGYLNPQCIWVWTCGSGSGS*
ATGTTTGTTAAGGCGCATTGGAATAATCATATTCTGACGCTGAAGTACTGCGGCAGCGGCAGCGGCAGCTAG	MFVKAHWNNHILTLKYCGSGSGS*
ATGTGTTATCATTTGGGTCCGTGGCCTTATTTGAAGTTGCGTGCTGGTTGCGGCAGCGGCAGCGGCAGCTAG	MCYHLGPWPYLKLRAGCGSGSGS*
ATGTTTATTTATTTTTATATTGATAATGGTAAGCTTCAGCATAGGTCTTGCGGCAGCGGCAGCGGCAGCTAG	MFIYFYIDNGKLQHRSCGSGSGS*
ATGTCGTTTTATATTATTTGGAATAAGTTGTATCATCAGGGTTGGAGTTGCGGCAGCGGCAGCGGCAGCTAG	MSFYIIWNKLYHQGWSCGSGSGS*
ATGTCGGTTTGGGGGCGGTTTAATCCGGCGGGGATTCTGTCGTCGCATTGCGGCAGCGGCAGCGGCAGCTAG	MSVWGRFNPAGILSSHCGSGSGS*
ATGTTTTTGTGTACGAAGTGGAATTATGGTCGTTGGTATCTGTTTTATTGCGGCAGCGGCAGCGGCAGCTAG	MFLCTKWNYGRWYLFYCGSGSGS*
ATGGTTGTTATTACTTGGCATGGTTGTTATCGTTGTCTTATGAAGTACTGCGGCAGCGGCAGCGGCAGCTAG	MVVITWHGCYRCLMKYCGSGSGS*
ATGTTTGTGGAGTGGTTTTGGTTTAATAATCGGTTGGTGGCGCAGTATTGCGGCAGCGGCAGCGGCAGCTAG	MFVEWFWFNNRLVAQYCGSGSGS*
ATGGTTAGGTTGGATTGGACTATTAGGGGTCTGACTACTCGTTGGGAGTGCGGCAGCGGCAGCGGCAGCTAG	MVRLDWTIRGLTTRWECGSGSGS*
ATGCGTTCTAAGCGGACGTATTGTTGTTTTTATACTATTCAGGTGTGCTGCGGCAGCGGCAGCGGCAGCTAG	MRSKRTYCCFYTIQVCCGSGSGS*
ATGGGGAGTGCTAGTTCTTTTGTTGTGTGGTCTATTCAGAATATTGGGTGCGGCAGCGGCAGCGGCAGCTAG	MGSASSFVVWSIQNIGCGSGSGS*
ATGTTTTTGTATTTTTCGTTTGATAATACCCGTTTCTCCCACCGTTTTTGCGGCAGCGACAGCGGCAGCTAG	MFLYFSFDNTRFSHRFCGSDSGS*
ATGAGGCTTTGTTATTTTTGGCATGAGGGGACTGTTAGGATTCTGGGTTGCGGCAGCGGCAGCGGCAGCTAG	MRLCYFWHEGTVRILGCGSGSGS*
ATGTTTCTGAGGTATGTGTGGCTGTCGGATAAGTTGCAGATGCTTTATTGCGGCAGCGGCAGCGGCAGCTAG	MFLRYVWLSDKLQMLYCGSGSGS*
ATGCCTGTTTGTAGTGTGTGGCATGATACGGTGCTTTTTCTTTATCTTTGCGGCAGCGGCAGCGGCAGCTAG	MPVCSVWHDTVLFLYLCGSGSGS*
ATGGTGGCGTTTTTTTCGGCTGGTTTTCTTAATTATGGTCCTACGTGGTGCGGCAGCGGCAGCGGCAGCTAG	MVAFFSAGFLNYGPTWCGSGSGS*
ATGTTTGTGGAGTGGTTTTGGTTTAATAATCGGTTGGTGGCGCAGTCCTGCGGCAGCGGCAGCGGCAGCTAG	MFVEWFWFNNRLVAQSCGSGSGS*
ATGTTTGTGCTTAATAGGTGGACTAATGGTAGGATTCAGCTGTATTATTGCGGCAGCGGCAGCGGCAGCTAG	MFVLNRWTNGRIQLYYCGSGSGS*
ATGTTTCTTTGTCAGCGTTTTCATGATGATATTTATGAGCTGTGGCGTTGCGGCAGCGGCAGCGGCAGCTAG	MFLCQRFHDDIYELWRCGSGSGS*
ATGTTTTTGCATGAGTATTGGCTTAATGGTCGTTGGTATTTGTTGATTTGCGGCAGCGGCAGCGGCAGCTAG	MFLHEYWLNGRWYLLICGSGSGS*
ATGTTTTTGTTTCATCGTTGTGTTTTGGGGCAGCTGTATACGGATTATTGCGGCAGCGGCAGCGGCAGCTAG	MFLFHRCVLGQLYTDYCGSGSGS*
ATGTTTGTGCTTTGGCGTTTTCATAATAGTTTGTTGTATGCTTTTCGCTGCGGCAGCGGCAGCGGCAGCTAG	MFVLWRFHNSLLYAFRCGSGSGS*
ATGTTTCTGTGTTATGAGATTACGGATTGTAAGTATTCGTCTTGGTATTGCGGCAGCGGCAGCGGCAGCTAG	MFLCYEITDCKYSSWYCGSGSGS*
ATGTTTGTTAGGTATTATTGGACGCTTGGTCGGATTCAGTTGGCTTACTGCGGCAGCGGCAGCGGCAGCTAG	MFVRYYWTLGRIQLAYCGSGSGS*
ATGTTTGTGTTTTGGTTTTTTAAGAATCATATTTTGTAGAGTATTTACTGCGGCAGCGGCAGCGGCAGCTAG	MFVFWFFKNHIL*SIYCGSGSGS*
ATGTTTATTAATCATGCGTGGAATTATGGTTCGTTGAGTATTCTGTACTGCGGCAGCGGCAGCGGCAGCTAG	MFINHAWNYGSLSILYCGSGSGS*
ATGTTTGTTTGTTTTTATTTTATTGAGGGTAAGCTTTCTAATTATAGGTGCGGCAGCGGCAGCGGCAGCTAG	MFVCFYFIEGKLSNYRCGSGSGS*
ATGTTTGTGCGGAGTTTTTGGATTGATGAGACTTATGTGATTTGTTATTGCGGCAGCGGCAGCGGCAGCTAG	MFVRSFWIDETYVICYCGSGSGS*
ATGTTTGTTATTTTTCGTTTTGTGGCTGGTGTTCTTAAGTCTTGTTCGTGCGGCAGCGGCAGCGGCAGCTAG	MFVIFRFVAGVLKSCSCGSGSGS*
ATGTTTTTGATTCAGTATTTTGATAAGGATCGGTTTCGTGCGATTTATTGCGGCAGCGGCAGCGGCAGCTAG	MFLIQYFDKDRFRAIYCGSGSGS*
ATGATTGTGCGTTTGTAGTGGTCTCATCAGTGTTTGTATTATAGGTAGTGCGGCAGCGGCAGCGGCAGCTAG	MIVRL*WSHQCLYYR*CGSGSGS*
ATGTGTATTAAGTTTTATTTTGAGATTGGTAGGTTGAAGGCAACGTATTGCGGCAGCGGCAGCGGCAGCTAG	MCIKFYFEIGRLKATYCGSGSGS*
ATGTTTGTTTGTTTTAAGTTTTACAATCAAAGGCTTTTTTCGTCGTATTGCGGCAGCGGCAGCGGCAGCTAG	MFVCFKFYNQRLFSSYCGSGSGS*
ATGTTTGTTTGTTTTAAGTTTTATAATCAGAGGCTTTTTTCGTCGTATTGCGGCAGCGGCAGCGGCAGCTAG	MFVCFKFYNQRLFSSYCGSGSGS*
ATGTTTTTGTGTCAGGAGTTTAAGGCTAGGATTTATTATGCAAGTTATTGCGGCAGCGGCAGCGGCAGCTAG	MFLCQEFKARIYYASYCGSGSGS*
ATGTTTATCCAGGAGTATTGGTATCAGGTGCGTTATTCTTTGATTTATTGCGGCAGCGGCAGCGGCAGCTAG	MFIQEYWYQVRYSLIYCGSGSGS*
ATGTTTGTGTGTTGGTATTGGATTCATGGTTCTGTTAAGGCGTCTTCGTGCGGCAGCGGCAGCGGCAGCTAG	MFVCWYWIHGSVKASSCGSGSGS*
ATGTTTGCTAAGGTTTTGTGGAATAATGGTAATTTTGAGCTGATTTATTGCGGCAGCGGCAGCGGCAGCTAG	MFAKVLWNNGNFELIYCGSGSGS*
ATGTTTGTTAAGGCTCATTGGAATAATCATATTCTGACGCTGAAGTATTGCGGCAGCGGCAGCGGCAGCTAG	MFVKAHWNNHILTLKYCGSGSGS*
ATGGGTATGGTTGAGTAGAATACGCTTGATACTACTCAGCTGGAGTACTGCGGCAGCGGCAGCGGCAGCTAG	MGMVE*NTLDTTQLEYCGSGSGS*
ATGTTTGTGAATTGGTATTGGCATGGTGGGAAGCTTTTTTATAGGTATTGCGGCAGCGGCAGCGGCAGCTAG	MFVNWYWHGGKLFYRYCGSGSGS*
ATGGAGAATAAGCCTTATACTCCGCTTATTCAGTGGATTATTTGTTGTTGCGGCAGCGGTAGCGGCAGCTAG	MENKPYTPLIQWIICCCGSGSGS*
ATGACTTATTATGTGCTTCTGCAGAGGTGGCCTCCTGTTTGGGCGCCTTGCGGCAGCGGCAGCGGCAGCTAG	MTYYVLLQRWPPVWAPCGSGSGS*
ATGTTTGTTTGTTTTTATTTTATTGAGGGTAAGCTTTCTAATTATAGTTGCGGCAGCGGCAGCGGCAGCTAG	MFVCFYFIEGKLSNYSCGSGSGS*
ATGTTTTTTTATGGGTATTGGAGGTTGGGTCGTTATTATGGGCTGTGTTGCGGCAGCGGCAGCGGCAGCTAG	MFFYGYWRLGRYYGLCCGSGSGS*
ATGTTTTGTTATTGGCATTTTAATGATCGTGGGTATTGTTATCCGATTTGCGGCAGCGGCAGCGGCAGCTAG	MFCYWHFNDRGYCYPICGSGSGS*
ATGTTTGTGCGGTGGTATTTTCTGCCGGATGGGAAGGTGTATTCGACGTGCGGCAGCGGCAGCGGCAGCTAG	MFVRWYFLPDGKVYSTCGSGSGS*
ATGACTCTGTATCGGCTTACGGGGTGGCCGGCTCTTGCGCTGTGTCGGTGCGGCAGCGGCAGCGGCAGCTAG	MTLYRLTGWPALALCRCGSGSGS*
ATGATTGAGCTTGTTTATTCGCCTCTTCGTATAGTTGATGCGAGGTGGTGCGGCAGCGGCAGCGGCAGCTAG	MIELVYSPLRIVDARWCGSGSGS*
ATGATGTTGAAGCCTAATCCGTATCTGCATCTTTTGACTACTAAGCCCTGCGGCAGCGGCAGCGGCAGCTAG	MMLKPNPYLHLLTTKPCGSGSGS*
ATGTTTTTTAAGGAGATGTATGAGTTTGGCTATTATGTTGCTTGTTTTTGCGGCAGCGGCAGCGGCAGCTAG	MFFKEMYEFGYYVACFCGSGSGS*
ATGGCTTTGGTTTTGATTTGGTCGGGTCATACGCTTGTTGTTCGTTGGTGCGGCAGCGGCAGCGGCAGCTAG	MALVLIWSGHTLVVRWCGSGSGS*
ATGTTTTTGATTCAGTATTTTGATAAGGATCGGTTTCGTGCGATTTATTGCGGCAGCGGCAGCGGCAGCTAG	MFLIQYFDKDRFRAIYCGSGSGS*
ATGTTTGTTGTGGTTCGTTGGTTGGATGGGCATGTTAAGCTGGTGCTTTGCGGCAGCGGCAGCGGCAGCTAG	MFVVVRWLDGHVKLVLCGSGSGS*
ATGGCTGTGTGGTTTATTTTGAATTATACTGACCTTTTTCCTTATTCTTGCGGCAGCGGCAGCGGCAGCTAG	MAVWFILNYTDLFPYSCGSGSGS*
ATGTTTGTTTGTTTTAAGTTTTATAATCAGAGGCTTTTTTCGTCGTATTGCGGCAGCGGCAGCGGCAGCTAG	MFVCFKFYNQRLFSSYCGSGSGS*
ATGTTTGTTGATTGGTATTGGTGTAATGGTACTTTGTTTTATAATATTTGCGGCAGCGGCAGCGGCAGCTAG	MFVDWYWCNGTLFYNICGSGSGS*
ATGTTTGTGTGTTGGTATTGGATTCATGGTTCTGTTAAGGCGTCTTCGTGCGGTAGCGGCAGCGGCAGCTAG	MFVCWYWIHGSVKASSCGSGSGS*
ATGGTTTATGCGCGTAAGGATCTTACGAAGTTTGTTTCTTGGCATTTCTGCGGCAGCGGCAGCGGCAGCTAG	MVYARKDLTKFVSWHFCGSGSGS*
ATGCGTTATCATTTGGGTCCGTGGCCTTATTTGAAGTTGCGTGCTGGTTGCGGCAGCGGCAGCGGCAGCTAG	MRYHLGPWPYLKLRAGCGSGSGS*
ATGTTTGTTTGTCTGAATTTTTGGCAGGATAGTCGTTATGTTTTGATCTGCGGCAGCGGCAGCGGCAGCTAG	MFVCLNFWQDSRYVLICGSGSGS*
ATGTTTGTGAGGTTTTGGTTTGATCCTGTTTCTACTAAGCTTCGTTCCTGCGGCAGCGGCAGCGGCAGCTAG	MFVRFWFDPVSTKLRSCGSGSGS*
ATGTTTTATTATTATACGTTTACTAATGGGAATTATGTGGCGTGGCTTTGCGGCAGCGGCAGCGGCAGCTAG	MFYYYTFTNGNYVAWLCGSGSGS*
ATGTTTTTGTGTTATCGGTTTATTGATGGTCGTTTGTTTATTTTGTATTGCGGCAGCGGCAGCGGCAGCTAG	MFLCYRFIDGRLFILYCGSGSGS*
ATGTGTATTAAGTTTTATTTTGAGATTGGTAGGTTGAAGGCAACGTATTGCGGCAGCGGCAGCGGCAGCTAG	MCIKFYFEIGRLKATYCGSGSGS*
ATGTTTGTTTGGTGGCGGTTTAATCCGGCTGGGATTCTGTCTACGTATTGCGGCAGCGGCAGCGGCAGCTAG	MFVWWRFNPAGILSTYCGSGSGS*
ATGTTTCTTTAGCTTTATTGGCCGGGTTGTCATGTTTATTGGCGTTACTGCGGCAGCGGCAGCGGCAGCTAG	MFL*LYWPGCHVYWRYCGSGSGS*
ATGTTTGTGAGTTGGTATTGGATTCATGGTTCTGTTAAGGCGCCTTCGTGCGGCAGCGGCAGCGGCAGCTAG	MFVSWYWIHGSVKAPSCGSGSGS*
ATGTTTGTGACTTGGACTTTTATTAATGGTAAGTTGAGGTCGCTTTCGTGCGGCAGCGGCAGCTGCAGCTAG	MFVTWTFINGKLRSLSCGSGSCS*
ATGTTTGTTTGTTTTAGGTTTTATACTCAGAGGCTTTTTTCGTCGTACTGCGGCAGCGGCAGCGGCAGCTAG	MFVCFRFYTQRLFSSYCGSGSGS*
ATGATTCCGAATTGGTGGATGAGTGAGTGGCCTCAGCTTGAGCTTCGCTGCGGCAGCGGCAGCGGCAGCTAG	MIPNWWMSEWPQLELRCGSGSGS*
ATGTGTAGGTATGTTTGGAGGCAGTGGTCTCATCCGCCTCAGTGGATTTGCGGCAGCGGCAGCGGCAGCTAG	MCRYVWRQWSHPPQWICGSGSGS*
ATGTTTGAGTTTGGTTTTTTTAAGAATCCTATTTCGAAGCGTTTGTGCTGCGGCAGCGGCAGCGGCAGCTAG	MFEFGFFKNPISKRLCCGSGSGS*
ATGTTTGGGACTCATACTTGGGATGATGGTCATTTTGCTTTGTTTTTGTGCGGCAGCGGCAGCGGCAGCTAG	MFGTHTWDDGHFALFLCGSGSGS*
ATGCCTGTTTGTCATCGTGGGTTTAATCATTGGTATGTGGCGCATGATTGCGGCAGCGGCAGCGGCAGCTAG	MPVCHRGFNHWYVAHDCGSGSGS*
ATGCGTGATTATTGGATTTATACTTTTCGTTTGAAGCTTTTGTCTAGGTGCGGCAGCGGCAGCGGCAGCTAG	MRDYWIYTFRLKLLSRCGSGSGS*
ATGATTATTTTTAATTGGAATTGGGATGCGGCGGAAGTTTTTCGTTTTTGCGGCAGCGGCAGCGGCAGCTAG	MIIFNWNWDAAEVFRFCGSGSGS*
ATGTTTTTTTTTTGGGATTGGGATACTGGGACTCTTTGTTATACTAAGTGCGGCAGCGGCAGCGGCAGCTAG	MFFFWDWDTGTLCYTKCGSGSGS*
ATGTTTGTTACTTGTCGTCTTTTTTTGAATATTTTGTTTTCGAATCTTTGCGGCAGCGGCAGCGGCAGCTAG	MFVTCRLFLNILFSNLCGSGSGS*
ATGACGCATTTTGTTAGTTGGTATTGGAAGTTGGGTACTTTGTATGCGTGCGGCAGCGGCAGCGGCAGCTAG	MTHFVSWYWKLGTLYACGSGSGS*
ATGTTTGTTGCGTGGTATTTTCGTCATGGTTTGCTGTCTGTGGCGTGGTGCGGCAGCGGCAGCGGCAGCTAG	MFVAWYFRHGLLSVAWCGSGSGS*
ATGAGTTATTTTATTTGGGCTTATTTGCAGACTGAGCCTTTTTTTGTCTGCGGCAGCGGCAGCGGCAGCTAG	MSYFIWAYLQTEPFFVCGSGSGS*
ATGTTTTTGTGTTATCGGTTTATTGATGGTCGTTTGTTTATTCTGTATTGCGGCAGCGGCAGCGGCAGCTAG	MFLCYRFIDGRLFILYCGSGSGS*
ATGTTTATTTGTTGGTATTTTTTGAGGAATCGTGTGCATTCGAGTCCTTGCGGCAGCGGCAGCGGCAGCTAG	MFICWYFLRNRVHSSPCGSGSGS*
ATGTTTATTACGCAGTATTGGAAGCAGAATGTTTTTATGATTAGGTATTGCGGCAGCGGCAGCGGCAGCTAG	MFITQYWKQNVFMIRYCGSGSGS*
ATGTTTCTTAAGAGGTTTTGGCGTAAGTGTCAGCTGTTTCCGAAGTGGGGCGGCAGCGGCAGCGGCAGCTAG	MFLKRFWRKCQLFPKWGGSGSGS*
ATGTTTGTTTGTTTTTATTTTATTGAGGGTAAGCTTTCTAATTATAGCTGCGGCAGCGGCAGCGGCAGCTAG	MFVCFYFIEGKLSNYSCGSGSGS*
ATGTTTGTTAGGTATTATTGGACGCTTGGTCGGATTCAGTTGGCTTATTGCGGCAGCGGCAGCGGCAGCTAG	MFVRYYWTLGRIQLAYCGSGSGS*
ATGAGGCATAATAATGTGTATATTCCTCCTGGTAATTGTCATTGTGTTTGCGGCAGCGGCAGCGGCAGCTAG	MRHNNVYIPPGNCHCVCGSGSGS*
ATGTTTATTGTTTGGTTTTTTCGTAATGGTAAGGTGCGGAGTGCTAAGTGCGGCAGCGGCAGCGGCAGCTAG	MFIVWFFRNGKVRSAKCGSGSGS*
ATGTTTATTAAGTATCTTTGGGATAATGGTTCGTTTCTGCTGGTGTTTTGCGGCAGCGGCAGCGGCAGCTAG	MFIKYLWDNGSFLLVFCGSGSGS*
ATGACTTGTCGTTTTCAGTTTAATTGGTATTCGCCGACGACGTGGATTTGCGGCAGCGGCAGCGGCAGCTAG	MTCRFQFNWYSPTTWICGSGSGS*
ATGTTTTTTAGGGGGGATTGGAATGAGGAGCGGCTTATTCGTATTGTTTGCGGCAGCGGCAGCGGCAGCTAG	MFFRGDWNEERLIRIVCGSGSGS*
ATGTTTAAGGGGAGGAGTTATTTTGGGGCTTCGTTTTATTTGGTGGCGTGCGGCAGCGGCAGCGGCAGCTAG	MFKGRSYFGASFYLVACGSGSGS*
ATGTTTCTGAAGAGTACTTGGGTGAAGGGGCGTTATGTGATTTGGTATTGCGGCAGCGGCAGCGGCAGCTAG	MFLKSTWVKGRYVIWYCGSGSGS*
ATGAGTTATTTTATTTGGGCGAATTTTCAGACTGAGCCTTATTTTGTTTGCGGCAGCGGCAGCGGCAGCTAG	MSYFIWANFQTEPYFVCGSGSGS*
ATGACTTATTATGTGCTTCTGCAGAGGTGGCCTCCTGTTTGGGCGCCCTGCGGCAGCGGCAGCGGCAGCTAG	MTYYVLLQRWPPVWAPCGSGSGS*
ATGTTTGTGATTTGGTTTTTTCGGAATCAGAAGGCGTTGAGTCATCGGTGCGGCAGCGGCAGCGGCAGCTAG	MFVIWFFRNQKALSHRCGSGSGS*
ATGAGTTATTTTATTTGGGCGAATTTTCAGACTGAGCCTTATTTTGTTTGCGGCAGCGGCAGCGGCAGCTAG	MSYFIWANFQTEPYFVCGSGSGS*
ATGATTTGGGCGGATTCGTTTAGTTTGTGGCAGATTAATTCTAAGCGGTGCGGCAGCGGCAGCGGCAGCTAG	MIWADSFSLWQINSKRCGSGSGS*
ATGTTTGTTAGGTTTATTTGGGAGCATGATAAGGTTATTGCTATTAGCTGCGGCAGCGGCAGCGGCAGCTAG	MFVRFIWEHDKVIAISCGSGSGS*
ATGTTTTTGTTTCATCGGTGGGCGTCGGGTAAGCTGTATCCGGATTATTGCGGCAGCGGCAGCGGCAGCTAG	MFLFHRWASGKLYPDYCGSGSGS*
ATGCTTGTTTGTTTTTATTTTCTTGAGGGTAAACTTTCTAATCATAGCTGCGGCAGCGGCAGCGGCAGCTAG	MLVCFYFLEGKLSNHSCGSGSGS*
ATGTTTTTGGTTAATAAGTGGAATCCGGATGGTTTTTATTTGCTGTATTGCGGCAGCGGCAGCGGCAGCTAG	MFLVNKWNPDGFYLLYCGSGSGS*
ATGTTTGTTGTGGTTCGTTGGTCGGATGGGCATGTTAAGCTGGTGCTTTGCGGCAGCGGCAGCGGCAGCTAG	MFVVVRWSDGHVKLVLCGSGSGS*
ATGTTTTTGTGTACGAAGTGGAATTATGGTCGTTGGTATCTGTTTTACTGCGGCAGCGGCAGCGGCAGCTAG	MFLCTKWNYGRWYLFYCGSGSGS*
ATGTTTTTTAAGTATTGGTTTTCTAATTATAAGTTTCGTACGAAATACTGCGGCAGCGGCAGCGGCAGCTAG	MFFKYWFSNYKFRTKYCGSGSGS*
ATGTATGTGACTTGGTTTCGGGAGGGGGTGATTAATGCTCGGTGGGCTTGCGGCAGCGGCAGCGGCAGCTAG	MYVTWFREGVINARWACGSGSGS*
ATGTTTTTGTTTCATGTTTGGTCGTCGGGTCAGTTTTTGCTTGCTTAGTGCGGCAGCGGCAGCGGCAGCTAG	MFLFHVWSSGQFLLA*CGSGSGS*
ATGATTTCGAAGTTTTGGGGTGATGGTAAATTGCTGCATTGGTATGGGTGCGGCAGCGGCAGCGGCAGCTAG	MISKFWGDGKLLHWYGCGSGSGS*
ATGTTTGTTTGTTTTAAGTTTTATAATCAGAGGCTTTTTTCGTCGTATTGCGGCAGCGGCAGCGGCAGCTAG	MFVCFKFYNQRLFSSYCGSGSGS*
ATGAAGTGGTATCAGAGTTGGATTAGTGGTTATAAGTCGGGGTTTGTCTGCGGCAGCGGCAGCGGCAGCTAG	MKWYQSWISGYKSGFVCGSGSGS*
ATGTTTTTGATTCAGTATTTTGATAAGGATCGGTTTCGTGCGATTTACTGCGGCAGCGGCAGCGGCAGCTAG	MFLIQYFDKDRFRAIYCGSGSGS*
ATGTTTGTTTGTTTTTATTTTATTGAGGGTAAGCTTTCTAATTATAGCTGCGGCAGCGGCAGCGGCAGCTAG	MFVCFYFIEGKLSNYSCGSGSGS*
ATGTGTCTTTATGGTATTACGCATTTTTATTTTGGGGCTTTTTTTGGGTGCGGCAGCGGCAGCGGCAGCTAG	MCLYGITHFYFGAFFGCGSGSGS*
ATGTTTGTTACGTGGACTTGGGATGATTGGAAGGTTTTTCCTACTCAGTGCGGCAGCGGCAGCGGCAGCTAG	MFVTWTWDDWKVFPTQCGSGSGS*
ATGACTTGTCGTTTTCAGTTTAATTGGTATTCACCGACGACGTGGATTTGCGGCAGCGGCAGCGGCAGCTAG	MTCRFQFNWYSPTTWICGSGSGS*
ATGTTTGTTTGGTTTAAGTTTTCTAATCAGAGGCTTTTTTCGTTGTATTGCGGCAGCGGCAGCGGCAGCTAG	MFVWFKFSNQRLFSLYCGSGSGS*
ATGTTTGTGTTGTTTTATATTAAGCATGGGCTTGTTGCGTATCGTTATTGCGGCAGCGGCAGCGGCAGCTAG	MFVLFYIKHGLVAYRYCGSGSGS*
ATGCGTTATCATTTGGGTCCGTGGCCTTATTTGAAGTTGCGTGCTGGTTGCGGCAGCGGCAGCGGCAGCTAG	MRYHLGPWPYLKLRAGCGSGSGS*
ATGTTTCTTGTGTATCTGTGGACGCATGGTCAGTATACGCTGGCTTATTGCGGCAGCGGCAGCGGCAGCTAG	MFLVYLWTHGQYTLAYCGSGSGS*
ATGGTGTTCCAGATTTGGTGGAAGGTTCATTATAAGCCGGGTTGGATCTGCGGCAGCGGCAGCGGCAGCTAG	MVFQIWWKVHYKPGWICGSGSGS*
ATGTTTGTTAGGTATTATTGGACGCTTGGTCGGATTCAGTTGGCTTATTACGGCAGCGGCAGCGGCAGCTAG	MFVRYYWTLGRIQLAYYGSGSGS*
ATGTTTTTGTGTACGAAGTGGAATTATGGTCGCTGGTATCTGTTCTACTGCGGCAGCGGCAGCGGCAGCTAG	MFLCTKWNYGRWYLFYCGSGSGS*
ATGTTTCTGTTCCATTCGTGGTCGAAGGGTTCGTTTCGGATTCTGTGGTGCGGCAGCGGCAGCGGCAGCTAG	MFLFHSWSKGSFRILWCGSGSGS*
ATGTTTTATTATGGTTATAGGCGTGATTCTGTTTATCATGCTCATTACTGCGGCAGCGGCAGCGGCAGCTAG	MFYYGYRRDSVYHAHYCGSGSGS*
ATGGATTTTTATAATTCTTGGTTTATTGCTGGTCGGTTTTATTCGAATTGCGGCAGCGGCAGCGGCAGCTAG	MDFYNSWFIAGRFYSNCGSGSGS*
ATGTTTGTTTGTTTTAAGTTTTATAATCAGAGGCTTTTTTCGTCGTATTGCGGCAGCGGCAGCGGCAGCTAG	MFVCFKFYNQRLFSSYCGSGSGS*
ATGTTTATTCAGGAGTATTGGTATCAGGAGCGTTATTCTTTGATTTATTGCGGCAGCGGCAGCGGCAGCTAG	MFIQEYWYQERYSLIYCGSGSGS*
ATGTTTGTTACGTGGCGTTTTGTTGATAATATTCTGTTTTCGAATCGTTGCGGCAGCGGCAGCGGCAGCTAG	MFVTWRFVDNILFSNRCGSGSGS*
ATGTTTCTTTGTCAGCGTTTTCATGATGATATTTATGAGCTGTGGCGTTGCGGCAGCGGCAGCGGCAGCTAG	MFLCQRFHDDIYELWRCGSGSGS*
ATGTTTTTTAAGTATTGGTTTTCTAATTATAAGTTTCGTACGAAGTATTGCGGCAGCGGCAGCGGCAGCTAG	MFFKYWFSNYKFRTKYCGSGSGS*
ATGTTTTTGTGTGCTTTTTGGTATCAGACGAGGTATACTATTGAGTTGTGCGGCAGCGGCAGCGGCAGCTAG	MFLCAFWYQTRYTIELCGSGSGS*
ATGTTTGTTAAGTGGTTTTGGCGTAAGGGTCAGCTGTTTCCTAAGTGGTGCGGCAGCGGCAGCGGCAGCTAG	MFVKWFWRKGQLFPKWCGSGSGS*
ATGACGGCGTTTGGTTATATTGATGTGAATCTGCAGTGGGTTTGGAGGTGCGGCAGCGGCAGCGGCAGCTAG	MTAFGYIDVNLQWVWRCGSGSGS*
ATGCATGTTTGGAAGCTCACTCCTTGGCCTTCGTTGACGTTGTATCATTGCGGCAGCGGCAGCGGCAGCTAG	MHVWKLTPWPSLTLYHCGSGSGS*
ATGTTTGTGACGCGGATTTTTGGGTCTGATCGTTTGATTTATAGTCACTGCGGCAGCGGCAGCGGCAGCTAG	MFVTRIFGSDRLIYSHCGSGSGS*
ATGTTTGTGAAGGGTTTTTGGACTGCTCGTGGGTATATTCTTGAGTACTGCGGCAGCGGCAGCGGCAGCTAG	MFVKGFWTARGYILEYCGSGSGS*
ATGTTTGTTTGTACGAGTTGGGCTTTGTTTACGTTTCGTGCTTATTATTGCGGCAGCGGCAGCGGCAGCTAG	MFVCTSWALFTFRAYYCGSGSGS*
ATGATTGTTTTTTGGTGGCCGCGTGATGGTGTTTTTAAGCATTTGTGGTGCGGCAGCGGCAGCGGCAGCTAG	MIVFWWPRDGVFKHLWCGSGSGS*
ATGTTTGTGTGTTCTACGTGGAATGATGGGCGTTATAGGCTCCTTTTTTGCGGCAGCGGCAGCGGCAGCTAG	MFVCSTWNDGRYRLLFCGSGSGS*
ATGTTTATTTATTTTTACATTGATAATGGTAGGTTTCAGCATAGGTCCTGCGGCAGCGGCAGCGGCAGCTAG	MFIYFYIDNGRFQHRSCGSGSGS*
ATGTTTGTGTCGTGGAAGTGGTATGATGGTTGGCTTCTGGTTGAGCAGTGCGGCAGCGGCAGCGGCAGCTAG	MFVSWKWYDGWLLVEQCGSGSGS*
ATGAATTTTTATGGTTCTTGGCGGAGTTTGCTTTCGAATAGTTATAACTGCGGCAGCGGCAGCGGCAGCTAG	MNFYGSWRSLLSNSYNCGSGSGS*
ATGGATGCTTGGACTCAGTATAATTGTACGTATACGAGGAGTAATTGTTGCGGCAGCGGCAGCGGCAGCTAG	MDAWTQYNCTYTRSNCCGSGSGS*
ATGTTTTTGTTTCATCGGTGGGTGTCGGGTAAGCTGTATACGGATTATTGCGGCAGCGGCAGCGGCAGCTAG	MFLFHRWVSGKLYTDYCGSGSGS*
ATGTTTGTGAATTGGTATTGGCATGGTGAGAAGCTTTTTTATAGGTATTGCGGCAGCGGCAGCGGCAGCTAG	MFVNWYWHGEKLFYRYCGSGSGS*
ATGTTTCTGTATCAGACTTGGCATGCGCAGAAGATTATTTTGACTTATTGCGGCAGCGGCAGCGGCAGCTAG	MFLYQTWHAQKIILTYCGSGSGS*
ATGTTTGTGAAGGGTTTTTGGACTGCTCGTGGGTATATTCTTGAGTAGTGCGGCAGCGGCAGCGGCAGCTAG	MFVKGFWTARGYILE*CGSGSGS*
ATGTTTCTGAATGCTAAGTGGCTTGAGGGGACGTATTCGATTGAGTACTGCGGCAGCGGCAGCGGCAGCTAG	MFLNAKWLEGTYSIEYCGSGSGS*
ATGTTTGTTAAGCAGTATTGGTTGGAGGGTTATTTTACTGCTGTGTATTGCGGCAGCGGCAGCGGCAGCTAG	MFVKQYWLEGYFTAVYCGSGSGS*
ATGAGTTATTTTATTTGGGCGAATTTTCAGACTGAGCCTTATTTTGTCTGCGGCAGCGGCAGCGGCAGCTAG	MSYFIWANFQTEPYFVCGSGSGS*
ATGTTTCTTTGTCAGCGGTTTCATGATGATATTTATGAGCTGTGGCGGTGCGGCAGCGGCAACGGCAGCTAG	MFLCQRFHDDIYELWRCGSGNGS*
ATGTTTGTGACTTGGACTTTTATTAATGGTAAGTTGAGGTCGCTTTCGTGCGGCAGCGGCAGCGGCAGCTAG	MFVTWTFINGKLRSLSCGSGSGS*
ATGTTTGTTTATTGGAGTTTTGCTGAGTCGATTGCTTATTTTCATTATTGCGGCAGCGGCAGCGGCAGCTAG	MFVYWSFAESIAYFHYCGSGSGS*
ATGTTTGTTATTTTTTATTTTCAGGATCGTGAGCTGAAGTGGACGTCCTGCGGCAGCGGCAGCGGCAGCTAG	MFVIFYFQDRELKWTSCGSGSGS*
ATGAATGAGTGGCATGGTCCGATTCCTGTGACGTATAGTTTTCGTTGGTGCGGCAGCGGCAGCGGCAGCTAG	MNEWHGPIPVTYSFRWCGSGSGS*
ATGTTTGTTCAGTGGCTTTTTAAGTTTGGTCGTCTGGAGTGGCAGTATTGCGGCAGCGGCAGCGGCAGCTAG	MFVQWLFKFGRLEWQYCGSGSGS*
ATGTTTGTGCTTAATAGGTGGACTAATGGTAGGATTCAGCTGTATTATTGCGGCAGCGGCAGCGGCAGCTAG	MFVLNRWTNGRIQLYYCGSGSGS*
ATGGTTCATGCGAGTCCTTGGCCGGCGATTCTGCTTTGGCGTACTACTTGCGGCAGCGGCAGCGGCAGCTAG	MVHASPWPAILLWRTTCGSGSGS*
ATGTTTGTGCATTAGGATTGGCTTAATGGTCGTTTGTATTTGTTTATGTGCGGCAGCGGCAGCGGCAGCTAG	MFVH*DWLNGRLYLFMCGSGSGS*
ATGTTTTTGTGTAGTGCGTGGTATAATTGGCGGCTGCGGCTTGTTTATTGCGGCAGCGGCAGCGGCAGCTAG	MFLCSAWYNWRLRLVYCGSGSGS*
ATGTGGTTGTGTTCTACTTGGATTTATGATCGTTATAATCTGCATCATTGCGGCAGCGGCAGCGGCAGCTAG	MWLCSTWIYDRYNLHHCGSGSGS*
ATGCATGTTTGGAAGCTTACTCCTTGGCCTTCGTTGACGTTGTATCATTGCGGCAGCGGCAGCGGCAGCTAG	MHVWKLTPWPSLTLYHCGSGSGS*
ATGCATGTTTGGAAGCTTACTCCTTGGCCTTCGTTGACGTTGTATCATTGCGGCAGCGGCAGCGGCAGCTAG	MHVWKLTPWPSLTLYHCGSGSGS*
ATGTTTATTATTCATGCGTGGATTAATTCTCGTCTGCAGATTCTGTATTGCGGCAGCGGCAGCGGCAGCTAG	MFIIHAWINSRLQILYCGSGSGS*
ATGTTTGTTACTTGGTCTTGGAATAATGGGTTGGTGCGTGGTAGTTATTGCGGCAGCGGCAGCGGCAGCTAG	MFVTWSWNNGLVRGSYCGSGSGS*
ATGGCTTTTTGGATTCGTTGGACGAATCATTATAGGTCGGGGTTTACGTGCGGCAGCGGCAGCGGCAGCTAG	MAFWIRWTNHYRSGFTCGSGSGS*
ATGTTTTTTAAGGATAAGTTTGAGAATGGTGTTTATGTTGCTTGTTTTTGCGGCAGCGGCAGCGGCAGCTAG	MFFKDKFENGVYVACFCGSGSGS*
ATGTTTGTGGAGTGGTTTTGGTTTAATAATCGGTTGGTGGCGCAGTCCTGCGGCAGCGGCAGCGGCAGCTAG	MFVEWFWFNNRLVAQSCGSGSGS*
ATGTTTGTTAAGCAGTATTGGTTGGAGGGTTATTTTGCTGCTGTGTACTGCGGCAGCGGCAGCGGCAGCTAG	MFVKQYWLEGYFAAVYCGSGSGS*
ATGTTTTTGAATGTTGTTTGGAAGTCGGGTACGCTGACTATTTTTTATTGCGGCAGCGGCAGCGGCAGCTAG	MFLNVVWKSGTLTIFYCGSGSGS*
ATGTTTGTTGTTTTTTATTTTGATACGCAGAAAGTTAAGTATTATCATTGCGGCAGCGGCAGCGGCAGCTAG	MFVVFYFDTQKVKYYHCGSGSGS*
ATGATTAGTGCGATGCATTTTCAGTCGTAGACTGTTACTTCTGCTACGTGCGGCAGCGGCAGCGGCAGCTAG	MISAMHFQS*TVTSATCGSGSGS*
ATGTTTTTGTGTTATCGGTTTATTGATGGTCGTTTGTTTATTTTGTATTGCGGCAGCGGCAGCGGCAGCTAG	MFLCYRFIDGRLFILYCGSGSGS*
ATGTTTCTGAATTCTTTGTGGAGTAATGGTAAGTTTTTTCTGGCGTACTGCGGCAGCGGCAGCGGCAGCTAG	MFLNSLWSNGKFFLAYCGSGSGS*
ATGTTTGTTCTGTGGTTTTGGACGAATGGTCGTGTTGCGAGTGCTACTTGCGGCAGCGGCAGCGGCAGCTAG	MFVLWFWTNGRVASATCGSGSGS*
ATGTTTTATTATGGTTATTGGCGTGATTCTGTTTATCATGCTCATTACTGCGGCAGCGGCAGCGGCAGCTAG	MFYYGYWRDSVYHAHYCGSGSGS*
ATGTTTGTGTGTTGGTATTGGATTCATGGTTCTGTTAAGGCGTCTTCGTGCGGCAGCGGCAGCGGCAGCTAG	MFVCWYWIHGSVKASSCGSGSGS*
ATGGTGTTTAGTGTTTTTCCTGTGACGGCGTGGATTCGGCCTGATCGGTGCGGCAGCGGCAGCGGCAGCTAG	MVFSVFPVTAWIRPDRCGSGSGS*
ATGTTTGTGGCGTTTTATTTTTTTGATAGGAAGCTTAGGTGGCAGTTTTGCGGCAGCGGCAGCGGCAGCTAG	MFVAFYFFDRKLRWQFCGSGSGS*
ATGTTACTGGTGAATGTTTGGACTAAGGGTATTTTTAAGATTGTTAGGTGCGGCAGCGGCAGCGGCAGCTAG	MLLVNVWTKGIFKIVRCGSGSGS*
ATGTTTATTTTGCAGACGTGGAATGATGGTTGGTATAGTATTAAGTATTGCGGCAGCGGCAGCGGCAGCTAG	MFILQTWNDGWYSIKYCGSGSGS*
ATGTTTGTGCTTCATTATTGGATGAATGGGGTTTTTATTATGCAGTATTGCGGCAGCGGCAGCGGCAGCTAG	MFVLHYWMNGVFIMQYCGSGSGS*
ATGAGTTATTTTATTTGGGCGAATTTTCAGACTGAGCCTTATTTTGTTTGCGGCAGCGGCAGCGGCAGCTAG	MSYFIWANFQTEPYFVCGSGSGS*
ATGTTTTTGTGTACGAAGTGGAATTATGGTCGTTGGTATCTGTTTTATTGCGGCAGCGGCAGCGGCAGCTAG	MFLCTKWNYGRWYLFYCGSGSGS*
ATGAGTAGGTATTGTCTGACTGCTTTTCCGCATCTGAGGTTATATGCTTGCGGCAGCGGCAGCGGCAGCTAG	MSRYCLTAFPHLRLYACGSGSGS*
ATGTTTGTTGTGTGGTATTGGGAGAATGATATTATTCATTGGAAGAGGTGCGGCAGCGGCAGCGGCAGCTAG	MFVVWYWENDIIHWKRCGSGSGS*
ATGACGGCGTTTGGTTATATTGATGCGAATCTGCAGTGGGTTTGGAGCTGCGGCAGCGGCAGCGGCAGCTAG	MTAFGYIDANLQWVWSCGSGSGS*
ATGTTTTGTTATTGGCATTTTAATGATCGTGGGTATTGTTATCCGATCTGCGGCAGCGGCAGCGGCAGCTAG	MFCYWHFNDRGYCYPICGSGSGS*
ATGATTGTGGTGAGTTATTGGATTGCTGGTCGGTTTCTTGCTTGTTATTGCGGCAGCGGCAGCGGCAGCTAG	MIVVSYWIAGRFLACYCGSGSGS*
ATGTTTGTTTATTGGAATATTGAGGATAATGTTGTGTATGCGGTTATTTGCGGCAGCGGCAGCGGCAGCTAG	MFVYWNIEDNVVYAVICGSGSGS*
ATGTTTGTGCGGAGTTTTTGGATTGATGAGACTTATGTGATTTGTTACTGCGGCAGCGGCAGCGGCAGCTAG	MFVRSFWIDETYVICYCGSGSGS*
ATGTTTATTAATTGGATTTGGCTGGCTGATCAGCGGGGTTATTATGCTTGCGGCAGCGGCAGCGGCAGCTAG	MFINWIWLADQRGYYACGSGSGS*
ATGTTTGTTTGTTTTTATTTTATTGAGGGTAAGCTTTCTAATTATAGTTGCGGCAGCGGCAGCGGCAGCTAG	MFVCFYFIEGKLSNYSCGSGSGS*
ATGTTTGATCGGTTTAAGCTGTATAATCAGAGGCTTTTTTCGTCGTACTGCGGCAGCGGCAGCGGCAGCTAG	MFDRFKLYNQRLFSSYCGSGSGS*
ATGTTTTATTATGGTTATTGGCGTGATTCTGTCTATCATGCTCGTTATTGCGGCAGCGGCAGCGGCAGCTAG	MFYYGYWRDSVYHARYCGSGSGS*
ATGTTTGTGTGTTGGTATTGGATTCATGGTTCTGTTAAGGCGTCTTCCTGCGGCAGCGGCAGCGGCAGCTAG	MFVCWYWIHGSVKASSCGSGSGS*
ATGTTTCTGCGGTATACTTGGCGTGATAGTGTGCTTACGATTAGGGTCTGCGGCAGCGGCAGCGGCAGCTAG	MFLRYTWRDSVLTIRVCGSGSGS*
ATGTTTGTGGAGTGGTTTTGGTTTAATAATCGGTTGGTGGCGCAGTCCTGCGGCAGCGGCAGCGGCAGCTAG	MFVEWFWFNNRLVAQSCGSGSGS*
ATGTTTCTTTGTCAACGTTTTCATGATGATCTTTATGAGCTGTGGAGCTGCGGCAGCGGCAGCGGCAGCTAG	MFLCQRFHDDLYELWSCGSGSGS*
ATGTTTGTGGAGTGGTTTTGGGTTAATAATCGGTTGGTGGCGCAGTCCTGCGGCAGCGGCAGCGGCAGCTAG	MFVEWFWVNNRLVAQSCGSGSGS*
ATGTTTGTGTGTTGGTATTGGATTCATGGTTCTGTTAAGGCGTCTTCCTGCGGCAGCGGCAGCGGCAGCTAG	MFVCWYWIHGSVKASSCGSGSGS*
ATGATTGTGATTTTGCGGCAGGGGACTACGCTGAAGCATACTTGGAGGTGCGGCAGCGGCAGCGGCAGCTAG	MIVILRQGTTLKHTWRCGSGSGS*
ATGTTTGTTGATTGGTATTGGTGTAATGGTACTTTGTTTTATAATATGTGCGGCAGCGGCAGCGGCAGCTAG	MFVDWYWCNGTLFYNMCGSGSGS*
ATGTTTGTGTGTTAGTATTTGATTGATGGTTCTGTTAAGGCGTCTTCGTGCGGCAGCGGCAGCGGCAGCTAG	MFVC*YLIDGSVKASSCGSGSGS*
ATGTTTGTGAATTGGTATTGGCATGGTGAGAAGCTTTTTTATAGGTATTGCGGCAGCGGCAGCGGCAGCTAG	MFVNWYWHGEKLFYRYCGSGSGS*
ATGTTTGTTTGTTTTTATTTTATTGAGGGTAAGCTTTCTAATTATAGTTGCGGCAGCGGCAGCGGCAGCTAG	MFVCFYFIEGKLSNYSCGSGSGS*
ATGGCTTTTTGGATTCGTTGGACGAATCATTATAGGTCGGGGTTTACGTGCGGCAGCGGCAGCGGCAGCTAG	MAFWIRWTNHYRSGFTCGSGSGS*
ATGTTTATTTGTTATGATTGGTATAAGGATAGGTTTGTTGTTCATTATTGCGGCAGCGGCAGCGGCAGCTAG	MFICYDWYKDRFVVHYCGSGSGS*
ATGATTCCGTTTGGGGTTCCGTTGCTTTTGTATAATACGTATAGTCGGTGCGGCAGCGGCAGCGGCAGCTAG	MIPFGVPLLLYNTYSRCGSGSGS*
ATGTTGTTGTTTCATCGGTGGGTGTCGGGGAAGCTGTATACGGAGTACTGCGGCAGCGGCAGCGGCAGCTAG	MLLFHRWVSGKLYTEYCGSGSGS*
ATGAGGGTTTTTAATATTAGTTGGGATGGTGAGTATCGTTCTTGGTGGTGCGGCAGCGGCAGCGGCAGCTAG	MRVFNISWDGEYRSWWCGSGSGS*
ATGTTTGTTGTTTTTTATTTTGATATGCAGAAGGTTAAGTATTATCATTGCGACAGCGGCAGCGGCAGCTAG	MFVVFYFDMQKVKYYHCDSGSGS*
ATGTTTATTAGGTTTTATTGGAATGCGGGGGTGTTGAAGTCGAAGTTTTGCGGCAGCGGCAGCGGCAGCTAG	MFIRFYWNAGVLKSKFCGSGSGS*
ATGTTTTTTTAGATTGATTGGATTCTTTCGCCGTTTCGTTTTTTGTATTGCGGCAGCGGCAGCGGCAGCTAG	MFF*IDWILSPFRFLYCGSGSGS*
ATGCGGGCTTATAGGTTGAGTAAGTGGCCTCAGCTTCTTCTGCTTAAGTGCGGCAGCGGCAGCGGCAGCTAG	MRAYRLSKWPQLLLLKCGSGSGS*
ATGTTTCTTGTGAACCTGTGGACGCATGGTCAGTATACGCTGGCTTATTGCGGCAGCGGCAGCGGCAGCTAG	MFLVNLWTHGQYTLAYCGSGSGS*
ATGTTTGTGAGTTGGTATTGGATTCATGGTTCGGTGAAGGCGCCTTCATGCGGCAGCGGCAGCGGCAGCTAG	MFVSWYWIHGSVKAPSCGSGSGS*
ATGTTTGTGACGCAGGCGTAGCGGGGGGGTCGGCTGGCGTAGTTTAGATGCGGCAGCGGCAGCGGCAGCTAG	MFVTQA*RGGRLA*FRCGSGSGS*
ATGCAGCGTTATATTCTTGGGCCGTGGCCTTATCTTTCTGTTCTTATTTGCGGCAGCGGCAGCGGCAGCTAG	MQRYILGPWPYLSVLICGSGSGS*
ATGTTTATTTGTTGGTATTTTTTGAGGAATCGCGTGCATTCGAGTCCTTGCGGCAGCGGCAGCGGCAGCTAG	MFICWYFLRNRVHSSPCGSGSGS*
ATGACTTATTATGTGCTTCTGCAGAGGTGGCCTCCTGTTTGGGCGCCTTGCGGCAGCGGCAGCGGCAGCTAG	MTYYVLLQRWPPVWAPCGSGSGS*
ATGATTCTGAGGCATGTGTGGCTGTCGGATAAGTTGCAGTTGCTTTATTGCGGCAGCGGCAGCGGCAGCTAG	MILRHVWLSDKLQLLYCGSGSGS*
ATGTTTATTTGGCGTAGGAGTAATTCTAGGCATGCGTCTGTTTGGAATTGCGGCAGCGGCAGCGGCAGCTAG	MFIWRRSNSRHASVWNCGSGSGS*
ATGTTTGTGTTTTGGATTTGGACGGAGTATGGTCGTGTTCTTCCGTCGTGCGGCAGCGGCAGCGGCAGCTAG	MFVFWIWTEYGRVLPSCGSGSGS*
ATGTTTATTTGTCATAAGTTTAATGATGGGTTTGTGTCTGTTTGGATTTGCGGCAGCGGCAGCGGCAGCTAG	MFICHKFNDGFVSVWICGSGSGS*
ATGTTTTCGCATGAGTATTGGCTTAATGGTCGTTGGTATTTGGTGACTTGCGGCAGCGGCAGCGGCAGCTAG	MFSHEYWLNGRWYLVTCGSGSGS*
ATGTTTCTGATTGCTTTTTTTAAGAATGGGCGTCTGATTCAGTCGTATTGCGGCAGCGGCAGCGGCAGCTAG	MFLIAFFKNGRLIQSYCGSGSGS*
ATGTTTTTTAAGGATAAGTTTGAGAATGGTGTTTATGTTGCTTGTTTCTGCGGCAGCGGCAGCGGCAGCTAG	MFFKDKFENGVYVACFCGSGSGS*
ATGTTTTTGATTCAGTATTTTGATAAGGATCGGTTTCGTGCGATTTATTGCGGCAGCGGCAGCGGCAGCTAG	MFLIQYFDKDRFRAIYCGSGSGS*
ATGTTTATTCAGGAGTATTGGTATCAGGAGCGTTATTCTTTGATTTATTGCGGCAGCGGCAGCGGCAGCTAG	MFIQEYWYQERYSLIYCGSGSGS*
ATGTTTGTTTGTATTAGTTGGATTGATCGGCATGTTCTGCTGATGTTGTGCGGCAGCGGCAGCGGCAGCTAG	MFVCISWIDRHVLLMLCGSGSGS*
ATGTTTGTTTATTTTTGGATTAAGAATAGTACTTGTTATTACGCTGCTTGCGGCAGCGGCAGCGGCAGCTAG	MFVYFWIKNSTCYYAACGSGSGS*
ATGTGGCATAAGAATAAGTAGGTTCCGACGTATAGTTGTCTTTTTGCCTGCGGCAGCGGCAGCGGCAGCTAG	MWHKNK*VPTYSCLFACGSGSGS*
ATGTTTGTTTGTGGTCATTTTTCGGCTGGTTGTTATCGGTTGTATCGCTGCGGCAGCGGCAGCGGCAGCTAG	MFVCGHFSAGCYRLYRCGSGSGS*
ATGTTTGTTACTTGGTCTTGGAACAATGGGATGGTGCGTGGTTCTTATTGCGGCAGCGGCAGCGGCAGCTAG	MFVTWSWNNGMVRGSYCGSGSGS*
ATGTTTCTTTGTCAGCGTTTTCATGATGATATTTATGAGCTGTGGCGCTGCGGCAGCGGCAGCGGCAGCTAG	MFLCQRFHDDIYELWRCGSGSGS*
ATGTTTTTGTGTCATGGGTTTGATGCGCGTGGTTGGTCTCTGTGGCTGTGCGGCAGCGGCAGCGGCAGCTAG	MFLCHGFDARGWSLWLCGSGSGS*
ATGTTTGTGAATTGGTATTGGCATGGTGAGAAGCTTTTTTATAGGTATTGCGGCAGCGGCAGCGGCAGCTAG	MFVNWYWHGEKLFYRYCGSGSGS*
ATGTTTGATTTGTGGGTTTTTGATGAGGGGAGTGCTAATGCTCTGTATTGCGGCAGCGGCAGCGGCAGCTAG	MFDLWVFDEGSANALYCGSGSGS*
ATGTTTGTGAATTGGTATTGGCATGGTGAGAAGCTTTTTTATAGGTATTGCGGCAGCGGCAGCGGCAGCTAG	MFVNWYWHGEKLFYRYCGSGSGS*
ATGTTTGTTTGTTATTCGTGGACTTCGGGGTATGTTTATATTTATCAGTGCGGCAGCGGCAGCGGCAGCTAG	MFVCYSWTSGYVYIYQCGSGSGS*
ATGTTTTTGTTTCATGTTTGGTCGTCGGGTCAGTTTTTGCTTGCTTATTGCGGCAGCGGCAGCGGCAGCTAG	MFLFHVWSSGQFLLAYCGSGSGS*
ATGTTTGTTTATACGAGTTGGGATAGTGGTTTGTTTAGGTTGGTGTTCTGCGGCAGCGGCAGCGGCAGCTAG	MFVYTSWDSGLFRLVFCGSGSGS*
ATGTTTGTTAGGTATTATTGGACGCTTGGTCGGATTCAGTTGGCTTATTGCGGCAGCGGCAGCGGCAGCTAG	MFVRYYWTLGRIQLAYCGSGSGS*
ATGAGGTTGTGTAATAGGTGGGCTAATGGGACGTTTAAGTTGATTGTGTGCGGCAGCGGCAGCGGCAGCTAG	MRLCNRWANGTFKLIVCGSGSGS*
ATGTTTGTTACTTGGTCTTGGAATAGTGGGTTTGTGCGTGGTAGTTATTGCGGCAGCGGCAGCGGCAGCTAG	MFVTWSWNSGFVRGSYCGSGSGS*
ATGCGTTATCATTTGGGTCCGTGGCCTTATTTGGAGTTGCGTGCTGGTTGCGGCAGCGGCAGCGGCAGCTAG	MRYHLGPWPYLELRAGCGSGSGS*
ATGTTTGTGACTCATACTTGGGATGATGGTCATTTTGCTTTGTTTTGGTGCGGCAGCGGCAGCGGCAGCTAG	MFVTHTWDDGHFALFWCGSGSGS*
ATGTTTGTTACGTGGCGTTTCGTTGATAATATTCTGTCTTCGAATCGTTGCGGCAGCGGCAGCGGCAGCTAG	MFVTWRFVDNILSSNRCGSGSGS*
ATGTTTGTTTATTGGAGTTTTGCTGAGTCGATTGCTTATTTTCATTTCTGCGGCAGCGGCAGCGGCAGCTAG	MFVYWSFAESIAYFHFCGSGSGS*
ATGATTCGGAATAGTGAGTTTAATCATGGGTTGATTGCGGATTGGATCTGCGGCAGCGGCAGCGGCAGCTAG	MIRNSEFNHGLIADWICGSGSGS*
ATGTTTTTGACTGTGTTTTGATATGATGGGCGTTTGTATTAGTCTCGTTGCGGCAGCGGCAGCGGCAGCTAG	MFLTVF+YDGRLY*SRCGSGSGS*
ATGAGGGTTTTTAATATTAGTTGGGATGGTGAGTATCGTTCTTGGTGGTGCGGCAGCGGCAGCGGCAGCTAG	MRVFNISWDGEYRSWWCGSGSGS*
ATGTTTGTGAAGGGTTTTTGGACTGCTCGTGGGTATATTCTTGAGTATTGCGGCAGCGGCAGCGGCAGCTAG	MFVKGFWTARGYILEYCGSGSGS*
ATGCATTATATTCTTGGTCCTTGGCCTGCGTTGCAGCTTCGTCATTCTTGCGGCAGCGGCAGCGGCAGCTAG	MHYILGPWPALQLRHSCGSGSGS*
ATGTTTTTGTGTCCGGAGCTTAAGGCTAGGATTTATTATGCGTGTTATTGCGGCAGCGGCAGCGGCAGCTAG	MFLCPELKARIYYACYCGSGSGS*
ATGTTTGTTTGTTTTAAGTTTTATAATCAGAGGCTTTTTTCGTCGTATTGCGGCAGCGGCAGCGGCAGCTAG	MFVCFKFYNQRLFSSYCGSGSGS*
ATGTTTCTGTGTGTTGTTTGGATTAATGGGCGGGTTAGGCTGTATCTCTGCGGCAGCGGCAGCGGCAGCTAG	MFLCVVWINGRVRLYLCGSGSGS*
ATGTTTGTTTGTTTTAAGTTTTATAATCAGAGGCTTTTTTCGTCGTATTGCGGCAGCGGCAGCGGCAGCTAG	MFVCFKFYNQRLFSSYCGSGSGS*
ATGTTGATGAGTATGTTTCAGGTTAATGGGTCGTTGGCGCTGTCTTTTTGCGGCAGCGGCAGCGGCAGCTAG	MLMSMFQVNGSLALSFCGSGSGS*
ATGTTTCTGAGGTATGTGTGGCTGTCGGATAAGTTGCAGTTGCTTTATTGCGGCAGCGGCAGCGGCAGCTAG	MFLRYVWLSDKLQLLYCGSGSGS*
ATGTCGTTTTATATTACTTGGAATAAGTTGTATCATCAGGGTTGGAGTTGCGGCAGCGGCAGCGGCGGCTAG	MSFYITWNKLYHQGWSCGSGSGG*
ATGTTTGTTGAGTGGAAGTATGATAAGTCGACGGGGTTGGTTTATGCGTGCGGCAGCGGCAGCGGCAGCTAG	MFVEWKYDKSTGLVYACGSGSGS*
ATGTTTTTGTGTGGGGATTTTACGGCTGGGTGTTATCATTCGTATCGCTGCGGCAGCGGCAGCGGCAGCTAG	MFLCGDFTAGCYHSYRCGSGSGS*
ATGTTTTTGTGTACGAAGTGGAATTATGGTCGTTGGTATCTGTTTTACTGCGGCAGCGGCAGCGGCAGCTAG	MFLCTKWNYGRWYLFYCGSGSGS*
ATGAGTAGTTATGGGTGGGGGTAGTGGACTCTGCCGCCTCAGTGGATTTGCGGCAGCGGCAGCGGCAGCTAG	MSSYGWG*WTLPPQWICGSGSGS*
ATGTTTGTGTGTTGGTATTGGATTCATGGTTCTGTTAAGGCGTCTTCGTGCGGCAGCGGCAGCGGCAGCTAG	MFVCWYWIHGSVKASSCGSGSGS*
ATGCGTTATCATTTGGGTCCGTGGCCTTATTTGAAGTTGCGTGCTGGTTGCGGCAGCGGCAGCGGCAGCTAG	MRYHLGPWPYLKLRAGCGSGSGS*
ATGTTTGTTAGGTATTATTGGACGCTTGGTCGGATTCAGTTGGCTTACTGCGGCAGCGGCAGCGGCAGCTAG	MFVRYYWTLGRIQLAYCGSGSGS*
ATGCCTTGGCGGCTTCAGCTTCATTGGCATTCGCCGACGACGTGGATTTGCGGCAGCGGCAGCGGCAGCTAG	MPWRLQLHWHSPTTWICGSGSGS*
ATGTTTGTTTGTTTTTATTTTATTGAGGGTAAGCTTTCTAATTATAGTTGCGGCAGCGGCAGCGGCAGCTAG	MFVCFYFIEGKLSNYSCGSGSGS*
ATGTTTTTGCAGGGTTATTGGCTGTATGATAAGTATGCGATTAGTTATTGCGGCAGCGGCAGCGGCAGCTAG	MFLQGYWLYDKYAISYCGSGSGS*
ATGTGGTATCCGAACGATTTTACTAATTTGCATACTGAGATTCGTAGTTGCGGCAGCGGCAGCGGCAGCTAG	MWYPNDFTNLHTEIRSCGSGSGS*
ATGGTACAGATTCATTGGAGGAATAATTATATGCTTGTTTGGAGGAACTGCGGCAGCGGCAGCGGCAGCTAG	MVQIHWRNNYMLVWRNCGSGSGS*
ATGTTTGTTCAGTGGCTTTTTAGGTTTGGTCGTCTGGAGTGGCAGTACTGCGGCAGCGGCAGCGGCAGCTAG	MFVQWLFRFGRLEWQYCGSGSGS*
ATGTTTATTTCGTCGCGTTGGTATAATGGGCGTTTCTATCTTTCTCGTTGCGGCAGCGGCAGCGGCAGCTAG	MFISSRWYNGRFYLSRCGSGSGS*
ATGTTTATTTTGCAGACGTGGAATGATGGTTGGTATAGTATTAAGTGCTGCGGCAGCGGCAGCGGCAGCTAG	MFILQTWNDGWYSIKCCGSGSGS*
ATGTTTTTTAAGGATAAGTTTGAGAATGGTGTTTATGTCGCTTGTTTTTGCGGCAGCGGCAGCGGCAGCTAG	MFFKDKFENGVYVACFCGSGSGS*
ATGTTTTTGTGTTATCGGTTTATTGATGGTCGTTTGTTTATTTTGTATTGCGGCAGCGGCAGCGGCAGCTAG	MFLCYRFIDGRLFILYCGSGSGS*
ATGTGGAATTATTTTTATTAGGATATTATGAGGATTTTTTATGTTAGGTGCGGCAGCGGCAGCGGCAGCTAG	MWNYFY*DIMRIFYVRCGSGSGS*
ATGTTTGTGAAGGGGTTTTGGACTGCTCGTGGGTATATTCTTGAGTATTGCGGCAGCGGCAGCGGCAGCTAG	MFVKGFWTARGYILEYCGSGSGS*
ATGTTTGTTTGTCATTATTTTAAGGCTGGTACGCTGCATTCTTGTTGGTGCGGCAGCGGCAGCGGCAGCTAG	MFVCHYFKAGTLHSCWCGSGSGS*
ATGTTTGTGTCGTGGAAGTGGTATGATGGTAGGCTTCTGGTTGAGCAGTGCGGCAGCGGCAGCGGCAGCTAG	MFVSWKWYDGRLLVEQCGSGSGS*
ATGTTTCTGATTGCTTTTTTTAAGAATGGGCGTCTGATTCAGTCGTATTGCGGCAGCGGCAGCGGCAGCTAG	MFLIAFFKNGRLIQSYCGSGSGS*
ATGTTTGTTTGTGTTAATTCTTGGAATCATGGGCGTTTTGTTTTGGAGTGTGGCAGCGGCAGCGGCAGCTAG	MFVCVNSWNHGRFVLECGSGSGS*
ATGTGTTTTGATAAGTAGACTTATACTGATACTATGCCGGATTAGTCCTGCGGCAGCGGCAGCGGCAGCTAG	MCFDK*TYTDTMPD*SCGSGSGS*
ATGTTTTTGAATCAGTATTTTGATAAGGATCGGTTTCGTGCGATTTACTGCGGCAGCGGCAGCGGCAGCTAG	MFLNQYFDKDRFRAIYCGSGSGS*
ATGAGGCTTCCCCGTACTAGCGGGTTTGGGGCTGCTGCGTTTCCGTATTGCGGCAGCGGCAGCGGCAGCTAG	MRLPRTSGFGAAAFPYCGSGSGS*
ATGTGGTATGTTGGTTTTTTTAATGGTGGTATTTATCATGCTTATCATTGCGGCAGCGGCAGCGGCAGCTAG	MWYVGFFNGGIYHAYHCGSGSGS*
ATGTTTTTTAAGGATAAGTTTGAGAATGGTGTTTATGTTGCTTGTTTTTGCGGCAGCGGCAGCGGCAGCTAG	MFFKDKFENGVYVACFCGSGSGS*
ATGTTTTTGTTTCATCGGTGGGTGTCGGGTAAGCTGTATACGGATTATTGCGGCAGCGGCAGCGGCAGCTAG	MFLFHRWVSGKLYTDYCGSGSGS*
ATGTTTGTGTGTTGGTATTGGATTCATGGTTCTGTTAAGGCGTCTTCGTGCGGCAGCGGCAGCGGCAGCTAG	MFVCWYWIHGSVKASSCGSGSGS*
ATGTTTCAGAGGTATTATCTTGGTGAGTGGCCTAGTTTGCCTCTTCTTTGCGGCAGCGGCAGCGGCAGCTAG	MFQRYYLGEWPSLPLLCGSGSGS*
ATGTTTCTGAGGTATGTGTGGCTGTCGGATAAGTTGCAGTTGCTTTATTGCGGCAGCGGCAGCGGCAGCTAG	MFLRYVWLSDKLQLLYCGSGSGS*
ATGTTTATTTGATATGAGTATAATAGTGGTTTTGTGGCTATTTATTATTGCGGCAGCGGCAGCGGCAGCTAG	MFI+YEYNSGFVAIYYCGSGSGS*
ATGGTGTTTTTTTCTCGTAATTATATTCGTGATTGGACTGTTTGGTGTTGCGGCAGCGGCAGCGGCAGCTAG	MVFFSRNYIRDWTVWCCGSGSGS*
ATGTTTTTGACGACTATTTGGCTTGATGGTACGGTTCTGTTGCAGTATTGCGGCAGCGGCAGCGGCAGCTAG	MFLTTIWLDGTVLLQYCGSGSGS*
ATGTTTTTGTGTCAGGAGTTTAAGGCTAGGATTTATTATGCGAGTTATTGCGGCAGCGGCAGCGGCAGCTAG	MFLCQEFKARIYYASYCGSGSGS*
ATGTTTGTGATTTGGTTTTTTCGGAATCAGAAGGCGTTGAGTCATCGCTGCGGCAGCGGCAGCGGCAGCTAG	MFVIWFFRNQKALSHRCGSGSGS*
ATGTTTGTGATTCATACTTGGGATGATGGTCATTTTGCTTTGTTTTGCTGCGGCAGCGGCAGCGGCAGCTAG	MFVIHTWDDGHFALFCCGSGSGS*
ATGTTTATTCAGGAGTATTGGTATCAGGAGCGTTATTCTTTGATTTATTACGGCAGCGGCAGCGGCAGCTAG	MFIQEYWYQERYSLIYYGSGSGS*
ATGTTTGTTACTTGGTCTTGGAATAATGGGTTGGTGCGTGGTAGTTCTTGCGGCAGCGGCAGCGGCAGCTAG	MFVTWSWNNGLVRGSSCGSGSGS*
ATGATTACGCGCTTAATTCCGTGGCCGAAGCTGTATCGTTGGTGGTAGTGCGGCAGCGGCAGCGGCAGCTAG	MITRLIPWPKLYRWW*CGSGSGS*
ATGTTTGTTCAGTGGCTTTTTAGGTTTGGTCGTCTGGAGTGGCAGTACTGCGGCAGCGGCAGCGGCAGCTAG	MFVQWLFRFGRLEWQYCGSGSGS*
ATGTTTGTTTGTTGGAATTGGAAGAATGGGAATCTGATTGTTATTCATTGCGGCAGCGGCAGCGGCAGCTAG	MFVCWNWKNGNLIVIHCGSGSGS*
ATGTTTGTGAAGTGGCGTTGGAATGCTAATGGTTTGCTTGAGGCTGGTTGCGGCAGCGGCAGCGGCAGCTAG	MFVKWRWNANGLLEAGCGSGSGS*
ATGGTTGGGTATAAGACGTTTGCGTTTTGGTTTTGGAAGTCTGCGCCGTGCGGCAGCGGCAGCGGCAGCTAG	MVGYKTFAFWFWKSAPCGSGSGS*
ATGTTTCTTTGTCAGCGTTTTCATGATGATATTTATGAGCTGTGGCGTTGCGGCAGCGGCAGCGGCAGCTAG	MFLCQRFHDDIYELWRCGSGSGS*
ATGCTTTTTGAGATTAAGTCGCTTTCGACGTATTGGTGTATTCATGTCTGCGGCAGCGGCAGCGGCAGCTAG	MLFEIKSLSTYWCIHVCGSGSGS*
ATGTTTGTTAGGAATTATTGGACGCTTGGTCGGATTCAGTTGGCTTATTGCGGCAGCGGCAGCGGCAGCTAG	MFVRNYWTLGRIQLAYCGSGSGS*
ATGTTTTTGAATTTCTTTTGGGTGAATGGCAAGCTGTATTCTCAGATTTGCGGCAGCGGCAGCGGCAGCTAG	MFLNFFWVNGKLYSQICGSGSGS*
ATGTGGAATCATATGGTGGATCGTGCGCAGTCTCTTGTGTGTTTTACTTGCGGCAGCGGCAGCGGCAGCTAG	MWNHMVDRAQSLVCFTCGSGSGS*
ATGAGGTATTTTGTGTGTAAGGAGTTGTTTAATGAGTGGCTGCATTACTGCGGCAGCGGCAGCGGCAGCTAG	MRYFVCKELFNEWLHYCGSGSGS*
ATGTTTTTGTGTTATCGGTTTATTGATGGTCGTTTGTTTATTTTGTATTGCGGCAGCGGCAGCGGCAGCTAG	MFLCYRFIDGRLFILYCGSGSGS*
ATGAATTTTGGGTTTCTTACTAGGGATTTTCTGTGGGTCTGGTAGCAGTGCGGCAGCGGCAGCTAG	MNFGFLTRDFLWVW*QCGSGS*
ATGTTTTTGATTCAGTATTTTGATAAGGATCGGTTTCGTGCGATTTATTGCGGCAGCGGCAGCGGCAGCTAG	MFLIQYFDKDRFRAIYCGSGSGS*
ATGTTTCTTTGTGATCGGTGGAGTAGGGGTGTTTATTGGTTGGTGCGTTGCGGCAGCGGCAGCGGCAGCTAG	MFLCDRWSRGVYWLVRCGSGSGS*
ATGTTTGTGATGTTTTATATTAAGCATGGGCTTGTTGCGTATCGTTACTGCGGCAGCGGCAGCGGCAGCTAG	MFVMFYIKHGLVAYRYCGSGSGS*
ATGCTTAAGAATAATGGGTATGCGGATTGGTATGTTCAGCCTCTTCCGTGCGGCAGCGGCAGCGGCAGCTAG	MLKNNGYADWYVQPLPCGSGSGS*
ATGTATTGGGATTGGAGGATGACTTATAGGAATTGGCCTATTTGTGCCTGCGGCAGCGGCAGCGGCAGCTAG	MYWDWRMTYRNWPICACGSGSGS*
ATGTTTGTTATTTTTCGTTTTGTGGCTGGTGTGCTTAAGGCTTGTTCGTGCGGCAGCGGCAGCGGCAGCTAG	MFVIFRFVAGVLKACSCGSGSGS*
ATGGATTTTGTGTTTAGTTATTGGAATACGCGTGGTTCGCTGTGGAACTGCGGCAGCGGCAGCGGCAGCTAG	MDFVFSYWNTRGSLWNCGSGSGS*
ATGTTTGTGTGTTGGTATTGGATTCATGGTTCCGTTAAGGCGTCATCCTGCGGCAGCGGCAGCGGCAGCTAG	MFVCWYWIHGSVKASSCGSGSGS*
ATGTTTGTTCGTTTTACGTGGGATTCTGGTCAGGTTATTAGTGTGTACTGCGGCAGCGGCAGCGGCAGCTAG	MFVRFTWDSGQVISVYCGSGSGS*
ATGTTTGTTTGTGGTCATTTTTCGGCTGGTTGTTATCGGTTGTATCGTTGCGGCAGCGGCAGCGGCAGCTAG	MFVCGHFSAGCYRLYRCGSGSGS*
ATGTTTGAGTGGACTGCGTTTTCTGCGGAGCAGCGTGTGACGTGGCCTTGCGGCAGCGGCAGCGGCAGCTAG	MFEWTAFSAEQRVTWPCGSGSGS*
ATGTTTTTTTGTTTTAATCAGAGGAATTTTGGTAAGCTTACTATTCTTTGCGGCAGCGGCAGCGGCAGCTAG	MFFCFNQRNFGKLTILCGSGSGS*
ATGATTATTGTTTGTTATTGGTGGGATGGGGCTTTGTTTTATAATAATTGCGGCAGCGGCAGCGGCAGCTAG	MIIVCYWWDGALFYNNCGSGSGS*
ATGTATGTGTCGTGGAAGTGGTATGATGGTAGGCTTCTGGTTGAGCAGTGCGGCAGCGGCAGCGGCAGCTAG	MYVSWKWYDGRLLVEQCGSGSGS*
ATGTTTGTGACTTGGACTTTTATTAATGGTAAGTTGAGGTCGCTTTCGTGCGGCAGCGGCAGCGGCAGCTAG	MFVTWTFINGKLRSLSCGSGSGS*
ATGTTTTATTATGGTTATTGGCGTGATTCTGTTTATCATGCTCATTATTGCGGCAGCGGCAGCGGCAGCTAG	MFYYGYWRDSVYHAHYCGSGSGS*
ATGACTTATTATGTGCTTCTGCAGAGGTGGCCTCCTGTTTGGGCGCCTTGCGGCAGCGGCAGCGGCAGCTAG	MTYYVLLQRWPPVWAPCGSGSGS*
ATGTTTGTTTGTTTTTATTTTATTGAGGGTAAGCTTTCTAATTACAGTTGCGGCAGCGGCAGCGGCAGCTAG	MFVCFYFIEGKLSNYSCGSGSGS*
ATGTTTGTGACGTGGTCTTTTGGGTCTGATGGTTTGATTTATAGTCACTGCGGCAGCGGCAGCGGCAGCTAG	MFVTWSFGSDGLIYSHCGSGSGS*
ATGCGTTATCATTTGGGTCCGTGGCCTTATTTGAAGTTGCGTGCTAGCTGCGACAGCGGCAGCGGCAGCTAG	MRYHLGPWPYLKLRASCDSGSGS*
ATGCGTTATCATTTGGGTCCGTGGCCTTATTTGATGTTGCGTGCTGGTTGCGGCAGCGGCAGCGGCAGCTAG	MRYHLGPWPYLMLRAGCGSGSGS*
ATGTTTGTGACGTGGTCTTTTGGGTCTGATGGTTTGATTTATAGTCACTGCGGCAGCGGCAGCGGCAGCTAG	MFVTWSFGSDGLIYSHCGSGSGS*
ATGATTATTTTTAATTGGTATTGGGATGCGGCGGGGGGTTAGCGTTTTTGCGGCAGCGGCAGCGGCAGCTAG	MIIFNWYWDAAGG*RFCGSGSGS*
ATGTTTGTTTGTGGTCATTTTTCGGCTGGTTGTTATCGGTTGTATCTTTGCGGCAGCGGCAGCGGCAGCTAG	MFVCGHFSAGCYRLYLCGSGSGS*
ATGTTTGTTTGTTTTAAGTTTTATAACCAGAGGCTTTTTTCGTCGTATTGCGGCAGCGGCAGCGGCAGCTAG	MFVCFKFYNQRLFSSYCGSGSGS*
ATGTTTGTGACGTGGGAGTGTGATTCTCATGGTCTTTTTTCTGCGCTATGCGGCAGCGGCAGCGGCAGCTAG	MFVTWECDSHGLFSALCGSGSGS*
ATGTGGTTGTGTTCTACTAGGATTTATGATCGTTATAATCTGCATCATTGCGGCAGCGGCAGCGGCAGCTAG	MWLCSTRIYDRYNLHHCGSGSGS*
ATGTATTTGGTTAATAAGAGGAATCCGGATGGTTTTTATATGCTGAATTGCGGCAGCGGCAGCGGCAGCTAG	MYLVNKRNPDGFYMLNCGSGSGS*
ATGGTTAAGCTACTGTGGAAGGATAAGACGCTGGTTGCGACTTGGAATTGCGGCAGCGGCAGCGGCAGCTAG	MVKLLWKDKTLVATWNCGSGSGS*
ATGTTTGTTACTTGGTCCTGGAATAATGGGTTGGTGCGTGGTAGTTACTGCGGCAGCGGCAGCGGCAGCTAG	MFVTWSWNNGLVRGSYCGSGSGS*
ATGGTTGGTAGTTTTCGTTTTGTGGCTGGGGTTCTTAAGTCTTGTTCGTGCAGCAGCGGCAGCGGCAGCTAG	MVGSFRFVAGVLKSCSCSSGSGS*
ATGCCTTATAAGTTTGGTTGGATTGATCGTGGTTTGGCGTGGCAGTGGTGCGGCAGCGGCAGCGGCAGCTAG	MPYKFGWIDRGLAWQWCGSGSGS*
ATGAGTTATTTTATTAGGGCGAATTTTCAGACTGAGCCTTATTTTGTCTGCGGCAGCGGCAGCGGCAGCTAG	MSYFIRANFQTEPYFVCGSGSGS*
ATGTTTTTGGTTAATAAGAGGAATCCGGATGGTTTTTATTTGCTGTATTGCGGCAGCGGCAGCGGCAGCTAG	MFLVNKRNPDGFYLLYCGSGSGS*
ATGTTTGTTAATTTTAAGTTTATTAATGGCAAGCTTGTTTATTGTTCGTGCGGCAGCGGCAGCGGCAGCTAG	MFVNFKFINGKLVYCSCGSGSGS*
ATGTTTGTTAGTTTTCGTTTTGTGACTGGTGTTCTTAAGTCTTGTTCGTGCGGCAGCGGCAGCGGCAGCTAG	MFVSFRFVTGVLKSCSCGSGSGS*
ATGTTTGTGAATTGGTATTGGCATGGTGAGAAGCTTTTTTATAGGTATTGCGGCAGCGGCAGCGGCAGCTAG	MFVNWYWHGEKLFYRYCGSGSGS*
ATGTTTGTTAAGCAGTATTGGTTGGAGGGTTATTTTGCTGCTGTGTACTGCGGCAGCGGCAGCGGCAGCTAG	MFVKQYWLEGYFAAVYCGSGSGS*
ATGATTTTTGCGTCTGCTAATTATTCGCTTCGTTGGCGGCGTGTGTTTTGCGGCGGCGGCAGCGGCAGCTAG	MIFASANYSLRWRRVFCGGGSGS*
ATGTTTTTGTGTACGAAGGGGAATTACGGTCGTTGGTATCTGTTTTATTGCGGCAGCGGCAGCGGCAGCTAG	MFLCTKGNYGRWYLFYCGSGSGS*
ATGTTTATTGTTTGGTTTTTTCGTAATGGTAAGGCGCGGAGTGCTAAGTGCGGCAGCGGCAGCGGCAGCTAG	MFIVWFFRNGKARSAKCGSGSGS*
ATGTGAGTTGGTATTGTCTGACTGCTTTTCCGCGTCTGAGGTTGTATGCTTGCGGCAGCGGCAGCGGCAGCTAG	M+VGIV+LLFRV+GCMLAAAAAAA
ATGACGCATTTTGTTAGTTGGTATTGGAAGTTGGGTACTTTGTTTTCGTGCGGCAGCGGCAGCGGCAGCTAG	MTHFVSWYWKLGTLFSCGSGSGS*
ATGTTTGTTACTTGGTCTTGGAATAATGGGTTGGTGCGTGGTAGTTACTGCGGCAGCGGCAGCGGCAGCTAG	MFVTWSWNNGLVRGSYCGSGSGS*
ATGTTTATTTGTTATGATTGATATAAGGATAGGTTTGTTGTTCATTATTGCGGCAGCGGCAGCGGCAGCTAG	MFICYD+YKDRFVVHYCGSGSGS*
ATGTTTTATTATGGTTATTGGCGTGATTCTGTTTACCATGCTCGTTATTGCGGCAGCGGCAGCGGCAGCTAG	MFYYGYWRDSVYHARYCGSGSGS*
ATGCATTATATTCTTGGTCCTTGGCCCGCGTTGCAGCTTCGTCATTCTTGCGGCAGCGGCAGCGGCAGCTAG	MHYILGPWPALQLRHSCGSGSGS*
ATGTTTGTGACTCATACTTGGGATGATGGTCATTTTGCTTTGTTTTTGTGCGGCAGCGGCAGCGGCAGCTAG	MFVTHTWDDGHFALFLCGSGSGS*
ATGTTTTTGATTGGATTTTTTAAGAATCGTCGTTTTGTGTTGCAGACTTGCGGCAGCGGCAGCGGCAGCTAG	MFLIGFFKNRRFVLQTCGSGSGS*
ATGTTTGTTAAGTTTCTGTAGCGTGAGAGTAAGATTCATTCGTTTTTCTGCGGCAGCGGCAGCGGCAGCTAG	MFVKFL*RESKIHSFFCGSGSGS*
ATGTTTGTTTGTAGTACTTGGATTAATAGGATTTTTTATTTGTCGCGTTGCGGCAGCGGCAGCGGCAGCTAG	MFVCSTWINRIFYLSRCGSGSGS*
ATGTTTCTGTATCAGACTTGGCATGCGCAGAAGATTATTTTGACTTACTGCGGCAGCGGCAGCGGCAGCTAG	MFLYQTWHAQKIILTYCGSGSGS*
ATGTTTGTTTGTCATAGTTGGTGGGCTGGTCAGGTTGCTTTGGTGTTTTGCGGCAGCGGCAGCGGCAGCTAG	MFVCHSWWAGQVALVFCGSGSGS*
ATGTTTCTGATTCATTCTTTTAATGATACGATTTTTCAGTTGCGTCGTTGCGGCAGCGGCAGCGGCAGCTAG	MFLIHSFNDTIFQLRRCGSGSGS*
ATGTTTTTGTTTCATCGCTGGGTGTCGGGTAAGCTGTATACGGATTATTGCGGCAGCGGCAGCGGCAGCTAG	MFLFHRWVSGKLYTDYCGSGSGS*
ATGTTTGTGAAGGGTTTTTGGACTGCTCGTGGGTATATTCTTGAGTAGTGCGGCAGCGGCAGCGGCAGCTAG	MFVKGFWTARGYILE*CGSGSGS*
ATGTGGTGTGTTTTGCTTGATTATCCTGGGCGGATGCCTTCGTATCTTTGCGGCAGCGGCAGCGGCAGCTAG	MWCVLLDYPGRMPSYLCGSGSGS*
ATGACGTTTAGGTGGTCGTGGAGGTGGCAGGCTGGGTATCTTTCGTGGTGCGGCAGCGGCAGCGGCAGCTAG	MTFRWSWRWQAGYLSWCGSGSGS*
ATGTTTGTTTGTTATTATAAGCACACGTTGAAGCTGTATATTCATCCCTGCGGCAGCGGCAGCGGCAGCTAG	MFVCYYKHTLKLYIHPCGSGSGS*
ATGTTTCTTTGTTTTAATCAGTGGAATTTTGGTAAGCTTACTATTCTTTGCGGCAGCGGCAGCGGCAGCTAG	MFLCFNQWNFGKLTILCGSGSGS*
ATGTTTAAGTGTGAGAATTTTTTTGGGGATTCTTTTTATTTGCTGGTGTGCGGCAGCGGCAGCGGCAGCTAG	MFKCENFFGDSFYLLVCGSGSGS*
ATGTTTGTTCAGTGGCTTTTTAGGTTTGGTCGGCTGGAGGGGCGGTATTGCGGCAGCGGCAGCGGCAGCTAG	MFVQWLFRFGRLEGRYCGSGSGS*
ATGTTTTTGATTCAGTATTTTGATAAGGATCGGTTTCGTGCGATTTATTGCGGCAGCGGCAGCGGCAGCTAG	MFLIQYFDKDRFRAIYCGSGSGS*
ATGGTTCGTAGTAAGCATTTTGATACTTGGGTTGTGGTGTGTGGTTGGTGCGGCAGCGGCAGCGGCAGCTAG	MVRSKHFDTWVVVCGWCGSGSGS*
ATGTTTCTGTGTAATACTTGGTTGAATGATTATTTTCATTTGCGGATCTGCGGCAGCGGCAGCGGCAGCTAG	MFLCNTWLNDYFHLRICGSGSGS*
ATGACGGCGTTTGGGTATATTGATGCGAATCTGCAGTGGGTTTGGAGCTGCGGCAGCGGCAGCGGCAGCTAG	MTAFGYIDANLQWVWSCGSGSGS*
ATGTTTGTTCAGTTTTATTTGGTGTCGGGGGAGGTTAAGTATACGCTGTGCGGCAGCGGCAGCGGCAGCTAG	MFVQFYLVSGEVKYTLCGSGSGS*
ATGTTTGTTCTGCGGTTTTGGAGGAATGGTCGGGTTGCGAGTGCTACCTGCGGCAGCGGCAGCGGCAGCTAG	MFVLRFWRNGRVASATCGSGSGS*
ATGTTTGTTAGGTATTATTGGACGCTTGGTCGGATTCAGTTGGCTTATTGCGGCAGCGGCAGCGGCAGCTAG	MFVRYYWTLGRIQLAYCGSGSGS*
ATGTTTTTGGAGTGTTGGTGGTCGAGTCAGCATTTGCATTGTTCTTACTGCGGCAGCGGCAGCGGCAGCTAG	MFLECWWSSQHLHCSYCGSGSGS*
ATGTTTCTTTGTCAGCGTTTTCATGATGATATTTATGAGCTGTGGCGTTGCGGCAGCGCCAGCGGCAGCTAG	MFLCQRFHDDIYELWRCGSASGS*
ATGTTTGTTCGTTGATATGGGTCTGATTGGTCTGTGAGTTATTTGTATTGCGGCAGCGGCAGCGGCAGCTAG	MFVR+YGSDWSVSYLYCGSGSGS*
ATGCTTGTTTGGTTTTATTTTATTGAGGTTCAGCTTTCTTATTATAGCTGCGGCAGCGGCAGCGGCAGCTAG	MLVWFYFIEVQLSYYSCGSGSGS*
ATGATTCGTGTTGCTAATAATTGGCCGCCTCTGTTTAGTTGGTTTGTCTGCGGCAGCGGCAGCGGCAGCTAG	MIRVANNWPPLFSWFVCGSGSGS*
ATGTTTGTTAAGGCTCATTGGAATAATCATATTCTGACGCTGAAGTATTGCGGCAGCGGCAGCGGCAGCTAG	MFVKAHWNNHILTLKYCGSGSGS*
ATGTTTTATTATGGTTATTGGCGTGATTCTGTTTATCATTCTCATTATTGCGGCAGCGGCAGCGGCAGCTAG	MFYYGYWRDSVYHSHYCGSGSGS*
ATGAGGAAGAGTGGGCGTATGAAGGATGAGGATCTGGAGGGGTTGTAGTGCGGCAGCGGCAGCGGCAGCTAG	MRKSGRMKDEDLEGL*CGSGSGS*
ATGAATTGTTATTTTCATATTCATTCGTTTTATACGCATTCGCTTTATTGCGGCAGCGGCAGCGGCAGCTAG	MNCYFHIHSFYTHSLYCGSGSGS*
ATGGTTGTGAATACTTATTTTGCGTCGCGGACTTTGTCGTTGTCTTGGTGCGGCAGCGGCAGCGGCAGCTAG	MVVNTYFASRTLSLSWCGSGSGS*
ATGTTTGTTCTGGGGTTGTGTACGCAGGCTCTGGTTGCTGAGGGTACCTGCGGCAGCGGCAGCGGCAGCTAG	MFVLGLCTQALVAEGTCGSGSGS*
ATGTTTGTGTTTTTTAATCCGGTTCATGCTTCTGATAATGCTTCTTTCTGCGGCAGCGGCAGCGGCAGCTAG	MFVFFNPVHASDNASFCGSGSGS*
ATGCTTGTGAAGCTGGCTTATTTTCATGTTGCTTTGCCTCCTAATTGCTGCGGCAGCGGCAGCAGCAGCTAG	MLVKLAYFHVALPPNCCGSGSSS*
ATGTGGTATACGCTTGGTCCGTGGCCGGTGCTTTCGCTTGTTAAGGAGTGCGGCAGCGGCAGCGGCAGCTAG	MWYTLGPWPVLSLVKECGSGSGS*
ATGTTTTATTATGGTTATTGGCGTGATTCTGTTTATCATGTTCATTACTGCGGCAGCGGCAGCGGCAGCTAG	MFYYGYWRDSVYHVHYCGSGSGS*
ATGATTACGAATTTGACTTGGCATGCGGAGCTGTATTCTTATTGGGATTGCGGCAGCGGCAGCGGCAGCTAG	MITNLTWHAELYSYWDCGSGSGS*
ATGTTTGTTTGTAGTACTTGGATTAATAGGATTTTTTATTTGTCGCGTTGCGGCAGCGGCAGCGGCAGCTAG	MFVCSTWINRIFYLSRCGSGSGS*
ATGTTGTTGGAGTTTTTGGCTTGGCCTCAGCAGAGGTTGATTCAGGTGTGCGGCAGCGGCAGCGGCAGCTAG	MLLEFLAWPQQRLIQVCGSGSGS*
ATGTTTTTGATTCAGTATTTTGATAAGGATCGGTTTCGTGCGATTTATTGCGGCAGCGGCAGCGGCAGCTAG	MFLIQYFDKDRFRAIYCGSGSGS*
ATGTGTCGTTATGTTATTACGCATTTTTATTTTGGGGCTTTTTATGGCTGCGGCAGCGGCAGCGGCAGCTAG	MCRYVITHFYFGAFYGCGSGSGS*
ATGTTTTTGTTTCATCGGTGGGTGTCGGGTAAGCTGTATACGGATTATTGCGGCAGCGGCAGCGGCAGCTAG	MFLFHRWVSGKLYTDYCGSGSGS*
ATGTTTTTTGTGCATTATTGGGAGCGTAATCGTTTTTTGATTCGGTATTGCGGCAGCGGCAGCGGCAGCTAG	MFFVHYWERNRFLIRYCGSGSGS*
ATGTTTTTTACTTTTTCTAGGCATAATCGTTTGGTGCGTCGTAGGTGCTGCGGCAGCGGCAGCGGCAGCTAG	MFFTFSRHNRLVRRRCCGSGSGS*
ATGTTTGTGAAGTGGATTTGGTTTAATGGGGCGGTTTTGCCTATTTTGTGCGGCAGCGGCAGCGGCGGCTAG	MFVKWIWFNGAVLPILCGSGSGG*
ATGAGTTATTTTACTTGGGCGAGTTTTCAGACTGAGCCTTATTTTGTTTGCGGCAGCGGCAGCGGCAGCTAG	MSYFTWASFQTEPYFVCGSGSGS*
ATGTTTAATTTGTATTTTAAGAATGGGAAGGCTTATGCTTATTGGGGCTGCGGCAGCGGCAGCGGCAGCTAG	MFNLYFKNGKAYAYWGCGSGSGS*
ATGTTTTATTATGGTTATTGGCGTGATTCTGTTTATCATGCTCATTGTTGCGGCAGCGGCAGCGGCAGCTAG	MFYYGYWRDSVYHAHCCGSGSGS*
ATGTTTCTTTGTCAGCGTTTTCATGATGATATTTATGAGCTGTGGCGTTGCGGCAGCGGCAGCGGCAGCTAG	MFLCQRFHDDIYELWRCGSGSGS*
ATGGTTCGTTTGAATTATTTTACGGGTGTGCCTACTTGGTGGATTGAGTGCGGCAGCGGCAGCGGCAGCTAG	MVRLNYFTGVPTWWIECGSGSGS*
ATGTTTGTGTTGTTTTATATTAAGCATGGGCTTGTTGCGTATCGTTATTGCGGCAGCGGCAGCGGCAGCTAG	MFVLFYIKHGLVAYRYCGSGSGS*
ATGACTTATTATGTGCTTCTGCAGAGGTGGCCTCCTGTTTGGGCGCCCTGCGGCAGCGGCAGCGGCAGCTAG	MTYYVLLQRWPPVWAPCGSGSGS*
ATGGTTTTTGTGTCTTGGTATTGGGTTGAGACTAGGTTGGTTTCGGCCTGCGGCAGCGGCAGCGGCAGCTAG	MVFVSWYWVETRLVSACGSGSGS*
ATGACTTATTATGTGCTTCTGCAGAGGTGGCCTCCTGTTTGGGCGCCCTGCGGCAGCGGCAGCGGCAGCTAG	MTYYVLLQRWPPVWAPCGSGSGS*
ATGTTTGTGGAGTGGTTTTGGTTTAATAATCGGTTGGTGGCGCAGTCCTGCGGCAGCGGCAGCGGCAGCTAG	MFVEWFWFNNRLVAQSCGSGSGS*
ATGGTTCAGAGTGCCGATTGGCCTGTTATTGTGCAGTGGATTGGTATCTGCGGCAGCGGCAGCGGCAGCTAG	MVQSADWPVIVQWIGICGSGSGS*
ATGTTTGTTTGTTTTTATTTTATTGAGGGTAAGCTTTCTAATTATAGTTGCGGCAGCGGCAGCGGCAGCTAG	MFVCFYFIEGKLSNYSCGSGSGS*
ATGTTTATTTGGTGGTATTTTTTGAGGAATCGTGTGCATTCGAGTCCTTGCGGCAGCGGCAGCGGCAGCTAG	MFIWWYFLRNRVHSSPCGSGSGS*
ATGTTTGCTAGGTATTAGTGGACGCGTGGGGGGATTCAGTAGGCTTACTGCGGCAGCGGCAGCGGCAGCTAG	MFARY*WTRGGIQ*AYCGSGSGS*
ATGTTTTTGAGTCATGGTTTTTATGATACTGTTTTTATTTTGGCTTATTGCGGCAGCGGCAGCGGCAGCTAG	MFLSHGFYDTVFILAYCGSGSGS*
ATGTTTTTGATTCAGTATTTTGATAAGGATCGGTTTCGTGCGATTTACTGCGGCAGCGGCAGCGGCAGCTAG	MFLIQYFDKDRFRAIYCGSGSGS*
ATGTTTTTGATTCAGTATTTTGATAAGGAACGGTTTCGTGCGATTTATTGCGGCAGCGGCAGCGGCAGCTAG	MFLIQYFDKERFRAIYCGSGSGS*
ATGTTTCTGATTGCTTTTTTTAAGAACGGGCGTCTGATTCAGTCGTACTGCGGCAGCGGCAGCGGCAGCTAG	MFLIAFFKNGRLIQSYCGSGSGS*
ATGTTTTTGCATTGTGAGTGGAGTGATTTTGTGCTGAAGTGTTGGCAGTGCGGCAGCGGCAGCGGCAGCTAG	MFLHCEWSDFVLKCWQCGSGSGS*
ATGTTTGTGGAGTGGTTTTGGTTTAATCATCGGTTGGTGGCGCAGTCCTGCGGCAGCGGCAGCGGCAGCTAG	MFVEWFWFNHRLVAQSCGSGSGS*
ATGTTTGTTTTGCATAATACTTGGAAGGGTAGTAAGTAACGTCTAGTTTGCGGCAGCGGCAGCGGCAGCTAG	MFVLHNTWKGSK+RLVCGSGSGS*
ATGTTTTTGAAGATTGAGTGGATTGATTCGGCGTTTCGTTTGGTGTATTGCGGCAGCGGCAGCGGCAGCTAG	MFLKIEWIDSAFRLVYCGSGSGS*
ATGTTTGTTGATTGGCGTTGGATGAAGCTTACGTATAGGGTGTTTGCTTGCGGCAGCGGCAGCGGCAGCTAG	MFVDWRWMKLTYRVFACGSGSGS*
ATGTTTTTTAAGTATTGGTTTTCTAATTATAAGTTTCGTACGAAGTACTGCGGCAGCGGCAGCGGCAGCTAG	MFFKYWFSNYKFRTKYCGSGSGS*
ATGTTTGTTAAGGTGTTTTGGCAGGATCGTTAGCATTTGACTTATTGCTGCGGCAGCGGCAGCGGCAGCTAG	MFVKVFWQDR*HLTYCCGSGSGS*
ATGTTTCTGAATCATCGTTGGGATCATGGGTTTTATCAGATTATTTACTGCGGCAGCGGCAGCGGCAGCTAG	MFLNHRWDHGFYQIIYCGSGSGS*
ATGGTTCATCAGATTTATCCGACTGTTATTTGGTATATTGGTAATAGTTGCGGCAGCGGCAGCGGCAGCTAG	MVHQIYPTVIWYIGNSCGSGSGS*
ATGTTTGTTTGTTTTTATTTTATTGAGGGTAAGCTTTCTAATTATAGCTGCGGCAGCGGCAGCGGCAGCTAG	MFVCFYFIEGKLSNYSCGSGSGS*
ATGTTTGTTAGGTATTATTGGACGCTTGGTCGGATTCAGTTGGCTTATTGCGGCAGCGGCAGCGGCAGCTAG	MFVRYYWTLGRIQLAYCGSGSGS*
ATGTTTTTGTATTATATTTGGATTAATGGACGGTTTCAGTTGTTGCCGTGCGGCAGCGGCAGCGGCAGCTAG	MFLYYIWINGRFQLLPCGSGSGS*
ATGTTTGTGCTTTGGCGTTTTCATAATAGTTTGTTGTATGCTTTTCGGTGCGGCAGCGGCAGCGGCAGCTAG	MFVLWRFHNSLLYAFRCGSGSGS*
ATGTTTGTGTGTTTTAAGTGGAATGATGGGCTTTATAGGCTCCATATTTGCGGCAGCGGCAGCGGCAGCTAG	MFVCFKWNDGLYRLHICGSGSGS*
ATGTTTGCGACTCATACTTGGGATGATGGTCATTTTGCTTTGTTTTTGTGCGGCAGCGGCAGCGGCAGCTAG	MFATHTWDDGHFALFLCGSGSGS*
ATGTTTTTGCGTAGTTATTGGAAAGCGGGTTGGCTGGCGCTGCGTCATTGCGGCAGCGGCAGCGGCAGCTAG	MFLRSYWKAGWLALRHCGSGSGS*
ATGTTTGTGTGTTGGTATTGGATTCATGGTTCTGTTAAGGCGTCTTCCTGCGGCAGCGGCAGCGGCAGCTAG	MFVCWYWIHGSVKASSCGSGSGS*
ATGTTTGTGAAGGGTTTTTGGACTGCTCGTGGGTATATTCTTGAGTATTGCGGCAGCGGCAGCGGCAGCTAG	MFVKGFWTARGYILEYCGSGSGS*
ATGTTTGTTAGGTTTATTTGGGAGCATGATAAGGTTATTGCTATTAGGTGCGGCAGCGGCAGCGGCAGCTAG	MFVRFIWEHDKVIAIRCGSGSGS*
ATGACTTATTATGTGCTTCTGCAGAGGTGGCCTCCTGTTTGGGCGCCTTGCGGCAGCGGCAGCGGCAGCTAG	MTYYVLLQRWPPVWAPCGSGSGS*
ATGTTTATTTGTTGGTATTTTTTGAGGAATCGTGTGCATACGTGTCCTTGCGGCAGCGGCAGCGGCAGCTAG	MFICWYFLRNRVHTCPCGSGSGS*
ATGTTTTTGAAGTTTTTGTGGCTTGAGGAGAAGTTTTTGCTTCTGAATTGCGGCAGCGGCAGCGGCAGCTAG	MFLKFLWLEEKFLLLNCGSGSGS*
ATGCGTTATCATTTGGGTCCGTGGCCTTATTTGAAGTTGCGTGCTGGTTGCGGCAGCGGCAGCGGCAGCTAG	MRYHLGPWPYLKLRAGCGSGSGS*
ATGTTTGTTTTGTGGGTTTTTGATGAGGGGAGTGTTACTGCTCTGTACTGCGGCAGCGGCAGCGGCAGTTAG	MFVLWVFDEGSVTALYCGSGSGS*
ATGTTTTTGATTCAGTATTTTGATAAGGATCGGTATCGTGCGATTTATTGCGGCAGCGGCAGCGGCAGCTAG	MFLIQYFDKDRYRAIYCGSGSGS*
ATGTTTTTGAAGATTGAGTGGATTGATTCGGCGTTCCGTTTGGTGTATTGCGGCAGCGGCAGCGGCAGCTAG	MFLKIEWIDSAFRLVYCGSGSGS*
ATGTTTTTGCTGCAGTTTTTTTATGAGGATAGGTTTCATTCGGAGTTGTGCGGCAGCGGCAGCGGCAGCTAG	MFLLQFFYEDRFHSELCGSGSGS*
ATGTTTGTGACTCATACTTGGGATGATGGTCATTTTGCTTTGTTTTTGTGCGGCAGCGGCAGCGGCAGCTAG	MFVTHTWDDGHFALFLCGSGSGS*
ATGCTTGTGTGTTGGTGTTGTATTCTTGGTTCTAATCCGGATTCTTCGTTCGGCAGCGGCAGCGGCAGCTAG	MLVCWCCILGSNPDSSFGSGSGS*
ATGACTTGTCGTTTTCAGTTTAATTGGTATTCGCCGACGACGTGGATCTGCGGCAGCGGCAGCGGCAGCTAG	MTCRFQFNWYSPTTWICGSGSGS*
ATGTTTTTTTGTACTAATGATTTTCTGGCTGGGAGGTATCATCTGGCCTGCGGCAGCGGCAGCGGCAGCTAG	MFFCTNDFLAGRYHLACGSGSGS*
ATGTTTTTGTGTCAAGGGTTTGATGCGCGTGGTTGGTCTCTGTGGCTGTGCGGCAGCGGCAGCGGCAGCTAG	MFLCQGFDARGWSLWLCGSGSGS*
ATGTTTTTGTTTCATGTTTGGTCTTCGGGTCAGTTTTTGCTTGCTTACTGCGGCAGCGGCAGCGGCAGCTAG	MFLFHVWSSGQFLLAYCGSGSGS*
ATGTTTATTAATCATGCGTAGAATTATGGTTCGTTGAGTATTCTGTACTGCGGCAGCGGCAGCGGCAGCTAG	MFINHA*NYGSLSILYCGSGSGS*
ATGAAGTTTTTTTGTACTTCGTTTAGTGCTATGCCGTATTTTGATGGCTGCGGCAGCGGCAGCGGCAGCTAG	MKFFCTSFSAMPYFDGCGSGSGS*
ATGTTTCTGCTTCATCGGTGGGTGTCGGGGAAGCCGTATACGGATTATTGCGGCAGCGGCAGCGGCAGCTAG	MFLLHRWVSGKPYTDYCGSGSGS*
ATGGCTTTTTGGATTCGTCGGACGAATCATTATAGGTCGGGGTTTACGTGCGGCAGCGGCAGCGGCAGCTAG	MAFWIRRTNHYRSGFTCGSGSGS*
ATGACGACTTATGGGAATTTGAATCCGCTGTGTAGTTGGGTTTGGACTTGCGGCAGCGGCAGCGGCAGCTAG	MTTYGNLNPLCSWVWTCGSGSGS*
ATGTTTGTTATTTTTCGTTTTACGGCTGGTGATCTTAAGTCTTGTTACTGCGGCAGCGGCAGCGGCAGCTAG	MFVIFRFTAGDLKSCYCGSGSGS*
ATGTTTGGGAGGTGGTATTTTAGTCGGGAGCGGTTTATTTTGAAGTACTGCGGCAGCGGCAGCGGCAGCTAG	MFGRWYFSRERFILKYCGSGSGS*
ATGATTATTTTTAATTGGTATTGGGATGCGGCGGCTGCTTATTGTTTCTGCGGCAGCGGCAGCGGCAGCTAG	MIIFNWYWDAAAAYCFCGSGSGS*
ATGTTTCTGAATCATCGTTGGGATCATGGGTTTTATCAGATTATTTACTGCGGCAGCGGCAGCGGCAGCTAG	MFLNHRWDHGFYQIIYCGSGSGS*
ATGTTTGGGACGATTTTGGTTGAGGGATTGAAGTATAAGCTGGTGTAGTGCGGCAGCGGCAGCGGCAGCTAG	MFGTILVEGLKYKLV*CGSGSGS*
ATGTTTGTGTGTTCTAAGTGGAATGATGGGCTTTATAGGCTCCATATTTGCGGCAGCGGCAGCGGCAGCTAG	MFVCSKWNDGLYRLHICGSGSGS*
ATGATTTTTGTTTGGGGTTAGAATTTTGGGACTACGTGGACGTCTATTTGCGGCAGCGGCAGCGGCAGCTAG	MIFVWG*NFGTTWTSICGSGSGS*
ATGTTTGTGTTTTGTATGTGTACGGAGTATGGTCGTGTTCTTCCGTCGTGCGGCAGCGGCAGCGGCAGCTAG	MFVFCMCTEYGRVLPSCGSGSGS*
ATGTTTGTTTGTTTTTATTTTATTGAGGGTAAGCTTTCTAATTATAGCTGCGGCAGCGGCAGCGGCAGCTAG	MFVCFYFIEGKLSNYSCGSGSGS*
ATGTTTTATTGTTGGACGTTTCTTGTTGGGCATTATGCGGTTTGGATGTGCGGCAGCGGCAGCGGCAGCTAG	MFYCWTFLVGHYAVWMCGSGSGS*
ATGTTTCTGAATCATCGTTGGGATCATGGGTTTTATCAGATTATTTACTGCGGCAGCGGCAGCGGCAGCTAG	MFLNHRWDHGFYQIIYCGSGSGS*
ATGTTTGTTTATTGGACTATTGAGGATAATGTTGTGTATGCGGTTATTTGCGGCAGCGGCAGCGGCAGCTAG	MFVYWTIEDNVVYAVICGSGSGS*
ATGTTTGTGGTGAGTTATTTTATTGCTGGTCAGTTTTATGCTCGTTATTGCGGCAGCGGCAGCGGCAGCTAG	MFVVSYFIAGQFYARYCGSGSGS*
ATGTTATTTAAGGATAAGTTTGAGAATGGTGTTTATGTTGCTTGTTTTTGCGGCAGCGGCAGCGGCAGCTAG	MLFKDKFENGVYVACFCGSGSGS*
ATGTTTTTGATAGTTGGATGGCATGAGGGGGTTCTTTCTTTGCATTATTGCGGCAGCGGCAGCGGCAGCTAG	MFLIVGWHEGVLSLHYCGSGSGS*
ATGTTTATTACTACGTCTTGGAGGAAGGGTAAGTTGATTCTTACGTATTGCGGCAGCGGCAGCGGCAGCTAG	MFITTSWRKGKLILTYCGSGSGS*
ATGTTTTTGTGTCAGTATTGGTTGCATAGTCGTTGTTTTTTGACTTTGTGCGGCAGCGGCAGCGGCAGCTAG	MFLCQYWLHSRCFLTLCGSGSGS*
ATGTCTGCGTGGTGGCATTGGATTCATGGTTATGGTAAGGCGTCTTCGTGCGGCAGCGGCAGCGGCAGCTAG	MSAWWHWIHGYGKASSCGSGSGS*
ATGTTTTTGCGTCATGGTTTTTATGATACTGTTTTTATTTTGGCTTACTGCGGCAGCGGCAGCGGCAGCTAG	MFLRHGFYDTVFILAYCGSGSGS*
ATGTTTTTGCGTTTTTATATTAATAATGGTTTGGTGCAGTATTGTTATTGCGGCAGCGGCAGCGGCAGCTAG	MFLRFYINNGLVQYCYCGSGSGS*
ATGTTTTTTTGTCATTCTTGGGCTAATGGTTTTTATCTGGCTTGGTTTTGCGGCAGCGGCAGCGGCAGCTAG	MFFCHSWANGFYLAWFCGSGSGS*
ATGTTTATTACTAAGTCTTGGTGGAAGGGTAAGTTGATTCTTACGTACTGCGGCAGCGGCAGCGGCAGCTAG	MFITKSWWKGKLILTYCGSGSGS*
ATGTCTGTTTGTTTTAAGTTTTATAATCAGAGGCTTTTTTCGTCGTATTGCGGCAGCGGCAGCGGCAGCTAG	MSVCFKFYNQRLFSSYCGSGSGS*
ATGTTTGTTTGTGGTCATTTTTCGGCTGGTTGTTATCGGTTGTATCGTTGCGGCAGCGGCAGCGGCAGCTAG	MFVCGHFSAGCYRLYRCGSGSGS*
ATGTTTCTGCGGTATACTTGGCGTGATAGTGTGCTTACGATTAGGGTTTGCGGCAGCGGCAGCGGCAGCTAG	MFLRYTWRDSVLTIRVCGSGSGS*
ATGATTTATATTGATTGGTCTAGGTATTATAGACAGACTTGGAATCAGTGCGGCAGCGGCAGCGGCAGCTAG	MIYIDWSRYYRQTWNQCGSGSGS*
ATGTTTATTTATTGGTTTTTTGAGAATGATCATGCGTTTTGGCGTAAGTGCGGCAGCGGCAGCGGCAGCTAG	MFIYWFFENDHAFWRKCGSGSGS*
ATGTTTTTGTGTTGGGATTGGAATGAGAAGCGGCTTATTCGTAGTGTCTGCGGCAGCGGCAGCGGCAGCTAG	MFLCWDWNEKRLIRSVCGSGSGS*
ATGTTTATTCAGGACTATTGGTATCAGGAGCGTTATTCTTTGATTTACTGCGGCAGCGGCAGCGGCAGCTAG	MFIQDYWYQERYSLIYCGSGSGS*
ATGTTTTTTAAGGATAAGTTTGAGAATGGTGTTTATGTTGCTTGTTTGTGCGGCAGCGGCAGCGGCAGCTAG	MFFKDKFENGVYVACLCGSGSGS*
ATGTTTGTTACGTGGACTTGGGATGATTGGAAGGTTTTTCCTACTCAGTGCGGCAGCGGCAGCGGCAGCTAG	MFVTWTWDDWKVFPTQCGSGSGS*
ATGACGACTTATGGGTATTTGAATCCTCTGTGTATTTGGGTTTGGACTTGCGGCAGCGGCAGCGGCAGCTAG	MTTYGYLNPLCIWVWTCGSGSGS*
ATGTTTGTTTGTTTTTATTTTATTGAGGGTAAGCTTTCTAATTATAGTTGCGGCAGCGGCAGCGGCAGCTAG	MFVCFYFIEGKLSNYSCGSGSGS*
ATGTTTGTGCTTAATAGGTGGACTAATGGTAGGATCCAGCTGTATTACTGCGGCAGCGGCAGCGGCAGCTAG	MFVLNRWTNGRIQLYYCGSGSGS*
ATGTTTGTGTGTTGGTATTGGTATCGGGGGGCTATTCATTATAGTTGTTGCGGCAGCGGCAGCGGCAGCTAG	MFVCWYWYRGAIHYSCCGSGSGS*
ATGTTTGTGCGGTGGTATTTTCTGCCGGATGGGAAGGTGTATACGACGTGCGGCAGCGGCAGCGGCAGCTAG	MFVRWYFLPDGKVYTTCGSGSGS*
ATGTTTTTTATGGTTGCGTTTACGATTGCTGTTTCGGATGCTTGTTTTTGCGGCAGCGGCAGCGGCAGCTAG	MFFMVAFTIAVSDACFCGSGSGS*
ATGTTTTTGATTCAGTATTTTGATAAGGATCGGTTTCGTGCGATTTACTGCGGCAGCGGCAGCGGCAGCTAG	MFLIQYFDKDRFRAIYCGSGSGS*
ATGTTTGTGACGTGGTCTTTTGGGTCTGATGGTTTGATTTATAGTCACTGCGGCAGCGGCAGCGGCAGCTAG	MFVTWSFGSDGLIYSHCGSGSGS*
ATGTTTGTGCGGTGGTATTTTCTGCCGGATGGGAAGTTGTATTCGACTTGCGGCAGCGGCAGCGGCAGCTAG	MFVRWYFLPDGKLYSTCGSGSGS*
ATGTTTGTGAATTGGTATTGGCATGGTGAGAAGCTTTTTTATAGGTATTGCGGCAGCGGCAGCGGCAGCTAG	MFVNWYWHGEKLFYRYCGSGSGS*
ATGGAGACTTTTTATACGTGTAGGGATTTGGGTATTCCTGTTCATTAGTGCGGCAGCGGCAGCGGCAGCTAG	METFYTCRDLGIPVH*CGSGSGS*
ATGGCTATTTGGATTCGTTGGACGAATCATTATAGGTCGGGGTTTACGTGCGGCAGCGGCAGCGGCAGCTAG	MAIWIRWTNHYRSGFTCGSGSGS*
ATGCTGGCTGGTCATACGTGGACGAATGGTTTGGTTACGTTGCATTATTGCGGCAGCGGCAGCGGCAGCTAG	MLAGHTWTNGLVTLHYCGSGSGS*
ATGCAGCTTATTATTCTTTTGGCGCCTCTGGCTGCTCATTATTGGACTTGCGGCAGCGGCAGCGGCAGCTAG	MQLIILLAPLAAHYWTCGSGSGS*
ATGTTTGTTATTGCGCATTGGAATAATCATATTCTGACGCTGAAGTACTGCGGCAGCGGCAGCGGCAGCTAG	MFVIAHWNNHILTLKYCGSGSGS*
ATGTTTTATTGTTGGACGTTTCTTGATGGGCATTATGCGGGTTGGATTTGCGGCAGCGGCAGCGGCAGCTAG	MFYCWTFLDGHYAGWICGSGSGS*
ATGTCTGCGTTTTTTATTCTGACGGCTTGGCCGGATCTGGCTCTGGTTTGCGGCAGCGGCAGCGGCAGCTAG	MSAFFILTAWPDLALVCGSGSGS*
ATGTTTGTTGAGTGGAAGTATGATAAGTCGACGGGGTTGGTTTATGCGTGCGGCAGCGGCAGCGGCAGCTAG	MFVEWKYDKSTGLVYACGSGSGS*
ATGTTGGTTTGTGGTAATCTTTTGGGCGGGTGGTATCGGTTGTATCGTTGCGGCAGCGGCAGCGGCAGCTAG	MLVCGNLLGGWYRLYRCGSGSGS*
ATGTTTGTTTGGTTTTATTGGAGTGATGGGTATGTTAGGGTGACTCAGTGCGGCAGCGGCAGCGGCAGCTAG	MFVWFYWSDGYVRVTQCGSGSGS*
ATGTTTGTGGAGTGGTTTTGGTTTAATAATCGATTGGTGGCGCAGTCCTGCGGCAGCGGCAGCGGCAGCTAG	MFVEWFWFNNRLVAQSCGSGSGS*
ATGTTTGTGAATTGGTATTGGCATGGTGAGAAGCTTTTTTATAGGTATTGCGGCAGCGGCAGCGGCAGCTAG	MFVNWYWHGEKLFYRYCGSGSGS*
ATGGTGGAGTTGAATTGGATTGGTACTGATTGTAATACTGTGTTTCTGTGCGGCAGCGGCAGCGGCAGCTAG	MVELNWIGTDCNTVFLCGSGSGS*
ATGTTTGTTACTTGGAAGTAGAATACTAGGTTTGCTTGTGTTAGTTTCTGCGGCAGCGGCAGCGGCAGCTAG	MFVTWK*NTRFACVSFCGSGSGS*
ATGATTGTGATTTTGAGTGATCTTTCGTAAAGGTGGTTGGATCAGCCTTGCGGCAGCGGCAGCGGCAGCTAG	MIVILSDLS+RWLDQPCGSGSGS*
ATGTTTGTGTGTTGGTATTGGAGTCATGGTTCTGTTAAGGCGTCTTTATGCGGCAGCGGCAGCGGCAGCTAG	MFVCWYWSHGSVKASLCGSGSGS*
ATGTTTTTGTTTCATCGGTGGGTGTCGGGTAAGCTGTATACGGATTGTTGCGGCAGCGGCAGCGGCAGCTAG	MFLFHRWVSGKLYTDCCGSGSGS*
ATGTTTGTGACTTGGACTTTTATTAATAGTAAGTTGAGGTCGCTTTCCTGCGGCAGCGGCAGCGGCAGCTAG	MFVTWTFINSKLRSLSCGSGSGS*
ATGTTTGTTTGTCTGAATTTTTGGCAGGATAGTCGATATGTTTTGATTTGCGGCAGCGGCAGCGACAGCTAG	MFVCLNFWQDSRYVLICGSGSDS*
ATGTTTTTGTGTCATACTTGGTATAATGGGAGGGTGACTCTTTTTTTGTGCGGCAGCGGCAGCGGCAGCTAG	MFLCHTWYNGRVTLFLCGSGSGS*
ATGTTTCTTTGTCAGCGTTTTCATGATGATATTTATGAGCTGTGGCGTTGCGGCAGCGGCAGCGGCGGCTAG	MFLCQRFHDDIYELWRCGSGSGG*
ATGTTTATCAGGAATCAGTGGGTGAGGTCGAGGTTTGTGCTGCGGTATTGCGGCAGCGGCAGCGGCAGCTAG	MFIRNQWVRSRFVLRYCGSGSGS*
ATGTTTTATTATTATACGTTTATTAATGGGAATTATGTGGCGTGGCTCTGCGGCAGCGGCAGCGGCAGCTAG	MFYYYTFINGNYVAWLCGSGSGS*
ATGTTTGCTTTTTGGTGGTTTGTTGATGGTATTGTTGTGCATGATTATTGCGGCAGCGGCAGCGGCAGCTAG	MFAFWWFVDGIVVHDYCGSGSGS*
ATGTTTGTGTGTTGGTATTGGATTCATGGTTCTGTTAAGGCGTCTTCTTGCGGCAGCGGCAGCGGCAGCTAG	MFVCWYWIHGSVKASSCGSGSGS*
ATGTTTGTTTGTTTTAAGTTTTATAATCAGAGGCTTTTTTCGTCGTATTGCGGCAGCGGCAGCGGCAGCTAG	MFVCFKFYNQRLFSSYCGSGSGS*
ATGTTTTTGTTTCATCGGTGGGTGTCGGGTAAGCTGTATACGGATTTTTGCGGCAGCGGCAGCGGCAGCTAG	MFLFHRWVSGKLYTDFCGSGSGS*
ATGTTTATTCAGGAGTATTGGTATCAGGAGCGTTATTCTTTGATTTATTGCGGCAGCGGCAGCGGCAGCTAG	MFIQEYWYQERYSLIYCGSGSGS*
ATGTTTGTGTGTTGGTATTGGATTCATGGTTCTGTTAAGGCGTCTTCTTGCGGCAGCGGCAGCGGCAGCTAG	MFVCWYWIHGSVKASSCGSGSGS*
ATGTTTGTGTCGTGGAAGTGGTATGATGGTAGGCTTCTGGTTGAGCAGTGCGGCAGCGGCAGCGGCAGCTAG	MFVSWKWYDGRLLVEQCGSGSGS*
ATGTTTCTGTATCAGACTTGGCATGCGCAGAAGATTATTTTGACTTACTGCGGCAGCGGCAGCGGCAGCTAG	MFLYQTWHAQKIILTYCGSGSGS*
ATGTTTGTTAGGTATTATTGGACGCTTGGTCGGATTCAGTTGGCTTATTGCGGCAGCGGCAGCGGCAGCTAG	MFVRYYWTLGRIQLAYCGSGSGS*
ATGCGGAATGGGAATGATGAGAATATGAGTTTGTAGTATTTGTATGTTTGCGGCAGCGGCAGCGGCAGCTAG	MRNGNDENMSL*YLYVCGSGSGS*
ATGTTTGTTTGTAGTACTTGGATTTATAGGATTTTTTATTTGTCGCGTTGCGGCAGCGGCAGCGGCAGCTAG	MFVCSTWIYRIFYLSRCGSGSGS*
ATGTTTGTGCGGTGGTATTTTCTGCCGGATGGGAAGGTGTATTCGACGTGCGGGAGCGGCAGCGGCAGCTAG	MFVRWYFLPDGKVYSTCGSGSGS*
ATGTTTGTGTTTTGGTTTTTTAAGAATCATATTTTGAAGAGTATTTACTGCGGCAGCGGCAGCGGCAGCTAG	MFVFWFFKNHILKSIYCGSGSGS*
ATGTTTGTTAGGTGGACGTGGAGTGATGGTATTGCGGTTGCGTATCGGTGCGGCAGCGGCAGCGGCAGCTAG	MFVRWTWSDGIAVAYRCGSGSGS*
ATGGCTTTTTGGTTTCGTTGTACGAATCATTATAGTTCGGGGTTTACGTGCGGCAGCGGCAGCGGCAGCTAG	MAFWFRCTNHYSSGFTCGSGSGS*
ATGTTTGTGAGGAGGTATCTTAGTCGGGAGCGGTTTATTTTGAAGCTCTGCGGCAGCGGCAGCGGCAGCTAG	MFVRRYLSRERFILKLCGSGSGS*
ATGTTTGTTGAGTTTTATTTTCGGGGGGGTAAGCTTTGTTCGGGGGCCTGCGGCAGCGGCAGCGGCAGCTAG	MFVEFYFRGGKLCSGACGSGSGS*
ATGTTTATTAGGAATCAGTGGGTGAGGTCGAGGTTTGTGCTGCGGTATTGCGGCAGCGGCAGCGGCAGCTAG	MFIRNQWVRSRFVLRYCGSGSGS*
ATGTTTTATTATTATACGTTTATTAATGGGAATTATGTGGCGTGGCTTTGCGGCAGCGGCAGCGGCAGCTAG	MFYYYTFINGNYVAWLCGSGSGS*
ATGCGTTATCATTTGGGTCCGTGGCCTTATTTGAAGTTGCGTGCTGGTTGCGGCAGCGGCAGCGGCAGCTAG	MRYHLGPWPYLKLRAGCGSGSGS*
ATGTTTGTTCAGTGGTTTTTTGTGAGTGGTAAGTTGTATTTTCATTTTTGCGGCAGCGGCAGCGGCAGCTAG	MFVQWFFVSGKLYFHFCGSGSGS*
ATGTTTGTCAGGTTTTTTTGGATTAATGCTCGGTTGTCTACTGATGTTTGCGGCAGCGGCAGCGGCAGCTAG	MFVRFFWINARLSTDVCGSGSGS*
ATGAAGCATTATTATTTTGTTGATACGTTTTATAAGTTTTCTTGGATTTGCGGCAGCGGCAGCGGCAGCTAG	MKHYYFVDTFYKFSWICGSGSGS*
ATGTCGTGTAGGTGGATTTGGAAGACTTTTAATTCGGTGCCGTATTGCTGCGGCAGCGGCAGCGGCAGCTAG	MSCRWIWKTFNSVPYCCGSGSGS*
ATGTGGTTTGAGTTGGGGCCGTGGCCTTGGTTGCATCTGGTTCCTCGCTGCGGCAGCGGCAGCGGCAGCTAG	MWFELGPWPWLHLVPRCGSGSGS*
ATGTTTTTTAAGGATAAGTTTGAGAATGGTGTTTATGTTGCTTGTTATTGCGGCAGCGGCAGCGGCAGCTAG	MFFKDKFENGVYVACYCGSGSGS*
ATGTTTGTTTGTCATTATTGGCCTCAGAAGGGGTTTTTGTTGGCTCGGTGCGGCAGCGGCAGCGGCAGCTAG	MFVCHYWPQKGFLLARCGSGSGS*
ATGTTTGTGAGGTTTTATTTTGCGGGTGATGATAATCTGGGTTGTGTTTGCGGCAGCGGCACCGGCAGCTAG	MFVRFYFAGDDNLGCVCGSGTGS*
ATGTTTTTGTTTCATCGGTGGGTGTCGGGTAAGCTGTATACGGATTATTGCGGCAGCGGCAGCGGCAGCTAG	MFLFHRWVSGKLYTDYCGSGSGS*
ATGTTTGTGAAGTGGATTTTGTTTAATGGGGTGGTTTTTCCTATTTTGTGCGGCAGCGGCAGCGGCAGCTAG	MFVKWILFNGVVFPILCGSGSGS*
ATGTTTATTACGCAGTATTGGAAGCAGAATGTTTTTATGATTAGGTATTGCGGCAGCGGCAGCGGCAGCTAG	MFITQYWKQNVFMIRYCGSGSGS*
ATGTTTTTGTTTCATCGGTGGGTGTCGGGTAAGCTGTATACGGATTATTGCGGCAGCGGCAGCGGCAGCTAG	MFLFHRWVSGKLYTDYCGSGSGS*
ATGTGGTTGAATTATTATTGGGTTAATGATCGGCTTTTGTTGTATCGGTGCGGCAGCGGCAGCGGCAGCTAG	MWLNYYWVNDRLLLYRCGSGSGS*
ATGTTTTATTATGGGTATTGGCGTTATTCTGATTAGCATTCGCATTACTGCGGCAGCGGCAGCGGCAGCTAG	MFYYGYWRYSD*HSHYCGSGSGS*
ATGTTTTTGTTTCATCGGTGGGTGTCGGGTAAGCTGTATACGGATTATTGCGGCAGCGGCAGCGGCAGCTAG	MFLFHRWVSGKLYTDYCGSGSGS*
ATGTTTGTGTGTTGGTATTGGATTCATGGTTCTGTTGAGGCGTCTTCGTGCGGCAGCGGCAGCGGCAGCTAG	MFVCWYWIHGSVEASSCGSGSGS*
ATGATTTATACTTTGGATTCGTTTATTGATTTGCCGGGTAATTGGACTTGCGGCAGCGGCAGCGGCAGCTAG	MIYTLDSFIDLPGNWTCGSGSGS*
ATGGTTCAGAGTGCTGATTGGCCTGTTATTGTGCAGTGGATTAGTATTTGCGGCAGCGGCAGCGGCAGCTAG	MVQSADWPVIVQWISICGSGSGS*
ATGTATTTTCGTTATGTTAATGTTTCTGTGATTAGTTTTGCTCTGCAGTGCGGCAGCGGCAGCGGCAGCTAG	MYFRYVNVSVISFALQCGSGSGS*
ATGGTGTGGTTTGAGCATTGGCCTGGTTTGAAGCCGATTTGGCATGACTGCGGCAGCGGCAGCGGCAGCTAG	MVWFEHWPGLKPIWHDCGSGSGS*
ATGAGGTATTTTGTGTGTAAGGAGTTGTTTAATGAGTGGCTGCATTATTGCGGCAGCGGCAGCGGCAGCTAG	MRYFVCKELFNEWLHYCGSGSGS*
ATGTTTTTTAGGGATTATTGGCAGAAGGGGAAGTATGTTATTAGGATTTGCGGCAGCGGCAGCGGCAGCTAG	MFFRDYWQKGKYVIRICGSGSGS*
ATGAGTTATAAGTTTGGAAGTAATGGGAGTTATTTGGCTGCGTGGTCTTGCGGCAGCGGCAGCGGCAGCTAG	MSYKFGSNGSYLAAWSCGSGSGS*
ATGTTTGTGACGTATTATTTTGATGGTTTGAAGTTTAAGCTGGTGTATTGCGGCAGCGGCAGCGGCAGCTAG	MFVTYYFDGLKFKLVYCGSGSGS*
ATGTTTATTACTACATTGTGGATTGATGGGTCGATTATGTTGATTTATTGCGGCAGCGGCAGCGGCAGCTAG	MFITTLWIDGSIMLIYCGSGSGS*
ATGTTTGTTTGTTTTTATTTTATTGAGGGTAAGCTTTCTAATTATAGCTGCGGCAGCGGCAGCGGCAGCTAG	MFVCFYFIEGKLSNYSCGSGSGS*
ATGTTTTTGAGTCATGGTTTTTATGATACTGTTTTTATTTTGGCTTATTGCGGCAGCGGCAGCGGCAGCTAG	MFLSHGFYDTVFILAYCGSGSGS*
ATGTTTTTGTTTCATCGGTGGGTGTCGGGTAAGCTGTATACGGATTACTGCGGCAGCGGCAGCGGCAGCTAG	MFLFHRWVSGKLYTDYCGSGSGS*
ATGTGTAGGTATGTTTGGAGGCAGTGGTCTCATCCGCCTCAGTGGATTTGCGGCAGCGGCAGCGGCAGCTAG	MCRYVWRQWSHPPQWICGSGSGS*
ATGTTTTTGTGTTGGTATTGGATTCATGGTTCTGTTAAGGCGTCTTCGTGCGGCAGCGGCAGCGGCAGCTAG	MFLCWYWIHGSVKASSCGSGSGS*
ATGTTTTTGTGTCAGGAGTTTAAGGCTAGGATTTACTATGCGAGTCACTGCGGCAGCGGCAGCGGCAGCTAG	MFLCQEFKARIYYASHCGSGSGS*
ATGTTTTTTACTAAGTATTCTATTAAGACGTTTGATTCTTGGATTTGCTGCGGCAGCGGCAGCGGCAGCTAG	MFFTKYSIKTFDSWICCGSGSGS*
ATGTTTTTGCTTCATCGGTGGGTGTCGGGTAAGCTGTATACGGATTATTGCGGCAGCGGCAGCGGCAGCTAG	MFLLHRWVSGKLYTDYCGSGSGS*
ATGTTTATTAATTATGGTTTTCTTAATACGGATTTTTATTTGGAGTACTGCGGCAGCGGCAGCGGCAGCTAG	MFINYGFLNTDFYLEYCGSGSGS*
ATGTTTTTGAAGATCGAGTGGATTGATTCGGCGTTTCGTTTGGTGTATTGCGGCAGCGGCAGCGGCAGCTAG	MFLKIEWIDSAFRLVYCGSGSGS*
ATGGTGAGGTTGATTTGGCGGGATAAGTCGATTGAGCCTGTTTATTTCTGCGGCAGCGGCAGCGGCAGCTAG	MVRLIWRDKSIEPVYFCGSGSGS*
ATGGTTTATGCGTTTGATGCGAATTATGTTTATAGTGCCGCTTGGACGTGCGGCAGCGGCAGCGGCAGCTAG	MVYAFDANYVYSAAWTCGSGSGS*
ATGTTTATGGCTGGGTGTTGGGTTGATTTTATTTATAAGTTGACGTATTGCGGCAGCGGCAGCGGCAGCTAG	MFMAGCWVDFIYKLTYCGSGSGS*
ATGTTGGTGGATTTGCGTTATAATTTGTTTGGGTATGTTTATTATAGTTGCGGCAGCGGCAGCGGCAGCTAG	MLVDLRYNLFGYVYYSCGSGSGS*
ATGGTTTCTTTGGGTAGTTGGCCGCTTACTACTGTGATTTGGAAGATCTGCGGCAGCGGCAGCGGCAGCTAG	MVSLGSWPLTTVIWKICGSGSGS*
ATGTTTTTGCATGAGTATTGGCTTAATGGTTGTTGGTATTTGTTGATTTGCGGCAGCGGCAGCGGCAGCTAG	MFLHEYWLNGCWYLLICGSGSGS*
ATGAGGATTAAGTGGATGTGGCTTGATACTGGGATTGGTAAGTATGTTTGCGGCAGCGGCAGCGGCAGCTAG	MRIKWMWLDTGIGKYVCGSGSGS*
ATGTTTGTGTTTTGGAATTGGAGGGGGCATGGGCGTGTTCTTCCGTCGTGCGGCAGCGGCAGCGGCAGCTAG	MFVFWNWRGHGRVLPSCGSGSGS*
ATGTTTGTTTGTTGGTATTTTTTGAGGAATCGTGTGCATTCGAGTCCTTGCGGCAGCGGCAGCGGCAGCTAG	MFVCWYFLRNRVHSSPCGSGSGS*
ATGTTTTTGTGTCAGGAGTTTAAGGCTAGGATTTATTATGCGAGTTATTGCGGCAGCGGCAGCGGCAGCTAG	MFLCQEFKARIYYASYCGSGSGS*
ATGGAGCGTTATGCTCTAGGGGCTTGGCCTACTTTGCCTTTGTTGAATTGCGGCAGCGGCAGCGGCAGCTAG	MERYALGAWPTLPLLNCGSGSGS*
ATGTTTTTGGTTAATAAGTGGAATCCGGATGGTTTTTATTTGCTGTATTGCGGCAGCGGCAGCGGCAGCTAG	MFLVNKWNPDGFYLLYCGSGSGS*
ATGAAGATTGAGTTTGCTTTTGCTGAGGGTCGTGTTTTTTGGTCTTATTGCGGCAGCGGCAGCGGTAGCTAG	MKIEFAFAEGRVFWSYCGSGSGS*
ATGTTTTATTATGGTTATTGGCGTGATTCTGTTTATCATGCTCATTATTGCGGCAGCGGCAGCGGCAGCTAG	MFYYGYWRDSVYHAHYCGSGSGS*
ATGTTTTTGATTCAGTATTTTGATAAGGATCGGTTTCGTGCGATTTACTGCGGCAGCGGCAGCGGCAGCTAG	MFLIQYFDKDRFRAIYCGSGSGS*
ATGTTTGTTACTTTTCTGTGGTATGAGGGGTATATTCGGGGCCATTACTGCGGCAGCGGCAGCGGCAGCTAG	MFVTFLWYEGYIRGHYCGSGSGS*
ATGTTTTTGTGTAGAGCGTGGTATAATTGGCGGCTGCGGCTTGCTTATTGCGGCAGCGCCAGCGGCAGCTAG	MFLCRAWYNWRLRLAYCGSASGS*
ATGTTTCTGATTGCTTTTTTTAAGAATGGGCGTCTGATTCAGTCGTACTGCGGCAGCGGCAGCGGCAGCTAG	MFLIAFFKNGRLIQSYCGSGSGS*
ATGGCGCATTTTGTTAGTTGGTATTGGAAGCTGGGTACTTTGTATGCGTGCGGCAGCGGCAGCGGCAGCTAG	MAHFVSWYWKLGTLYACGSGSGS*
ATGTTTGTGAATTGGTATTGGCATGGTGAGAAGCTTTTTTATAGGTACTGCGGCAGCGGCAGCGGCAGCTAG	MFVNWYWHGEKLFYRYCGSGSGS*
ATGTTTTTGCAGGGTTATTGGCTGTATGATAAGTGTGCGATTAGTTATTGCGGCAGCGGCAGCGGCAGCTAG	MFLQGYWLYDKCAISYCGSGSGS*
ATGTTTGTTTGTGGTCATTTTTCGGCTGGTTGTTATCGGTTGTATCGTTGCGGCAGCGGCAGCGGCAGCTAG	MFVCGHFSAGCYRLYRCGSGSGS*
ATGCTTATTATTCATTATCATTGGGATCAGAATCGTCTGTCTATTTCTTGCGGCAGCGGCAGCGGCAGCTAG	MLIIHYHWDQNRLSISCGSGSGS*
ATGGTTTATGCGTTTGATGCGAATTATGTTTATAGTGCTGTTTGGACGTGCGGCAGCGGCAGCGGCAGCTAG	MVYAFDANYVYSAVWTCGSGSGS*
ATGTTTGTGTATTGGTATATTGAGCGGCAGGAGATTAAGTATAGGTTCTGCGGCAGCGGCAGCGGCAGCTAG	MFVYWYIERQEIKYRFCGSGSGS*
ATGTTTGTGTTGTTTTATATTAAGCATGGGCTTGTCGCGTATCGTTACTGCGGCAGCGGCAGCGGCAGCTAG	MFVLFYIKHGLVAYRYCGSGSGS*
ATGTTTGTTTGTCATCGTTGGATTGCGACGAAGGTGGCTCTTTATCATTGCGGCAGCGGCAGCGGCAGCTAG	MFVCHRWIATKVALYHCGSGSGS*
ATGGTGTGGCCGAAGTTGTTTTGCGCGAGTCCGCTGAGTCTTCCGTCCTGCGGCAGCGGCAGCGGCAGCTAG	MVWPKLFCASPLSLPSCGSGSGS*
ATGTTTGTTAGGCATTATTGGACGCTTGGTCGGATTCAGTTGGCTTATTGCGGCAGCGGCAGCGGCAGCTAG	MFVRHYWTLGRIQLAYCGSGSGS*
ATGTTTGTTTGTTTTTATTTTATTGAGGGTAAGCTTTCTAATTATAGCTGCGGCAGCGGCAGCGGCAGCTAG	MFVCFYFIEGKLSNYSCGSGSGS*
ATGTTTGTGGTGAGTTATTTTATTGCTGGTCGGTTTTATGCTCGTTATTGCGGCAGCGGCAGCGGCAGCTAG	MFVVSYFIAGRFYARYCGSGSGS*
ATGATTACGCGGTTTACGCCGTGGCCGAAGCTTTATCCAGTTTGAGACTGCGGCAGCGGCAGCGGCAGCTAG	MITRFTPWPKLYPV+DCGSGSGS*
ATGTTTGAGTGTTGGTCTAGTTGGGCTCATAAGCTTTTTCAGTTGAATTGCGGCAGCGGCAGCGGCAGCTAG	MFECWSSWAHKLFQLNCGSGSGS*
ATGCTTACTGCTCATTATTCTTGGCCTCTTCTGTGGCGTTGGGTTCGTTGCGGCAGCGGCAGCGGCAGCTAG	MLTAHYSWPLLWRWVRCGSGSGS*
ATGTTTTTGTGTGCTTTTTGGTGTCAGTCGAGGTATACTATTGAGTATTGCGGCAGCGGCAGCGGCAGCTAG	MFLCAFWCQSRYTIEYCGSGSGS*
ATGCGTTATCCTTTGAGTACTTGGACTTATTTGAAGTTGTGTGCTGGTTGCGGCAGCGGCAGCGGCAGCTAG	MRYPLSTWTYLKLCAGCGSGSGS*
ATGTTTGTTTGTTTCAAGTTTTATAATCAGAGGCTTTTTTCGTCGTATTGCGGCAACGGCAGCGGCAGCTAG	MFVCFKFYNQRLFSSYCGNGSGS*
ATGCGTTAGCATTTTAGTCCGTGGCCTTATTTGAAGTTTCGTGCTGGTTGCGGCAGCGGCAGCGGCAGCTAG	MR*HFSPWPYLKFRAGCGSGSGS*
ATGTTTCTTTGTCAGCGTTTTCATGATGATATTTATGAGCTGTGGCGTTGCGGCAGCGGCAGCGGCAGCTAG	MFLCQRFHDDIYELWRCGSGSGS*
ATGTTTGTGAAGGGTTTTTGGACTGCTCGTGGGTATATTCTTGAGTATTGCGGCAGCGGCAGCGGCAGCTAG	MFVKGFWTARGYILEYCGSGSGS*
ATGTTTGTTGTGGTTCGTTGGTTGGATGGGCATGTTAAGCTGGTGCTTTGCGGCAGCGGCAGCGGCAGCTAG	MFVVVRWLDGHVKLVLCGSGSGS*
ATGGTTCTTTTTGTGTGGCAGTCTTGGGATAAGACTCCGTATTGGTCCTGCGGCAGCGGCAGCGGCAGCTAG	MVLFVWQSWDKTPYWSCGSGSGS*
ATGTTTGTTAAGGCTCATTGGAATAATCATATTCTGACGCTGAAGTATTGCGGCAGCGGCAGCGGCAGCTAG	MFVKAHWNNHILTLKYCGSGSGS*
ATGTTTGTTGTGTGGTATTGGGAGAATGATATTATTCATTGGAAGAGCTGCGGCAGCGGCAGCGGCAGCTAG	MFVVWYWENDIIHWKSCGSGSGS*
ATGTTTTTGTTTCATCGGTGGGTGTCGGGTAAGCTGTATACGGATTATTGCGGCAGCGGCAGCGGCAGCTAG	MFLFHRWVSGKLYTDYCGSGSGS*
ATGAGTTATTTTATTTGGGCGAATTTTCAGACTGAGCCTCATTTTGTTTGCGGCAGCGGCAGCGGCAGCTAG	MSYFIWANFQTEPHFVCGSGSGS*
ATGTTTGTTAGGTTTTTTTGGATTAATGGTAGGTTGTCTACTGATTTTTGCGGCAGCGGCAGCGGCAGCTAG	MFVRFFWINGRLSTDFCGSGSGS*
ATGTTGTTGCTGCAGTTTTTTTATGAGGATAGGTTTCATGCGGAGTTGTGCGGCAGCGGCAGCGGCAGCTAG	MLLLQFFYEDRFHAELCGSGSGS*
ATGTTTTTGCATGAGTATTGGCTTAATGGTCGTTGGTATTTGTTGATCTGCGGCAGCGGCAGCGGCAACTAG	MFLHEYWLNGRWYLLICGSGSGN*
ATGTTTGGGAAGTTGGTTTGGAAGAATAATACGATTAGTTGGAATTGGTGCGGCAGCGGCAGCGGCAGCTAG	MFGKLVWKNNTISWNWCGSGSGS*
ATGTTTCTGATTGCTTTTTTTAAGAATGGGCGTCTGATTCAGTCGTATTGCGGCAGCGGCAGCGGCAGCTAG	MFLIAFFKNGRLIQSYCGSGSGS*
ATGTTTGTTAGGTGGTATTGGTCTGGTGATGGGATTGTGCATAGTGACTGCGGCAGCGGCAGCGGCAGCTAG	MFVRWYWSGDGIVHSDCGSGSGS*
ATGTTTGTTTGTTTCTATTTTATTGAGGGTAAGCTTTCTAATTATAGCTGCGGCAGCGGCAGCGGCAGCTAG	MFVCFYFIEGKLSNYSCGSGSGS*
ATGAGTAGGTATTGTCTGACGCCGCGGCCGCATCTGATGATGAATGCTTGCGGCAGCGGCAGCGGCAGCTAG	MSRYCLTPRPHLMMNACGSGSGS*
ATGTTGCGGATTGAGCGGTATTATCGGCAGGCTTTAGCGAATTCCAGCTGCGGCAGCGGCAGCGGCAGCTAG	MLRIERYYRQALANSSCGSGSGS*
ATGATTGTTTGTGTTAATTCTTGGAATCATGGGCGTTTTGTTTTGGAGTGCGGCAGCGGCAGCGGCAGCTAG	MIVCVNSWNHGRFVLECGSGSGS*
ATGCGTTATCATTTGGGTCCGTGGCCTTATTTGAAGTTGCGTGCTGGTTGCGGCAGCGGCAGCGGCAGCTAG	MRYHLGPWPYLKLRAGCGSGSGS*
ATGTTTGGTTGTTTTAAGTTTTATAATCAGAGGCTTTTTTCGACGTATTGCGGCAGCGGCAGCGGCAGCTAG	MFGCFKFYNQRLFSTYCGSGSGS*
ATGTTTGTGTTTTGGATTTGGACGGAGTATGGTCGTGTTCTTCCGTCGTGCGGCAGCGGCAGCGGCAGCTAG	MFVFWIWTEYGRVLPSCGSGSGS*
ATGTTTCTGTTTAGGTGGTAGAATGGGGTGCTTATGCGGAGGTGTAATTGCGGCAGCGGCAGCGGCAGCTAG	MFLFRW*NGVLMRRCNCGSGSGS*
ATGTTTCTGATTGCTTTTTTTAAGAATGGGCGTCTGATTCAGTCGTATTGCGGCAGCGGCAGCGGCAGCTAG	MFLIAFFKNGRLIQSYCGSGSGS*
ATGAGTAGGTATTGTCTGACTGCTTTTCCGCATCTGAGGTTGTATGCTTGCGGCAGCGGCAGCGGCAGCTAG	MSRYCLTAFPHLRLYACGSGSGS*
ATGTGTGTTTGTGTTGAGATTTATAATCCTCGTCTTTATCCGTCGCTTTGCGGCAGCGGCAGCGGCAGCTAG	MCVCVEIYNPRLYPSLCGSGSGS*
ATGTTTCTTTGTCAGCGTTTTCATGATGATATTTATGAGCTGTGGCGTTGCGGCAGCGGCAGCGGCAGCTAG	MFLCQRFHDDIYELWRCGSGSGS*
ATGTTTGTTACTTGGTTTTGGAATAATGGGTTGGTGCGTGGTAGTTATTGCGGCAGCGGCAGCGGCAGCTAG	MFVTWFWNNGLVRGSYCGSGSGS*
ATGTTTGTTAGGTTTTATTTTGCGGGTGATGATAAGCTGAGGTATGTGTGCGGCAGCGGCAGCGGCAGCTAG	MFVRFYFAGDDKLRYVCGSGSGS*
ATGGTTCATAATACTTATGCGGGGGATCGGAATTTGAATTTGTTTTATTGCGGCAGCGGCAGCGGCAGCTAG	MVHNTYAGDRNLNLFYCGSGSGS*
ATGCGTTAGCATTAGAGGCCGTTGCCTTATGGGAAGTAGCGGGTTGGCTGCGGCAGCGGCAGCGGCCGCTAG	MR*H*RPLPYGK*RVGCGSGSGR*
ATGTTTGGTTGTGGTCATTTTTCGGCTGGTTGTTATCGCTTGTATCCGTGCGGCAGCGGCAGCGGCAGCTAG	MFGCGHFSAGCYRLYPCGSGSGS*
ATGTTTGTGAAGGGGTTTTGGACTGCTCGTGGGTATATTCTTGAGTATTGCGGCAGCGGCAGCGGCAGCTAG	MFVKGFWTARGYILEYCGSGSGS*
ATGTTTCTGTTTCATTCGTGGTCGAAGGGTTCGTTTCGGATTCTGTGGTGCGGCAGCGGCAGCGGCAGCTAG	MFLFHSWSKGSFRILWCGSGSGS*
ATGCGTTATCATTTGGGTCCGTGGCCTTATTTGAAGTTGCGTGCTGGTTGCGGCAGCGGCAGCAGCAGCTAG	MRYHLGPWPYLKLRAGCGSGSSS*
ATGTGGCTGAAGCAGATTTGGGTGAATTATAATATTGTGTTGATTCGCTGCGGCAGCGGCAGCGGCAGCTAG	MWLKQIWVNYNIVLIRCGSGSGS*
ATGCGTTATCATTTGGGTCCGTGGCCTTATTTGAAGTTGCGTGCTGGTTGCGGCAGCGGCAGCGGCAGCTAG	MRYHLGPWPYLKLRAGCGSGSGS*
ATGTTTCTGAGGTATGTGTGGCTGTCGGATAAGTTGCAGTTGCTTTACTGCGGCAGCGGCAGCGGCAGCTAG	MFLRYVWLSDKLQLLYCGSGSGS*
ATGTTTTTGCAGGGTTATTGGCTGTATGATAAGTATGCGATTAGTTACTGCGGCAGCGGCAGCGGCAGCTAG	MFLQGYWLYDKYAISYCGSGSGS*
ATGGTGACGTTTTCTTGGTTGAGGAAGCAGTTGAGAACTGTTTGGATTTGCGGCAGCGGCAGCGGCAGCTAG	MVTFSWLRKQLRTVWICGSGSGS*
ATGTTTTTGCAGGGTTATTGGCTGTATGATAAGTATGCGATAAGTTATTGCGGCAGCGGCAGCGGCAGCTAG	MFLQGYWLYDKYAISYCGSGSGS*
ATGCTAGTCTGGCATACGTGGACGAATGGTCGGGCTAGGCTGCATTATTGCGGCAGCGGCAGCGGCAGCTAG	MLVWHTWTNGRARLHYCGSGSGS*
ATGTTTCTTAAGCATTATTGGATTAATTATCGTTTGTTTTTGATGCATTGCGGCAGCGGCAGCGGCAGCTAG	MFLKHYWINYRLFLMHCGSGSGS*
ATGTTTTTGATTCAGTATTTTGATAAGGATCGGTTGCGTGCGATTTATTGCGGCAGCGGCAGCGGCAACTAG	MFLIQYFDKDRLRAIYCGSGSGN*
ATGTTTTTGAGGTTTTGGTTTGATCCTGTTTCTACTAAGCTTCGTTCGTGCGGCAGCGGCAGCGGCAGCTAG	MFLRFWFDPVSTKLRSCGSGSGS*
ATGTGTGTTGAGAATCATTGGGATGATTCGTCGTATAAGCTTTTGTACTGCGGCAGCGGCAGCGGCAGCTAG	MCVENHWDDSSYKLLYCGSGSGS*
ATGTTTCTGTGTAATACTTGGTTGAATGACTTTTTTCATGTGCGGATCTGCGGCAGCGGCAGCGGCAGCTAG	MFLCNTWLNDFFHVRICGSGSGS*
ATGTTTTTGACTACTATTTGGAAGGATAATTTGATTCTTCTTACGTATTGCGGCAGCGGCAGCGGCAGCTAG	MFLTTIWKDNLILLTYCGSGSGS*
ATGTTTTTGTTTCATCGGTGGGTGTCGGGTAAGCTGTATACGGATTATTGCGGCAGCGGCAGCGGCAGCTAG	MFLFHRWVSGKLYTDYCGSGSGS*
ATGTTTCTGAGGTATGTGTGGCTGTCGGATAAGTTGCAGTTGCTTTATTGCGGCAGCGGCAGCGGCAGCTAG	MFLRYVWLSDKLQLLYCGSGSGS*
ATGTTTTTGTGTCATACTTGGTATAATGGGAGGGTGACTCTTTTTTTGTGCGGCGGCGGCAGCGGCAGCTAG	MFLCHTWYNGRVTLFLCGGGSGS*
ATGTTTGTGTGTTGGTATTGGATTCATGGTTCTGTTAAGGCGTCTTTGTGCGGCAGCGGCAGCGGCAGCTAG	MFVCWYWIHGSVKASLCGSGSGS*
ATGTTTGTTATTTGGCTTTTTAATCATGATGGGTTGGTTGTGGCTTACTGCGGCAGCGGCAGCGGCAGCTAG	MFVIWLFNHDGLVVAYCGSGSGS*
ATGTTTGTGCTTTTTTATTGGAATGCGAAGCGTGTGAGTTATATTTATTGCGGCAGCGGCAGCGGCAGCTAG	MFVLFYWNAKRVSYIYCGSGSGS*
ATGTTTATTTGTCATAAGTTTAATGATGGGTTTGTGTCTGTTTGGATCTGCGGCAGCGGCAGCGGCAGCTAG	MFICHKFNDGFVSVWICGSGSGS*
ATGAGGCTTAGGAATAATTGGACGTCTGGGCTTTTGACTTTGTCGATGTGCGGCAGCGGCAGCGGCAGCTAG	MRLRNNWTSGLLTLSMCGSGSGS*
ATGTTTGATACTTGGTCTTGGAATAATGGGTTGGTGCGTGGTAGTTATTGCGGCAGCGGCAGCGGCAGCTAG	MFDTWSWNNGLVRGSYCGSGSGS*
ATGGCTCGTATTTGGTTTACTTATGTGGGTAATTTTAGGTGGAAGGCGTGCGGCAGCGGCAGCGGCAGCTAG	MARIWFTYVGNFRWKACGSGSGS*
ATGTTTTGTATTTGGTATTTTGCGCGTGATTATACGCTGAAGGCGTGGTGCGGCAGCGGCAGCGGCAGCTAG	MFCIWYFARDYTLKAWCGSGSGS*
ATGTTTGTTTGTCATCATTGGATTGCGACGAAGGTGGCTCTTTATCATTGCGGCAGCGGCAGCGGCAGCTAG	MFVCHHWIATKVALYHCGSGSGS*
ATGTTTTTGTGTTATATTTGGATTAATGGACGGTTTCAGTTGTTGCCGTGCGGCAGCGGCAGCGGCAGCTAG	MFLCYIWINGRFQLLPCGSGSGS*
ATGTTTTTTAAGCATTGGTTTGTGAATGGTTGGTTGGTTGCGACGTATTGCGGCAGCGGCAGCGGCAGCTAG	MFFKHWFVNGWLVATYCGSGSGS*
ATGATTGTTTCTTATTTTACGAATTTTGGTTGTTTTGTGATTAGGCGCTGCGGCAGCGGCAGCTAG	MIVSYFTNFGCFVIRRCGSGS*
ATGCGTCAGCGGTAGCGGCAGCTAG	MRQR*RQL
ATGTTTGTGTTTTGGATTAGGACGGAGTATGGTCGTGTTCTTCCGTCGTGCGGCAGCGGCAGCGGCAGCTAG	MFVFWIRTEYGRVLPSCGSGSGS*
ATGTTTATTTATTTTTATATTGATAATGGTAGGCTTCAGCATAGGACCTGCGGCAGCGGCAGCGGCAGCTAG	MFIYFYIDNGRLQHRTCGSGSGS*
ATGGTTCAGTGGCATCCGCCGTTTGTGTGGGCTTTTTATCCGTCTTGTTGCGGCAGCGGCAGCGGCAGCTAG	MVQWHPPFVWAFYPSCCGSGSGS*
ATGGTGGTGGCTCGGGAGGATCGTAATTTGGTTGTTATTTTTACGTTTTGCGGCAGCGGCAGCGGCAGCTAG	MVVAREDRNLVVIFTFCGSGSGS*
ATGCAGTATCTCCTTGGTCCTTGACCTCCGTTGCAGCTTCGTCATTCTTGCGGCAGCGGCAGCGGCCGCTAG	MQYLLGP+PPLQLRHSCGSGSGR*
ATGTTTCTGAATCATCGTTGGGATCATGGGTTTTATCAGATTATTTATTGCGGCAGCGGCAGCGGCAGCTAG	MFLNHRWDHGFYQIIYCGSGSGS*
ATGGTGACGATTAGGAGGTATTGGGAGCCTCTGTGGAGTTTTTATAAGTGCGGCAGCGGCAGCGGCAGCTAG	MVTIRRYWEPLWSFYKCGSGSGS*
ATGTTTTTGTTTCATCGGTGGGTGTCGGGTAAGCTGTATACGGATTATTGCGGCAGCGGCAGCGGCAGCTAG	MFLFHRWVSGKLYTDYCGSGSGS*
ATGTTTTTGAAGGTTGCGGGGACTGATTCTGCGTTTCGTTTGGTGAAGTGCGGCAGCGGCAGCGGCAGCTAG	MFLKVAGTDSAFRLVKCGSGSGS*
ATGTTGCTGATTATTCGTGAGCTGCCGTTTGCTTTTAGGTATGAGTGGTGCGGCAGCGGCAGCGGCAGCTAG	MLLIIRELPFAFRYEWCGSGSGS*
ATGTTTCTTTGTCAGCGTTTTCATGATGATATTTATGAGCTGTGGCGTTGCGGCAGCGGCAGCGGCAGCTAG	MFLCQRFHDDIYELWRCGSGSGS*
ATGTTTTTGAAGTATTATTTTGTTAATGGTTTTTTTAATCTTGAGACTTGCGGCAGCGGCAGCGGCAGCTAG	MFLKYYFVNGFFNLETCGSGSGS*
ATGTTTGTGAATTGGTATTGGCATGGTGAGAAGCTTTTTTATAGGTATTGCGGCAGCGGCAGCGGCAGCTAG	MFVNWYWHGEKLFYRYCGSGSGS*
ATGTATGTGAAGGGTTTTTGGACTGCTCGTGGGAGTCTTCTTGAGTATTGCGGCAGCGGCAGCGGCAGCTAG	MYVKGFWTARGSLLEYCGSGSGS*
ATGTTTGTGTGTTGGTATTGGATTCATGGTTCTGTTAAGGCGTCCTCCTGCGGCAGCGGCAGCGGCAGCTAG	MFVCWYWIHGSVKASSCGSGSGS*
ATGTTTGTTGATTGGAATTGGTGTAATGGTACTTTGTTTTATAATATTTGCGGCAGCGGCAGCGGCAGCTAG	MFVDWNWCNGTLFYNICGSGSGS*
ATGTTTGTGGAGTGGTTTTGGTTTAATAATCGGTTGGTGGCGCAGTCCTGCGGCAGCGGCAGCGGCAGCTAG	MFVEWFWFNNRLVAQSCGSGSGS*
ATGTTTATTCAGGAGTATTGGTATCAGGAGCGTTATTCTTTGATTTATTGCGGCAGCGGCAGCGGCAGCTAG	MFIQEYWYQERYSLIYCGSGSGS*
ATGACTTGTCGTTTTCAGTTTAATTGGTATTCGCCGACGACGTGGATCTGCGGCAGCGGCAGCGGCAGCTAG	MTCRFQFNWYSPTTWICGSGSGS*
ATGAATGTGCATTTGTTTTGGGCTGATAATTCTTTGTATTATAGGTGGTGCGGCAGCGGCAGCGGCAGCTAG	MNVHLFWADNSLYYRWCGSGSGS*
ATGCGTTATTATTCTTTCTCTGCTTGGCCGAATTTGCGGCTGCTTACCTGCGGCAGCGGCAGCGGCAGCTAG	MRYYSFSAWPNLRLLTCGSGSGS*
ATGTTTCATTTTTCGGGGGTGATTTGGCTTTCTTTTGCGTGTTTGTTTTGCGGCAGCGGCAGCGGCAGCTAG	MFHFSGVIWLSFACLFCGSGSGS*
ATGTTTATTCAGGAGTATTGGTATCAGGAGCGTTATTCTTTGATTTATTGCGGCAGCGGCAGCGGCAGCTAG	MFIQEYWYQERYSLIYCGSGSGS*
ATGTTTTAGACGCATTCTAGGATTTTTAATACGTTTACGTTGATTTATTGCGGCAGCGGCAGCGGCAGCTAG	MF*THSRIFNTFTLIYCGSGSGS*
ATGATTATTTATGTTCATTAGTGTGCGTTTTATTTTCCGAATTGTGCCTGCGGCAGCGGCAGCGGCAGCTAG	MIIYVH*CAFYFPNCACGSGSGS*
ATGGTTCTTTTTACGTGGTGGAAGGGTAATAATGATACTTTGACGTACTGCGGCAGCGGCAGCGGCAGCTAG	MVLFTWWKGNNDTLTYCGSGSGS*
ATGTTTGTGTGTTGGCATTTTGATAAGTCGAAGGTTTTTAGTTATAGGTGCGGCAGCGGCAGCGGCAGCTAG	MFVCWHFDKSKVFSYRCGSGSGS*
ATGTTTGTGGCGTTTTATTTTTTTGATAGGAAGCTTAGGTGGCAGTTTTGCGGCAGCGGCAGCGGCAGCTAG	MFVAFYFFDRKLRWQFCGSGSGS*
ATGTTTCTGATTCATTCTTTCAATGATACGATTTTTCAGTTGCGTCGCTGCGGCAGCGGCAGCGGCAGCTAG	MFLIHSFNDTIFQLRRCGSGSGS*
ATGTTTGTTTTGTTTTATTTTGCTCGTGGTAAGTTGTGGTCGTGTGACTGCGGCAGCGGCAGCGGCAGCTAG	MFVLFYFARGKLWSCDCGSGSGS*
ATGTTTTTGTTTCATGTTTGGTCGTCGGGTCAGTTTTTGCTTGCTTATTGCGGCAGCGGCAGCGGCAGCTAG	MFLFHVWSSGQFLLAYCGSGSGS*
ATGTTTGTTTGTTTTAAGTTTTATAATCAGAGGCTTTTTTCGTCGTATTGCGGCAGCGGCAGCGGCAGCTAG	MFVCFKFYNQRLFSSYCGSGSGS*
ATGTTTATTGTTTGGTTTTTTCGTAATGGTAAGGTGCTGAGTGCTAAGTGCGGCAGCGGCAGCGGCAGCTAG	MFIVWFFRNGKVLSAKCGSGSGS*
ATGAGTTATTTTATTTGGGCGAATTTTCAGACTGAGCCTTATTTTGTTTGCGGCAGCGGCAGCGGCAGCTAG	MSYFIWANFQTEPYFVCGSGSGS*
ATGTTTGTGCTTTGGATTTGGGAGAATTGTAACGTGAAGAGTCGTTGGTGCGGCAGCGGCAGCGGCAGCTAG	MFVLWIWENCNVKSRWCGSGSGS*
ATGTTTGTTTGTTATGCTAATTGGCTTAATGAGGTTTTTTCGTATGTGTGCGGCAGCGGCAGCGGCAGCTAG	MFVCYANWLNEVFSYVCGSGSGS*
ATGTTTGTGTCGTGGAAGTGGTATGATGGTAGGCTTCTGGTTGAGCAGTGCGGCAGCGGCAGCGGCAGCTAG	MFVSWKWYDGRLLVEQCGSGSGS*
ATGTTTTTGTAGATTGAGCGGCTTGATTCGCCGTTTCGTTTGGCGTATTGCGGCAGCGGCAGCGGCAGCTAG	MFL*IERLDSPFRLAYCGSGSGS*
ATGTCGTGTAGGTGGATTTGGAAGACTTTTAATTCGGTGCCGTTTTGGTGCGGCAGCGGCAGCGGCAGCTAG	MSCRWIWKTFNSVPFWCGSGSGS*
ATGTTTGTTCAGTGGTTTTTTGTGAATGGTAAGTTGTATTTTCATTTTTGCGGCAGCGGCAGCGGTAGCTAG	MFVQWFFVNGKLYFHFCGSGSGS*
ATGTTTGCTTTTTGGTGGTTTGTTGATGGTATTGTTGTGCATGATTATTGCGGCAGCGGCAGCGGCAGCTAG	MFAFWWFVDGIVVHDYCGSGSGS*
ATGTTTGTTGATTGGTATTGGTGTAATGGTACTTTGTTTTATAATACTTGCGGCAGCGGCAGCGGCAGCTAG	MFVDWYWCNGTLFYNTCGSGSGS*
ATGTTTGTGACGTGGTCTTTTGGGTCTGATGGTTTGATTTATAGTCACTGCGGCAGCGGCAGCGGCAGCTAG	MFVTWSFGSDGLIYSHCGSGSGS*
ATGTTTCTTTTGCATTATTGGACGAATTCTCTGTTGAATATTAGTTATTGCGGCAGCGGCAGCGGCAGCTAG	MFLLHYWTNSLLNISYCGSGSGS*
ATGTTTCTTGTGAATCTGTGGACGCATGGTCAGTATACGCTGGCTTATTGCGGCAGCGGCAGCGGCAGCTAG	MFLVNLWTHGQYTLAYCGSGSGS*
ATGTGTTAGCATTTGGGTCCTTGGCCTTATTTGATGTTTCGTGGTGACTGCGGCAGCGGCAGCGGCAGCTAG	MC*HLGPWPYLMFRGDCGSGSGS*
ATGTTTGTGAATTGGTATTGGCATGGTGAGAAGCTTTTTTATAGGTGCTGCGGCAGCGGCAGCGGCAGCTAG	MFVNWYWHGEKLFYRCCGSGSGS*
ATGTTTATTACGCAGACGTGGGTGGCGAATTCTTTTCAGATTCTGCGTTGCGGCAGCGGCAGCGGCAGCTAG	MFITQTWVANSFQILRCGSGSGS*
ATGTTTGTTTGTTTTTATTTTATTGAGGGTAAGCTTTCTAATTATAGCTGCGGCAGCGGCAGCGGCAGCTAG	MFVCFYFIEGKLSNYSCGSGSGS*
ATGTTTGTTTGTTTTCATTCTATTGAGGGTAAGCTTTCTAATTATAGTTGCGGCAGCGGCAGCGGCAGCTAG	MFVCFHSIEGKLSNYSCGSGSGS*
ATGTTTGTTACTTGGTCTTGGAATAATGGGTTGGTGCGTGGTAGTTATTGCGGCAGCGGCAGCGGCAGCTAG	MFVTWSWNNGLVRGSYCGSGSGS*
ATGTTTGTGCGGTGGTATTTTCTGCCGGATGGGAAGGTGTATTCGACGTGCGGCAGCGGCAGCGGCAGCTAG	MFVRWYFLPDGKVYSTCGSGSGS*
ATGTTTTTGCAGGGTTATTGGCTGTATGATAAGTATGCGATAAGTTATTGCGGCAGCGGCAGCGGCAGCTAG	MFLQGYWLYDKYAISYCGSGSGS*
ATGTTTGTGTATTGGTATATTGAGCGGCAGGAGATTAAGTATCGGTTCTGCGGCAGCGGCAGCGGCAGCTAG	MFVYWYIERQEIKYRFCGSGSGS*
ATGTTTTTGTGTTTGAATTGGCAGGGTTCGAATGTGAATTTGCATTTTTGCGGCAGCGGCAGCGGCAGCTAG	MFLCLNWQGSNVNLHFCGSGSGS*
ATGTTTGTTACTTGGTCTTGGAATAATGGGTTGGTGCGTGGTTGTTATTGCGGCAGCGGCAGCGGCAGCTAG	MFVTWSWNNGLVRGCYCGSGSGS*
ATGTTTTTTAAGGATAAGTTTGAGAATGGTGTTTATGTTGCTTGTTATTGCGGCAGCGGCAGCGGCAGCTAG	MFFKDKFENGVYVACYCGSGSGS*
ATGTTTGTGTGTTGGCATTTTGATAAGTTGAAGGTTTTTAGTTATAGGTGCGGCAGCGGCAGCGGCAGCTAG	MFVCWHFDKLKVFSYRCGSGSGS*
ATGTTTTTGTGTTTGAATTGGCAGGGTTCGAATGTGAATTTGCATTTTTGCGGCAGCGGCAGCGGCAGCTAG	MFLCLNWQGSNVNLHFCGSGSGS*
ATGTCTTTTGTGACGTGGTATTGGCGTGGGGGGCGTGTGTTGGTTGCGTGCGGCAGCGGCAGCGGCAGCTAG	MSFVTWYWRGGRVLVACGSGSGS*
ATGTTTGTGACTTGGACTTTTATTAATGGTAAGTTGAGGTCGCTTTCGTGCGGCAGCGGCAGCGGCAGCTAG	MFVTWTFINGKLRSLSCGSGSGS*
ATGTTTGTTAGGTGGACGTGGAGTGATGGTATTGCGGCTGCGTATCGCTGCGGCAGCGGCAGCGGCAGCTAG	MFVRWTWSDGIAAAYRCGSGSGS*
ATGTTTTTGTGTACGAAGTGGTATTATGGTCGTTGGTATCTGTTTTATTGCGGCAGCGGCAGCGGCAGCTAG	MFLCTKWYYGRWYLFYCGSGSGS*
ATGTTTGTTACTTGGTCTTGGAATAATGGGTTGCTGCGTGGTAGTTACTGCGGCAGCGGCAGCGGCAGCTAG	MFVTWSWNNGLLRGSYCGSGSGS*
ATGTTTGCTTTTTGGTGGTTTGTTGATGGTATTGTTGTGCATGATTATTGCGGCAGCGGCAGCGGCAGCTAG	MFAFWWFVDGIVVHDYCGSGSGS*
ATGTTTGTTAGGTATTATTGGACGCTTGGTCGGATTCAGTTGGCTTATTGCGGCAGCGGCAGCGGCAGCTAG	MFVRYYWTLGRIQLAYCGSGSGS*
ATGTTTTTGTATTATATTTGGATTAATGGACGGATTCAGTTGTTGCCGTGCGGCAGCGGCAGCGGCAGCTAG	MFLYYIWINGRIQLLPCGSGSGS*
ATGTTTGTGTCGTGGAAGTGGTATGATGGTAGGCTTCTGGTTGAGCAGTGCGGCAGCGGCAGCGGCAGCTAG	MFVSWKWYDGRLLVEQCGSGSGS*
ATGTTTCTTGTGAATCTGTGGACGCGTGGTCAGTATACGCTGGCTTATTGCGGCAGCGGCAGCGGCAGCTAG	MFLVNLWTRGQYTLAYCGSGSGS*
ATGTTTGTGGAGTGGTTTTGGTTTAATAATCGGTTGGTGGCGCAGTCCTGCGGCAGCGGCAGCGGCAGCTAG	MFVEWFWFNNRLVAQSCGSGSGS*
ATGTTTGTGTCGGGGAAGGGGTATGATGGTAGGCTTCTGGTTGAGCAGTGCGGCAGCGGCAGCGGCAGCTAG	MFVSGKGYDGRLLVEQCGSGSGS*
ATGTTTGTTCGTTTTTATTGGGTGGCGGGTAAGTGTGCTTATGTGTTGTGCGGCAGCGGCAGCGGCAGCTAG	MFVRFYWVAGKCAYVLCGSGSGS*
ATGTTTATTACTAAGTCTTGTAGGAAGGGTAAGTTGATTCTTACGTATTGCGGCAGCGGCAGCGGCAGCTAG	MFITKSCRKGKLILTYCGSGSGS*
ATGTTTTTGCATGAGTATTGGCTTAATGGTCGTTGGTATTTGTTGATCTGCGGCAGCGGCAGCGGCAGCTAG	MFLHEYWLNGRWYLLICGSGSGS*
ATGTTTCTGTGTAATACTTGGTTGAATGATTATTTTCATTTGCGGATTTGCGGCAGCGGCAGCGGCAGCTAG	MFLCNTWLNDYFHLRICGSGSGS*
ATGTTTGTTAGGTATTATTGGACGCTTGGTCGGATTCAGTTGGCTTATTGCGGCAGCGGCAGCGGCAGCTAG	MFVRYYWTLGRIQLAYCGSGSGS*
ATGGTTTGGAGTGTGTATGACTTGACTCCGTTGGCGGCTGATTGGTTCTGCGGCAGCGGCAGCGGCAGCTAG	MVWSVYDLTPLAADWFCGSGSGS*
ATGATTCAGATTAAGTGGCTGCGGTCTACTCTTGTGCAGAATTGGATTTGCGGCAGCGGCAGCGGCAGCTAG	MIQIKWLRSTLVQNWICGSGSGS*
ATGTTTTTTAAGGATAAGTTTGAGAATGGTGTTTATGTTGCTTGTTTTTGCGGCAGCGGCAGCGGCAGCTAG	MFFKDKFENGVYVACFCGSGSGS*
ATGTTTGTGTTTTGGATTTGGACGGAGAATGGTCGTGTTCTTCCGTCGTGCGGCAGCGGCAGCGGCAGCTAG	MFVFWIWTENGRVLPSCGSGSGS*
ATGGTTTTGTTTTAGTATTTTGATCAGGATCGGTTTTGTGCGCTTTATTGCGGCAGCGGCAGCGGCAGCTAG	MVLF*YFDQDRFCALYCGSGSGS*
ATGTTTCTGTATCAGACTTGGCATGCGCAGAAGATTATTTTGACTTACTGCGGCAGCGGCAGCGGCAGCTAG	MFLYQTWHAQKIILTYCGSGSGS*
ATGTTTGTTACTTGGTCTTGGAATAATGGGTTGGTGCGTGGTAGTTATTGCGGCAGCGGCAGCGGCAGCTAG	MFVTWSWNNGLVRGSYCGSGSGS*
ATGTTTGTTTGTTTTTATTTTATTGAGGGTAAGCTTTCTAATTATAGTTGCGGCAGCGGCAGCGGCAGCTAG	MFVCFYFIEGKLSNYSCGSGSGS*
ATGTTTGTGTCGTGGAAGTGGTATGATGGTAGGCTTCTGGTTGAGCAGTGCGGCAGCGGCAGCGGCAGCTAG	MFVSWKWYDGRLLVEQCGSGSGS*
ATGTTTTTGTGTCAGTATTGGTGGCATAGTCGTTGTTTTTTGACTTTGTGCGGCAGCGGCAGCGGCAGCTAG	MFLCQYWWHSRCFLTLCGSGSGS*
ATGTTTTTGTTTCATCGGTGGGTGTCGGGTAAGCTGTATACGGATTATTGCGGCAGCGGCAGCGGCAGCTAG	MFLFHRWVSGKLYTDYCGSGSGS*
ATGCTGTAGCAGGAGTTGTGGAGGGGGCGGGGGTCGAATCTTATGTGCTGCGGCAGCGGCAGCGGCAGCTAG	ML*QELWRGRGSNLMCCGSGSGS*
ATGTTTGTGTGTTGGTATTGGATTCATGGTTCTGTTAAGGCGTCTTCGTGCGGCAGCGGCAGCGGCAGCTAG	MFVCWYWIHGSVKASSCGSGSGS*
ATGTTTGTTTGTGTTAATTCTTGGAATCATGGGCGTTTTGTTTTGGACTGCGGCAGCGGCAGCGGCAGCTAG	MFVCVNSWNHGRFVLDCGSGSGS*
ATGTTTTTGAATTTTTTTTGGGTGAATGGCAAGCTGTATTCTCAGATCTGCGGCAGCGGCAGCGGCAGCTAG	MFLNFFWVNGKLYSQICGSGSGS*
ATGTTTGTTACGTGGCGTTTTGTTGATAATATTCTGTTTTCGAATCGTTGCGGCAGCGGCAGCGGCAGCTAG	MFVTWRFVDNILFSNRCGSGSGS*
ATGTTTGTGCTTAATAGGTGGACTAATGGTAGGATTCAGCTGTATTGCGGCAGCGGCAGCGGCAGCTAG	MFVLNRWTNGRIQLYCGSGSGS*
ATGTTTCTGAATCATCGTTGGGATCATGGGTTTTATCAGATTATTTATTGCGGCAGCGGCAGCGGCAGCTAG	MFLNHRWDHGFYQIIYCGSGSGS*
ATGGATTTTGTGGCTTTTAGTTTTTTTCAGGGTAGGGTTGTGGCTGTATGCGGCAGCGGCAGCGGCAGCTAG	MDFVAFSFFQGRVVAVCGSGSGS*
ATGTTTATTACGCAGTATTGGAAGCAGAATGTTTTTATGATTAGGTATTGCGGCAGCGGCAGCGGCAGCTAG	MFITQYWKQNVFMIRYCGSGSGS*
ATGGTGATTATTAATTGGAAGGGTAATGATCTGAATTATAGGTGGTGCTGCGGCAGCGGCAGCGGCAGCTAG	MVIINWKGNDLNYRWCCGSGSGS*
ATGTATGTTTGTGTTACTAGTCGTAACAGGCCTTTTTATTTGTCGCGCTGCGGCAGCGGCAGCGGCAGCTAG	MYVCVTSRNRPFYLSRCGSGSGS*
ATGTTTATTTCGCTGCGTTGGTATAATGGGCGTTTTTATCTTTCTCGGTGCGGCAGCGGCAGCGGCAGCTAG	MFISLRWYNGRFYLSRCGSGSGS*
ATGATTGCGTGTTTTAATCCGTTTCCGGAGAAGCATCCTGATTGGATTTGCGGCAGCGGCAGCGGCAGCTAG	MIACFNPFPEKHPDWICGSGSGS*
ATGGTTAGGCTGGTGTGGATTAAGGATAGTATTTTGATTCCGATTTGGTGCGGCAGCGGCAGCGGCAGCTAG	MVRLVWIKDSILIPIWCGSGSGS*
ATGGTTCTTTTTGTGTGGCAGTATTGTGATAATCTTCCGTATTGGTCTTGCGGCAGCGGCAGCGGCAGCTAG	MVLFVWQYCDNLPYWSCGSGSGS*
ATGCCTATTGGTAGGGATTCTAATAAGCGGACTGTTTATTTGCTGATCTGCGGCAGCGGCAGCGGCAGCTAG	MPIGRDSNKRTVYLLICGSGSGS*
ATGTTTTTGTTCCATCGGTGGGTGTCGGGTAAGCTGTATACGGATTGCTGCGGCAGCGGCAGCGGCAGCTAG	MFLFHRWVSGKLYTDCCGSGSGS*
ATGCTTGTGCATTTTTTTATGATGAGGCTTTTGTTTCATGAGCGGTCATGCGGCAGCGGCAGCGGCAGCTAG	MLVHFFMMRLLFHERSCGSGSGS*
ATGTTTTTGCATGAGTATTGGCTTAATGGTCGTTGGTATTTGTTGATTTGCGGCAGCGGCAGCGGCAGCTAG	MFLHEYWLNGRWYLLICGSGSGS*
ATGTTTTTGTGTAGTAAGTGGAGTGATGGTTATTTGCAGTTTTATCGTTGCGGCAGCGGCAGCGGCAGCTAG	MFLCSKWSDGYLQFYRCGSGSGS*
ATGTATGTGTGTGATTAGACGCGCCCGAGGCCGAAGGCTGTCTATGACTGCGACAGCGGCAGCGGCAGCTAG	MYVCD*TRPRPKAVYDCDSGSGS*
ATGGTTGTTTTGTCGTGGTTTAGTAAGGCGTTTATTCTTGCGTGGTGTTGCGGCAGCGGCAGCGGCAGCTAG	MVVLSWFSKAFILAWCCGSGSGS*
ATGTTTTTTAGGGATTATTGGCAGAAGGGGAAGTATGTTATTAGGATTTGCGGCAGCGGCAGCGGCAGCTAG	MFFRDYWQKGKYVIRICGSGSGS*
ATGTTTAAGTGTAAGAATTTTTTTGGGGATTCTTTTTATTTGCTGGTTTGCGGCAGCGGCAGCGGCAGCTAG	MFKCKNFFGDSFYLLVCGSGSGS*
ATGTTTTTGTTTCATCGGTGGGTGTCGGGTAAGCTGTATACGGATTATTGCGGCAGCGGCAGCGGCAGCTAG	MFLFHRWVSGKLYTDYCGSGSGS*
ATGCGTTATCATTTGGGTCCGTGGCCTTATTTGAAGTTGCGTGCTGGTTGCGGCAGCGGCAGCGGCAGCTAG	MRYHLGPWPYLKLRAGCGSGSGS*
ATGTTAGTTTGTTTTTATTTTATTGAGGGTAAGCTTTCTAATTATAGTTGCGGCAGCGGCAGCGGCAGCTAG	MLVCFYFIEGKLSNYSCGSGSGS*
ATGTTTATTATTCATGCGTGGATTAATTCTCGTCTGCAGATTCTGTATTGCGGCAGCGGCAGCGGCAGCTAG	MFIIHAWINSRLQILYCGSGSGS*
ATGTTTATTTATTTTTATATTGATAATGGTAGGCTTCAGCATAGGTCTTGTGGCAGCGGCAGCGGCAGCTAG	MFIYFYIDNGRLQHRSCGSGSGS*
ATGATTTCGAAGTTTTGGGGTTATTTTAAGTGGCCGCATTGGCATTACTGCGGCAGCGGCAGCGGCAGCTAG	MISKFWGYFKWPHWHYCGSGSGS*
ATGTTTGTGAAGGGTTTTTGGACTGCTCGTGGGTATATTCTTGAGTACTGCGGCAGCGGCAGCGGCAGCTAG	MFVKGFWTARGYILEYCGSGSGS*
ATGAGGGCTTGGTTTAATGCTAGGTCGGTTTTTTCGGCGGAGTGGTCGTGCGGCAGCGGCAGCGGCAGCTAG	MRAWFNARSVFSAEWSCGSGSGS*
ATGTTTTATTATGGTTATTGGCGTGATTCTGTTTATCATGCTCATTATTGCGGCAGCGGCAGCGGCAGCTAG	MFYYGYWRDSVYHAHYCGSGSGS*
ATGTTTGTTCTGTGGTTTTGGACGAACGGTCGTGTTGCGAGTGCTACTTGCGGCAGCGGCAGCGGCAGCTAG	MFVLWFWTNGRVASATCGSGSGS*
ATGTTTGTGTGTTGGTATGGGATTCATGGTTCTGTTAAGGCGTCTTCGTGCGGCAGCGGCAGCGGCAGCTAG	MFVCWYGIHGSVKASSCGSGSGS*
ATGTTTTTGAGTCATGGTTTTTATGATACTGTTTTTATTTTGGCTTATTGCGGCAGCGGCAGCGGCAGCTAG	MFLSHGFYDTVFILAYCGSGSGS*
ATGTTTGTGAAGTGGCGTTGGAATGCTAATGGTTTGCTTGAGGCTGGTTGCGGCAGCGGCAGCGGCAGCTAG	MFVKWRWNANGLLEAGCGSGSGS*
ATGTTTTCTTATGGTTATTGGGGGGTTTCTGATTAGCCTGCTCATTACTGCGGCAGCGGCAGCGGCAGCTAG	MFSYGYWGVSD*PAHYCGSGSGS*
ATGACTTATTATGTGCTTCTGCAGAGGTGGCCTCCTGTTTGGGCGCCTTGCGGCAGCGGCAGCGGCAGCTAG	MTYYVLLQRWPPVWAPCGSGSGS*
ATGTTTGTTCGGTATTATTGGACGCTTGGTCGGATTCAGTTGGCTTATTGCGGCAGCGGCAGCGGCAGCTAG	MFVRYYWTLGRIQLAYCGSGSGS*
ATGTTTTTGTGTTGGCATTGGGTTGATCATAGGTGACAGTTGCGGCAGCGGCAGCGGCCGCTAG	MFLCWHWVDHR+QLRQRQRPL
ATGTTTATTTTGCAGACGTGGAATGATGGCTGGCATAGTATTAAGTATTGCGGCAGCGGCGGCGGCAGCTAG	MFILQTWNDGWHSIKYCGSGGGS*
ATGTTTGTGAAGGGTTTTTGGACTGCTCGTGGGTATATTCTTGAGTACTGCGGCAGCGGCAGCGGCAGCTAG	MFVKGFWTARGYILEYCGSGSGS*
ATGTTTGTGCTTAATAGGTGGACTAATGGTAGGATTCAGCTGTATTATTACGGCAGCGGCAGCGGCAGCTAG	MFVLNRWTNGRIQLYYYGSGSGS*
ATGAGGGATTTTGTGTGTAAGGAGTTGTTTAATGAGTGGCTGCATTACTGCGGCAGCGGCAGCGGCAGCTAG	MRDFVCKELFNEWLHYCGSGSGS*
ATGTTTGTGAAGGGTTTTTGGACTGCTCGTGGGTATATTCTTGAGTATTGCGGCAGCGGCAGCGGCAGCTAG	MFVKGFWTARGYILEYCGSGSGS*
ATGTTTGTGCTTAATAGGTGGACTAATGGTAGGATTCAGCTGTATTATTGCGGCAGCGGCAGCGGCAGCTAG	MFVLNRWTNGRIQLYYCGSGSGS*
ATGTTTGTTACTTGGGCTTGGAATAATGGGTTGGTGCGTGGTAGTTATTGCGGCAGCGGCAGCGGCAGCTAG	MFVTWAWNNGLVRGSYCGSGSGS*
ATGTTTGTGGTGAGTTACTTTATTGCTGGTCGGTTTTATGCTCGTTATTGCGGCAGCGGCAGCGGCAGCTAG	MFVVSYFIAGRFYARYCGSGSGS*
ATGTTTTTGTATTTTTGGATTGATAATTCTCGTTTGTCTCAGCGGTGTTGCGGCAGCGGCAGCGGCAGCTAG	MFLYFWIDNSRLSQRCCGSGSGS*
ATGGTGAAGTTGTTGTATTCGACTACTTTGATTTATACTATTGCGTGGTGCGGCAGCGGCAGCGGCAGCTAG	MVKLLYSTTLIYTIAWCGSGSGS*
ATGTTTGTGACTTGGTATTGGAGGTTTGGTAAGTTGTCTGTGGTGAATTGCGGCAGCGGCAGCGGCAGCTAG	MFVTWYWRFGKLSVVNCGSGSGS*
ATGGTGGATTTGAGGTGGGAGAGTGAGCTTTTTGTTACTTTTTTTAAGTGCGGCAGCGGCAGCGGCAGCTAG	MVDLRWESELFVTFFKCGSGSGS*
ATGAATCATCGTTGGGAGTGTATGCATGGGTCTGGGATGGCGTCTTCGTGCGGCAGCGGCAGCGGCAGCTAG	MNHRWECMHGSGMASSCGSGSGS*
ATGTTTTTGCATTGGAAGTGGAGTAATTTTGTGCTGAAGTGTTGGCAGTGCGGCAGCGGCAGCGGCAGCTAG	MFLHWKWSNFVLKCWQCGSGSGS*
ATGACTTATTATGTGCTTCTGCAGAGGTGGCCTCCTGTTTGGGCGCCTTGCGGCAGCGGCAGCGGCAGCTAG	MTYYVLLQRWPPVWAPCGSGSGS*
ATGTTTGTGTGTTGGTATTGGATTCATGGTTCTGTTAAGGCGTCTTCCTGCGGCAGCGGCAGCGGCAGCTAG	MFVCWYWIHGSVKASSCGSGSGS*
ATGTTTGTGACTCCTACTTGGAATGATGGTCGTTTGTCTCTGTTTTTGTGCGGCAGCGGCAGCGGCAGCTAG	MFVTPTWNDGRLSLFLCGSGSGS*
ATGTTTGTGACGTGGTCTTTTGGGTCTGATGGTTTGATTTATAGTCGCTGCGGCAGCGGCAGCGGCAGCTAG	MFVTWSFGSDGLIYSRCGSGSGS*
ATGTTTATTTGTTGGTATTTTTTGAGGAATCGTGTGCATTCGAGTCCTTGCGGCAGCGGCAGCGGCAGCTAG	MFICWYFLRNRVHSSPCGSGSGS*
ATGTTTGTGACTTGGTATTGGAGGTTTGGTAAGTTGTCTGTGGTGAACTGCGGCAGCGGCAGCGGCAGCTAG	MFVTWYWRFGKLSVVNCGSGSGS*
ATGTTTATTATTACTTATTTTAGGAATGGGTGGTTTCATATTGAGCAGTGCGGCAGCGGCAGCGGCAGCTAG	MFIITYFRNGWFHIEQCGSGSGS*
ATGTTTTTGTGCTGGGATTGGAATGAGAAGCGGCTTATTCGTAGTGTCTGCGGCAGCGGCAGCGGCAGCTAG	MFLCWDWNEKRLIRSVCGSGSGS*
ATGAGTTATTTTATTTGGGCGAATTTTCAGACTGAGCCTTATTTTGTTTGCGGCAGCGGCAGCGGCAGCTAG	MSYFIWANFQTEPYFVCGSGSGS*
ATGTCTGTTTGTCATCATTAGATTGCGACGAATGAGCCTCTTTATCACTGCGGCAGCGGCAGCGGCAGCTAG	MSVCHH*IATNEPLYHCGSGSGS*
ATGTTTGTTAGGTGGTATTGGTCTGGTGATGGGATTGTGCATAGTGAGTGCGGCAGCGGCAGCGGCAGCTAG	MFVRWYWSGDGIVHSECGSGSGS*
ATGTTGGTTAAGTGTATTTATCGTAAGGGTCAGCTTAGTCCTGAGTCCTGCGGCAGCGGCAGCGGCAGCTAG	MLVKCIYRKGQLSPESCGSGSGS*
ATGCGGTGTGAGTTTGTGATTAGGGGGTTTTATACTTCGGAGTGGATTTGCGGCAGCGGCAGCGGCAGCTAG	MRCEFVIRGFYTSEWICGSGSGS*
ATGTTTTATTATGGTTATTGGCGTGATTCTGATTATCATGGTCATTACTGCGGCAGCGGCAGCGGCAGCTAG	MFYYGYWRDSDYHGHYCGSGSGS*
ATGTTTATTGTTTGGTTTTTTCGTAATGGTAAGGTGCGGAGTGCTAAGTGCGGCAGCGGCAGCGGCAGCTAG	MFIVWFFRNGKVRSAKCGSGSGS*
ATGCGTTATTATTCTTTGTCTGCCTGGCCGAATTTGCGGCTGCATATTTGCGGCAGCGGCAGCGGCAGCTAG	MRYYSLSAWPNLRLHICGSGSGS*
ATGTTTCCTTGTCAGCGTTTTCACGATGATATTTATGAGCTGTGGCGTTGCGGCAGCGGCAGCGGCAGCTAG	MFPCQRFHDDIYELWRCGSGSGS*
ATGATTATTTGGGTTACTCCGTGGCCGGAGCTTTATCCTGTTTGGGCTTGCGGCAGCGGCAGCGGCAGCTAG	MIIWVTPWPELYPVWACGSGSGS*
ATGTTTGTGTCGTGGAAGTGGTATGATGGTAGGCTTCTGGTTGAGCAGTGCGGCAGCGGCAGCGGCAGCTAG	MFVSWKWYDGRLLVEQCGSGSGS*
ATGTTTTTTAAGTATTGGATTTCTAATTATAAGTTTCGTACGAAGTACTGCGGCAGCGGCAGCGGCAGCTAG	MFFKYWISNYKFRTKYCGSGSGS*
ATGTTTTATAAGGGTTTTTTTAAGAATGGTATTTATGTGTCTATTTATTGCGGCAGCGGCAGCGGCAGCTAG	MFYKGFFKNGIYVSIYCGSGSGS*
ATGTTTCTTTGTCAGCGTTTTCATGATGATATTTATGAGCTGTGGCGCTGCGGCAGCGGCAGCGGCAGCTAG	MFLCQRFHDDIYELWRCGSGSGS*
ATGATTGTTCTGTTTAATTCTCCGTTGGCTAGGCCGCGTTGGTTTTATTGCGGCAGCGGCAGCGGCAGCTAG	MIVLFNSPLARPRWFYCGSGSGS*
ATGTTTGTTTGTTTTTATTTTATTGAGGGTAAGCTTTCTAATTATAGTTGCGGCAGCGGCAGCGGCAGCTAG	MFVCFYFIEGKLSNYSCGSGSGS*
ATGTTTTTGTGTAGTAAGTGGAGTGATGGTTATTTGCAGTTTTATCGCTGCGGCAGCGGCAGCGGCAGCTAG	MFLCSKWSDGYLQFYRCGSGSGS*
ATGTTTGTGCCGCGTTCTTTTTTTGAGGGGGTGCTGAGCTGTCAGAATTGCGGCAGCGGCAGCGGCAGCTAG	MFVPRSFFEGVLSCQNCGSGSGS*
ATGTTTTATTATGGTTATTGGCGTGATTCTGTTTATCATGCTCATTATTGCGGCAGCGGCAGCGGCAGCTAG	MFYYGYWRDSVYHAHYCGSGSGS*
ATGTTTTTTAAGGATAAGTTTGAGAGTGGTGTTTATGTTGCTTGTTTTTGCGGCAGCGGCAGCGGCAGCTAG	MFFKDKFESGVYVACFCGSGSGS*
ATGTTTTTGTGTACGAAGTGGAATTAAGGTCGTTGGTATCTGTTTTATTGCGGCAGCGGCAGCGGCAGCTAG	MFLCTKWN+GRWYLFYCGSGSGS*
ATGTTTGTTTGTTTTAGGTTTTATAATCAGAGGCTTTTTTCGTCGTACTGCGGCAGCGGCAGCGGCAGCTAG	MFVCFRFYNQRLFSSYCGSGSGS*
ATGTTTGTTCGTTGGTATTGGTCTGATGGGTTTGTGAGTTATTTGTTCTGCGGCAGCGGCAGCGACAGCTAG	MFVRWYWSDGFVSYLFCGSGSDS*
ATGATTATTTTTAATTGGTATTGGGATGCGACGGTTTCTTATTATTTTTGCGGCAGCGGCAGCGGCAGCTAG	MIIFNWYWDATVSYYFCGSGSGS*
ATGTTTGTTTGGTTTAAGTTTTATAATCAGAGGCGTTTTTCGTCGGATTGCGGCAGCGGCAGCGGCAGCTAG	MFVWFKFYNQRRFSSDCGSGSGS*
ATGTTTCTGAAGAGTACTTGGCTGAAGGGGCGTTATGTGATTTGGTATTGCGGCAGCGGCAGCGGCAGCTAG	MFLKSTWLKGRYVIWYCGSGSGS*
ATGTTTTTGTGTACGAAGTGGAATTATGGTCGTTGGTATCTGTTTTATTGCGGCAGCGGCAGCGGCAGCTAG	MFLCTKWNYGRWYLFYCGSGSGS*
ATGTTTTTGTGCCATACTTGGTATAATGGGAGGGTGACTCTTTTTTTGTGCGGCAGCGGCAGCGGCAGCTAG	MFLCHTWYNGRVTLFLCGSGSGS*
ATGTTTTTGTATTTTTGGATTGATAATTCTCGTTTTTCTCATCGTTTCTGCGGCAGCGGCAGCGGCAGCTAG	MFLYFWIDNSRFSHRFCGSGSGS*
ATGTTTGTGACTTGGACTTTTATTAATGGTAAGTTGAGGTCGCTTTCGTGCGGCAGCGGCAGCGGCAGCTAG	MFVTWTFINGKLRSLSCGSGSGS*
ATGGTTCGGTTTTTGTGGCATAATGTGACGCTGCGGACTAGTTGGAGCTGCGGCAGCGGCAGCGGCAGCTAG	MVRFLWHNVTLRTSWSCGSGSGS*
ATGTTGAAGCATGATCATTATGAGCGTTTTCGTTGGTTTTGGTTTGTTTGCGGCAGCGGCAGCGGCAGCTAG	MLKHDHYERFRWFWFVCGSGSGS*
ATGTTTTTGTGTTATCGGTTTATTGATGGTCGTTTGTTTATTTTGTATTGCGGCAGCGGCAGCGGCAGCTAG	MFLCYRFIDGRLFILYCGSGSGS*
ATGTTTGTTCGTTTTACGTGGGATTCTGGTCAGGTTATTAGTGTGTATTGCGGCAGCGGCAGCGGCAGCTAG	MFVRFTWDSGQVISVYCGSGSGS*
ATGTTTGTTTTTTGGTATTGGAATAGTGGTACGTTGTTGGTTGGTAATTGCGGCAGCGGCAGCGGCAGCTAG	MFVFWYWNSGTLLVGNCGSGSGS*
ATGTGGTTGTGTTCTACTTGGATTTATGATCGTTATAATCTGCATCATTGCGGCAGCGGCAGCGGCAGCTAG	MWLCSTWIYDRYNLHHCGSGSGS*
ATGCTTAGGTTTATTGGGCGGCTTCCTGTGTTGAATTACTGTTGGTGCTGCGGCAGCGGCAGCGGCAGCTAG	MLRFIGRLPVLNYCWCCGSGSGS*
ATGATTACTATTACTCTTGAGAAGGATGTGATGCTTGTTTATACGTGGTGCGGCAGCGGCAGCGGCAGCTAG	MITITLEKDVMLVYTWCGSGSGS*
ATGTTTTTGTATTTTTGGATTGATAATTCTCGTTTGTCTCATCGTTTGTGCGGCAGCGGCAGCGGCAGCTAG	MFLYFWIDNSRLSHRLCGSGSGS*
ATGTGGCGTAAGAATAAGTATGTTCTGACATATAGTTGTCTTTTTGCTTGCGGCAGCGGCAGCGGCAGCTAG	MWRKNKYVLTYSCLFACGSGSGS*
ATGTTTCTGTATCAGACTTGGCATGCGCAGAAGATTATTTTGACTTACTGCGGCAGCGGCAGCGGCAGCTAG	MFLYQTWHAQKIILTYCGSGSGS*
ATGTTTTTTAAGGATAAGTTTGAGAATGGTGTTTATGTTGCTTGTTTCTGCGGCAGCGGCAGCGGCAGCTAG	MFFKDKFENGVYVACFCGSGSGS*
ATGTTTTATTGTTGGACGTTTCTTGATGGGCATTATGCGGGTTGGACTTGCGGCAGCGGCAGCGGCAGCTAG	MFYCWTFLDGHYAGWTCGSGSGS*
ATGTTTCTGATTGCTTTTTTTAAGAATGGGCGTCTGATTCAGTCGTACTGCGGCAGCGGCAGCGGCAGCTAG	MFLIAFFKNGRLIQSYCGSGSGS*
ATGTTTATTAGGAATCAGTGGGTGAGGTCGAGGTTTGTGCTGCGGTATTGCGGCAGCGGCAGCGGCAGCTAG	MFIRNQWVRSRFVLRYCGSGSGS*
ATGTTTGTTACTTTTAATTGGGTTCATGGGCATCTTTTGTCGGCGTACTGCGGCAGCGGCAGCGGCAGCTAG	MFVTFNWVHGHLLSAYCGSGSGS*
ATGTTTGTGTGTTGGTATTGGATTCATGGTTCTGTTAAGGCGTCTTCGTGCGGCAGCGGCAGCGGCAGCTAG	MFVCWYWIHGSVKASSCGSGSGS*
ATGTTTATTTGTTGGTATTTTTTGAGGAATCGTGTGCATTCGAGTCCTTGCGGCAGCGGCAGCGGCAGCTAG	MFICWYFLRNRVHSSPCGSGSGS*
ATGTTTGTTACGTGGCGTTTTGTTGATAATATTCTGTTTTCGAATCGTTGCGGCAGCGGCAGCGGCAGCTAG	MFVTWRFVDNILFSNRCGSGSGS*
ATGTTTGTTGTGTGGTATTGGGAGAATGATATTATTCATTGGAAGAGCTGCGGCAGCGGCAGCGGCAGCTAG	MFVVWYWENDIIHWKSCGSGSGS*
ATGTTTGTGTGTTGGTAATGGATTCATGGTTCTGTTAAGGCGTCTTCGTGCGGCAGCGGCAGCGGCAGCTAG	MFVCW+WIHGSVKASSCGSGSGS*
ATGTTTGTTTTGTGGGTTTTTGATGAGGGGAGTGTTACTGCTCTGTATTGCGGCAGCGGCAGCGGCAGCTAG	MFVLWVFDEGSVTALYCGSGSGS*
ATGTTTGCTTTTAATAGTTGGACTAATGGGCGGATGCAGCTGTATTGTTGCGGCGGCGGCAGCGGCAGCTAG	MFAFNSWTNGRMQLYCCGGGSGS*
ATGTTTGTGTGTTTTAAGTGGAATGATGGGCTTTATAGGCTCCATATTTGCGGCAGCGGCAGCGGCAGCTAG	MFVCFKWNDGLYRLHICGSGSGS*
ATGTTTTTGTATTATATTTGGATTAATGGACGGTTTCAGTTGTTGCCGTGCGGCAGCGGCAGCGGCAGCTAG	MFLYYIWINGRFQLLPCGSGSGS*
ATGTTTGTGTTGTTTTATATTAAGCATGGGCTTGTTGCGTATCGTTCTTGCGGCAGCGGCAGCGGCAGCTAG	MFVLFYIKHGLVAYRSCGSGSGS*
ATGTTTGTTACTTGGTCTTGGAATAATGGGTTGGTGCGTGGTAGTTATTGCGGCAGCGGCAGCGGCAGCTAG	MFVTWSWNNGLVRGSYCGSGSGS*
ATGGATTTGATTGTTATTCGTGTGTGGCCGCGTTTTTATCGGATTCCCTGCGGCAGCGGCAGCGGCAGCTAG	MDLIVIRVWPRFYRIPCGSGSGS*
ATGTTTGTGCGGTTTGCGTGGACTATTAATGGTACGCTGTATGCGTGTTGCGGCAGCGGCAGCGGCAGCTAG	MFVRFAWTINGTLYACCGSGSGS*
ATGTTTGTGGTGAGTTATTTTATTGTTGGTCGGTTTTATGCTCGTTACTGCGGCAGCGGCAGCGGCAGCTAG	MFVVSYFIVGRFYARYCGSGSGS*
ATGTTTGTTCGTTGGTATTGGTCTGATGGTTTGTGAGTTATTTGTTTTGCGGCAGCGGCAGCGGCAGCTAG	MFVRWYWSDGL+VICFAAAAAAA
ATGTTTGTGTTGTTTTATATTAAGCATGGGCTTGTTGCGTATCGTTATTGCGGCAGCGGCAGCGGCAGCTAG	MFVLFYIKHGLVAYRYCGSGSGS*
ATGTTTGTTTGTTTTAAGTTTTATAATCAGAGGCTCTTTTCGTCGTACTGCGGCAGCGGCAGCGGCAGCTAG	MFVCFKFYNQRLFSSYCGSGSGS*
ATGTTTTTTTTTACTTGGTATAGGGATGCGCGCTGGTATCTGTTTTATTGCGGCAGCGGCAGCGGCAGCTAG	MFFFTWYRDARWYLFYCGSGSGS*
ATGTTTTATTATGGTTATTGGCGTGATTCTGTTTATCATGCTCATTATTGCGGCAGCGGCAGCGGCAGCTAG	MFYYGYWRDSVYHAHYCGSGSGS*
ATGTTTGTTTTTACTGGTTCTACGTTTTCGGAGTCGCGTTGGGTGCCTTGCGGCAGCGGCAGCGGCAGCTAG	MFVFTGSTFSESRWVPCGSGSGS*
ATGTTTTTGTGTCATACTTGGTATAATGGGAGGGTGACTCTTTTTTTGTGCGGCAGCGGCAGCGGCAGCTAG	MFLCHTWYNGRVTLFLCGSGSGS*
ATGTTTTTGCATGAGTATTGGCTTAATGGTCGTTGGTATTTGTTGATTTGCGGCAGCGGCAGCGGCAGCTAG	MFLHEYWLNGRWYLLICGSGSGS*
ATGTTTTTGTTTCATCGGTGGGTGTCGGGTAAGCTGTATACGGATTACTGCGGCAGCGGCAGCGGCAGCTAG	MFLFHRWVSGKLYTDYCGSGSGS*
ATGCTTGTTTGTTTTAAGTTTTATAATCAGAGGCTTTTTTCGTCGTATTGCGGCAGCGGCAGCGGCAGCTAG	MLVCFKFYNQRLFSSYCGSGSGS*
ATGTTTATTACGCAGTATTGGAAGCAGAATGTCTTTATGATTAGGCATTGCGGCAGCGGCAGCGGCAGCTAG	MFITQYWKQNVFMIRHCGSGSGS*
ATGAGGGTTTTTAATATTAGTTGGGATGGTGAGTATCGCTCTTGGTGGTGCGGCAGCGGCAGCGGCAGCTAG	MRVFNISWDGEYRSWWCGSGSGS*
ATGAGTAGGTATTGTCTGACTGCTTTTCCGCATCTGAGGTTGTATGCTTGCGGCAGCGGCAGCGGCAGCTAG	MSRYCLTAFPHLRLYACGSGSGS*
ATGGATTTTGTGGATTTTTTTTTTGATGGTGGTCAGCTTCGGTATCGTTGCGGCAGCGGCAGCGGCAGCTAG	MDFVDFFFDGGQLRYRCGSGSGS*
ATGGTTATTTTTGGTAAGTTGCCTACGCTGACTCCTGGGTGGTAAGCTTGCGGCAGCGGCAGCGGCAGCTAG	MVIFGKLPTLTPGW+ACGSGSGS*
ATGTTTTTGTTTCATGTTTGGTCGTCGGGTCAGTTTTTGCTTGCTTATTGCGGCAGCGGCAGCGGCAGCTAG	MFLFHVWSSGQFLLAYCGSGSGS*
ATGAGTTATTTTATTTGGGCGAATTTTCAGACTGAGCCTTATTTTGTTTGCGGCAGCGGCAGCGGCAGCTAG	MSYFIWANFQTEPYFVCGSGSGS*
ATGTTTGTGACTCATACTTGGGATGATGGTCATTTTGCTTTGATTTTGTGCGGCAGCGGCAGCGGCAGCTAG	MFVTHTWDDGHFALILCGSGSGS*
ATGTTTTTGTTTCATCGGTGGGTGTCGGGTAAGCTGTATACGGATTACTGCGGCAGCGGCAGCGGCAGCTAG	MFLFHRWVSGKLYTDYCGSGSGS*
ATGTTTGTTACTTGGTCTTGGAATAATGGGTTGGTGCGTGGTAGTTACTGCGGCAGCGGCAGCGGCAGCTAG	MFVTWSWNNGLVRGSYCGSGSGS*
ATGTTTTGGATTTTGTGGACGGATAGGTATTCTAGTGGTTTTGCTGGGTGCGGCAGCGGCAGCGGCAGCTAG	MFWILWTDRYSSGFAGCGSGSGS*
ATGTTTTTGCGTAGTTATTGGAATGCGGGTTGGCTGGCGCTGCGATATTGCGGCAGCGGCAGCGGCAGCTAG	MFLRSYWNAGWLALRYCGSGSGS*
ATGGTTTTTGTGTCTTGGTATTGGGTTGAGACTAGGTTGGTTTCGGCCTGCGGCAGCGGCAGCGGCAGCTAG	MVFVSWYWVETRLVSACGSGSGS*
ATGTTTGTGTGTTGGTATTGGTATCGGGGGGCTATTCATTATAGTTGCGGCCGCGGCAGCGGCAGCTAG	MFVCWYWYRGAIHYSCGRGSGS*
ATGTTTGTTACGTTTCTGTTTAGGGATGGGATTGTGTATTCGGCTATTTGCGGCAGCGGCAGCGGCAGCTAG	MFVTFLFRDGIVYSAICGSGSGS*
ATGTTTCTGAAGTATACGTGGAGGAATTGGATTATTTCTATTACGCGTTGCGGCAGCGGCAGCGGCAGCTAG	MFLKYTWRNWIISITRCGSGSGS*
ATGTTTTATTATGGTTATTGGCGTGATTCTGTTTATCATGCTCATTATTGCGGCAGCGGCAGCGGCAGCTAG	MFYYGYWRDSVYHAHYCGSGSGS*
ATGATTTATCTGCAGCCTGATGATGTGAATATTACTAAGCTTCTTTGGTGCGGCAGCGGCAGCGGCAGCTAG	MIYLQPDDVNITKLLWCGSGSGS*
ATGTTTGTTAGGTATTATTGGACGCTTGGTCGGATTCAGTTGGCTTATTGCGGCAGCGGCAGCGGCAGCTAG	MFVRYYWTLGRIQLAYCGSGSGS*
ATGTTTGTGTTGTTTTATATTAAGCATGGGCTTGTTGCGTATCGTTACTGCGGCAGCGGCAGCGGCAGCTAG	MFVLFYIKHGLVAYRYCGSGSGS*
ATGTTTGTTAGGTATTATTGGACGCTTGGTCGGATTCAGTTGGCTTATTGCGGCAGCGGCAGCGGCAGCTAG	MFVRYYWTLGRIQLAYCGSGSGS*
ATGTTTGTTTGTTGGTTTTCTGTGTGTCGTAATCGTGTGCATCATTGCTGCGGCAGCGGCAGCGGCAGCTAG	MFVCWFSVCRNRVHHCCGSGSGS*
ATGTTTGTTACGTGGATTTGGCGTGCGGGGCATCTTTTTGTGCGTATTTGCGGCAGCGGCAGCGGCAGCTAG	MFVTWIWRAGHLFVRICGSGSGS*
ATGTTTGTTACTTTTTACTTTAATAATTCTGTTCTTTTTTATTCTGTGTGCGGCAGCGGCAGCGGCAGCTAG	MFVTFYFNNSVLFYSVCGSGSGS*
ATGTTTGTGACTCATACTTGGGATGATGGTCATTTTGCTTTGTTTTTGTGCGGCAGCGGCAGCGGCAGCTAG	MFVTHTWDDGHFALFLCGSGSGS*
ATGTTTTTGTTTCATCGGAGGGCGTGGGGTAAGCTGTATACGGGTTACTGCGGCAGCGGCAGCGGCAGCTAG	MFLFHRRAWGKLYTGYCGSGSGS*
ATGTTTGTGTTGTTTTATATTAAGCATGGGCTTGTTGCGTATCGTTATTGCGGCAGCGGCAGCGGCAGCTAG	MFVLFYIKHGLVAYRYCGSGSGS*
ATGTTTTTGCTGCAGTTTTTTTATGAGGATAGGTTTCATGCGGAGTTGTGCGGCAGCGGCAGCGGCAGCTAG	MFLLQFFYEDRFHAELCGSGSGS*
ATGGGTTTTTTGTCTAAGCATTTGACTTGGATTTGGCTTAATAATACTTGCGGCAGCGGCAGCGGCAGCTAG	MGFLSKHLTWIWLNNTCGSGSGS*
ATGTTTATTCAGGGGTATTGGTATCAGGAGCGTTATTCTTTGGCTTATTGCGGCAGCGGCAGCGGCAGCTAG	MFIQGYWYQERYSLAYCGSGSGS*
ATGTTTTTGTATTTTTGGATTGATAATTCTCGTTTGTCTCATCGTTTTTGCGGCAGCGGCAGCGGCAGCTAG	MFLYFWIDNSRLSHRFCGSGSGS*
ATGTTTGTTTGTAATTATTGGCCTCAGATGGGGTTTTTGTTGGCTCGGTGCGGCAGCGGCAGCGGCAGCTAG	MFVCNYWPQMGFLLARCGSGSGS*
ATGTTTGTTTGTTTTTATTTTATTGAGGGTAAGCTTTCTAATTATAGCTGCGGCAGCGGCAGCGGCAGCTAG	MFVCFYFIEGKLSNYSCGSGSGS*
ATGCGTTATCATTTGGGTCCGTGGCCTTATTTGAAGTTGCGTGCTGGTTGCGGCAGCGGCAGCGGCAGCTAG	MRYHLGPWPYLKLRAGCGSGSGS*
ATGTTTTTGCGTAGTTATTGGAATGCGGGTTGGCTGGCGCTGCGTTACTGCGGCAGCGGCAGCGGCAGCTAG	MFLRSYWNAGWLALRYCGSGSGS*
ATGTTTGTGAAGGGTTTTTGGACTGCTCGTGGGTATATTCTTGAGTATTGCGGCAGCGGCAGCGGCAGCTAG	MFVKGFWTARGYILEYCGSGSGS*
ATGTTTGTTTGTTTTTATTTTATTGAGGGTAAGCTTTCTAATTATAGCTGCGGCAGCGGCAGCGGCAGCTAG	MFVCFYFIEGKLSNYSCGSGSGS*
ATGTATTTGTTTCATCGGTGGGAGACGGGTAAGCTGCATACGGATTATTGCGGCAGCGGCAGCGGCAGCTAG	MYLFHRWETGKLHTDYCGSGSGS*
ATGTTTGAGTTTTGGCGTTATAATGGTCTGATTTTTAAGGCTACGCTTTGCGGCAGCGGCAGCGGCAGCTAG	MFEFWRYNGLIFKATLCGSGSGS*
ATGTTTGGTACTTTTTTGTGGTATGAGGCGTATATTCGGGGTTGTTACTGCGGCAGCGGCAGCGGCAGCTAG	MFGTFLWYEAYIRGCYCGSGSGS*
ATGTTTTTGGCTAGTACGTGGAATCCGGGGGGTTTTTATTTGCTGGATTGCGGCAGCGGCAGCGGCAGCTAG	MFLASTWNPGGFYLLDCGSGSGS*
ATGTTTCTGATTGCTTTTTTTAAGAATGGGCGTCTGATTCAGCCGTATTGCGGCAGCGGCAGCGGCAGCTAG	MFLIAFFKNGRLIQPYCGSGSGS*
ATGACTTATTATGTGCTTCTGCAGAGGTGGCCTCCTGTTTGGGCGCCCTGCGGCAGCGGCAGCGGCAGCTAG	MTYYVLLQRWPPVWAPCGSGSGS*
ATGGAGACTTTTTATACGTGCAGGGATTTGGGTATTCCTGTTCATTGGTGCGGCAGCGGCAGCGGCAGCTAG	METFYTCRDLGIPVHWCGSGSGS*
ATGCGGTTGGTTTATACTGGTGATTTTGTTTGGCATTGGATTGTGGCGTGCGGCAGCGGCAGCGGCAGCTAG	MRLVYTGDFVWHWIVACGSGSGS*
ATGAGTAGGTATTGTCTGACTGCTTTTCCGCATCTGAGGTTGTATGCTTGCGGCAGCGGCAGCGGCAGCTAG	MSRYCLTAFPHLRLYACGSGSGS*
ATGTTTTTGTATGCTATTTGGAATAAGCGTGGTTTTAAGTTGGTTTATTGCGGCAGCGGCAGCGGCAGCTAG	MFLYAIWNKRGFKLVYCGSGSGS*
ATGTCGTATAGGTGTTATTTGGGTACTTGGCCTCTGCTTCGTTTGGTTTGCGGCAGCGGCAGCGGCAGCTAG	MSYRCYLGTWPLLRLVCGSGSGS*
ATGGCTTATGCGTTTGAGGCGTATTATGTTTAGCGTTCTGCTTTTACTTGCGGCAGCGGCAGCGGCAGCTAG	MAYAFEAYYV*RSAFTCGSGSGS*
ATGCCGTGTTGGCGGATTTGGAAGACTTTTAATTCGGTGCCGTTTTGGTGCGGCAGCGGCAGCGGCAGCTAG	MPCWRIWKTFNSVPFWCGSGSGS*
ATGGTTGTTACTCTTGTGATTTCGCTGCTGTCTGATCATGTGCGGTGGTGCGGCAGCGGCAGCGGCAGCTAG	MVVTLVISLLSDHVRWCGSGSGS*
ATGTTTTTGTGTCAGGAGTTTAAGGCTAGGATTTATTATGCGAGTTACTGCGGCAGCGGCAGCGGCAGCTAG	MFLCQEFKARIYYASYCGSGSGS*
ATGTTTTTGTGTTATCATTGGATTAATGGTATTATTAGGTTGAAATGGTGCGGCAGCGGCAGCGGCAGCTAG	MFLCYHWINGIIRLKWCGSGSGS*
ATGTTTGTTGCGTGGTATTGGGAGAATGATATTATTCATTGGAAGAGGTGCGGCAGCGGCAGCGGCAGCTAG	MFVAWYWENDIIHWKRCGSGSGS*
ATGTTTTTTAAGGCTAAGTTTGAGAATGGTGTTTATGTTGCTTGTTTTTGCGGCGGCGGCAGCGGCCGCTAG	MFFKAKFENGVYVACFCGGGSGR*
ATGTTTGTTATTTTTGCGTGGAAGGATTCTATTCTTTATGCGCGTTTTTGCGGCAGCGGCAGCGGCAGCTAG	MFVIFAWKDSILYARFCGSGSGS*
ATGATTATTTTTAATTGGAATTGGGATGCGGCGGTTGCTTTTTGGTTTTGCGGCAGCGGCAGCGGCAGCTAG	MIIFNWNWDAAVAFWFCGSGSGS*
ATGTTTGTGTGTTGGCATTTTGTTAAGTTGAAGGTTTTTAGTTATAGCTGCGGCAGCGGCAGCGGCAGCTAG	MFVCWHFVKLKVFSYSCGSGSGS*
ATGTTTGTTTGTTGAATTGGAAGAATGGGAATCTGATTGTTATTCACTGCGGCAGCGGCAGCGGCAGCTAG	MFVC+IGRMGI+LLFTAAAAAAA
ATGTTTGTGTCGTTTTATTTTAATTCTGGTTTTGTGACTCATCGTTTTTGCGGCAGCGGCAGCGGCAGCTAG	MFVSFYFNSGFVTHRFCGSGSGS*
ATGGGTTATTTCTCGGAGTTTCAGCATGGGCTGGTTTGGAATTGGATTTGCGGCAGCGGCAGCGGCAGCTAG	MGYFSEFQHGLVWNWICGSGSGS*
ATGTTTTTGCTTCATGTTTGGTCGTCGGGTCAGTTTTTGCTTGCTTATTGCGGCAGCGGCAGCGGCAGCTAG	MFLLHVWSSGQFLLAYCGSGSGS*
ATGTTTGTTTGTTATTATTTTAAGGCTGGTACGCTGCATTCTTGTTGGTGCGGCAGCGGCAGCGGCAGCTAG	MFVCYYFKAGTLHSCWCGSGSGS*
ATGTTTGTTACGTGGCGTTTTGTTGATAATATTCTGTTTTCGAATCGCTGCGGCAGCGGCAGCGGCAGCTAG	MFVTWRFVDNILFSNRCGSGSGS*
ATGTTTATTAATGGGTTTTGGCAGGATCATAAGTACTTGATTTTGTTCTGCGGCAGCGGCAGCGGCAGCTAG	MFINGFWQDHKYLILFCGSGSGS*
ATGTTTGTTTGTGGTCATTTTTCGGCTGGTTGTTATCGGTTGTATCGCTGCGGCAGCGGCAGCGGCAGCTAG	MFVCGHFSAGCYRLYRCGSGSGS*
ATGTTTGTTACTTGGATTAGGTAGGATTTGCTGTTTTATGCGGTTTATTGCGGCAGCGGCAGCGGCAGCTAG	MFVTWIR*DLLFYAVYCGSGSGS*
ATGTTTGTGAAGGGTTTTTGGACTGCTCGTGGGTATATTCTTGAGTACTGCGGCAGCGGCAGCGGCAGCTAG	MFVKGFWTARGYILEYCGSGSGS*
ATGGATTTTTAGACTCTTATTGGGTCGAGGGGTTCTACGTATTGGAGCTGCGGCAGCGGCAGCGGCAGCTAG	MDF*TLIGSRGSTYWSCGSGSGS*
ATGTTTGTGTATTGGTATATTGAGCGGCAGGAGATTAAGTATCGGTTTTGCGGCAGCGGCAGCGGCAGCTAG	MFVYWYIERQEIKYRFCGSGSGS*
ATGTTTTTGTTTCATCGGTGGGTGTCGGGTAAACTGTATACGGATTATTGCGGCAGCGGCAGCGGCAGCTAG	MFLFHRWVSGKLYTDYCGSGSGS*
ATGTTTATGTTGCAGACTTGTAATGAGGTTTGGTATAGTATTAAGTATTGCGGCAGCGGCAGCGGCAGCTAG	MFMLQTCNEVWYSIKYCGSGSGS*
ATGTTTGTTAGGCAGTATTGGTTGGAGGGTTATTTTGCTGCTGTGTATTGCGGCAGCGGCAGCGGCAGCTAG	MFVRQYWLEGYFAAVYCGSGSGS*
ATGTTTGTGTTTGATGATTGGATTGAGGGTAAGTTTGCTCTTGTGTGGTGCGGCAGCGGCAGCGGCAGCTAG	MFVFDDWIEGKFALVWCGSGSGS*
ATGTTTGTTTTTTGGTATTGGAATAGTGGTACGTTGTTGGTTGGTGATTGCGGCAGCGGCAGCGGCAGCTAG	MFVFWYWNSGTLLVGDCGSGSGS*
ATGTTTGTGCTTAATAGGTGGACTAATGGTAGGATCCAGCTGTGTTATTGCGGCAGCGGCAGCGGCAGCTAG	MFVLNRWTNGRIQLCYCGSGSGS*
ATGTTTGTTCGTTTTTTTTGGTGGGATCAGATTTTGTATAATAATGTTTGCGGCAGCGGCAGCGGCAGCTAG	MFVRFFWWDQILYNNVCGSGSGS*
ATGTTTTTGTTTCATCGGTGGGTGTCGGGTAAGCTGTATACGGATTATTGCGGCAGCGGCAGCGGCAGCTAG	MFLFHRWVSGKLYTDYCGSGSGS*
ATGATTCCTTTTTCGTGTTTTGATTTGAATATTTTTTCTAATTCTTTCTGCGGCAGCGGCAGCGGCAGCTAG	MIPFSCFDLNIFSNSFCGSGSGS*
ATGTTTGTGTTTTGGATTTGGACGGAGTATGGTCGTGTTCTTCCGTCCTGCGGCAGCGGCAGCGGCAGCTAG	MFVFWIWTEYGRVLPSCGSGSGS*
ATGTTTATCTTGCAGACGTGGAATGATGGTTGGTATAGTATTAAGTATTGCGGCAGCGGCAGCGGCAGCTAG	MFILQTWNDGWYSIKYCGSGSGS*
ATGTTTTTTAAGGATAAGTTTGAGAATGGTGTTTATGTTGCTTGTTTTTGCGGCAGCGGCAGCGGCAGCTAG	MFFKDKFENGVYVACFCGSGSGS*
ATGTTTTTTAAGGATAAGTTTGAGAATGGTGTTTATGTTGCTTGTTTTTGCGGCAGCGGCAGCGGCAGCTAG	MFFKDKFENGVYVACFCGSGSGS*
ATGGATTTTCTGTGTAGTTATTTTAATACTAGTTATTCGCTTTGGTATTGCGGCAGCGGCAGCGGCAGCTAG	MDFLCSYFNTSYSLWYCGSGSGS*
ATGTTTTTGTGTACGAAGTGGAATTATGGTCGTTGGTATCTGTTTTATTGCGGCAGCGGCAGCGGCAGCTAG	MFLCTKWNYGRWYLFYCGSGSGS*
ATGTTTTTGCTTTAGTATTGGCTTAATGGTCGTTGTTATTTGTTGATGTGCGGCAGCGGCAGCGGCAGCTAG	MFLL*YWLNGRCYLLMCGSGSGS*
ATGGTGTATAATGTTTATTCGAGTCGTCAGTTGTTGTATCTTTATTGGTGCGGCAGCGGCAGCGGCAGCTAG	MVYNVYSSRQLLYLYWCGSGSGS*
ATGTTTGTTTGTTTTTATTTTATTGAGGGTAAGCTTTCTAATTATAGTTGCGGCAGCGGCAGCGGCAGCTAG	MFVCFYFIEGKLSNYSCGSGSGS*
ATGTCGTGTAGGTGGATTTGGAAGACTTTTAATTCGGTGCCGTTTTGGTGCGGCAGCGGCAGCGGCAGCTAG	MSCRWIWKTFNSVPFWCGSGSGS*
ATGTTTGTTTGTTTTTATTTTATTGCGGGTAAGCTTTCTAATTATAGTTGCGGCAGCGGCAGCGGCAGCTAG	MFVCFYFIAGKLSNYSCGSGSGS*
ATGTTTTTGTATTATATTTGGATTAATGGACGGTTTCAGTTGTTGCCGTGCGGCAGCGGCAGCGGCAGCTAG	MFLYYIWINGRFQLLPCGSGSGS*
ATGACTTATTATGTGCTTCTGCAGAGGTGGCCTCCTGTTTGGGCGCCCTGCGGCAGCGGCAGCGGCAGCTAG	MTYYVLLQRWPPVWAPCGSGSGS*
ATGTTTGTTAGGTTTATTTGGGAGCATGATAAGGTTATAGCTATTAGTTGCGGCAGCGGCAGCGGCAGCTAG	MFVRFIWEHDKVIAISCGSGSGS*
ATGTTTGTTTGTTTTTATTTTATTGAGGGTAAGCTTTCTAATTATAGTTGCGGCAGCGGCAGCGGCAGCTAG	MFVCFYFIEGKLSNYSCGSGSGS*
ATGTTTCTGATTACGCAGTGGAAGAAGGAGAGGATTTTGCTTCGGATTTGCGGCAGCGGCTGCGGTAGCTAG	MFLITQWKKERILLRICGSGCGS*
ATGCGTTATCATTTGTGTCCGTGGCCTTATTTGAAGTTGCGTGCTGGTTGCGGCAGCGGCAGCGGCAGCTAG	MRYHLCPWPYLKLRAGCGSGSGS*
ATGTTTTTGCAGGGTTATTGGCTGTATGATAAGTATGCGATTAGTTATTGCGGCAGCGGCAGCGGCAGCTAG	MFLQGYWLYDKYAISYCGSGSGS*
ATGTTTCTTGTGAATCTGTGGACGCATGGTCAGTATACGCTGGCTTACTGCGGCAGCGGCAGCGGCAGCTAG	MFLVNLWTHGQYTLAYCGSGSGS*
ATGTTTCTTGTGAATCTGTGGACGCATGGTCAGTATACGCTGGCTTATTGCGGCAGCGGCAGCGGCAGCTAG	MFLVNLWTHGQYTLAYCGSGSGS*
ATGTTTTATTGTTTGTATTATTTTGGGTATACTACGCCTAAGTGTAGGTGCGGCAGCGGCAGCGGCAGCTAG	MFYCLYYFGYTTPKCRCGSGSGS*
ATGACTTATTATGTGCTTCTGCAGAGGTGGCCTCCTGTTTGGGCGCCTTGCGGCAGCGGTAGCGGCAGCTAG	MTYYVLLQRWPPVWAPCGSGSGS*
ATGGTGAGGAATGTTCCGGATACTTTGAGGTTTATTAGGTTGCTTTGGTGCGGCAGCGGCAGCGGCAGCTAG	MVRNVPDTLRFIRLLWCGSGSGS*
ATGTTTGAGTTGTGGTATAGGTTTCAGGTGGTTCTTAATAATTATACGTGCGGCAGCGGCAGCGGCAGCTAG	MFELWYRFQVVLNNYTCGSGSGS*
ATGTTTATTTATTGGGAGTTTAGGGATCAGAAGATTACTGCGGTTTGGTGCGGCAGCGGCAGCGGCAGCTAG	MFIYWEFRDQKITAVWCGSGSGS*
ATGACTTATTATGTGCTTCTGCAGAGGTGGCCTCCTGTTTGGGCGCCTTGCGGCAGCGGCAGCGGCAGCTAG	MTYYVLLQRWPPVWAPCGSGSGS*
ATGTTTATTATTCATGCGAGGATTAATTCTCGTCTGCAGATTCTGTACTGCGGCAGCGGCAGCGGCAGCTAG	MFIIHARINSRLQILYCGSGSGS*
ATGTTTTTGACTCATAATTTCAATACGGGTGTTTTTATTTTGTCGTGCTGCGGCAGCGGCAGCGGCAGCTAG	MFLTHNFNTGVFILSCCGSGSGS*
ATGCGTTATCATTTGGGTCCGTGGCCTTATTTGAAGTTGCGTGCCGGTTGCGGCAGCGGCAGCGGCAGCTAG	MRYHLGPWPYLKLRAGCGSGSGS*
ATGAGTTATTTTATTTGGGCGAATTTTCAGACTGAGCCTTATTTTGTTTGCGGCAGCGGCAGCGGCAGCTAG	MSYFIWANFQTEPYFVCGSGSGS*
ATGAGTTATTTTATTTGGGCGAATTTTCAGACTGAGCCTTATTTTGTCTGCGGCAGCGGCAGCGGCAGCTAG	MSYFIWANFQTEPYFVCGSGSGS*
ATGTTTCTTGTGAATCTGTGGACGCATGGTCAGTATACGCTGGCTTACTGCGGCAGCGGCAGCGGCAGCTAG	MFLVNLWTHGQYTLAYCGSGSGS*
ATGTTTGTTTGTGGTCATTTTTCGGCTGGTTGTTATCGGTTGTATCGTTGCGGCAGCGGCAGCGGCAGCTAG	MFVCGHFSAGCYRLYRCGSGSGS*
ATGTTTGTGCGGTGGTATTTTCTGCCGGATGGGAAGGTGTATTCGACGTGCGGCAGCGGCAGCGGCAGCTAG	MFVRWYFLPDGKVYSTCGSGSGS*
ATGTTTGTGTTGTTTTATATTAAGCATGGGCTTGTTGCGTATCGTTACTGCGGCAGCGGCAGCGGCAGCTAG	MFVLFYIKHGLVAYRYCGSGSGS*
ATGATTATTTTTAATTGGTATTGGGATTCGGCGGGTGCTTATCGTTTTTTCGGCAGCGGGAGCGGCAGCTAG	MIIFNWYWDSAGAYRFFGSGSGS*
ATGTTTTTGCAGGGTTATTGGCTGTATGATAAGTATGCGATTAGTTACTGCGGCAGCGGCAGCGGCAGCTAG	MFLQGYWLYDKYAISYCGSGSGS*
ATGGTGGTTATTACTTATAATCGGAATACTGTGATTCGTACTGTTTGGTGCGGCAGCGGCAGCGGCAGCTAG	MVVITYNRNTVIRTVWCGSGSGS*
ATGAGGATTTGTGTGACGTGGCATAGGGGGTTGGTTTCGCTGACGTATTGCGGCAGCGGCAGCGGCAGCTAG	MRICVTWHRGLVSLTYCGSGSGS*
ATGTTTTTGTTTCATCGGCGGGTGTCGGGTAAGCTGTATACGGATTATTGCGGCAGCGGCAGCGGCAGCTAG	MFLFHRRVSGKLYTDYCGSGSGS*
ATGTTTGTGTTGTTTTATATTAAGCATGGGCTTGTTGCGTATCGTTATTGCGGCAGCGGCAGCGGCAGCTAG	MFVLFYIKHGLVAYRYCGSGSGS*
ATGTTTGTTGAGTTTTATTTTCGGGGGGGTAAGCTTTGTTCGAGGGCGTGCGGCAGCGGCAGCGGCAGCTAG	MFVEFYFRGGKLCSRACGSGSGS*
ATGTTTTTGTTTCATCGGTGGGTGTCGGGTAAGCTGTATACGGATTATTGCGGCAGCGGCAGCGGCAGCTAG	MFLFHRWVSGKLYTDYCGSGSGS*
ATGTTTGTGTCGTGGGAGTGGTATGACGGTAGGCTTCTGGATGCGCAGTGCGGCAGCGGCAGCGGCAGCTAG	MFVSWEWYDGRLLDAQCGSGSGS*
ATGTTTGTGGCTCATACTTGGGATGATGGACATTTCGCTTTGTTTTTGTGCGGCAGCGGCAGCGGCAGCTAG	MFVAHTWDDGHFALFLCGSGSGS*
ATGTTTGTTTGTGTTAATTCTTGGAATCATGGGCGTTTTGTTCTGGACTGCGGCAGCGGCAGCTAG	MFVCVNSWNHGRFVLDCGSGS*
ATGCTGTTTTATTATTGGCTGGATTCTTGGCCTGATTTGAAGCTGCGTTGCGGCAGCGGCAGCGGCAGCTAG	MLFYYWLDSWPDLKLRCGSGSGS*
ATGTTTGTGACTCATACTTGGGATGATGGTCATTTTGCTTTGTTTTTGTGCGGCAGCGGCAGCGGCAGCTAG	MFVTHTWDDGHFALFLCGSGSGS*
ATGCGGTCGTATGAGTAGGTTTGTACTGGTTTTATTTGTGCTAATTTCTGCGGCAGCGGCAGCGGCAGCTAG	MRSYE*VCTGFICANFCGSGSGS*
ATGTTTGTTCAGTTTTATTTGGTGTCGGGGGAGGTTAAGTATACGCTGTGCGGCAGCGGCAGCGGCAGCTAG	MFVQFYLVSGEVKYTLCGSGSGS*
ATGTTTGTGTATTGGTCTTTTGCGCATGGTTTGGCGCATTATCGTTTCTGCGGCAGCGGCAGCGGCAGCTAG	MFVYWSFAHGLAHYRFCGSGSGS*
ATGTTTTTGAAGATTGAGTGGATTGATTCGGCGTTTCGTTTGGTGTATTGCGGCAGCGGCAGCGGCAGCTAG	MFLKIEWIDSAFRLVYCGSGSGS*
ATGTTTAAGTGTAAGAATTTTTTTGGGGATTCTTTTTATTTGCTGGTGTGCGACAGCGGCAGCGGCAGCTAG	MFKCKNFFGDSFYLLVCDSGSGS*
ATGTTTCTGAGTACTTATTTTAAGGATGGGTTTTTTTATCAGAATTATTGCGGCAGCGGCAGCGGCAGCTAG	MFLSTYFKDGFFYQNYCGSGSGS*
ATGGGGGTGCTGATCTTGAGGCATTTTACGGATTCTCCGAGGTTTAGCTGCGGCAGCGGCAGCGGCAGCTAG	MGVLILRHFTDSPRFSCGSGSGS*
ATGGATATTGCGCGTTGGAGGCAGAAGAATATTTATTCGTATTATTTTTGCGGCAGCGGCAGCGGCAGCTAG	MDIARWRQKNIYSYYFCGSGSGS*
ATGTTTGTTTGTTTTAAGTTTTATAAACAGAGGCTTTTTTCGTCGTATTGCGGCAGCGGCAGCGGCAGCTAG	MFVCFKFYKQRLFSSYCGSGSGS*
ATGTTTATTGTTTGGTTTTTTCGTAATGGTAAGGTGCTGAGTGCTAAGTGCGGCAGCGGCAGCGGCAGCTAG	MFIVWFFRNGKVLSAKCGSGSGS*
ATGTTTGTGACTCATACTTGGGATGATGGTCATTTTGCTTTGTTTTTGTGCGGCAGCGGCAGCGGCAGCTAG	MFVTHTWDDGHFALFLCGSGSGS*
ATGATGTTTGTTATTTTTTTGTGGAGGAAGGGTAAGCTTCGGGCTTATTGCGGCAGCGGCAGCGGCAGCTAG	MMFVIFLWRKGKLRAYCGSGSGS*
ATGTTTGTTTATAGGAATTGTCATGATGGTCGTTGTAATCTGAGTTACTGCGGCAGCGGCAGCGGCAGCTAG	MFVYRNCHDGRCNLSYCGSGSGS*
ATGTTTGTGACGTATTATTTTGATGGTTTGAAGTTTAAGCTGGTGTACTGCGGCAGCGGCAGCGGCAGCTAG	MFVTYYFDGLKFKLVYCGSGSGS*
ATGTTTCTTTGTCAGCGTTTTCATGATGATATTTATGAGCTGTGGCGCTGCGGCAGCGGCAGCGGCAGCTAG	MFLCQRFHDDIYELWRCGSGSGS*
ATGTTTTATTATGGTTATTGGCGTGATTCTGTTTATCATGCTCATTATTGCGGCAGCGGCAGCGGCAGCTAG	MFYYGYWRDSVYHAHYCGSGSGS*
ATGACGACTTATTATATTTGGACGAGTTGGTATGAGCAGCCTTATTTTTGCGGCAGCGGCAGCGGCAGCTAG	MTTYYIWTSWYEQPYFCGSGSGS*
ATGTTTGTTACTTGGTCTTGGAATAATGGGTTGGTGCGTGGTAGTTATTGCGGCAGCGGCAGCGGCAGCTAG	MFVTWSWNNGLVRGSYCGSGSGS*
ATGTTTGTTAGCAGGTATTGGTCTGGTGATGGGATTGTGCATAGTGAGTGCGGCAGCGGCAGCGGCAGCTAG	MFVSRYWSGDGIVHSECGSGSGS*
ATGTGGTTGTGTTCTACTTGGATTTATGATCGTTATAATCTGCATCATTGCGGCAGCGGCAGCGGCAGCTAG	MWLCSTWIYDRYNLHHCGSGSGS*
ATGTTTGTGTCGTGGAAGTGGTATGATGGTAGGCTTCTGGTTGAGCGGTGCGGCAGCGGCAGCGGCAGCTAG	MFVSWKWYDGRLLVERCGSGSGS*
ATGTTTCTGGTGAATGTTTGGACTAAGGGTATTTTTAAAATTGTTAGGTGCGGCAGCGGCAGCGGCAGCTAG	MFLVNVWTKGIFKIVRCGSGSGS*
ATGAGGTATTTTGTGGGTAAGGAGGTGTTTAATGAGTGGCTGCATTATTGCGGCAGCGGCAGCGGCAGCTAG	MRYFVGKEVFNEWLHYCGSGSGS*
ATGTTTTTGTTTCATCGGTGGGTGTCGGGTAAGCTGTATACGGATTATTGCGGCAGCGGCAGCGGCAGCTAG	MFLFHRWVSGKLYTDYCGSGSGS*
ATGTTTGTTTGTCTGAATTTTTGGCAGGATAGTCGTTATGTTTTGATCTGCGGCAGCGGCAGCGGCAGCTAG	MFVCLNFWQDSRYVLICGSGSGS*
ATGTTTTTGTGTTATCGGTTTATTGCAGGTAGGTTGTTTATTTTGTATTGCGGCAGCGGCAGCGGCAGCTAG	MFLCYRFIAGRLFILYCGSGSGS*
ATGTTTGTGACACATACTTGGGATGATGGTCATTTTGCTCTGTTTTTGTGCGGCAGCGGCAGCGGCAGCTAG	MFVTHTWDDGHFALFLCGSGSGS*
ATGTGGTTGAATTATTATTGGGTTAATGATCGGCTTTTGTTGTATCGGTGCGGCAGCGGCAGCGGCAGCTAG	MWLNYYWVNDRLLLYRCGSGSGS*
ATGTTTGTTGTGGTTCGTTGGTTGGATGGGCATGTTAAGCTGGTGCTCTGCGGCAGCGGCAGCGGCAGCTAG	MFVVVRWLDGHVKLVLCGSGSGS*
ATGTTTTTTTATGGGTATTGGAGGTTGGGTCGTTATTATGGGCTGTATTGCGGCAGCGGCAGCGGCAGCTAG	MFFYGYWRLGRYYGLYCGSGSGS*
ATGTGTTATCATTTGGGTCCGTGGCCTTATTTGAAGTTGCGTGCTGGTTGCGGCAGCGGCAGCGGCAGCTAG	MCYHLGPWPYLKLRAGCGSGSGS*
ATGAGTAGGTATTGTCTGACTGCTTTTCCGCATCTGAGGTTGTATGTTTGCGGCAGCGGCAGCGGCAGCTAG	MSRYCLTAFPHLRLYVCGSGSGS*
ATGGATGTGGATTGGAGTACTACGTATGGGAATTGGCCTATTTGTACCTGCGGCAGCGGCAGCGGCAGCTAG	MDVDWSTTYGNWPICTCGSGSGS*
ATGTTTGTGACGTGGTCTTTTGGGTCTGATGGTTTGATTTATAGTCACTGCGGCAGCGGCAGCGGCAGCTAG	MFVTWSFGSDGLIYSHCGSGSGS*
ATGATTATTTTTAATTGGTATTGGGATGCGGCGGGTGTTCCTCGCTTTTGCGGCAGCGGCAGCGGCAGCTAG	MIIFNWYWDAAGVPRFCGSGSGS*
ATGTTTGTTGTTTTTTATTTTGATATGCAGAAGGTTAAGTATTATCATTGCGGCAGCGGCAGCGGCAGCTAG	MFVVFYFDMQKVKYYHCGSGSGS*
ATGTTTGTTTATTGGTTTTGGGATGGGGGTCGGGTTAAGGTTGCGTCTTGCGGCAGCGGCAGCGGCAGCTAG	MFVYWFWDGGRVKVASCGSGSGS*
ATGATTGTGGTGCTGAGTTATTGGCCAGCGCTGTGGAGGTTGGATGCCTGCGGCAGCGGCAGCGGCAGCTAG	MIVVLSYWPALWRLDACGSGSGS*
ATGTTTGTGAAGGGTTTTTGGACTGCTCGTGGGAATATTCTTGAGTTCTGCGGCAGCGGCAGCGGCAGCTAG	MFVKGFWTARGNILEFCGSGSGS*
ATGTTTGTGAAGGGTTTTTGGACTGCTCGTGGGTATATTCTTGAGTACTGCGGCAGCGGCAGCGGCAGCTAG	MFVKGFWTARGYILEYCGSGSGS*
ATGCATGTTTGGAAGCTTACTCCTTGGCCTTCGTTGACGTTGTATCACTGCGGCAGCGGCAGCGGCAGCTAG	MHVWKLTPWPSLTLYHCGSGSGS*
ATGCAGATTATTGATTTGTGTTTGTTGCGGAGGCGGATTTATTCTCTTTTCGGCAGCGGCAGCGGCAGCTAG	MQIIDLCLLRRRIYSLFGSGSGS*
ATGTTTTTGATTCAGAATTTTGATAAGGATCGGTTTCGTGCGATTTATTGCGGCAGCGGCAGCGGCAGCTAG	MFLIQNFDKDRFRAIYCGSGSGS*
ATGCAGCGTTATATTCTTGGTCCGTGGCCTCATCTTTCTGTTCTTATTTGCGGCAGCGGCAGCGGCAGCTAG	MQRYILGPWPHLSVLICGSGSGS*
ATGTTTTTGTGTAGTAAGTGGAGTGATGGTTATTTGCAGTTTTATCGTTGCGGCAGCGGCAGCGGCAGCTAG	MFLCSKWSDGYLQFYRCGSGSGS*
ATGTGTAGGTATGTTTGGAGGCAGTGGTCTCATCCGCCTCAGTGGATCTGCGGCAGCGGCAGCGGCAGCTAG	MCRYVWRQWSHPPQWICGSGSGS*
ATGGTTCGTAGTCTTACGTTTTCGCAGTGGTTTATTGCGTCTTATCCTTGCGGCAGCGGCAGCGGCAGCTAG	MVRSLTFSQWFIASYPCGSGSGS*
ATGTTTGTTTGTTTTTCTTTTATTGAGGGTAAGCTTTCTAATTATAGTTGCGGCAGCGGCAGCGGCAGCTAG	MFVCFSFIEGKLSNYSCGSGSGS*
ATGTTTGTTAATGCTCATTGGGATAATCATATTCTGACTCTGAAGTACTGCGGCAGCGGCAGCGGCAGCTAG	MFVNAHWDNHILTLKYCGSGSGS*
ATGTTTGTTTGTTTTTATTTTATTGAGGGTAAGCTTTCTAATTATAGTTGCGGCAGCGGCAGCGGCAGCTAG	MFVCFYFIEGKLSNYSCGSGSGS*
ATGCTTGGTGTGTTTCGTTGGTTTCTGGGTTCTCTGGCTTCTTTTTATTGCGGCAGCGGCAGCGGCAGCTAG	MLGVFRWFLGSLASFYCGSGSGS*
ATGGTTCATTTGGAGTGGAGGCGGACGACGCTGCGTATGAGTTGGGCGTGCGGCAGCGGCAGCGGCAGCTAG	MVHLEWRRTTLRMSWACGSGSGS*
ATGTTTGTTACGTGGCGTTTTGTTGATAATATTCTGTTTTCGAATCGTTGCGGCAGCGGCAGCGGCAGCTAG	MFVTWRFVDNILFSNRCGSGSGS*
ATGTTTTTGTGTACGAAGTGGAATTATGGTCGTTGGTATCTGTTTTACTGCGGCAGCGGCAGCGGCAGCTAG	MFLCTKWNYGRWYLFYCGSGSGS*
ATGTTTGTGTCGTGGAAGTGGTATGATGGTAGGCTTCTGGTTGAGCAGTGCGGCAGCGGCAGCGGCAGCTAG	MFVSWKWYDGRLLVEQCGSGSGS*
ATGGATTTTGTGGATTTTTTTTTTGATGGTGGTCAGCTTCGGTATCGTTGCGGCAGCGGCAGCGGCAGCTAG	MDFVDFFFDGGQLRYRCGSGSGS*
ATGTTTGTTTGGAAGGATTTTTTGAATACGCCGATTATTTATGGGTGGTGCGGCAGCGGCAGCGGCAGCTAG	MFVWKDFLNTPIIYGWCGSGSGS*
ATGTTTGTGTGTTGGTATTGGTATCGGGGGGCTATTCATTATAGTTGCTGCGGCAGCGGCAGCGGCAGCTAG	MFVCWYWYRGAIHYSCCGSGSGS*
ATGTTTCTGATTCATTCTTTTAATGATACGATTTTTCAGTTGCGTCGTTGCGGCAGCGGCAGCGGCAGCTAG	MFLIHSFNDTIFQLRRCGSGSGS*
ATGCTGGTGTGTTGGTGTTTGTAGCGTAGTGGTCTTCATTCGCTTCTCTGCGGCAGCGGCAGCGGCAGCTAG	MLVCWCL*RSGLHSLLCGSGSGS*
ATGTTTGTTTGTTATTCGTGGACTTCGGGGTATGTTTATATTTATCAGTGCGGCAGCGGCAGCGGCAGCTAG	MFVCYSWTSGYVYIYQCGSGSGS*
ATGTTTCAGCTTCATTCTGTTACTATTACTCGTTTTAATTTGCTGCTTTGCGGCAGCGGCAGCGGCAGCTAG	MFQLHSVTITRFNLLLCGSGSGS*
ATGTTTGTTCATGGGCATTTTATTAATGGTACGTTTAAATTGACTCGCTGCGGCAGCGGCAGCGGCAGCTAG	MFVHGHFINGTFKLTRCGSGSGS*
ATGTTTGCTTGTGGTCATTTTTCGGCTGGTTGTTATCGGTTGTATCGCTGCGGCAGCGGCAGCGGCAGCTAG	MFACGHFSAGCYRLYRCGSGSGS*
ATGGCGATTGCTTTTCAGAGGAAGCATGGGACTTTGGAGCATGTGTGGTGCGGCAGCGGCAGCGGCAGCTAG	MAIAFQRKHGTLEHVWCGSGSGS*
ATGAGTTATTTTATTTGGGCGAATTTTCATACTGAGCCTTATTTTGTTTGCGGCAGCGGCAGCGGCAGCTAG	MSYFIWANFHTEPYFVCGSGSGS*
ATGTTTGTTTTTTGGTATTGGAATAGTGGTACGTTGTTGGTTGGTAATTGCGGCAGCGGCAGCGGCAGCTAG	MFVFWYWNSGTLLVGNCGSGSGS*
ATGTTTGTTACGTGGCGTTTTGTTGATAATATTCTGTTTTCGAATCGTTGCGGCAGCGGCAGCGGCAGCTAG	MFVTWRFVDNILFSNRCGSGSGS*
ATGTTTGTGTGTGTTGATTGGGCGACGTCTAAGTTTCTTTTGCTGTTCTGCGGCAGCGGCAGCGGCAGCTAG	MFVCVDWATSKFLLLFCGSGSGS*
ATGACTCTGATTTGGATGAAGGTTTATGATAAGGTGATTCGTGTTCCTTGCGGCAGCGGCAGCGGCAGCTAG	MTLIWMKVYDKVIRVPCGSGSGS*
ATGTTTATTACTACATTGTGGATTGATGGGTCGATTACGTTGATTTATTGCGGCAGCGGCAGCGGCAGCTAG	MFITTLWIDGSITLIYCGSGSGS*
ATGTTTTTGTGTACGAACTGGAATTATGGTCGTTGGTATCTGTTTTATTGCGGCAGCGGCAGCGGCAGCTAG	MFLCTNWNYGRWYLFYCGSGSGS*
ATGTTTGTTGCTTGGTCTTGGAATAATGGGTTGGTGCGTGGTAGTTACTGCGGCAGCGGCAGCGGCAGCTAG	MFVAWSWNNGLVRGSYCGSGSGS*
ATGTTTGTTAATTTTAAGTTTATTAATGGTAAGCTTGTTTATTGTCCCTGCGGCAGCGGCAGCGGCAGCTAG	MFVNFKFINGKLVYCPCGSGSGS*
ATGTTTGTTTGTTTTTATTTTATTGAGGGTAAGCTTTCTAATTATAGTTGCGGCAGCGGCAGCGGCAGCTAG	MFVCFYFIEGKLSNYSCGSGSGS*
ATGTTTTTTTGGCGGTATTGGTCTAGTGCGCCTAGGCTGGCGTCTTATTGCGGCAGCGGCAGCGGCAGCTAG	MFFWRYWSSAPRLASYCGSGSGS*
ATGTTTGTGCTTAATAGGTGGACTAATGGTAGGATTCAGCTGTATTACTGCGGCAGCGGCAGCGGCAGCTAG	MFVLNRWTNGRIQLYYCGSGSGS*
ATGATTGTGACTTGGACTTTTATTAATGGTAAGTTGAGGTCGCTTTCGTGCGGCAGCGGCAGCGGCAGCTAG	MIVTWTFINGKLRSLSCGSGSGS*
ATGCTGGTTTGTCATACGTGGACGAATGGTTTGGTTAGGTTGCATTACTGCGGCAGCGGCAGCGGCAGCTAG	MLVCHTWTNGLVRLHYCGSGSGS*
ATGTTTCTTTGTCAGCGTTTTCATGATGATATTTATGAGCTGTGGCGTTGCGGCAGCGGCGGCGGCAGCTAG	MFLCQRFHDDIYELWRCGSGGGS*
ATGTTTGTTCAGTTTTGGTTTGAGCGTGGTTTGCTTCTTAGTTCTCCGTGCGGCAGCGGCAGCGGCAGCTAG	MFVQFWFERGLLLSSPCGSGSGS*
ATGTTTGTTTGTCATCATTGGATTGCGACGAAGGTGGCTCTTTAACACTGCGGCAGCGGCAGCGGCAGCTAG	MFVCHHWIATKVAL+HCGSGSGS*
ATGTTTCTGAATCATCGTTGGGATCATGGGTTTTATCAGATTATTTATTGCGGCAGCGGCAGCGGCAGCTAG	MFLNHRWDHGFYQIIYCGSGSGS*
ATGTTTTTGAATTTTTTTTGGGTGAATGGCAAGCTGTATTCTCAGATTTGCGGCAGCGGCAGCGGCAGCTAG	MFLNFFWVNGKLYSQICGSGSGS*
ATGTTTTTGTTTCATCGGTGGGTGTCGGGTAAGCTGTATACGGATTATTGCGGCAGCGGCAGCGGCAGCTAG	MFLFHRWVSGKLYTDYCGSGSGS*
ATGTTTGTGCGGTGGTATTTTTTGCCGGATGTGAAGGCGTATTCGACGTGCGGCAGCGGCAGCGGCAGCTAG	MFVRWYFLPDVKAYSTCGSGSGS*
ATGGCGTATAGGTGTTATTTGGGTACTTGGCCTCTGCTTCGTTTAGTTTGCGGAAGCGGCTGCGGCAGCTAG	MAYRCYLGTWPLLRLVCGSGCGS*
ATGTCTGCTTCTTTAGCTTGAGATAATGGGTTTGTGCGGGGTAGTTACTGCGGCAGCGGCAGCGGCAGCTAG	MSASLA+DNGFVRGSYCGSGSGS*
ATGATTCGGCTGTTTTGGAAGCGTAGGGAGGATTTGAAGTATAGTTGGTGCGGCAGCGGCAGCGGCAGCTAG	MIRLFWKRREDLKYSWCGSGSGS*
ATGTTTCATTGTCGGACTTGTTTTTATCAGGTGGGGCATACGCTGTATTGCGGCAGCGGCAGCGGCAGCTAG	MFHCRTCFYQVGHTLYCGSGSGS*
ATGTTTTTGTTTCATCGGTGGGTGTCGGGTAAGCTGTATACGGATTACTGCGGCAGCGGCAGCGGCAGCTAG	MFLFHRWVSGKLYTDYCGSGSGS*
ATGTTTTTGTGTCATGGGTTTGATGCGCGTGGTTGGTCTCTGTGGCTGTGCGGCAGCGGCAGCGGCAGCTAG	MFLCHGFDARGWSLWLCGSGSGS*
ATGTTTGTTTGTTTTTATTTTATTGAGGGTAAGCTTTCTAATTATAGTTGCGGCAGCGGCAGCGGCAGCTAG	MFVCFYFIEGKLSNYSCGSGSGS*
ATGTTTCTTTGTCAGCGTTTTCATGATGATATTTATGAGCTGTGGCGCTGCGGCAGCGGCAGCGGCAGCTAG	MFLCQRFHDDIYELWRCGSGSGS*
ATGGCGTTTTATAAGTTTATTATTCATAAGTTTTATACGACGAGTTGGTGCGGCAGCGGCAGCGGCAGCTAG	MAFYKFIIHKFYTTSWCGSGSGS*
ATGTTTATTCATCTTGCTTGGAATAAAGGGGTTTTGACGTTGCATTATTGCGGCAGCGGCAGCGGCAGCTAG	MFIHLAWNKGVLTLHYCGSGSGS*
ATGTTTGTGTATTGGTATATTGAGCGGCAGGAGATTAAGTATCGGTTTTGCGGCAGCGGCAGCGGCAGCTAG	MFVYWYIERQEIKYRFCGSGSGS*
ATGTTTGTTGTGTGGTATTGGGAGAATGATATTATTCATTGGAAGAGGTGCGGCAGCGGCAGCGGCAGCTAG	MFVVWYWENDIIHWKRCGSGSGS*
ATGTTTTTGCATGAGTATTGGCTTAATGGTCGTTGGTATTTGTTGATTTGCGGCAGCGGCAGCGGCAGCTAG	MFLHEYWLNGRWYLLICGSGSGS*
ATGACTTATTATGTGCTTCTGCAGAGGTGGCCTCCTGTTTGGGCGCCCTGCGGCAGCGGCAGCGGCAGCTAG	MTYYVLLQRWPPVWAPCGSGSGS*
ATGACTTATCGTTTTCAGTTTAATTGGTATTCGCCGACGACGTGGATCTGCGGCAGCGGCAGCGGCAGCTAG	MTYRFQFNWYSPTTWICGSGSGS*
ATGTTTCTGAATTCTCTGTGGAGTAATGGTAAGTTTTTTCTCGCGTATTGCGGCAGCGGCAGCGGCAGCTAG	MFLNSLWSNGKFFLAYCGSGSGS*
ATGTTTGTTTGTTGTGAGTTTTATACTCGTAGGCTTTTTTAGTCTACCTGCGGCAGCGGCAGCGGCAGCTAG	MFVCCEFYTRRLF*STCGSGSGS*
ATGTTTGTGAAGTGGATTTGGTTTAATGGGGCGGTTTTGCCTATTTTGTGCGGCAGCGGCAGCGGCAGCTAG	MFVKWIWFNGAVLPILCGSGSGS*
ATGTTTGTGCTTAATAGGTGGACTAATGGTAGGATTCAGCTGTATTATTGCGGCAGCGGCAGCGGCAGCTAG	MFVLNRWTNGRIQLYYCGSGSGS*
ATGTTTGTGGTGAGTTATTTTATTGCTGGTCGGTTTTATGCTCGTTATTGCGGCAGCGGCAGCGGCAGCTAG	MFVVSYFIAGRFYARYCGSGSGS*
ATGTTTGTTTGTGGTCATTATTCAGCTGGTTGTTATCGGTTGTATCGTTGCGGCAGCGGCAGCGGCAGCTAG	MFVCGHYSAGCYRLYRCGSGSGS*
ATGATTTATTATTATACGTCTATTTTTGCAAATTATGTGGCGTGGCTTTGCGGCAGCGGCAGCGGCAGCTAG	MIYYYTSIFANYVAWLCGSGSGS*
ATGTTTGATTGTTTTAAGTTTTATAATCAGAGGCTTTCTTCGTCGTATTGCGGCAGCGGCAGCGGCAGCTAG	MFDCFKFYNQRLSSSYCGSGSGS*
ATGTTTGTTTGTTTTAAGTTTTATAATCAGAGGCTTTTTTCGTCGTATTGCGGCAGCGGCAGCGGCAGCTAG	MFVCFKFYNQRLFSSYCGSGSGS*
ATGTTTTTTACGCAGAATTGGAAGCAGAATGATTTTATGTTTAGTAATTGCGGCAGCGGCAGCGGCAGCTAG	MFFTQNWKQNDFMFSNCGSGSGS*
ATGTTTGTGTATTGGTCTTTTGCGCATGGTTTGGCGCATTATCGTTTCTGCGGCAGCGGCAGCGGCAGCTAG	MFVYWSFAHGLAHYRFCGSGSGS*
ATGTTTTTGACTTATGCGTGGATTGATTCGGTGTTGCATACGTATTATTGCGGCAGCAGCAGCGGCAGCTAG	MFLTYAWIDSVLHTYYCGSSSGS*
ATGTTTGTTGAGTGGAAGTATGATAAGTCGACGGGGTTGGTTTATGCGTGCGGCAGCGGCAGCGGCAGCTAG	MFVEWKYDKSTGLVYACGSGSGS*
ATGTTTGTGCGGTGGTATTTTCTGCCGGATGGGAAGGTGTATTCGACGTGCGGCAGCGGCAGCGGCAGCTAG	MFVRWYFLPDGKVYSTCGSGSGS*
ATGACTTATTATGTGCTTCTGCAGAGGTGGCCTCCTGTTTGGGCGCCTTGCGGCAGCGGCAGCGGCAGCTAG	MTYYVLLQRWPPVWAPCGSGSGS*
ATGTTTCTTAAGCATTATTGGATTAATTATCGTTTGTTTTTGATGCATTGCGGCAGCGGCAGCGGCAGCTAG	MFLKHYWINYRLFLMHCGSGSGS*
ATGTTTTTGGTGTCTTGGTTTAATAGTGGTGTGTGGTTTTCTACTTATTGCGGCAGCGGCAGCGGCAGCTAG	MFLVSWFNSGVWFSTYCGSGSGS*
ATGTGGCTGTATTATTCGTTTATGCCTGCGTTTCGTATTCTGTGGATTTGCGGCAGCGGCAGCGGCAGCTAG	MWLYYSFMPAFRILWICGSGSGS*
ATGAGGTATTTTGTGTGTAAAGAGTTGTTTAATGAGTGGCTGCATTACTGCGGCAGCGGCAGCGGCAGCTAG	MRYFVCKELFNEWLHYCGSGSGS*
ATGACTTGTAAGATTTATGGTGTTCGGTTTGATTTGTGGATTGTGAGGTGCGGCAGCGGCAGCGGCAGCTAG	MTCKIYGVRFDLWIVRCGSGSGS*
ATGTTTGTTAGATATTATTGGACGCTTGGTCGGATTCAGTTGGCTTATTGCGGCAGCGGCAGCGGCAGCTAG	MFVRYYWTLGRIQLAYCGSGSGS*
ATGCAGCTTATTATTCTTTTGGCGCCTCTGGCTGCTCATTATTGGACTTGCGGCAGCGGCAGCGGCAGCTAG	MQLIILLAPLAAHYWTCGSGSGS*
ATGTTTGTTAAGCAGTATTGGTTGGATGGTTATTTTGCTGCTGTGTATTGCGGCAGCGGCAGCGGCAGCTAG	MFVKQYWLDGYFAAVYCGSGSGS*
ATGTTTGTTTGTTTTAAGTTTTATAATCAGAGGCTTTTTTCGTCGTATTGCGGCAGCGGCAGCGGCAGCTAG	MFVCFKFYNQRLFSSYCGSGSGS*
ATGTTTGTTACTTAGTCTTGGAATAATGGGTTGGTGCGTGGTAGGTATTGCGGCAGCGGCAGCGGCAGCTAG	MFVT*SWNNGLVRGRYCGSGSGS*
ATGGTTCTTTTTGTGTGTCAGTCTTGGGATAAGACTCCGTATTGGTCCTGCGGCAGCGGCAGCGGCAGCTAG	MVLFVCQSWDKTPYWSCGSGSGS*
ATGGTTTCTTTGGGTAGTTGGCCGCTTACTACTGTGATTTGGAAGATTTGCGGCAGCGGCAGCGGCAGCTAG	MVSLGSWPLTTVIWKICGSGSGS*
ATGTTTTATTGTTGGACGATTCTTGATGGGCATTATGCGGGTTGGATTTGCGGCAGCGGCAGCGGCAGCTAG	MFYCWTILDGHYAGWICGSGSGS*
ATGTTTCTTGTGAATCTGTGGACGCATGGTCAGTATACGCTGGCTTATTGCGGCAGCGGCAGCGGCAGCTAG	MFLVNLWTHGQYTLAYCGSGSGS*
ATGTTTGTTGAGTTTTATTTTCGGGGGAGTAAGCTTTGTTCGAGGGCGTGCGGCAGCGGCAGCGGCAGCTAG	MFVEFYFRGSKLCSRACGSGSGS*
ATGTTTGTGTGTTGGGATTGGATTCATGGTTCTGTTAAGGCGTCTTCGTGCGGCAGCGGCAGCGGCAGCTAG	MFVCWDWIHGSVKASSCGSGSGS*
ATGTTTGTGTGTTGGAATTGGTATCGGGGGGCTATTAATTATAGCTGCTGCGGCAGCGGCAGCGGCAGCTAG	MFVCWNWYRGAINYSCCGSGSGS*
ATGTTTGTTTGTTTTTATTTTATTGAGGGTAAGCTTTCTAATTATAGCTGCGGCAGCGGCAGCGGCAGCTAG	MFVCFYFIEGKLSNYSCGSGSGS*
ATGGATGTGGATTGGAGTATTACGTGTAGGAATAGGCCTATTTGTACCTGCGGCAGCGGCAGCGGCAGCTAG	MDVDWSITCRNRPICTCGSGSGS*
ATGTTTTTTCGTCATTTTCTGATTGCGTCTAGTGATGCTTGGATTTTTTGCGGCAGCGGCAGCGGCAGCTAG	MFFRHFLIASSDAWIFCGSGSGS*
ATGTTTGTTACTTTTAATTGGGTTCATGGGCATCTTTTGTCGGCGTATTGCGGCAGCGGCAGCGGCAGCTAG	MFVTFNWVHGHLLSAYCGSGSGS*
ATGTTTATTAGGAATGCGTGGGAGAATGGTGTGTTTGTTTTGAAGACTTGCGGCAGCGGCAGCGGCAGCTAG	MFIRNAWENGVFVLKTCGSGSGS*
ATGTTTCTGATTGCTTTTTTTAAGAATGGGCGTCTGATTCAGTCGTATTGCGGCAGCGGCAGCGGCAGCTAG	MFLIAFFKNGRLIQSYCGSGSGS*
ATGTTTTTGATTGGTTTTTTTAAGAATCGTCGTTTTGTGTTGCAGACTTGCGGCAGCGGCAGCGGCAGCTAG	MFLIGFFKNRRFVLQTCGSGSGS*
ATGTTTATTAATTTTTATTTTTTGTCGGGTCAGTCGCATTATTGTTTTTGCGGCAGCGGCAGCGGCAGTTAG	MFINFYFLSGQSHYCFCGSGSGS*
ATGTTTTTTAAGTATTGGTTTTCTAATCATAAGTTTCGTACGAAGTACTGCGGCAGCGGCAGCGGCAGCTAG	MFFKYWFSNHKFRTKYCGSGSGS*
ATGATTCCGAATTGGTGGTTGAGTGAGTGGCCTCAGCTTGAGCTTCGCTGCGGCAGCGGCAGCGGCAGCTAG	MIPNWWLSEWPQLELRCGSGSGS*
ATGTTTGTTTATTGGACTATTGAGGACAATGTTGTGTATGCAGTTATTTGCGGCAGCGGCAGCGGCAGCTAG	MFVYWTIEDNVVYAVICGSGSGS*
ATGTTTTTGATTCAGTATTTTGAAAAGGATCGGTTTCGTGCGATTTATTGCGGCAGCGGCAGCGGCAGCTAG	MFLIQYFEKDRFRAIYCGSGSGS*
[truncated: 137,169 more rows]
