# Supplementary material for: Inhibition of H1 and H5 Influenza A Virus Entry by Diverse Macrocyclic Peptides Targeting the Hemagglutinin Stem Region
Source: ACS Chem Biol. 2022 Aug 4;17(9):2425–36. doi: 10.1021/acschembio.2c00040 (PMC9486808; doi:10.1021/acschembio.2c00040)
Supplement: Supplementary file 2 — cb2c00040_si_002.zip [file cb2c00040_si_002.zip › Extracted raw data/H5 stem selection/HA-D-H5stem_2_allreads_rnd1.csv]

ORF	peptide
ATGGTTCTTTTGTATTGGTCGAAGAAGCTTGAGACGCTTTGGAAGAGTTGCGGCAGCGGCAGCGGCAGCTAG	MVLLYWSKKLETLWKSCGSGSGS*
ATGTTTGTTTGTGGTCATTTTTCGGCTGGTTGTTATCGGTTGTATCGCTGCGGCAGCGGCAGCGGCAGCTAG	MFVCGHFSAGCYRLYRCGSGSGS*
ATGAGGCAGTGGTTTTATCTTGGCAAGTATTATTGTACGTGGAGTTGTTGCGGCAGCGGCAGCGGCAGCTAG	MRQWFYLGKYYCTWSCCGSGSGS*
ATGTTGAAGGCGTATTGGAAGGATTCGAAGTTTTATCTGGTGTATATTTGCGGCAGCGGCAGCGGCAGCTAG	MLKAYWKDSKFYLVYICGSGSGS*
ATGGCTCGTATTTGGTTTACTTATGTGGGTAATTTTAGGTGGAAGGCGTGCGGCAGCGGCAGCGGCAGCTAG	MARIWFTYVGNFRWKACGSGSGS*
ATGGCTCGTATTTGGTTTACTTATGTGGGTAATTTTATGTGGAAGGCGTGCGGCAGCGGCAGCGGCAGCTAG	MARIWFTYVGNFMWKACGSGSGS*
ATGTTTATTATTTGGCTTTTTAATCATGATGGGTTGGTTGTGGCTTACTGCGGCAGCGGCAGCGGCAGCTAG	MFIIWLFNHDGLVVAYCGSGSGS*
ATGATTTTGCTTAGGTATCATAATTTTGCGCATGTTTGGCTGAATCAGTGCGGCAGCGGCAGCGGCAGCTAG	MILLRYHNFAHVWLNQCGSGSGS*
ATGCTGACTAATCATTCGAGTGATCGGTTGTGGGTGACGCGGAATGTGTTCGGCAGCGGCAGCGGCAGCTAG	MLTNHSSDRLWVTRNVFGSGSGS*
ATGAGGCAGTGGTTTTATCTTGGGAAGTATCATTGTACGTGGAGTTGCTGCGGCAGCGGCAGCGGCAGCTAG	MRQWFYLGKYHCTWSCCGSGSGS*
ATGTTTGTGTTTTGGATTTGGACGGAGTATGGTCGTGTTCTTCCGTCGTGCGGCGGCGGCAGCGGCAGCTAG	MFVFWIWTEYGRVLPSCGGGSGS*
ATGATTTCGATTACGTGGAAGACGCAGTATTCTGCGATTGTTGTTAGGTGCGGCAGCGGCAGCGGCAGCTAG	MISITWKTQYSAIVVRCGSGSGS*
ATGTTTCGGTTTCATTGGCTTGATGGGACTTTGTTGTCTAGTTTTTCCTGCGGCAGCGGCAGCGGCAGCTAG	MFRFHWLDGTLLSSFSCGSGSGS*
ATGATGTTTGGTGTTCTTCAGGATTCTATGTGTACTAGTTATACGCAGTGCGGCAGCGGCAGCGGCAGCTAG	MMFGVLQDSMCTSYTQCGSGSGS*
ATGGTTTGGTTTCGTTGGTTGGATACTACTATTCAGCCTTATTGGCTCTGCGGCAGCGGCAGCGGCAGCTAG	MVWFRWLDTTIQPYWLCGSGSGS*
ATGCTTGAGTCGAATCATGCGTGGCCGGTTGTTTGGTGGTTTCATTACTGCGGCAGCGGCAGCGGCAGCTAG	MLESNHAWPVVWWFHYCGSGSGS*
ATGTTTGTTGTGTTTCGTTGGTTTCGGGGTTCTCTGGCTTCTTTCTATTGCGGCAGCGGCAGCGGCAGCTAG	MFVVFRWFRGSLASFYCGSGSGS*
ATGTTGATTTGGCCTAGTTTTAATCAGAATGCGAAGATTATTTTTCCCTGCGGCAGCGGCAGCGGCAGCTAG	MLIWPSFNQNAKIIFPCGSGSGS*
ATGTTTATTGCTTATAATTTTAAGAATCATACGTTTTATTTGTTTATTTGCGGCAGCGGCAGCGGCAGCTAG	MFIAYNFKNHTFYLFICGSGSGS*
ATGGTTCTGTTGATTCATCAGCATGAGTTTCCGCCTCAGTGGTTTTTTTGCGGCAGCGGCAGCGGCAGCTAG	MVLLIHQHEFPPQWFFCGSGSGS*
ATGACGCGTAAGTATGGTTATATTACGTTGTGGCTGGTGTGGCATTCGTGCGGCAGCGGCAGCGGCAGCTAG	MTRKYGYITLWLVWHSCGSGSGS*
ATGTAGCTTTTTCCTCTGCTTTTTACTCTGATTGCGAATCCGCCGGCGTGCGGCAGCGGCAGCGGCAGCTAG	M*LFPLLFTLIANPPACGSGSGS*
ATGGTTAGGCTGTTTTATTTTCCGTTTAAGGATGCTAAGTGGTGTAATTGCGGCAGCGGCAGCGGCAGCTAG	MVRLFYFPFKDAKWCNCGSGSGS*
ATGGTTTTGTTTAGGTGGGATCATGGGACGCTTGTGACTCATTGGGTTTGCGGCAGCGGCAGCGGCAGCTAG	MVLFRWDHGTLVTHWVCGSGSGS*
ATGCGTTTTGTTTGGCCTAATTTTACGGCTCCGTTTGTTTGGTGTAACTGCGGCAGCGGCAGCGGCAGCTAG	MRFVWPNFTAPFVWCNCGSGSGS*
ATGGTTAGGCTGTTTTATTTTCCGTTTAAGGATGCTAAGTGGTGTAATTGCGGCAGCGGCAGCGGCAGCTAG	MVRLFYFPFKDAKWCNCGSGSGS*
ATGCCTTATTATGTGCTTCTGCAGAGGTGGCCTCCTGTTTGGGCGCCTTGCGGCAGCGGCAGCGGCAGCTAG	MPYYVLLQRWPPVWAPCGSGSGS*
ATGGTTAATATTGAGAAGAAGAATCCGTGGCGTTTGTCGTGGCTTTCTTGCGGCAGCGGCAGCGGCAGCTAG	MVNIEKKNPWRLSWLSCGSGSGS*
ATGTTTGTGGAGTGGTTTTGGTTTAATAATCGGTTGGTGGCGCAGTCCTGCGGCAGCGGCAGCGGCAGCTAG	MFVEWFWFNNRLVAQSCGSGSGS*
ATGACTTATTATGTGCTTCTGCAGAGGTGGCCTCCTGTTTGGGCGCCTTGCGGCAGCGGCAGCGGCAGCTAG	MTYYVLLQRWPPVWAPCGSGSGS*
ATGATTGTGCGTAATCGGAGGTATGTTTTTCCTCCGTTGTGGTCGTGGTGCGGCAGCGGCAGCGGCAGCTAG	MIVRNRRYVFPPLWSWCGSGSGS*
ATGACTTATTATGTGCTTCTGCAGAGGTGGCCTCCTGTTTGGGCGCCCTGCGGCAGCGGCAGCGGCAGCTAG	MTYYVLLQRWPPVWAPCGSGSGS*
ATGCTGTATAATGTTTATTCGAGTCGCCAGTCGTTGTGTCTTTATTGCTGCGGCAGCGGCAGCGGCAGCTAG	MLYNVYSSRQSLCLYCCGSGSGS*
ATGTTTGTTACTTTTTATTTTAATAATTCTGTTCTTTTTTACTCTGTGTGCGGCAGCGGCAGCGGCAGCTAG	MFVTFYFNNSVLFYSVCGSGSGS*
ATGGTTCGTCTGATTATTCATTGGCCTCCTAAGTGGCTTTGGCAGCGTTGCGGCAGCGGCAGCGGCAGCTAG	MVRLIIHWPPKWLWQRCGSGSGS*
ATGATTATTAATCATGGTTGGTGGAGGAATGGTCCTCTTTTTAATTGGTGCGGCAGCGGCAGCGGCAGCTAG	MIINHGWWRNGPLFNWCGSGSGS*
ATGTTTTTGTGTCATACTTGGTATAATGGGAGGGTGACTCTTTTTTTGTGCGGCAGCGGCAGCGGCAGCTAG	MFLCHTWYNGRVTLFLCGSGSGS*
ATGTTTAAGTTTTGGTGGCAGCAGGGGACTGTGTGGAATTGTTGGACGTGCGGCAGCGGCAGCGGCAGCTAG	MFKFWWQQGTVWNCWTCGSGSGS*
ATGTTTGTTAGTTGGTTTTGGTATCAGGGGTATTGTTATCTGGATACGTGCGGCAGCGGCAGCGGCAGCTAG	MFVSWFWYQGYCYLDTCGSGSGS*
ATGAAGGTTATTTATTTGGGTAAGTTTATTTGGGCTTGGAGTAGTCCGTGCGGCAGCGGCAGCGGCAGCTAG	MKVIYLGKFIWAWSSPCGSGSGS*
ATGTTTATTGTTTGGTTTTTTCGTAATGGTAAGGTGCGGAGTGCTAAGTGCGGCAGCGGCAGCGGCAACTAG	MFIVWFFRNGKVRSAKCGSGSGN*
ATGTTTCTTTTGCATTATTGGACGAATTCTCTGTTGAATATTAGTTATTGCGGCAGCGGCAGCGGCAGCTAG	MFLLHYWTNSLLNISYCGSGSGS*
ATGTTTGTTGATTGGTATTGGTGTAATGGGACTTTGTTTTATAATATTTGCGGCAGCGGCAGCGGCAGCTAG	MFVDWYWCNGTLFYNICGSGSGS*
ATGTTGTATAATGTTTATTCGAGTCGTCAGTCGTTGTATCTTTATTGGTGCGGCAGCGGCAGCGGCAGCTAG	MLYNVYSSRQSLYLYWCGSGSGS*
ATGTGGAAGATTCATTATCAGTTGTTTAGTTCGTTGGTTATTTTGGTGTGCGGCAGCGGCAGCGGCAGCTAG	MWKIHYQLFSSLVILVCGSGSGS*
ATGACTCTTGCTAATTGTCGTGTTTTGGATTGGTGTTTTATTTTTGCCTGCGGCAGCGGCAGCGGCAGCTAG	MTLANCRVLDWCFIFACGSGSGS*
ATGTTTTTGTGTTATCATTGGATTAATGGTATTATTAGGTTGAATTGGTGCGGCAGCGGCAGCGGCAGCTAG	MFLCYHWINGIIRLNWCGSGSGS*
ATGATTAGTTTGCGTTGTGCTAATTCTCTTGTTAGTAAGTGGATTGTCTGCGGCAGCGGCAGCGGCAGCTAG	MISLRCANSLVSKWIVCGSGSGS*
ATGCTTGTGTTTGAGTCGTGGAAGAATCTTGTGCCGAAGAGTCATTGGTGCGGCAGCGGCAGCAGCAGCTAG	MLVFESWKNLVPKSHWCGSGSSS*
ATGAGGCAGTGGTTTTATCTTGGGAAGTATTATTGTACGTGGAGTTGTTGCGGCAGCGGCAGCGGCAGCTAG	MRQWFYLGKYYCTWSCCGSGSGS*
ATGTTGCATCTTTTTTGGTGGATGGGTACTATTCGTTCTCGGTGGACGTGCGGCAGCGGCAGCGGCAGCTAG	MLHLFWWMGTIRSRWTCGSGSGS*
ATGTTTGTTGAGTTTTATTTTCGGGGGGGTAAGCTTTGTTCGAGGGCGTGCGGCAGCGGCAGCTAG	MFVEFYFRGGKLCSRACGSGS*
ATGTTTTTTTATACTTGTCGGACTAATCGTGCTATTGTTCTTTATACTTGCGGCAGCGGCAGCGGCAGCTAG	MFFYTCRTNRAIVLYTCGSGSGS*
ATGAGGCAGTGGTTTTATCTTGGGAAGTATTATTGTACGTGGAGTTGCTGCGGCAGCGGCAGCGGCAGCTAG	MRQWFYLGKYYCTWSCCGSGSGS*
ATGACTTATTATGTGATTCTGCAGAGGTGGCCTCCTGTTTGGGCGCCTTGCGGCAGCGGCAGCGGCAGCTAG	MTYYVILQRWPPVWAPCGSGSGS*
ATGTTTGTGCTTTGGATTTGGGAGAATTGTAAGGTGAAGAGTCGTTGGTGCGGCAGCGGCAGCGGCAGCTAG	MFVLWIWENCKVKSRWCGSGSGS*
ATGTTTTATAATGAGTATCGGTATACTGCTAGTCTTACGCTTTGTTATTGCGGCAGCGGCAGCGGCAGCTAG	MFYNEYRYTASLTLCYCGSGSGS*
ATGACTCGTCTGTTTTGGCTTAATGGCAATTCGGTGTCTGAGTGGTGTTGCGGCAGCGGCAGCGGCAGCTAG	MTRLFWLNGNSVSEWCCGSGSGS*
ATGGTGTATAATGTTTATTCGGGTCGTCTGTCGTTGTCTCTTTATTGGTGCGGCAGCGGCAGCGGCAGCTAG	MVYNVYSGRLSLSLYWCGSGSGS*
ATGGTTAAGTTTTTGTGGCAGGATAGTATTTTGAAGTGTATTTGGCAGTGCGGCAGCGGCAGCGGCAGCTAG	MVKFLWQDSILKCIWQCGSGSGS*
ATGCTGCCGATTCATTGGAATGATTGTTATTATACTACGACTTTGTTTTGCGGCAGCGGCAGCGGCAGCTAG	MLPIHWNDCYYTTTLFCGSGSGS*
ATGTTTATTAGGAATGCGTGGGAGAATGGTGTGTTTGTTTTGAAGACTTGCGGCAGCGGCAGCGGCAGCTAG	MFIRNAWENGVFVLKTCGSGSGS*
ATGGTGAGGAATGTTCCGGATACTTTGAGGTTTATTAGGTTGCTTTGCTGCGGCAGCGGCAGCGGCAGCTAG	MVRNVPDTLRFIRLLCCGSGSGS*
ATGAGTAAGTTTATTTGGGCGAATATTCATACTGAGCATTATTTTGTCTGCGGCAGCGGCAGCGGCAGCTAG	MSKFIWANIHTEHYFVCGSGSGS*
ATGGTGTATAATGTTTATTCGAGTCGTCAGTCGTTGTATCTTTATTGGTGCGGCAGCGGCAGCGGCAGCTAG	MVYNVYSSRQSLYLYWCGSGSGS*
ATGCTGGTTTCGTTGTTTGATGATAATTTTGCTTATGTGTTGTAGTGGTGCGGCAGCGGCAGCGGCAGCTAG	MLVSLFDDNFAYVL*WCGSGSGS*
ATGTTTTTTATTCATTGGCTTGTGAGTGGTTGGCTGGTTGCGTCGTATTGCGGCAGCGGCAGCGGCAGCTAG	MFFIHWLVSGWLVASYCGSGSGS*
ATGTTTATTGATTTTACGTTTGTTACTCAGCTTTTGGTTTCTCATATTTGCGGCAGCGGCAGCGGCAGCTAG	MFIDFTFVTQLLVSHICGSGSGS*
ATGATTGTGGTGCTGAGTTATTGGCCGGCGCTGTGGACGTTGGATGCCTGCGGCAGCGGCAGCGGCAGCTAG	MIVVLSYWPALWTLDACGSGSGS*
ATGATTGCTTTGATTTGGAATCATGGTGTTGAGCATTCTTGGCTGCCTTGCGGCAGCGGCAGCGGCAGCTAG	MIALIWNHGVEHSWLPCGSGSGS*
ATGTTTCTGGATTGGCATTGGTTTAGCGATAAGCGTTTTTAGAGGTACTGCGGCAGCGGCAGCGGCAGCTAG	MFLDWHWFSDKRF*RYCGSGSGS*
ATGAGGCAGTGGTTTTATCTTGGGAAGTATTATTGTACGTGGAGTTGTTGCGGCAGCGGCAGCGGCAGCTAG	MRQWFYLGKYYCTWSCCGSGSGS*
ATGTTTGTTTGTGGTCATTTTTCGGCTGGTTGTTATCGGTTGTATCGTTGCGGCCGCGGCAGCGGCAGCTAG	MFVCGHFSAGCYRLYRCGRGSGS*
ATGTGTTCGTTTTATATTATTATTGATCATCTGCAGTTTATTAGGCATTGCGGCAGCGGCAGCGGCAGCTAG	MCSFYIIIDHLQFIRHCGSGSGS*
ATGAGGATTCTTAATATTTGGAGGAATGGGAAGTTGATGTTGGTGCCGTGCGGCAGCGGCAGCGGCAGCTAG	MRILNIWRNGKLMLVPCGSGSGS*
ATGGTGTATAATGTTTATTCGAGTCGTCAGTCGTTGTATCTTTATTGGTGCGGCAGCGGCAGCGGCAGCTAG	MVYNVYSSRQSLYLYWCGSGSGS*
ATGATTAGGATTATTTGGAACGGTATTTATAAGGCGACTTGGTTTCGTTGCGGCAGCGGCAGAGGCAGCTAG	MIRIIWNGIYKATWFRCGSGRGS*
ATGTTTGTTATTTGGTATTGGGATGTTCATGGTATTCTTCAGTTTCATTGCGGCAGCGGCAGCGGCAGCTAG	MFVIWYWDVHGILQFHCGSGSGS*
ATGGTCATTATTAGTTGGACTGATCTTTATCGTCAGAGTTCGCGTAGTTGCGGCAGCGGCAGCGGCAGCTAG	MVIISWTDLYRQSSRSCGSGSGS*
ATGGTTTATATTGTTCCTGGTCCTTTTCATTTTTTTAGTTTGCAGTGGTGCGGCAGCGGCAGCGGCAGCTAG	MVYIVPGPFHFFSLQWCGSGSGS*
ATGTTTTTGATTCAGTATTTTGATAGGGTTCGGTTTCGTGCGATTTACTGCGGCAGCGGCAGCGGCAGCTAG	MFLIQYFDRVRFRAIYCGSGSGS*
ATGATTCGTTTGAAGTGGATTCTGAGTTCTTTGCGTGCTTGGTGGGTGTGCGGCAGCGGCAGCGGCAGCTAG	MIRLKWILSSLRAWWVCGSGSGS*
ATGATTAAGATTGATTGGAAGCGTCGTTATCGGTCGTATCTGTTTGCGTGCGGCAGCGGCAGCGGCAGCTAG	MIKIDWKRRYRSYLFACGSGSGS*
ATGGGTAAGGCCTATAGTTTTGATGATTGTATTTTGGATTCTTCGCTCTGCGGCAGCGGCAGCGGCAGCTAG	MGKAYSFDDCILDSSLCGSGSGS*
ATGTTTAAGCATGTTAGTCATTTTACTTGGAAGGTTCATTCTTCTTGGTGCGGCAGCGGCAGCGGCAGCTAG	MFKHVSHFTWKVHSSWCGSGSGS*
ATGTTTGTTATTTTTATGATTCGTCAGCATAAGGTGCAGTATTATTTTTGCGGCAGCGGCAGCGGCAGCTAG	MFVIFMIRQHKVQYYFCGSGSGS*
ATGACTTATTATGTGCTTCTGCAGAGGTGGCCTCCTGTTTGGGCGCCTTGCGGCAGCGGCAGCGGCAGCTAG	MTYYVLLQRWPPVWAPCGSGSGS*
ATGATTACTCTGTTTTGGACTGATACTTTGCATAGTAAGTGGACGATCTGCGGCAGCGGCAGCGGCAGCTAG	MITLFWTDTLHSKWTICGSGSGS*
ATGTTTACTAATAATTTTCGGGTTACTGGTAGTTTGCTGTTGAGGGTCTGCGGCAGCGGCAGCGGCAGCTAG	MFTNNFRVTGSLLLRVCGSGSGS*
ATGGGTAATTTTATTTGGGAGAATTTTCAGACTGAGACTTATTTTGCTTGCGGCAGCGGCAGCGGCAGCTAG	MGNFIWENFQTETYFACGSGSGS*
ATGTTTTTGTGTCATACTAGGTATAATGGGAGGGTGACCCTTTTTTTGTGCGGCAGCGGCAGCGGCAGCTAG	MFLCHTRYNGRVTLFLCGSGSGS*
ATGTTGTTTATTTTTCCGTTTTCGCGTCGGAAGGTGTATTTTTATGACTGCGGCAGCGGCAGCGGCAGCTAG	MLFIFPFSRRKVYFYDCGSGSGS*
ATGACTTATTATGTGCTTCTGCAGAGGTGGCCTCCTGTTTGGGCGCCCTGCGGCAGCGGCAGCGGCAGCTAG	MTYYVLLQRWPPVWAPCGSGSGS*
ATGATTGTTTTGTCTTATTTTGGTCTTACGACTCGGGTGAGGCCTCCGTGCGGCAGCGGCAGCGGCAGCTAG	MIVLSYFGLTTRVRPPCGSGSGS*
ATGGTTATTTTGTTGTGGGGTGAGAATTGTCTTTTGACTACTTGGAAGTGCGGCAGCGGCAGCGGCAGCTAG	MVILLWGENCLLTTWKCGSGSGS*
ATGTATCAGTTTTATTGGAAGAATGATACTCTTAAGTCTAAGACGGCTTGCGGCAGCGGCAGCGGCAGCTAG	MYQFYWKNDTLKSKTACGSGSGS*
ATGATTAGGATTATTTGGAATGATACTTATAAGGCGACTTGGTTTCGCTGCGGCAGCGGCAGCGGCAGCTAG	MIRIIWNDTYKATWFRCGSGSGS*
ATGTTATTGCATGAGTATTGGCTTAATGGTCGTTGGTATTTGTTGATCTGCGGCAGCGGCAGCGGCAGCTAG	MLLHEYWLNGRWYLLICGSGSGS*
ATGAGGGTTTTTAATATTAGTTGGGATGGTGAGTATCGTTCTTGGTGGTGCGGCAGCGGCAGCGGCAGCTAG	MRVFNISWDGEYRSWWCGSGSGS*
ATGTTTCGGTATCAGGCTCTGTTTTGTTGGTATGCTTCGGATTGGTTGTGCGGCAGCGGCAGCGGCAGCTAG	MFRYQALFCWYASDWLCGSGSGS*
ATGTTTGTTAGGTATTATTGGACGCTTGGTCGGATTCAGTTGGCTTGTTGCGGCAGCGGCAGCGGCAGCTAG	MFVRYYWTLGRIQLACCGSGSGS*
ATGTTTATTGCTTATAATTTTCAGAATCATACGTTTTATTTGTTTATTTGCGGCAGCGGCAGCGGCAGCTAG	MFIAYNFQNHTFYLFICGSGSGS*
ATGCGGCCTTGTCAGCAGCGGAAGGATCATCTGTTTTTGGCGAGGAGGTGCGGCAGCGGCAGCGGCAGCTAG	MRPCQQRKDHLFLARRCGSGSGS*
ATGGTTTATGCGAAGTCGTTTGATAATTGGGATATTCGGAGTGGTGATTGCGGCAGCGGCAGCGGCAGCTAG	MVYAKSFDNWDIRSGDCGSGSGS*
ATGGTGAAGGTGCTTTCTTATTGGCCAGTTACTTGGGGCTATGCTAATTGCGGCAGCGGCAGCGGCAGCTAG	MVKVLSYWPVTWGYANCGSGSGS*
ATGAAGCTTAAGATTATTTGGCATGGTACGTAGCGGGCTGAGTGGACGTGCGGCAGCGGCAGCGGCAGCTAG	MKLKIIWHGT*RAEWTCGSGSGS*
ATGTTTATTAAGTATCTTTGGGATGATGGTTCGTTTCTGCTGGAGATTTGCGGCAGCGGCAGCGGCAGCTAG	MFIKYLWDDGSFLLEICGSGSGS*
ATGTTTGTTTGTTTTTATTTTATTGAGGGGAAGCTTTCTAATTATAGTTGCGGCAGCGGCAGCGGCAGCTAG	MFVCFYFIEGKLSNYSCGSGSGS*
ATGCTTATTTATCTTGCGCGGACTTGGCCGCCTAAGTGGATTTTTTACTGCGGAAGCGGCAGCGGCAGATAG	MLIYLARTWPPKWIFYCGSGSGR*
ATGTTTATTAGGAATCAGTGGGTGAGGTCGAGGATTGTGCTGCGGTATTGCGGCAGCGGCAGCGGTAGCTAG	MFIRNQWVRSRIVLRYCGSGSGS*
ATGATTCTGTTTGCTTTTCGTGAGGGTAAGTTGTATTCTCAGTATTTCTGCGGCAGCGGCAGCGGCAGCTAG	MILFAFREGKLYSQYFCGSGSGS*
ATGGTTTCTTTGGGTAGTTGGCCACTTACTACTGTGATTTGGAAGATCTGCGGCAGCGGCAGCGGCAGCTAG	MVSLGSWPLTTVIWKICGSGSGS*
ATGTTTTGGTTTAGTTGGGATACTACGTATAAGGCTGGTTTTCGGAACTGCGGCAGCGGCAGCGGCAGCTAG	MFWFSWDTTYKAGFRNCGSGSGS*
ATGTTGTTTAATGGTGGTTGGCGGCATCGTACGCTGCTGTTTGGTTGGTGCGGCAGCGGCAGCGGCAGCTAG	MLFNGGWRHRTLLFGWCGSGSGS*
ATGTTGTTTTGGACTAGTTTTTCTCAGAATGCGAAGCTTATTTTTCCGTGCGGCAGCGGCAGCGGCAGCTAG	MLFWTSFSQNAKLIFPCGSGSGS*
ATGACTTATTATTTGCTTTTGCAGAGTTGGCCTCCTGGTTGGTCGCCCTGCGGCAGCGGCAGCGGCAGCTAG	MTYYLLLQSWPPGWSPCGSGSGS*
ATGCTGGTGAATGGTTTTGATAGGCATGGTCGGTTTTATATTGTTTACTGCGGCAGCGGCAGCGGCAGCTAG	MLVNGFDRHGRFYIVYCGSGSGS*
ATGTTTCTGCGGTATACGATCACTGATTCTGTGTATACGTTTGCGTAGTGCGGCAGCGGCAGCGGCAGCTAG	MFLRYTITDSVYTFA*CGSGSGS*
ATGTGTCGGGTGTTGCATTATTGGCCGCCGCGTTGGTACTTTGCGAGTTGCGGCAGCGGCAGCGGCAGCTAG	MCRVLHYWPPRWYFASCGSGSGS*
ATGCTTAGTCTTACTACGCCTTGGCCGCCTGTTTGGAAGTGGCGTAATTGCGGCAGCGGCAGCGGCAGCTAG	MLSLTTPWPPVWKWRNCGSGSGS*
ATGGTTTATCCTGAGAGGATTTGGCCTCTGAAGTTTATTTGGTTTACGTGCGGCAGCGGCAGCGGCAGCTAG	MVYPERIWPLKFIWFTCGSGSGS*
ATGTTTTTTCGTCATTTTCTGATTGCGTCTAGTGATGCTTGGATTTTCTGCGGCAGCGGCAGCGGCAGCTAG	MFFRHFLIASSDAWIFCGSGSGS*
ATGATTCGTTTGGCTTGGAATAATGGGACTTTGTTGTCTGAGTGGTGTTGCGGCAGCGGCAGCGGCAGCTAG	MIRLAWNNGTLLSEWCCGSGSGS*
ATGTTTCTGGGGCATGTGCGGTTTGATGGTCAGTGGATTATTTTTCTTTGCGGCAGCGGCAGCGGCAGCTAG	MFLGHVRFDGQWIIFLCGSGSGS*
ATGGTGATTTTTAATTGGAAGGGGCATGTTCTGAATTATAGGAGGTGTTGCGGCAGCGGCAGCGGCAGCTAG	MVIFNWKGHVLNYRRCCGSGSGS*
ATGTTTTGGATTTTGTGGACGGATAGGTATTCTAGTGGTTTTGCTGGGTGCGGCAGCGGCAGCGGCAGCTAG	MFWILWTDRYSSGFAGCGSGSGS*
ATGGTTAAGCAGTTGGGGAATTGGCCTCCGCATTTTATTTGGTATTTTTGCGGCAGCGGCAGCGGCAGCTAG	MVKQLGNWPPHFIWYFCGSGSGS*
ATGGTGTATGGGCATATTAGTGCTTATAGTTTTCAGTGGACTTGGCTTTGCGGCAGCGGCAGCGGCAGCTAG	MVYGHISAYSFQWTWLCGSGSGS*
ATGTTTGTTACGTTTCTGTTTAGGGACGGGATTGTGTATTCGGCTATTTGCGGCAGCGGCAGCGGCAGCTAG	MFVTFLFRDGIVYSAICGSGSGS*
ATGATTATTCATCATGGTTGGTGGCGGCGTGGGCCTCTTTATAATTGGTGCGGCAGCGGCAGCGGCAGCTAG	MIIHHGWWRRGPLYNWCGSGSGS*
ATGTAGCAGTGGTTTTATCTTGGGAAGTATTATTGTACGTGGAGTTGTTGCGGCGGCGGCAGCGGAAGCTAG	M*QWFYLGKYYCTWSCCGGGSGS*
ATGTTGATTGGGGGTTATTGGCATGGTGGTCGTATTGTTTAGCGGTGCTGCGGCAGCGGCAGCGGCAGCTAG	MLIGGYWHGGRIV*RCCGSGSGS*
ATGTTTGTTAGGTTTTTCTGGATTACTGGTAGGTTGTCTTATGCTGTTTGCGGCAGCGGCAGCGGCAGCTAG	MFVRFFWITGRLSYAVCGSGSGS*
ATGAGGCAGTGGGTTTATCTTGGGAAGTATTATTGTACGTGGAGGTGTTGCGGCAGCGGCAGCGGCAGCTAG	MRQWVYLGKYYCTWRCCGSGSGS*
ATGTTTGTTTATGATGGTTGGCGGTTTAATGGGCCTGCTTGGCGTGCCTGCGGCAGCGGCAGCGGCAGCTAG	MFVYDGWRFNGPAWRACGSGSGS*
ATGCGTCCTAGTTGTGGGAGCGGCAGCGGCAGGTAG	MRPSCGSGSGR*
ATGTGTCGGGTGTTGCATTATTGGCCGCCGCGTTGGTATTTTGCGAGCTGCGGCAGCGGCGGCGGCAGCTAG	MCRVLHYWPPRWYFASCGSGGGS*
ATGTTTTTTTATGGGTATTGGAGGTTGGGTCGTTATTATGGGCTGTATTGCGGCAGCGGCAGCGGCAGCTAG	MFFYGYWRLGRYYGLYCGSGSGS*
ATGGTTCGTTTTGGTTCGTGGTTGTCCACGGTGCCAACTTGGTATTTGTGCGGCAGCGGCAGCGGCAGCTAG	MVRFGSWLSTVPTWYLCGSGSGS*
ATGGTTTGGGCTAGTCGTTTGGGGATTGGTGTTGTTGCGTGGCATTGGTGCGGCAGCGGCAGCGGCAGCTAG	MVWASRLGIGVVAWHWCGSGSGS*
ATGTTTTATTGTTGGTGGTTTGTTGGGAGGCGGTATAGGAGTGTGTATTGCGGCAGCGGCAGCGGCAGCTAG	MFYCWWFVGRRYRSVYCGSGSGS*
ATGGTTAACGCGGATAAGAGGGTTTGGCCTCCGCGTTGGACTTTTCGGTGCGGCAGCGGCAGCGGCAGCTAG	MVNADKRVWPPRWTFRCGSGSGS*
ATGGTTAGGTTTAGGTATGATTTGCGGCGTACTATTATTGCTGATCGGTGCGGCAGCGGCAGCGGCAGCTAG	MVRFRYDLRRTIIADRCGSGSGS*
ATGACGACTTATTATATTTGGACGCGGTGGTATGAGCAGCCTTATTTTTGCGGCAGCGGCAGCGGCAGCTAG	MTTYYIWTRWYEQPYFCGSGSGS*
ATGGTTCGGTTTATTAATTTTCGTACTGGGTGGCGTATTCATAGTCCTTGCGGCAGCGGCAGCGGCAGCTAG	MVRFINFRTGWRIHSPCGSGSGS*
ATGGTTTTGATTTATTGGGTTACGGGTGGTGTTCATCATATTTGGACTTGCGGCAGCGGCAGCGGCAGCTAG	MVLIYWVTGGVHHIWTCGSGSGS*
ATGTGTTATTTTATTTGGCTTTCGTGGTCGTGCGAGCCTCAGTTTGATTGCGGCAGCGGCAGCGGCAGCTAG	MCYFIWLSWSCEPQFDCGSGSGS*
ATGTGGCAGTGGTTTTATCTTGGGAAATATTATTGTACGTGGAGTTGCTGCGGCAGCGGCAGCGGCAGCTAG	MWQWFYLGKYYCTWSCCGSGSGS*
ATGAATTATTTCGATTATAAGGGGAGGTTTGTTTTTCTGTGGCATATCTGCGGCAGCGGCAGCGGCAGCTAG	MNYFDYKGRFVFLWHICGSGSGS*
ATGTTTGCGACGTATTATTTTGATGGTTTGAAGTTTAAGCTGGTGTACTGCGGCAGCGGCAGCGGCAGCTAG	MFATYYFDGLKFKLVYCGSGSGS*
ATGTTTATGTGGTCGCATTTTGGTCAGCGTCCGTTGTTGTTTCAGTGTTGCGGCAGCGGCAGCGGCAGCTAG	MFMWSHFGQRPLLFQCCGSGSGS*
ATGATTCGTTTGGCTTGGAATAATGGGACTTTGTTGTCTGAGTGGTGCTGCGGCAGCGGCAGCGGCAGCTAG	MIRLAWNNGTLLSEWCCGSGSGS*
ATGGTGACGATTAGGAGGTATTGGGAGCCTCTGTGGAGTTTTTATAAGTGCGGCAGCGGCAGCGGCAGCTAG	MVTIRRYWEPLWSFYKCGSGSGS*
ATGGTGAATTGTATTGGTTATTTTGTGTGGATGGTGCATAGTTGTAATTGCGGCAGCGGCAGCGGCAGCTAG	MVNCIGYFVWMVHSCNCGSGSGS*
ATGATTGTTTTTTTTTTTTTTGCGCCGCATTGTTGTGTCTTATCGGTTTTGGGCAGCGGCAGCGGCAGCTAG	MIVFFFFAPHCCVLSVLGSGSGS*
ATGTAGATTATTTTGTCTCGGTGGCCTGTGATTTGGCATCCGATTCCTTGCGGCAGCGGCAGCGGCAGCTAG	M*IILSRWPVIWHPIPCGSGSGS*
ATGTTTAGGTTTGCGTGGCAGCGTGGTACTTTGAGTACGACTGTTTATTGCGGCAGCGGCAGCGGCAGCTAG	MFRFAWQRGTLSTTVYCGSGSGS*
ATGGTGAAGTTTAGGTGGCTGCATGGTAAGCTTTTGCCTCTTTGGTGTTGCGGCAGCGGCAGCGGCAGCTAG	MVKFRWLHGKLLPLWCCGSGSGS*
ATGGTTATTGCTATTCGTACGTTTAGTCAGTTGTGTTGGCGGTGGGTTTGCGGCAGCGGCAGCGGCAGCTAG	MVIAIRTFSQLCWRWVCGSGSGS*
ATGTGGTTGTGTGAGAGGTGGAGTTGTGGTAAGTTTAGTTTGTGGTTTTGCGGCAGCGGCAGCGGCAGCTAG	MWLCERWSCGKFSLWFCGSGSGS*
ATGTTTTTATGGCTTGGGTGGAAGGATGGTACGTTGATTGTTCGTTGGTGCGGCAGCGGCAGCGGCAGCTAG	MFLWLGWKDGTLIVRWCGSGSGS*
ATGGTGTATAATGTTTATTCGAGTCGTCAGTCGTTGTATCTTTATTGGTGCGGCAGCGGCAGCGGCAGCTAG	MVYNVYSSRQSLYLYWCGSGSGS*
ATGTTTTTTCTGGTTCTTTGGTCGGGTCATAATAGGCATTGGCTGTGTTGCGGCAGCGGCAGCGGCAGCTAG	MFFLVLWSGHNRHWLCCGSGSGS*
ATGGGGTTTTATTTTGGTCCTTTTGCTTGGTTGTAGCTGTTGGGTGTGTGCGGCAGCGGCAGCGGCAGCTAG	MGFYFGPFAWL*LLGVCGSGSGS*
ATGGTTGTTCTGAGTTATTTTAAGTCGGGGTTTTTTTTTTTTCAGACGTACTGCGGCAGCGGCAGCGGCAGCTAG	MVVLSYFKSGFFFFQTYCGSGSGS*
ATGTCTGTGAAGATTAGTTGGAGGAATGGGATTTATTATATTATTTATTGCGGCAGCGGCAGCGGCAGCTAG	MSVKISWRNGIYYIIYCGSGSGS*
ATGATTCGTGTTGCTAATAATTGGCCGCCTCCGTTTAGTTGGTTTGTTTGCGGCAGCGGCAGCGGCAGCTAG	MIRVANNWPPPFSWFVCGSGSGS*
ATGGTTCAGCTTTATCAGTCGTGGCCTCCGATTTGGTTGTTTGGTACCTGCGGCAGCGGCAGCGGCAGCTAG	MVQLYQSWPPIWLFGTCGSGSGS*
ATGTTTAGGTTTGCGTGGCAGCGTGGTACTTTGAGTACGACTGTTTTTTGCGGCAGCGGCAGCGGCAGCTAG	MFRFAWQRGTLSTTVFCGSGSGS*
ATGGTTTATTTGATGGGGCGGGAGGCTACTTTTTATTAGACTTGGTATTGCGGCAGCGGCCGCGGCAGCTAG	MVYLMGREATFY*TWYCGSGRGS*
ATGTTGATTTGGCCTAGTTTTAATCAGAATGCGAAGATTATTTTTCCGTGCGGCAGCGGCAGCGGCAGCTAG	MLIWPSFNQNAKIIFPCGSGSGS*
ATGGTGTATACGTTTAATAAGTGGCCGTATGAGCTTAGGTTTCATCTCTGCGGCAGCGGCAGCGGCAGCTAG	MVYTFNKWPYELRFHLCGSGSGS*
ATGACTTATTATGTGCTCCTGCAGAGGTGGCCTCCTGTTTGGGCGCCTTGCGGCAGCGGCAGCGGCAGCTAG	MTYYVLLQRWPPVWAPCGSGSGS*
ATGATTCGTTTGGCTTGGAATAATGGGACATTGTTGTCTGAGTGGTGCTGCGGCAGCGGCAGCGGCAGCTAG	MIRLAWNNGTLLSEWCCGSGSGS*
ATGTTTGTTTGTAGTACTTGGATTAATAGGATTTTTTATTTGACGCGTTGCGGCAGCGGCAGCGGCAGCTAG	MFVCSTWINRIFYLTRCGSGSGS*
ATGTTGATTTATTATCAGCCTTTTAGGAGGGTGGCTGTTTGGGATTATTGCGGCAGCGGCAGCGGCAGCTAG	MLIYYQPFRRVAVWDYCGSGSGS*
ATGGTTGTTAGTTTGTTTCGTTTTAATGGGCCTATTAAGTGGCAGTGGTGCGGCAGCGGCAGCGGCAGCTAG	MVVSLFRFNGPIKWQWCGSGSGS*
ATGAGGCAGTGGTTTTATCTTGGGAAGTATTATTGTACGTGGAGTTCTTGCGGCAGCGGCAGCGGCAGCTAG	MRQWFYLGKYYCTWSSCGSGSGS*
ATGTTTGTGACTGATCGGCGTTGGCCTCCGAGGTGGTGGCCGCGTATCTGCGGCAGCGGCAGCGGCAGCTAG	MFVTDRRWPPRWWPRICGSGSGS*
ATGACTTATTATGTGCTTCTGCAGAGGTGGCCTCCTGTTTGGGCGCCTTGCGGCAGCGGCAGCGGCAGCTAG	MTYYVLLQRWPPVWAPCGSGSGS*
ATGGTTCGGGTTGTTCAGAATTGGCCTTTGCTGCATGCGTTTGTTGTGTGCGGCAGCGGCAGCGGCAGCTAG	MVRVVQNWPLLHAFVVCGSGSGS*
ATGGTGTATACGTTTAATAAGTGGCCGTATGAGCTTTGGTTTCATCGTTGCGGCAGCGGCAGCGGCAGCTAG	MVYTFNKWPYELWFHRCGSGSGS*
ATGTTTGTTTTTTGGTTTAAGGCGGCTCGGCTTGAGGGTTATTATGGCTGCGGCAGCGGCAGCGGCAGCTAG	MFVFWFKAARLEGYYGCGSGSGS*
ATGTTTTGGATTTTGTGGACGGATAGGTATTCTAGTGGTTTTGCTGGGTGCGGCAGCGGCAGCGGCAGCTAG	MFWILWTDRYSSGFAGCGSGSGS*
ATGAGTTATTTTATTTGGGCGAATTTTCAGACTGAGCCTTATTTTGTTTGCGGCAGCGGCAGCGGCAGCTAG	MSYFIWANFQTEPYFVCGSGSGS*
ATGGTGTTTTTTGTTTGGACGAATTGTCAGTTGCATACTACTTGGGTTTGCGGCAGCGGCAGCGGCAGCTAG	MVFFVWTNCQLHTTWVCGSGSGS*
ATGATTCGTTTGGCTTGGAATAATGGGACTTTGTTGTCTGAGTGGTGCTGCGGCAGCGGCAGCGGCAGCTAG	MIRLAWNNGTLLSEWCCGSGSGS*
ATGGTTTATTTTTATTGGCGGATTAATAAGCTGACTGCGCAGTGGATTTGCGGCAGCGGCAGCGGCAGCTAG	MVYFYWRINKLTAQWICGSGSGS*
ATGTTTATTGATTATGGTTTTCATCGGTGGCTGGTGGTTGGTGGGCGGTGCGGCAGCGGCAGCGGCAGCTAG	MFIDYGFHRWLVVGGRCGSGSGS*
ATGGGTAAGTTGCTTTGGAAGGTGTCGAAGATTTTTTGGCGGTGGACGTGCGGCAGCGGCAGCGGCAGCTAG	MGKLLWKVSKIFWRWTCGSGSGS*
ATGCTTATTAAGAAGGGTAGGAAGTTTATGCAGTTGCATTGGGTGTGGTGCGGCAGCGGCAGCGGCAGCTAG	MLIKKGRKFMQLHWVWCGSGSGS*
ATGACTTATTATGGGCATCTGCTGAGGAGTCCTCCTGATTCGGCGCCTTGCGGCAGCGGCAGCGGCAGCTAG	MTYYGHLLRSPPDSAPCGSGSGS*
ATGTATTTGCTGTATTATAGTAGTTCGAATGTGATTAGGGGTTGGTGGTGCGGCAGCGGCAGCGGCAGCTAG	MYLLYYSSSNVIRGWWCGSGSGS*
ATGCATCCTAGGAGTTTGCCTACTCGTTTTCGGTAGACTGAGGCGTCTTGCGGCAGCGGCAGCGGCAGCTAG	MHPRSLPTRFR*TEASCGSGSGS*
ATGTTTATGATTCAGTGGAAGAGGCCTGGTATTTGTTATTCGTGTCTTTGCGGCAGCGGCAGCGGCAGCTAG	MFMIQWKRPGICYSCLCGSGSGS*
ATGTTTCGTGTTGCTAATAATTGGCCGCCTCTGTTTAGTTGGTTTGTTTGCGGCAGCGGCAGCGGCAGCTAG	MFRVANNWPPLFSWFVCGSGSGS*
ATGGTTGTTTTTGTGTGGTCTAATATGACGTTGGATACGTTGTGGACTTGCGGCAGCGGCAGCGGCAGCTAG	MVVFVWSNMTLDTLWTCGSGSGS*
ATGTTGCGTTATGATAAGCAGGATTTTTGGCCGTTGGTGTATTATTGGTGCGGCAGCGGCAGCGGCAGCTAG	MLRYDKQDFWPLVYYWCGSGSGS*
ATGTTTAAGTTTGTGTGGGTGCGTGCTAATCTGCAGGCTCATACGTTTTGCGGCAGCGGCAGCGGCAGCTAG	MFKFVWVRANLQAHTFCGSGSGS*
ATGTTTGTTTATTGGATTGCGTATTCTGGGCATTTTGATTTTCATTTGTGCGGCAGCGGCAGCGGCAGCTAG	MFVYWIAYSGHFDFHLCGSGSGS*
ATGTTTATTACGCAGTATTGGAAGCAGAATGTTTTTATGATTAGGCATTGCGGCAGCGGCAGCGGCAGCTAG	MFITQYWKQNVFMIRHCGSGSGS*
ATGATTGTGCGTAATCGGAGGTATGTTTTTCCTCCGTTGTGGTCGTGGTGCGGCAGCGGCAGCGGCAGCTAG	MIVRNRRYVFPPLWSWCGSGSGS*
ATGTTTTTGAATGTTGTTTGGAAGTCGGGTACGTTGACAATTTTTTATTGCGGCAGCGGCAGCGGCAGCTAG	MFLNVVWKSGTLTIFYCGSGSGS*
ATGAATATGCTTATTACGGCTAAGGATTCATTTGTTGCGTGGACGTTCTGCGGCAGCGGCAGCGGCAGCTAG	MNMLITAKDSFVAWTFCGSGSGS*
ATGTTTGTGGTGCTGAGTTATTGGCCGGCGCTGTGGAGGTTGGATGCCTGCGGCAGCGGCAGCGGCAGCTAG	MFVVLSYWPALWRLDACGSGSGS*
ATGTTGAGGTTTTATTGGCAGGTTGATAGTCTGCATTATAAGTGGTGTTGCGGCAGCGGCAGCGGCAGCTAG	MLRFYWQVDSLHYKWCCGSGSGS*
ATGTGGTATATTGTTCTGGCTACTACGGGTATTTTTGCTTATTATCACTGCGGCAGCGGCAGCGGCAGCTAG	MWYIVLATTGIFAYYHCGSGSGS*
ATGTTTGGTAGGTGGTTTTGGTATCAGGGGTATTGTTATCTGGATACGTGCGGCAGCGGCAGCGGCAGCTAG	MFGRWFWYQGYCYLDTCGSGSGS*
ATGATTACGTTGAGTTGGAATAGGGGTAATATGTTTACTAAGTGGCGTTGCGGCAGCGGCAGCGGCAGCTAG	MITLSWNRGNMFTKWRCGSGSGS*
ATGGTTAGGGGGTCTTACAATTCGGGTGCGATTCGTTGGTATTGGATTTGCGGCAGCGGCAGCGGCAGCTAG	MVRGSYNSGAIRWYWICGSGSGS*
ATGTTTGTTGATTGGTATTGGTGTAATGGTACTTTGTTTTATAATATTTGCGGCAGCGGCAGCGGCGGCTAG	MFVDWYWCNGTLFYNICGSGSGG*
ATGTATCGTGTTGTGTCGGTGTGGCCGCCCCTGTGGGCGCCTACGCGGTGCGGCAGCGGCAGCGGCAGCTAG	MYRVVSVWPPLWAPTRCGSGSGS*
ATGGTTTTTCGTACGAAGTGGGATTTTGGGCCTGGGTATCTGTTTTATTGCGGCAGCGGCAGCGGCAGCTAG	MVFRTKWDFGPGYLFYCGSGSGS*
ATGTTTGTTCAGTGGTTTTCTGTGAGTGGTAAGTTGTATTTTCATTTTTGCGGCAGCGGCAGCGGCAGCTAG	MFVQWFSVSGKLYFHFCGSGSGS*
ATGTAGGTTGTATTATATTGCTAGTGGTTGTGGGAGGATTATTTGGTGCGGCAGCGGCAGCGGCAGCTAG	M*VVLYC*WLWEDYLVRQRQRQL
ATGTTAGTTGGTTGGTTTTGGTATCAGGGGTATTGTTATCTGGATACGTGCGGCAGCGGCAGCGGCAGCTAG	MLVGWFWYQGYCYLDTCGSGSGS*
ATGACTTATTATGTGCTTCTGCAGAGGTGGCCTCCCGTTTGGGCGCCTTGCGGCAGCGGCAGCGGCAGCTAG	MTYYVLLQRWPPVWAPCGSGSGS*
ATGTTGGTGTTGGGTGGGGGGAGTATTGCTGCTTCGCGTTATTTGCGGTGCGGCAGCGGCAGCGGCAGCTAG	MLVLGGGSIAASRYLRCGSGSGS*
ATGTTTGTTCGTTGGTATTGGTCTGATGGGTTTGTGAGTTATTCGTTTTGCGGCAGCGGCAGCGGCAGCTAG	MFVRWYWSDGFVSYSFCGSGSGS*
ATGCTTATTTATGTTGGTCAGTGGACGTGGCTTTTGTCTAATGTTCGTTGCGGCAGCGGCAGCGGCAGCTAG	MLIYVGQWTWLLSNVRCGSGSGS*
ATGATGATTTATTCGTATTTTCGTTTGGGTCGTTTTTATATTGATTACTGCGGCAGCGGCAGCGGCAGCTAG	MMIYSYFRLGRFYIDYCGSGSGS*
ATGTTTAAGTTTCTGTGGCTTCCTGAGGTGGGTCTGACGTATTTTGTGTGCGGCAGCGGCAGCGGCAGCTAG	MFKFLWLPEVGLTYFVCGSGSGS*
ATGTTTAAGTGGTCGCATTTTGGTGAGCGTCCGTTGTTGTTTCAGTGCTGTGGCAGCGGCAGCGGCAGCTAG	MFKWSHFGERPLLFQCCGSGSGS*
ATGTTGCGGATTTATTGGTTTGCGAAGACGGTGAGGACGGCTTGGTATTGCGGCAGCGGCAGCGGCAGCTAG	MLRIYWFAKTVRTAWYCGSGSGS*
ATGATTACGCGGTTTACGCCGTGGCCGAAGCTTTATCCTGTTTGGGACTGCGGCAGCGGCAGCGGCAGCTAG	MITRFTPWPKLYPVWDCGSGSGS*
ATGGCTCGTATTTGGTTTACTTATGTGGGTAATTTTAGGTGGAAGGCGTGCGGCAGCGGCAGCGGCAGCTAG	MARIWFTYVGNFRWKACGSGSGS*
ATGTATTCGGCTAAGTGGGAGTTTGGGACGTTGAAGCAAACTTGGTGCTGCGGCAGCGGCAGCGGCAGCTAG	MYSAKWEFGTLKQTWCCGSGSGS*
ATGATTAAGATTAGTTTGGAGGATGAGTTTAAGGCGGTTCCGCTTTTGTGCGGCAGCGGCAGCGGCAGCTAG	MIKISLEDEFKAVPLLCGSGSGS*
ATGTTTTTGACTGTGTTTTGGTATGATGGGCGTTTGTATTTGTCTCATTGCGGCAGCGGCAGCGGCAGCTAG	MFLTVFWYDGRLYLSHCGSGSGS*
ATGTTTCTGTGTTCGCGTTGGATTGGTAATTATTATGTTTTGACGTATTGCGGCAGCGGCAGCGGCAGCTAG	MFLCSRWIGNYYVLTYCGSGSGS*
ATGGTTAAGCTTCTGAGGAAGGATAAGACGCTGGTTGCGACTTGGAGTTGCGGCAGCGGCAGCGGCAGCTAG	MVKLLRKDKTLVATWSCGSGSGS*
ATGATTCGTCTGTTTTGGATTAATGGTAATTTGGTGTCTGAGTGGAATTGCGGCAGCGGCAGCGGCAGCTAG	MIRLFWINGNLVSEWNCGSGSGS*
ATGCGTCTCGTTTATAATTGGTTTGATGGGTATTTGGCTTATATTTCTTGCGGCAGCGGCAGCGGCAGCTAG	MRLVYNWFDGYLAYISCGSGSGS*
ATGTTTTTGTTTTGTTATCATCGTCATTCTGTTCAGGAGGCTCTGTATTGCGGCAGCGGCAGCGGCAGCTAG	MFLFCYHRHSVQEALYCGSGSGS*
ATGGTGTATAATGTTTATTCGAGTCGTCAGTCGTTGTATCTTTATTGGTGCGGCAGCGGCAGCGGCAGCTAG	MVYNVYSSRQSLYLYWCGSGSGS*
ATGTTTGTTTGTGGTCATTTTTCGGCTGGTTGTTATCGGTTGTATCGTTGCGGCAGCGGCAGCGGCAGCTAG	MFVCGHFSAGCYRLYRCGSGSGS*
ATGATTGCGTATAATGGGCGGTTTGTGTGGTTGTGGAAGCCTTATCCATGCGGCAGCGGCAGCGGCAGCTAG	MIAYNGRFVWLWKPYPCGSGSGS*
ATGTTTATTAGGTATTATTGGACGCTTGGTCGGATCCAGTAGGCTTATTGCGGCAGCGGCAGCGGCAGCTAG	MFIRYYWTLGRIQ*AYCGSGSGS*
ATGATTGAGATTTTTTGGCTGAAGGGGAATGTGTGTTGTTGGCGTAGGTGCGGCAGCGGCAGCGGCAGCTAG	MIEIFWLKGNVCCWRRCGSGSGS*
ATGTTTATTTTTCATGTTTGGACTGATCATAAGATTACTCTTGTGTATTGCGGCAGCGGCAGCGGCAGCTAG	MFIFHVWTDHKITLVYCGSGSGS*
ATGTGGTTTTATGCGGGGAATTTTGATTGGAAGTTTCTTGTGACTTCTTGCGGCAGCGGCAGCGGCAGCTAG	MWFYAGNFDWKFLVTSCGSGSGS*
ATGATGCGTTTGGCTTGGAATAATAGGACTTTGTGGACTGAGAGGTGCTGCGGCAGCGGCAGCGGCAGCTAG	MMRLAWNNRTLWTERCCGSGSGS*
ATGAGGCATTTTAATATTAGTTGGGATGGGGAGTATCGTTCTTGGTGGTGCGGCAGCGGCAGCGGCAGCTAG	MRHFNISWDGEYRSWWCGSGSGS*
ATGTTGATTCTTGTTATGAGAGGCTGACGTTTGTTAGGTCTTATTGGTGCGGCAGCGGCAGCGGCAGCTAG	MLILVMRG+RLLGLIGAAAAAAA
ATGTTTATGTGTTATGAGTGGTATAAGGATAGGTCTGTTGTTCATTATTGCGGCAGCGGCAGCGGCAGCTAG	MFMCYEWYKDRSVVHYCGSGSGS*
ATGTTTAAGCTTCATTGGCATAATAATTCGTTGCAGATGGTTCGTCTCTGCGGCAGCGGCAGCGGCAGCTAG	MFKLHWHNNSLQMVRLCGSGSGS*
ATGGAGTTTTGGACTATTTGGTTGTTGACTTTTGAGTGTTTTCGTTGCTGCGGCAGCGGCAGCGGCAGCTAG	MEFWTIWLLTFECFRCCGSGSGS*
ATGTTTGTTTATTGGACTATTGTGGATAATGTTGTGTCTGCGGTTATTTGCGGCAGCGGCAGCGGCAGCTAG	MFVYWTIVDNVVSAVICGSGSGS*
ATGGCGTATAATGTTTATTCGAGTCGTCAGTCGTTGTATCTTTATTGTTGCGGCAGCGGCAGCGGCAGCTAG	MAYNVYSSRQSLYLYCCGSGSGS*
ATGCTTGTTAATTGGCTTGATAATCGTGGTCCGTTTTATATTGATTACTGCGGCAGCGGCAGCGGCAGCTAG	MLVNWLDNRGPFYIDYCGSGSGS*
ATGGTTAGGCTGTTTTATTTTCCGTTTAAGGATGCTAAGTGGTGTAACTGCGGCAGCGGCAGCGGCAGCTAG	MVRLFYFPFKDAKWCNCGSGSGS*
ATGTTTGTGTTTTTTTGGTGGAGGGGTGGTCTGTTGAAGTCTAGTTTGTGCGGCAGCGGCAGCGGCAGCTAG	MFVFFWWRGGLLKSSLCGSGSGS*
ATGGTTCGTCTGATTATTCAATGGCCTCCTAAGTGACTTTGGCAGCGTGCGGCAGCGGCAGCGGCAGCTAG	MVRLIIQWPPK+LWQRAAAAAAA
ATGTATGGGCGGGCTTATTTTACGAGTTCGGGTAAGTTTATTATTGTCTGCGGCAGCGGCAGCGGCAGCTAG	MYGRAYFTSSGKFIIVCGSGSGS*
ATGACGACTTATGTTTGTTTGAATCCTCCGTCTCTTGCGGATTGGTCCTGCGGCAGCGGCAGCGGCAGCTAG	MTTYVCLNPPSLADWSCGSGSGS*
ATGTTTATGTGTTTTAAGTGGAATGATGGGCTTTATAGGCTCCATATTTGCGGCAGCGGCAGCGGCAGCTAG	MFMCFKWNDGLYRLHICGSGSGS*
ATGTTTGTTTGTGGTCATTTTTCGTCTGGTTGTTATCGGTTGTATCGTTGCGGCAGCGGCAGCGGCAGCTAG	MFVCGHFSSGCYRLYRCGSGSGS*
ATGTTTGTGTATTTGCATTGGCATGATGGTATTTATTCGCTGCTTTGGTGCGGCAGCGGCAGCGGCAGCTAG	MFVYLHWHDGIYSLLWCGSGSGS*
ATGGTGTATAATGTTTATTCGAGTCGTCAGTCGTTGTACCTTTATTGGTGCGGCAGCGGCAGCGGCAGCTAG	MVYNVYSSRQSLYLYWCGSGSGS*
ATGTTTATTTGTTGGTATTTTTTGAGGAATCGTGTGCATTCGAGTCCCTGCGGCAGCGGCAGCGGCAGCTAG	MFICWYFLRNRVHSSPCGSGSGS*
ATGATTCGTCTGTTTTGGATTAATGGTAATTTGGTGTCTGAGTGGAATTGCGGCAGCGGCAGCGGCAGCTAG	MIRLFWINGNLVSEWNCGSGSGS*
ATGTTTGCTTATACTCATGGGTGGCCGCCTATCTGGATTCCGTATCCGTGCGGCAGCGGCAGCGGCAGCTAG	MFAYTHGWPPIWIPYPCGSGSGS*
ATGGTTATTCCGAATTCGAAGCCGTTTAATAGGTTGTTTTGGTATTGGTGCGGCAGCGGCAGCGGCAGCTAG	MVIPNSKPFNRLFWYWCGSGSGS*
ATGGTTCGTTTTGGTTCGTGGTTGTCCACGGGGCCGACTTGGTATTGGTGCGGCAGCGGCAGCGGCAGCTAG	MVRFGSWLSTGPTWYWCGSGSGS*
ATGTTTTTTATGATTTTGCATTGGCGTGGTCTTTTTTGTGCTTGTTCGTGCGGCAGCGGCAGCGGCAGCTAG	MFFMILHWRGLFCACSCGSGSGS*
ATGATTTGGAGTAATAGTATTTGGTGTCCGGCTTATCTGCCTGAGGCGTGCGGCAGCGGCAGCGGCAGCTAG	MIWSNSIWCPAYLPEACGSGSGS*
ATGGTGATTATTTTTTATATTCAGGATGGTTAGTTGGATTGGTATTCTTGCGGCAGCGGCAGCGGCAGCTAG	MVIIFYIQDG*LDWYSCGSGSGS*
ATGTTTGTTTATTGGAGTTTTGCTGAGTCGATTGCTTATTTTCATTTCTGCGGCAGCGGCAGCGGCAGCTAG	MFVYWSFAESIAYFHFCGSGSGS*
ATGTTTTTTACTGCTTATTGGGTTGAGGGTTATTTGTCACTGCGGATCTGCGGCAGCGGCAGCGGCAGCTAG	MFFTAYWVEGYLSLRICGSGSGS*
ATGTTGGTTATGTGGTATTGGGCGAATGATATTATTAATTGGATGAGCTGCGGCAGCGGCAGCGGCAGCTAG	MLVMWYWANDIINWMSCGSGSGS*
ATGATTAAGCTAAGGTGGGGGAATAATCCGCAGACGTATTGGTTGAACTGCGGCAGCGGCAGCGGCAGCTAG	MIKLRWGNNPQTYWLNCGSGSGS*
ATGTTTACTAATATTTTTCGTGTTACTGGGAGTTTGCTGTTGAGGGTTTGCGGCAGCGGCAGCGGCAGCTAG	MFTNIFRVTGSLLLRVCGSGSGS*
ATGTTTGTTGTTTGGAGGTGGAATAATTTTATTCTTATTAGTACTTATTGCGGCAGCGGCAGCGGCAGCTAG	MFVVWRWNNFILISTYCGSGSGS*
ATGACTTATTATGTGCTTCTGCAGAGGTGGCCTCCTGTTTGGGCGCCTTGCGGCAGCGGCAGCGGCAGCTAG	MTYYVLLQRWPPVWAPCGSGSGS*
ATGACTTATCGGGATTGTTATTGTGCGTTTAAGCCGGTTGGGTGTAGCTGCGGCAGCGGCAGCGGCAGCTAG	MTYRDCYCAFKPVGCSCGSGSGS*
ATGAGGCAGTGGTTTTATCTTGGGAAGTATTATTGTACGTGGAGTTGCTGCGGCAGCGGCAGCGGCAGCTAG	MRQWFYLGKYYCTWSCCGSGSGS*
ATGTTTTGGCTGTCTTTTATTAAGTATAGTTGTGTTTTTCCGCGTAGCTGCGGCAGCGGCAGCGGCAGCTAG	MFWLSFIKYSCVFPRSCGSGSGS*
ATGATTATTTATATTCGGAAGATTGTTTGGTCGTTTTCTAATATGACTTGCGGCAGCGGCAGCGGCAGCTAG	MIIYIRKIVWSFSNMTCGSGSGS*
ATGGTTTCGTTTAAGTGGTGAAAGTCTACTCTTTGTACGAATTGGGTGCGGCAGCGGCAGCGGCAGCTAG	MVSFKW+KSTLCTNWVRQRQRQL
ATGAGGCAGTGGTTTTATCTTGGGAAGTATTATTGTACGTGGTGTTGGTGCGGCAGCGGCAGCGGCAGCTAG	MRQWFYLGKYYCTWCWCGSGSGS*
ATGAGGCAGTGGTTTTATCTTGGGAAGTATTATTGTACGTGGAGTTGTTGCGGCAGCGGCAGCGGCAGCTAG	MRQWFYLGKYYCTWSCCGSGSGS*
ATGTGGCATGGTGAGCTTATTTTTCTTACATGGCTGTGTCTGGAGCGGTGCGGCAGCGGCAGCGGCAGCTAG	MWHGELIFLTWLCLERCGSGSGS*
ATGTTTGTGGTGAGTTATTTTATTGCTGGTCGGTTTTATGCTCGTTACTGCGGCAGCGGCAGCGGCAGCTAG	MFVVSYFIAGRFYARYCGSGSGS*
ATGGTTTGGGTTATTAATTATATTCTTTTTGGGAGGCCGATTCAGATTTGCGGCAGCGGCAGCGGCAGCTAG	MVWVINYILFGRPIQICGSGSGS*
ATGTTCGTTCTTTTTCATTGGAAGGATATGATTTTGCTTTGGCGTTGGTGCGGCAGCGGCAGCGGCAGCTAG	MFVLFHWKDMILLWRWCGSGSGS*
ATGTGTTGTGTTTGGTTTCGTATTGTTTACAGTGAGTATTTTCCGAAGTGCGGCAGCGGCAGCGGCAGCTAG	MCCVWFRIVYSEYFPKCGSGSGS*
ATGACTTATTATGTGCTTCTGCAGAGGTGGCCTCCTGTTTGGGCGCCTTGCGGCAGCGGCAGCGGCAGCTAG	MTYYVLLQRWPPVWAPCGSGSGS*
ATGTTTAGGTCGATTAAGGGGATTCCGCCTAAGTTTGTGTTTTCTAGTTGCGGCAGCGGCAGCGGCAGCTAG	MFRSIKGIPPKFVFSSCGSGSGS*
ATGGTTTATGCTACGGAGAAGTGGCCTCCGATTTGGCTTTGGCTTGACTGCGGCAGCGGCAGCGGCAGCTAG	MVYATEKWPPIWLWLDCGSGSGS*
ATGATTAAGCTTAGGTGGCGGAATAATCTGGAGACGTATTGGTTGAATTGCGGCAGCGGCAGCGGCAGCTAG	MIKLRWRNNLETYWLNCGSGSGS*
ATGTGTTAGAGGTTGGTTCTTTGGAGGGCGATACTTTTTTGCTTTGGTGCGGCAGCGGCAGCGGCAGCTAG	MC*RLVLWRAILFCFGAAAAAAA
ATGCTGATTTTGGTGGGTTATGATATTAGGAAGAAGATTTGGAATTTTTGCGGCAGCGGCAGCGGCAGCTAG	MLILVGYDIRKKIWNFCGSGSGS*
ATGATTAGGCTGAGGTGGATTAGTCGGATTGGGTTGTTGTCTAGTTGGTGCGGCAGCGGCAGCGGCAGCTAG	MIRLRWISRIGLLSSWCGSGSGS*
ATGTTTTTGTTTCATGTTTGGTCGTCGGGTCAGTTTTTGCTTGCTTATTGCGGCAGCGGCAGCGGCAGCTAG	MFLFHVWSSGQFLLAYCGSGSGS*
ATGTTTGTGGTGAGTTATTTTATTGCTGGTCGGTTATATGCTCGTTACTGCGGCAGCGGCAGCGGCAGCTAG	MFVVSYFIAGRLYARYCGSGSGS*
ATGTTTTTGTGGTTGAATTGAAGGTGTACTCCTAGTTTTTCGCAGACCTGCGGCAGCGGCAGCGGCAGCTAG	MFLWLN+RCTPSFSQTCGSGSGS*
ATGTGTTATTTTATTTGGCTTTCGTGGTCGAGTGAGCCTCAGTTTGCCTGCGGCAGCGGCAGCGGCAGCTAG	MCYFIWLSWSSEPQFACGSGSGS*
ATGTTTGCTTTTTGGATTTGTGATGCTGGTAATTTTCGTTATTCGAACTGCGGCAGCGGCAGCGGCAGCTAG	MFAFWICDAGNFRYSNCGSGSGS*
ATGATTCGTTTTTCTTGGGTTTCGTCGACTCTTAAGACGGATTGGCGTTGCGGCAGCGGCAGCGGCAGCTAG	MIRFSWVSSTLKTDWRCGSGSGS*
ATGAGGCAGTGGTTTTATCTTGGGAAGTATTATTGTACGTGGAGTAGTTGCGGCAGCGGCAGCGGCAGCTAG	MRQWFYLGKYYCTWSSCGSGSGS*
ATGAGTTATTTTATTTGGGCGAATTTTCAGACTGAGCCTTATTTTGTTTGCGGCAGCGGCAGCGGCAGCTAG	MSYFIWANFQTEPYFVCGSGSGS*
ATGTTTAGGATTACTTGGAATGGTACTTATAAGGCGACTTGGTTTCGTTGCGGCAGCGGCAGCGGCAGCTAG	MFRITWNGTYKATWFRCGSGSGS*
ATGTATCGTGGTGCGTGGGTGAATAAGTCTCTTGTTCAGTGGTGGCTGTGCGGCAGCGGCAGCGGCAGCTAG	MYRGAWVNKSLVQWWLCGSGSGS*
ATGGTGTATAATGTTTATTCGAGTCGTCAGTCGTTGTATCTTTATTGGTGCGGCAGCGGCAGCGGCAGCTAG	MVYNVYSSRQSLYLYWCGSGSGS*
ATGTTTGGGTTTATTACTAGTGATTTTAAGTGGGTGTGGACGTGTGTGTGCGGCAGCGGCAGCGGCAGCTAG	MFGFITSDFKWVWTCVCGSGSGS*
ATGGTGAGTGTGATTCAGTATTGGCCTCTGTTGTTGTGGTGGACTGAGTGCGGCAGCGGCAGCGGCAGCTAG	MVSVIQYWPLLLWWTECGSGSGS*
ATGTTTGTTGTGTGGTATTGGGAGAATGATATTATTCATTGGAAGAGGTGCGGCAGCGGCAGCGGCAGCTAG	MFVVWYWENDIIHWKRCGSGSGS*
ATGTATGTTCTTTATATTAGGCTGTTTGGTCGGTGGTATACTATTCCCTGCGGCAGCGGCAGCGGCAGCTAG	MYVLYIRLFGRWYTIPCGSGSGS*
ATGTGGAAGATTTGGTTTATTCATACGATTGATCATAGGTTTTATTGGTGCGGCAGCGGCAGCGGCAGCTAG	MWKIWFIHTIDHRFYWCGSGSGS*
ATGATTGTTTTGTCTTATTTTGGTCTTACGACTCGGGTGAGGCCTCCGTGCGGCAGCGGCAGCGGCAGCTAG	MIVLSYFGLTTRVRPPCGSGSGS*
ATGATTTCGATTGTTTGGGAGCGGAATTATAGGCAGTGGTTGTATCACTGCGGCAGCGGCAGCGGCAGCTAG	MISIVWERNYRQWLYHCGSGSGS*
ATGTTTTATGCTATTAGTAATGAGCTGACGTTTGTTAGGTGGATTTATTGCGGCAGCGGCAGCGGCAGCTAG	MFYAISNELTFVRWIYCGSGSGS*
ATGTCGTTTATTCTGTATTATTATTTTGCGTTTGTGCGGAATGATGGCTGCGGCAGCGGCAGCGGCAGCTAG	MSFILYYYFAFVRNDGCGSGSGS*
ATGACTTATTATGTGCTTCTGCAGAGGTGGCCTCCTGTTTGGGCGCCTTGCGGCAGCGGCAGCGGCAGCTAG	MTYYVLLQRWPPVWAPCGSGSGS*
ATGCATTTGTGGTGGATTTCTATTGATGGTGCGTCGTATAAGGTTTGTTGCGGCAGCGGCAGCGGCAGCTAG	MHLWWISIDGASYKVCCGSGSGS*
ATGTTTTATAAGGGATTTTATACGAATGTTATTTATTTGTCTATTTACTGCGGCAGCGGCAGCGGCAGCTAG	MFYKGFYTNVIYLSIYCGSGSGS*
ATGACTTTGGTTTCGTGGTTTAGTTGTGATAGGTTTTCTATGAAGTGGTGCGGCAGCGGCAGCGGCAGCTAG	MTLVSWFSCDRFSMKWCGSGSGS*
ATGATTTTGTTTGGTATTTTTAAGACTCGGCGTTTGGTGTTGCAGACCTGCGGCAGCGGCAGCGGCAGCTAG	MILFGIFKTRRLVLQTCGSGSGS*
ATGTTTTTGATTGTTAAGTGGCTTGGGAGGAAGATTTCGCTGTATCTTTGCGGCAGCGGCAGCTAG	MFLIVKWLGRKISLYLCGSGS*
ATGTTGTTGAATCGTGGCTGGTTTGCGGGTAGTCCTAGATTTCAGTGGTGCGGCAGCGGCAGCGGCAGCTAG	MLLNRGWFAGSPRFQWCGSGSGS*
ATGTTTCATAATGGTTATCGGTATACTGCTAGGCTTACGCTTTTTTCTTGCGGCAGCGGCAGCGGCAGCTAG	MFHNGYRYTARLTLFSCGSGSGS*
ATGGTGTATTATTTTGCTAATTTTGTTTGGAATTGGAAGTTGGGTGTGTGCGGCAGCGGCAGCGGCAGCTAG	MVYYFANFVWNWKLGVCGSGSGS*
ATGCTTGTGACTGAGCCGTGGAAGAATCTTGGGCCTAAGTGGCATTCGTGCGGCAGCGGCAGCGGCAGCTAG	MLVTEPWKNLGPKWHSCGSGSGS*
ATGTTTTATTGGGGTTATCGGCGTGATTCTGTTTATCATGCTCATTATTGCGGCAGCGGCAGCGGCAGCTAG	MFYWGYRRDSVYHAHYCGSGSGS*
ATGTTTTTTAGTTATTGGTGGGTGATTCCTTATCATAAGATTGCGATCTGCGGCAGCGGCAGCGGCAGCTAG	MFFSYWWVIPYHKIAICGSGSGS*
ATGTTTGTGTTGTTTTATATTAAGCATGGGCTTGTTGCGTTTCGTTACTGCGGCAGCGGCAGCGGCAGCTAG	MFVLFYIKHGLVAFRYCGSGSGS*
ATGATTCGTTTGGCTTGGAATAATGGGACTTTGTTGTCTGAGTGGTGTTGCGGCATCGGCAGCGGCAGCTAG	MIRLAWNNGTLLSEWCCGIGSGS*
ATGGTGGTGTATAATAATGAGGTGCTGTTTACTTGGAAGTTTTGTTATTGCGGCAGCGGCAGCGGCAGCTAG	MVVYNNEVLFTWKFCYCGSGSGS*
ATGGTTCGTTTTTCTTGGGTTTCGTCGACTCTTAAGACGGATTGGCGTTGCGGCAGCGGCAGCGGCAGCTAG	MVRFSWVSSTLKTDWRCGSGSGS*
ATGCTTCAGGTGAAGGCTTATTGGCCTGTTCGTTCTCAGTGGTGTCTTTGCGGCAGCGGCAGCGGCAGCTAG	MLQVKAYWPVRSQWCLCGSGSGS*
ATGCTGGTGAATGGTTTTGATAGGCATGGTCGGTTTTATATTGTTTATTGCGGCAGCGGCAGCGGCAGCTAG	MLVNGFDRHGRFYIVYCGSGSGS*
ATGTTTTTGTTTTATTGGCATCATCATACGCTTCAGGGGGTTCTGGCGTGCGGCAGCGGCAGCGGCAGCTAG	MFLFYWHHHTLQGVLACGSGSGS*
ATGTATCGATTTTATTGGTTGGATGGGAATTTGAGGTCTGTTCTGCTTTGCGGCAGCGGCAGCGGCAGCTAG	MYRFYWLDGNLRSVLLCGSGSGS*
ATGGTTAGGTATATTGGTAATCATCGTTGGCAGCTTAATAATTGGATCTGCGGCAGCGGCAGCGGCAGCTAG	MVRYIGNHRWQLNNWICGSGSGS*
ATGGCTTTTTGGATTCGTTGGACGAATCATTATAGGTCGGGGTTTACGTGCGGCAGCGGCAGCGGCAGCTAG	MAFWIRWTNHYRSGFTCGSGSGS*
ATGGTGAAGTTTAGGTGGCTGCATGGTAAGCTTTTGCCTCTTTGGTGCTGCGGCAGCGGCAGCGGCAGCTAG	MVKFRWLHGKLLPLWCCGSGSGS*
ATGTTTAAGCTTTGGTGGGATACTACGTTGCTTCGTTCTTGTTGGCGGTGCGGCAGCGGCAGCGGCAGCTAG	MFKLWWDTTLLRSCWRCGSGSGS*
ATGTATTTGAGTGTTACGCGTGTGTGGCCGCGTTTTTATCGGATTCCTTGCGGCAGCGGCAGCGGCAGCTAG	MYLSVTRVWPRFYRIPCGSGSGS*
ATGTCTTATTATGTGCTTCTGCAGAGGTGGCCTCCCGTTTGGGCGCCTTGCGGCAGCGCCAGCGGCAGCTAG	MSYYVLLQRWPPVWAPCGSASGS*
ATGACGCATAAGTGGATTGTTCTGACTTATTTTTCGGCTTTTGGTACCTGCGGCAGCGGCAGCGGCAGCTAG	MTHKWIVLTYFSAFGTCGSGSGS*
ATGTTTATTCTGGTTACTTGGCTTTCGGGGCGTCTTTCTCTTCATTACTGCGGCAGCGGCAGCGGCAGCTAG	MFILVTWLSGRLSLHYCGSGSGS*
ATGATTACTCTGTTTTGGACTGATACTTTGCATAGTAAGTGGACGATCTGCGGCAGCGGCAGCGGCAGCTAG	MITLFWTDTLHSKWTICGSGSGS*
ATGTTGAAGATTTATTGGTCTAAGATTCATGGTTTGGTGAGTGAGTGGTGCGGCAGCGGCAGCGGCAGCTAG	MLKIYWSKIHGLVSEWCGSGSGS*
ATGAGGCAGTGGTTTTATCTTGGGAAGTATTATTGTACGTGGAGTTGTTGCGGCAGCGGCAGCGGCAGCTAG	MRQWFYLGKYYCTWSCCGSGSGS*
ATGGTTAAGATTGTGAGGTTTGTGGGTAATCTGAATACGACGTGGTTGTGCGGCAGCGGCAGCGGCAGCTAG	MVKIVRFVGNLNTTWLCGSGSGS*
ATGGTTAGGCTGTTTTATTTTCCGTTTAAGGATGCTAAGTGGTGTAACTGCGGCAGCGGCAGCGGCAGCTAG	MVRLFYFPFKDAKWCNCGSGSGS*
ATGATTACTATTATTAGGGATGCGCTTGTGCTTATTAGTTATCGGTGCTGCGGCAGCGGCAGCGGCAGCTAG	MITIIRDALVLISYRCCGSGSGS*
ATGACTTATTATGTGCTTCTGCAGAGGTGGCCTCCTGTTTGGGCGCCTTGCGGCAGCGGCAGCGGCAGCTAG	MTYYVLLQRWPPVWAPCGSGSGS*
ATGCGTGTTTTTCCTCTTCGTTGGGAGGGTGAGTAACGTTCTTGGTGGTGCGGCAGCGGCAGCGGCAGCTAG	MRVFPLRWEGE+RSWWCGSGSGS*
ATGCTGGTGAATGGTTTTGATAGGCATGGTCGGTTTTATATTGTTTATTGCGGCAGCGGCAGGGGCAGCTAG	MLVNGFDRHGRFYIVYCGSGRGS*
ATGCCTCAGATTAGGATTTATTTGTATTGGATTTGTTGGAATCATGAGTGCGGCAGCGGCAGCGGCAGCTAG	MPQIRIYLYWICWNHECGSGSGS*
ATGCAGTGTTGGAAGTCTTGGAAGCATGTGCTGTCGTTGTGTGGTCATTGCGGCAGCGGCAGCGGCAGCTAG	MQCWKSWKHVLSLCGHCGSGSGS*
ATGTTTGTGGTGTTTTATATTAAGCATGGTCTAGTTGCGTATCGTTATTGCGGCAGCGGCAGCGGCAGCTAG	MFVVFYIKHGLVAYRYCGSGSGS*
ATGAGGTTTCGTTTTAGGAGTTATTGGGCGTTTAAGTTTCGTGTTCGCTGCGGCAGCGGCAGCGGCAGCTAG	MRFRFRSYWAFKFRVRCGSGSGS*
ATGTTTTTGTGTACGAAGTGGAATCATGGACGGTGGGATCTGTTTTATTGCGGCAGCGGCAGCGGCAGCTAG	MFLCTKWNHGRWDLFYCGSGSGS*
ATGTATCGTGTTGTGTCGGTGTGGCCGCCTCTGTGGGCGCCTACGCGATGCGGCAGCGGCAGCGGCAGCTAG	MYRVVSVWPPLWAPTRCGSGSGS*
ATGGTTCGTTTTACTTGGTGGTTGGAGCGGCTGGGGTTGCATAATCCCTGCGGCAGCGGCAGCGGCAGCTAG	MVRFTWWLERLGLHNPCGSGSGS*
ATGTTTTTGTGTACGAAGTGGAATTATGGTCGTTGGTATCTGTTTTATTGCGGCAGCGGCAGCGGCAGCTAG	MFLCTKWNYGRWYLFYCGSGSGS*
ATGATTCGTTTGGCTTGGAATGTGGAGTTGAGGTCTGAATTGTTTCGTTGCGGCAGCGGCAGCGGCAGCTAG	MIRLAWNVELRSELFRCGSGSGS*
ATGCTTAGTTATATTGGTTCGTTTACTTGGTCGTGGGCGCCTAAGAACTGCGGCAGCGGCAGCGGCAGCTAG	MLSYIGSFTWSWAPKNCGSGSGS*
ATGGTGAGGAATGTTCCGGATGCTTTGAGGTTTATTAGGTTGCTTTGGTGCGGCAGCGGCAGCGGCGGCTAG	MVRNVPDALRFIRLLWCGSGSGG*
ATGTTTTGGCTTAGTTGGGATAATACGTATAAGACTGGTTTTCGGATCTGCGGCAGCGGCAGCGGCAGCTAG	MFWLSWDNTYKTGFRICGSGSGS*
ATGATTCGTTTGGCTTGGAATAATGGGACTTTGTTGTCTGAGTGGTGTTGCGGCAGCGGCAGCGGCAGCTAG	MIRLAWNNGTLLSEWCCGSGSGS*
ATGTTTTTGTTTTGGATCTGGACGGGGTATGGTCGTGTTCGTCCGTCGTGCGGCAGCGGCAGCGGCAGCTAG	MFLFWIWTGYGRVRPSCGSGSGS*
ATGATTTTGCATATTCGTGGTTTTACTTGGGCTTGGTCAAATTTGAGCTGCGGCAGCGGAACCGGCAGCTAG	MILHIRGFTWAWSNLSCGSGTGS*
ATGGTTTTTGTTCATTTTTATTTTGATTGTGAGCATATTCTTCAGTATTGCGGCAGCGGCAGCGGCAGCTAG	MVFVHFYFDCEHILQYCGSGSGS*
ATGTTTGTTGATTGGTATTGGTGTAATGGTACTTTGTTTTATAATATTTGCGGCAGCGGCAGCGGCAGCTAG	MFVDWYWCNGTLFYNICGSGSGS*
ATGTGGATTTGTTTTTGTACGAGGACTGTTACTATTGTTGTTTGGGTCTGCGGCAGCGGCAGCGGCAGCTAG	MWICFCTRTVTIVVWVCGSGSGS*
ATGGTTCGTGTTTTGCTGCGTCCGCTTGCTTCTCCTGTTTGGTATTCGTGCGGCAGCGGCAGCGGCAGCTAG	MVRVLLRPLASPVWYSCGSGSGS*
ATGTTTGGGTTTTGGGTTTTTGATCATAGTACTAGACTGGTTCGTGTGTGCGGCAGCGGCAGCGGCAGCTAG	MFGFWVFDHSTRLVRVCGSGSGS*
ATGGTTATTGCTATTCGTCCGTTTAGTCAGTTGTGTTGGCGGTGGGTCTGCGGCAGCGGCAGCGGCAGCTAG	MVIAIRPFSQLCWRWVCGSGSGS*
ATGTTTTTTTATGGGTATTGGAGGTTGGGTCGTTATTATGGGCTGTATTGCGGCAGCGGCAGCGGCAGCTAG	MFFYGYWRLGRYYGLYCGSGSGS*
ATGTTTGAGAATCGTTATAAGTCTACTAGGAGTCTGAATCTGGTGTCGTGCGGCAGCGGCAGCGGCAGCTAG	MFENRYKSTRSLNLVSCGSGSGS*
ATGGTTCAGATTTCGTGGCAGCGTGGTTATGTTTTGTCTTGGTCTAATTGCGGCAGCGGCAGCGGCAGCTAG	MVQISWQRGYVLSWSNCGSGSGS*
ATGTTTCTGAATCATCGTTGGGATCATGGGTTTTATCAGATTATTTACTGCGGCAGCGGCAGCGGCAGCTAG	MFLNHRWDHGFYQIIYCGSGSGS*
ATGGGTACTTAGGGTAGTTGGCCGCTTACTACTGTGATTTGTAAGATCTGCGGCAGCGGCAGCGGCAGCTAG	MGT*GSWPLTTVICKICGSGSGS*
ATGATTAAGATCGGTTATACGTTTCCGCTGCATAGTCAGTGGTTTGTTTGCGGCAGCGGCAGCGGCAGCTAG	MIKIGYTFPLHSQWFVCGSGSGS*
ATGTTGACGCTGAAGTTTGATCTTGTGTCTCATGTGACTTGGCTGCACTGCGGCAGCGGCAGCGGCAGCTAG	MLTLKFDLVSHVTWLHCGSGSGS*
ATGAGGCAGTGGTTTTATCTTGGGAAGTATTATTGTACGTGGAGTTGTTGCGGCAGCGGCAGCGGCAGCTAG	MRQWFYLGKYYCTWSCCGSGSGS*
ATGTTTTATAATACTTATGCGATGAATAATGAGTTGAGTTTGCAGGTTTGCGGCAGCGGCAGCGGCAGCTAG	MFYNTYAMNNELSLQVCGSGSGS*
ATGTATGTTCTGTATTGGAAGAATGGAACGCTGCTGACGTATGTTGTGTGCGGCAGCGGCAGCGGCAGCTAG	MYVLYWKNGTLLTYVVCGSGSGS*
ATGTTTGTGAGGTTTTGGTTTGATCCTGTTTCTACTAAGCTTCGTTCTTGCGGCAGCGGCAGCGGCAGCTAG	MFVRFWFDPVSTKLRSCGSGSGS*
ATGATTGTGGTGCTGAGTTATTGGCCGGCGCTGTGGAGGTTGGATGCCTGCGGCAGCGGCAGCGGCAGCTAG	MIVVLSYWPALWRLDACGSGSGS*
ATGTTGAAGATTTATTGGTCTAAGATTCATGGTTTGGTGAGTGAGAGGTGCGGCAGCGGCAGCGGCAGCTAG	MLKIYWSKIHGLVSERCGSGSGS*
ATGATTAGGATTATTTGGAATGGTACTTACAAGGCGTCTTGGTTTCGTTGCGGCAGCGGCAGCGGCAGCTAG	MIRIIWNGTYKASWFRCGSGSGS*
ATGTTTTGGATTTTGTGGACGGATAGGTATTCTAGTGGTTTTGCTGGCTGCGGCAGCGGCAGCGGCAGCTAG	MFWILWTDRYSSGFAGCGSGSGS*
ATGGTGAGGCTTCTTTGGACTTCTAATGGTCTGTTTGCGTTGTATTGCTGCGGCAGCGGCAGCGGCAGCTAG	MVRLLWTSNGLFALYCCGSGSGS*
ATGCTGGTGAATGGTTTTGATAGGCATGGTCGGTTTTATATTGTTTATTGCGGCAGCGGCAGCGGCAGCTAG	MLVNGFDRHGRFYIVYCGSGSGS*
ATGAGTACGATTATTTGTTATTCTAGGAATTTTACGTGGGCGTATCTGTGCGGCAGCGGCAGCGGCAGCTAG	MSTIICYSRNFTWAYLCGSGSGS*
ATGTGTCGGGTGTTGCATTATTGGCCGCCGCGTTGGTATTTTGCGAGTTGCGGCAGCGGCAGCGGCAGCTAG	MCRVLHYWPPRWYFASCGSGSGS*
ATGTTTGTGAAGGGTTTTTGGACTGCTCGTGGGTATATTCTTGAGTATTGCGGCAGCGGCAGCGGCAGCTAG	MFVKGFWTARGYILEYCGSGSGS*
ATGTTTGTTTGTCATCATTGGATTGCGACGAAGGTGGCTCTTTATCATTGCGGCAGCGGCAGCGGCAGCTAG	MFVCHHWIATKVALYHCGSGSGS*
ATGTTTGTTTGTTTTTATTTTATTGAGGGTAAGCTTTCTAATTATAGCTGCGGCAGCGGCAGTGGCAGCTAG	MFVCFYFIEGKLSNYSCGSGSGS*
ATGTTTGTGTGTTGGTATTGGATTCATGGTTCTGTTAAGGTGTCGTCCTGCGGCAGCGGCAGCGCCAGCTAG	MFVCWYWIHGSVKVSSCGSGSAS*
ATGATTACTCTGTTTTGGACTGATACTTTGCATAGTAAGTGGACGATTTGCGGCAGCGGCAGCGGCAGCTAG	MITLFWTDTLHSKWTICGSGSGS*
ATGTATTTTTTTGAGTGGATTAAGGGTGTTGGGCTTGCGTATAAGGTTTGCGGCAGCGGCAGCGGCAGCTAG	MYFFEWIKGVGLAYKVCGSGSGS*
ATGGTTTGTGCGAGTCGTTTGAGGATTGGTGTTTTTGCGTGGCATTGCTGCGGCAGCGGCAGCGGCAGCTAG	MVCASRLRIGVFAWHCCGSGSGS*
ATGATTATTTTGTTGTATTCGCATACTCATTGTCGTTGTGCTTTTACCTGCGGCAGCGGCAGCGGCAGCTAG	MIILLYSHTHCRCAFTCGSGSGS*
ATGTATCGTGTTGTGTCGGTGTGGCCGCCTCTGTGGGCGCCTACGCGGTGCGGCAGCGGCAGCGGCAGCTAG	MYRVVSVWPPLWAPTRCGSGSGS*
ATGATTGTTCTGTTTTATTCTCCGTTGGCTAGGCCGCGTTGGTTTTTTTGCGGCAGCGGCAGCGGCAGCTAG	MIVLFYSPLARPRWFFCGSGSGS*
ATGTTTGTGATTTGGATTTGGACGGAGTATGGCCGTGTTCTTCCGTCGTGCGGCAGCGGCAGCGGCAGCTAG	MFVIWIWTEYGRVLPSCGSGSGS*
ATGGTGTATAATGTTTATTCGAGTCGTCAGTCGTTGTATCTTTATTGGTGCGGCAGCGGCAGCGGCAGCTAG	MVYNVYSSRQSLYLYWCGSGSGS*
ATGTTTGTGGTGAGTTATTTTATTGCTGGTCGGTTTTATGCTCGTTATTGCGGCAGCGGCAGCGGCAGCTAG	MFVVSYFIAGRFYARYCGSGSGS*
ATGTTTGTGTGTTGGTATTGGGAGCCTCCTAATAGGTGTGTTAATTTTTGCGGCAGCGGCAGCGGCAGCTAG	MFVCWYWEPPNRCVNFCGSGSGS*
ATGTTTTTGTGTCAGGAGTTTAAGGCTAGGATTTATTATGCGAGTTATTGCGGCAGCGGCAGCGGCAGCTAG	MFLCQEFKARIYYASYCGSGSGS*
ATGATTAGTTCTTTGAATTGGCTTCATGGTATGTTGATGGTGATTTGGTGCGGCAGCGGCAGCGGCAGCTAG	MISSLNWLHGMLMVIWCGSGSGS*
ATGGTGTTGATTTATCGTCCGTTTAGTCAGGTTCCGCAGTGGTGGACTTGCGGCAGCGGCAGCGGCAGCTAG	MVLIYRPFSQVPQWWTCGSGSGS*
ATGCTGGTGAATGGTTTCGATAGGCATGGTCGGTTTTATATTGTTTATTGCGGCAGCGGCAGCGGCAGCTAG	MLVNGFDRHGRFYIVYCGSGSGS*
ATGTTTGTTAGGTTTTTTTTTTGAATAATCGGGGTTTGATTGGGCATTATTGCGGCAGCGGCAGCGGCAGCTAG	MFVRFFF+IIGV+LGIIAAAAAAA
ATGTTTGTGGTGAGGTATTTTATTGCTGGTCAGCTTTATGCTCGGTATTGCGGCAGCGGCAGCGGCAGCTAG	MFVVRYFIAGQLYARYCGSGSGS*
ATGAGGGTTTTTAATATTAGTTGGGATGGTGAGTATCGTTCTTGGTGGTGCGGCAGCGGCAGCGGCAGCTAG	MRVFNISWDGEYRSWWCGSGSGS*
ATGTGGCAGTGGTTTTATCTTGGGAAGTATTATTGTACGTGGAGTTGTTGCGGCAGCGGCAGCGGCAGCTAG	MWQWFYLGKYYCTWSCCGSGSGS*
ATGTTTCGTTTGGCTTGGAATAATGGGACTTTGTTGTCTGAGTGGTGTTGAGGCAGCGGCAGCGGCAGCTAG	MFRLAWNNGTLLSEWC+GSGSGS*
ATGGTTACGTGGAGTTGGATTTCGTTGGGTAAGCTGAAGTCTAATTACTGCGGCAGCGGCAGCGGCAGCTAG	MVTWSWISLGKLKSNYCGSGSGS*
ATGTGTCGTGCATATACGTTTGCTTTTTGGAAGATTCTTCCATTGCCGTGCGGCAGCGGCAGCGGCAGCTAG	MCRAYTFAFWKILPLPCGSGSGS*
ATGATTACGTTGAGTTGGAATAGGGGTAATCTGTTTACTACGCGGCGTTGCGGCAGCGGCAGCGGCAGCTAG	MITLSWNRGNLFTTRRCGSGSGS*
ATGTTGAAGATTTATTGGTCTAAGATTCATGGTTTGGTGAGTGAGTGGTGCGGCAGCGGCAGCGGCAGCTAG	MLKIYWSKIHGLVSEWCGSGSGS*
ATGTTTATTGTTCGGAGGTGGAATAATTTTATTCTTATTAGTAATTATTGCGGCAGCGGCAGCGGCAGCTAG	MFIVRRWNNFILISNYCGSGSGS*
ATGCTTATTTATCTTGCGCGGACTTGGCCGCCTAAGTAGATTTTTTACTGCGGCAGCGGCAGCGGCAGCTAG	MLIYLARTWPPK*IFYCGSGSGS*
ATGTTTGTGAAGGGTTTTTGGACTGCTCGTGGGTATATTCTTGAGTATTGCGGCAGCGGCAGCGGCAGCTAG	MFVKGFWTARGYILEYCGSGSGS*
ATGTTTGTTCTTTTTCATTGGAAGGATATGATTTTGCTTTGGCGTTGGTGCGGCAGCGGCAGCGGCAGCTAG	MFVLFHWKDMILLWRWCGSGSGS*
ATGGTTTATTTTTATTGGCGGATTAATAAGCTGACTGCGCAGTGGATTTGCGGCAGCGGCAGCGGCAGCTAG	MVYFYWRINKLTAQWICGSGSGS*
ATGAATCGGATTTGGATTGTGCAGTGGAAGTGGCTTTGGGCTCATGCGTGCGGCAGCGGCAGCGGCAGCTAG	MNRIWIVQWKWLWAHACGSGSGS*
ATGAGGCAGTGGTTTTATCTTGGGAAGTATTATTGTACGTGGAGTTGTTGCGGCAGCGGCAGCGGCAGCTAG	MRQWFYLGKYYCTWSCCGSGSGS*
ATGTTTGTGTATTGGTATATTGAGCGGCAGGAGATTAAGTATCGGTTTTGCGGCAGCGGCAGCGGCAGCTAG	MFVYWYIERQEIKYRFCGSGSGS*
ATGACTTATTATGTGCTTCTGCAGAGGTGGCCTCCTGTTTGGGCGCCTTGCGGCAGCGGCAGCGGCAGCTAG	MTYYVLLQRWPPVWAPCGSGSGS*
ATGCGGTATCATTTGGGTCCGTGGCATTATTTGAAGTTGCGTGCTGGGTGCGGCAGCGGCAGCGGCAGCTAG	MRYHLGPWHYLKLRAGCGSGSGS*
ATGATTGTTTTTTCTTGGCGTGATGGTCATTTTTTTTCTTGTTTTAGCTGCGGCAGCGGCAGCGGCAGCTAG	MIVFSWRDGHFFSCFSCGSGSGS*
ATGGTTTTTATTTATTGGCGTACTACGTATAAGTGTTATGTGAAGCCTTGCGGCAGCGGCAGCGGCAGCTAG	MVFIYWRTTYKCYVKPCGSGSGS*
ATGATTGTGAAGCCTTTGTGTTTTAGTGGTCCTTGGCGGTGTACGCGGTGCGGCAGCGGCAGCGGCAGCTAG	MIVKPLCFSGPWRCTRCGSGSGS*
ATGGCTGTGTTTGTGAATTTGGGGCATGGTTGGGATTTGTGGTATCCCTGCGGCAGCGGCAGCGGCAGCTAG	MAVFVNLGHGWDLWYPCGSGSGS*
ATGGTTTAGCTTCTGTGGAAGGATAAGACGCTGTTGCGACTTGGAATTGCGGCAGCGGCAGCGGCAGCTAG	MV*LLWKDKTLLRLGIAAAAAAA
ATGTTTACTAATAATTTTCGTGTTACTGGGAGTTTGCTGCTGTGGGTTTGCGGCAGCGGCAGCGGCAGCTAG	MFTNNFRVTGSLLLWVCGSGSGS*
ATGAATGTGTTTTTGGTGTTTCGGTGTTTGTATTCTAATTATAGGTGTTGCGGCAGCGGCAGCGGCAGCTAG	MNVFLVFRCLYSNYRCCGSGSGS*
ATGTTTAGGTTTTTTTGGGATGCGGCTGATGGTTTTATTTCTGTTACTTGCGGCAGCGGCAGCGGCAGCTAG	MFRFFWDAADGFISVTCGSGSGS*
ATGGTTAAGTTTGCTTGGATTAATAGTGATGTGATTATTACGTGGCGCTGCGGCAGCGGCAGCGGCAGCTAG	MVKFAWINSDVIITWRCGSGSGS*
ATGTTTGTTTGTTGGAATTGGAAGAATGGGAATCTGATTGTTATTCATTGCGGCAGCGGCAGCGGCAGCTAG	MFVCWNWKNGNLIVIHCGSGSGS*
ATGAGGCAGTGGTTTTATCTTGGGAAGTATTATTGTACGTGGTGTTGTTGCGGCAGCGGCAGCGGCAGCTAG	MRQWFYLGKYYCTWCCCGSGSGS*
ATGTGGCAGGGGTTTTATCTTCGGAAGGATTATTGTACTTGGAGTTGTTGCGGCAGCGGCAGCGGCAGCTAG	MWQGFYLRKDYCTWSCCGSGSGS*
ATGTTTGTTTCTAGTTATTTTATTTCTATTCGTGTTTATGCTCGTTAGTGCGGCAGCGGCAGCGGCAGCTAG	MFVSSYFISIRVYAR*CGSGSGS*
ATGTTTTTGATTCAGTATTTTGATAAGGATCGGTTTCGTGCGATTTATTGCGGCAGCGGCAGCGGCAGCTAG	MFLIQYFDKDRFRAIYCGSGSGS*
ATGAGGTTTCGTTAGGAGTTATTGGGCGTTTAAGTTTCGTGTTCGCTGCGGCAGCGGCAGCGGCCGCTAG	MRFR*ELLGV+VSCSLRQRQRPL
ATGTTTTTGATTGGGTTTTTTAAGAATCGTCGTTTTGTGTTGCAGACTTGCGGCAGCGGCAGCGGCAGCTAG	MFLIGFFKNRRFVLQTCGSGSGS*
ATGTTTGCTACGTGGCGTTTTGTTGATAATATTCTGTTTTCGTATCGCTGCGGCAGCGGCAGCGGCAGCTAG	MFATWRFVDNILFSYRCGSGSGS*
ATGAGGGCTTTTAATATTAGGTGGGATGGTGAGAATCGTTCTTGGTGGTGCGGCAGCGGCAGCGGCAGCTAG	MRAFNIRWDGENRSWWCGSGSGS*
ATGTTTTAGGCGAGTCATTTTATTGCGGGGCGGTTTTATCCTAGTTATTGCGGCAGCGGCAGCGGCAGCTAG	MF*ASHFIAGRFYPSYCGSGSGS*
ATGTTGATTTGGCCTAGTTTTAATCAGAATGCGAAGATTATTTTTCCGTGCGGCAGCGGCAGCGGCAGCTAG	MLIWPSFNQNAKIIFPCGSGSGS*
ATGTTGGCGGATTGGCGTTATAATTTGTTTGGGTATGTTTATTATAGTTGCGGCAGCGGCAGCGGCAGCTAG	MLADWRYNLFGYVYYSCGSGSGS*
ATGTTTTTGGCTTATGGGTTTTTTAATGGGCGTTTTGCGCTTTACACTTGCGGCAGCGGCAGCGGCAGCTAG	MFLAYGFFNGRFALYTCGSGSGS*
ATGAGTTATTTTATTTGGGCGAATTTTCAGACTGAGCCTTATTTTGTGTGCGGCAGCGCCAGCGGCAGCTAG	MSYFIWANFQTEPYFVCGSASGS*
ATGGTTTTTGCGTCTTGGTATTGGGTAGAGACTAGGTTGGTTTCGGCTTGCGGCAGCGGCAGCGGCAGCTAG	MVFASWYWVETRLVSACGSGSGS*
ATGTTTGTGTGTTGGTATTGGATTCACGGTTCTGTTAAGGCGTCTTCGTGCGGCAGCGGCAGCGGCAGCTAG	MFVCWYWIHGSVKASSCGSGSGS*
ATGGTGGTGATTGTTTGGAAGCATAATATTGTGCAGCATTATTGGCTTTGCGGCAGCGGCAGCGGCAGCTAG	MVVIVWKHNIVQHYWLCGSGSGS*
ATGGTTCGTTTTGGGTCGAGGTTTTATACGTTGACGTCTTAGGATTGCTGCGGCAGCGGCAGCGGCAGCTAG	MVRFGSRFYTLTS*DCCGSGSGS*
ATGATTTTTAATACTTATCGTCATAATAGTGCTTCTGTTCTTTATACCTGCGGCAGCGGCAGCGGCAGCTAG	MIFNTYRHNSASVLYTCGSGSGS*
ATGTTTTTGTGTCATACTTGGTATAATGGGGGGGTGACTCTTTTTTTGTGCGGCAGCGGCAGCGGCAGCTAG	MFLCHTWYNGGVTLFLCGSGSGS*
ATGTTTTTGTTCCATCGGTGGGTGTCGGGTAAGCTGTATACGGATTATTGCGGCAGCGGCAGCGGCAGCTAG	MFLFHRWVSGKLYTDYCGSGSGS*
ATGTTTTTGTGTTCGTGTTGGATTGGTAATTATTATGTTTTGGCGTACTGCGGCAGCGGCAGCGGCAGCTAG	MFLCSCWIGNYYVLAYCGSGSGS*
ATGATTTATTTGTGTTGGGTAGGTTCTAGTCTTGCGCATTTTTGGGTTTGCGGCAGCGGCAGCGGCAGCTAG	MIYLCWVGSSLAHFWVCGSGSGS*
ATGAGGCAGTGGTTTTATCTTGGGAAGTATTATTGTACGTGGAGTTGTTGCGGCAGCGGCAGCGGCAGCTAG	MRQWFYLGKYYCTWSCCGSGSGS*
ATGGTTTGGGCTAGTCGTTTGAGGATTGGTGTTGTTGCGTGGCATTGGTGCGGCAGCGGCAGCGGCAGCTAG	MVWASRLRIGVVAWHWCGSGSGS*
ATGGTGCGTATTAAGTGGGATGATGGGTATTATTGTTGGATTGATCCGTGCGGCAGCGGCAGCGGCAGCTAG	MVRIKWDDGYYCWIDPCGSGSGS*
ATGGTGTATAATGTTTATTCGAGTCGGCAGTTGTTGTATCTTTTTTCCTGCGGCAGCGGCAGCGGCAGCTAG	MVYNVYSSRQLLYLFSCGSGSGS*
ATGTTTGCTTATGGTGGTTGGCGGATTAATGGGCCTGCTTGGCGTGCGTGCGGCAGCGGCAGCGGCAGCTAG	MFAYGGWRINGPAWRACGSGSGS*
ATGAGGCAGTGGTTTTATCTTGGGAAGTATTATTGTACGTGGAGTTGTTGCGGCAGCGGCAGCGGCAGCTAG	MRQWFYLGKYYCTWSCCGSGSGS*
ATGTTTTTGTGTCAGGAGTTTAAGGCTAGGATTTATTATGCGAGTTATTGCGGCAGCGGCAGCTAG	MFLCQEFKARIYYASYCGSGS*
ATGATTATTTTGACTTGGACGATTCCTAATGGTCTTGCTACGAGTTGGTGCGGCAGCGGCAGCGGCAGCTAG	MIILTWTIPNGLATSWCGSGSGS*
ATGGTTAAGCTTCTGTGGAAGGATAAGACGCTGGTTGCGACTTGGAACTGCGGCAGCGGCAGCGGCAGCTAG	MVKLLWKDKTLVATWNCGSGSGS*
ATGTTTATGGTGGGTAGTTTTAGTACGGATACTTTTTATGCTAGGTCCTGCGGCAGCGGCAGCGGCAGCTAG	MFMVGSFSTDTFYARSCGSGSGS*
ATGTTTGTTTGCAGTACTTGGTTTAATAGGTTTTTTTCTTGGCCGCGTTGCGGCAGCGGCAGCGGCAGCTAG	MFVCSTWFNRFFSWPRCGSGSGS*
ATGTCGCATCTTTTTTGGTGGATGGGTACTATTCGTTCTCGGTGGACGTGCGGCAGCGGCAGCGGCAGCTAG	MSHLFWWMGTIRSRWTCGSGSGS*
ATGGTTTTGTTTAGGTGGGATCATGGGACGCTTGCGACTCCTTGGGTTTGCGGCAGCGGCAGCGGCAGCTAG	MVLFRWDHGTLATPWVCGSGSGS*
ATGTTTGTTATTTTTTATTTTCAGGATCGTGAGCTGAAGTGGGTGTCTTGCGGCAGCGGCAGCGGCAGCTAG	MFVIFYFQDRELKWVSCGSGSGS*
ATGATTGTTATTTTTTGGATTGCGCCGTCGGCGAAGCATTGTTGGAATTGCGGCAGCGGCAGCGGCAGCTAG	MIVIFWIAPSAKHCWNCGSGSGS*
ATGTATCGTAGTGCGTGGGTGAATAAGTCTCTTGTTCAGTGGTGGCTGTGCGGCAGCGGCAGCGGCAGCTAG	MYRSAWVNKSLVQWWLCGSGSGS*
ATGATTGTGGTGCTGAGTTATTGGCCGGCGCTGTGGAGGTTGGATGCCTGCGGCAGCGGCAGCGGCAGCTAG	MIVVLSYWPALWRLDACGSGSGS*
ATGCGTAATTGGTTTGCGTTTAAGTATTATGAGTTGTTTCCGCGTGTGTGCGGCAGCGGCAGCGGCAGCTAG	MRNWFAFKYYELFPRVCGSGSGS*
ATGCCTTATGTTAGTAATGGGTTTAGTTTTCTTTCTGAGCCTGTTGTTTGCGGCAGCGGCAGCGGCAGCTAG	MPYVSNGFSFLSEPVVCGSGSGS*
ATGGGTTATCTGATTTATAATTCTAATGGGATGATTGTTTGGTGTTGGTGCGGCAGCGGCAGCGGCAGCTAG	MGYLIYNSNGMIVWCWCGSGSGS*
ATGATTCATCTGCGTGCGTTTCTGGAGCATCTTTGGTGTAAGCCGCCCTGCGGCAGCGGCAGCGGCAGCTAG	MIHLRAFLEHLWCKPPCGSGSGS*
ATGGTTTATCAGATGTCGGAGACAGATACGATTTCGGCGACTTGGCATTGCGGCAGCGGCAGCGGCAGCTAG	MVYQMSETDTISATWHCGSGSGS*
ATGCGTTTTATTTGGCTGATTGCGGGTCGTAAGATTTGGGCGTGGTGGTGCGGCAGCGGCAGCGGCAGCTAG	MRFIWLIAGRKIWAWWCGSGSGS*
ATGTTTTTGGAGTGTTGGTGGTCGAGTCAGCATTTGCATTGTTCTTATTGCGGCAGCGGCAGCGGCAGCTAG	MFLECWWSSQHLHCSYCGSGSGS*
ATGAGGCAGAGGATTAAGCTTGGTCAGGATTATTGTTCGCGGTTTTCCTGCGGCAGCGGCAGCGGCAGCTAG	MRQRIKLGQDYCSRFSCGSGSGS*
ATGGTTAATTTTATTTGGGATTCGTTTACTTTGATTCCTATTTGGCAGTGCGGCAGCGGCAGCGGCAGCTAG	MVNFIWDSFTLIPIWQCGSGSGS*
ATGTTTTTGTGTACGAAGCGGAATTATGGTCGTTGGTATCTGATTTACTGCGGCAGCGGCAGCGGCAGCTAG	MFLCTKRNYGRWYLIYCGSGSGS*
ATGTTTTTGTGTCAGGAGTTTAAGGCTAGGATTTATTATGCGAGTTATTGCGGCAGCGGCAGCGGCAGCTAG	MFLCQEFKARIYYASYCGSGSGS*
ATGATTAGTATAAGTTGGCATGATCGGTATAGGATTTTTTGGTGTCGTTGCGGCAGCGGCAGCGGCAGCTAG	MISISWHDRYRIFWCRCGSGSGS*
ATGGATCTGGCTTATTGGAAGAATGAGACTCTTAATTCTAATATGGTCTGCGGCAGCGGCAGCGGCAGCTAG	MDLAYWKNETLNSNMVCGSGSGS*
ATGTTGATTTGGCCTAGTTTTAATCAGAATGCGAAGACTATTTTTCCGTGCGGCAGCGGCAGCGGCAGCTAG	MLIWPSFNQNAKTIFPCGSGSGS*
ATGTTGAGGTTGACGTATTTTAATTATACGAGTCGGGTGGTTCCGAACTGCGGAAGCGGCAGCGGCAGTTAG	MLRLTYFNYTSRVVPNCGSGSGS*
ATGTTTCGGTTTCATTGGCTTGATGGGACTCTGTTGTCTAGTTTTTCTTGCGGCAGCGGCAGCGGCAGCTAG	MFRFHWLDGTLLSSFSCGSGSGS*
ATGAGGCAGTGGTTTTATCTTGGGAAGTATTATTGTACGTGGAGTTGTTGCGGCAGCGGCAGCGGCAGCTAG	MRQWFYLGKYYCTWSCCGSGSGS*
ATGATTTATGCTATTCAGAAGCCTTTTTTGTCTTTTGTGATTGTGCCTTGCGGCAGCGGCAGCGGCAGCTAG	MIYAIQKPFLSFVIVPCGSGSGS*
ATGTTTGGTCTGTATTGGAAGAATGGCACTTTGCTGTCTGATGTTGAGTGCGGCAGCGGCAGCGGCAGCTAG	MFGLYWKNGTLLSDVECGSGSGS*
ATGATTACTTATATTCCTAAGTTTATTTGGTTGATTAAGACTCTTCATTGCGGCAGCGGCAGCGGCAGCTAG	MITYIPKFIWLIKTLHCGSGSGS*
ATGTTTGTTCTGTTTTATTCTCCGTTGGCTAGGCCGCGTTGGTTTTATTGCGGCAGCGGCAGCGGCAGCTAG	MFVLFYSPLARPRWFYCGSGSGS*
ATGTTTGCGTTGTGGTTTTTTCGTAATGGTTATTTGAGTTATTGGTTCTGCGGCAGCGGCAGCGGCAGCTAG	MFALWFFRNGYLSYWFCGSGSGS*
ATGATTGTGTTGTTTTGGAAGAGGAATAATCTTGTGGTGCAGTGGTGTTGCGGCAGCGGCAGCGGCAGCTAG	MIVLFWKRNNLVVQWCCGSGSGS*
ATGTATCGTAGTGCGTGGGTGAATAAGTCTCTTGTTCAGTGGCAGCTGTGCGGCAGCGGCAGCGGCAGCTAG	MYRSAWVNKSLVQWQLCGSGSGS*
ATGACGCGTTATCCTAATCATTGTCTGAAGCATTGGACTCTGTTTCCGTGCGGCAGCGGCAGCGGCAGCTAG	MTRYPNHCLKHWTLFPCGSGSGS*
ATGGTGTCGCAGAAGTCGAAGTGGCCGTTTGTGCTTTCGTTTTATGACTGCGGCAGCGGCAGCGGCAGCTAG	MVSQKSKWPFVLSFYDCGSGSGS*
ATGTTTACTAATAATTTTCGTGTTACTGGGAGTTTGCTGTTGAGGGTCTGCGGCAGCGGCAGCGGCAGCTAG	MFTNNFRVTGSLLLRVCGSGSGS*
ATGGTTAAGATTAGTTATGCGTTTCCTTATGTTCATACGTGGAATCGCTGCGGCAGCGGCAGCGGCAGCTAG	MVKISYAFPYVHTWNRCGSGSGS*
ATGATTCGTTATACGTCTCTGTTTAATTGGGTGTGGAGTTCTTCGTTTTGCGGCAGCGGCAGCGGCAGCTAG	MIRYTSLFNWVWSSSFCGSGSGS*
ATGTGGAATCTTAATAAGTTGTGTCAGCTGTGGCATTGGGTTTCTTTGTGCGGCAGCGGCAGCGGCAGCTAG	MWNLNKLCQLWHWVSLCGSGSGS*
ATGGTGTTTATTTCTTGGATCCGTAAGTATGAGTCGTATGTTAGGAGTTGCGGCAGCGGCAGCGGCAGCTAG	MVFISWIRKYESYVRSCGSGSGS*
ATGAGGCAGTGGTTTTATCTTGGGAAGTATTATTGTACGTGGCGTTGGGGCGGCAGCGGCAGCGGCAGCTAG	MRQWFYLGKYYCTWRWGGSGSGS*
ATGGTTAAGATTATTCATTATTGGCCTCCGATTTATTGGTTTTTTGGTTGCGGCAGCGGCAGCGGCAGCTAG	MVKIIHYWPPIYWFFGCGSGSGS*
ATGCTTATTTATCTTGCGCGGACTTGGCCGCCTAAGTGGATTTTTTACTGCGGCAGCGGCAGCGGCAGCTAG	MLIYLARTWPPKWIFYCGSGSGS*
ATGTGGTGTCATTCGGGGTAGCTACGTGGTCCGAAGCGGGGTAGGGCGAGCGGCAGCGGCAGCGGCAGCTAG	MWCHSG*LRGPKRGRASGSGSGS*
ATGTTTGTTGCGTGGTATTTTCGTCATGGTTTGCTGTCTGTGGCGTGGTGCGGCAGCGGCAGCGGCAGCTAG	MFVAWYFRHGLLSVAWCGSGSGS*
ATGGTTATTCTTTATTGGTTGGAGCATGATGTTGGGCATGCGTGGTGTTGCGGCAGCGGCAGCGGCAGCTAG	MVILYWLEHDVGHAWCCGSGSGS*
ATGGTTGTGATTCAGTATCCGTATCAGCTTAGGTGGCTTGGGCCGCCCTGCGGCAGCGGCAGCGGCAGCTAG	MVVIQYPYQLRWLGPPCGSGSGS*
ATGTTTGAGAATCGTTATAAGTATACAAGGAGTCTGAATCTGGTGTCGTGCGGCAGCGGCAGCGGCAGCTAG	MFENRYKYTRSLNLVSCGSGSGS*
ATGCGTCTGATTGCGTGGTTTAATAATGGTAGGTTTTTTCTGCGTCCCTGCGGCAGCGGCAGCGGCAGCTAG	MRLIAWFNNGRFFLRPCGSGSGS*
ATGTTGAAGGCGTATTGGAAGGATTCGAAGTTTTATCTGGTGTACATTTGCGGCAGCGGCAGCGGCAGCTAG	MLKAYWKDSKFYLVYICGSGSGS*
ATGTGGCTTTGTCATAAGTGGAAGGATCATCTGTTTTTGGCGTGGTGGTGCGGCAGCGGCAGCGGCAGCTAG	MWLCHKWKDHLFLAWWCGSGSGS*
ATGTTTTATAATACTTATGCGATGAATAATGAGTTGAGTCTGCAGGTTTGCGGCAGCGGCAGCGGCAGCTAG	MFYNTYAMNNELSLQVCGSGSGS*
ATGAGGCAGTGGTTTTATCTTGGGAAGTATTACTGTACGTGGTGTTGTTGCGGCAGCGGCAGCGGCAGCTAG	MRQWFYLGKYYCTWCCCGSGSGS*
ATGTGTTTGGTGTTTCGTTTTAGGAGGTCTCTGTGGTCTGTGGCTTTTTGCGGCAGCGGCAGCGGCAGCTAG	MCLVFRFRRSLWSVAFCGSGSGS*
ATGGTGAAGCTGATTTGGTTGAGGTCGGGTCTGGTTACTAGTTGGCGTTGCGGCAGCGGCAGCGGCAGCTAG	MVKLIWLRSGLVTSWRCGSGSGS*
ATGATTAGGATTATTTGGAATGGTACTTATAAGGCTACTTGGTTTCGCTGCGGCAGCGGCAGCGGCAGCTAG	MIRIIWNGTYKATWFRCGSGSGS*
ATGATTTATGCTATTCTGAAGCCTTTTTTGTCTTTTGTGATTGTGCCCTGCGGCAGCGGCAGCGGCAGCTAG	MIYAILKPFLSFVIVPCGSGSGS*
ATGTTTTGGTGTGTTCGTTCGAATGAGCGTTATTTTTATAGTTTGCGCTGCGGCAGCGGCAGCGGCAGCTAG	MFWCVRSNERYFYSLRCGSGSGS*
ATGTTTTTTTGTACGAAGTGGAACTATGGTCGTTGGAATTTGTTTTATTGCGGCAGCGGCAGCGGCAGCTAG	MFFCTKWNYGRWNLFYCGSGSGS*
ATGTTTGTGGTTTGGTTTTGGGGGTCTGGTACGTTGTATGCTACTAAGTGCGGCAGCGGCAGCGGCAGCTAG	MFVVWFWGSGTLYATKCGSGSGS*
ATGGCTTAGGGTTTGATTCCGATTTTTTTGAAGTCGGCGGCGTAGCTCTGCGGCAGCGGCAGCGGCGCTAG	MA*GLIPIFLKSAA*LCGSGSGA
ATGATTTATTATTTGGGTTGGACGCCGGGTGGTCCTGGTTGGACGTTTTGCGGCAGCGGCAGCGGCAGCTAG	MIYYLGWTPGGPGWTFCGSGSGS*
ATGTTTTATAAGGGTTTTTTTAAGAATGGTATTTATGTGTCTATTTATTGCGGCAGCGGCAGCGGCAGCTAG	MFYKGFFKNGIYVSIYCGSGSGS*
ATGTTTCTGAGTACTTATTTTAAGGATGGGTTTTTTTATCAGATGTACTGCGGCAGCGGCAGCGGCAGCTAG	MFLSTYFKDGFFYQMYCGSGSGS*
ATGTTTGTGGCGTTTTATTTTTTTGATAGGAAGCTTAGGTGGCAGTTTTGCGGCAGCGGCAGCGGCAGCTAG	MFVAFYFFDRKLRWQFCGSGSGS*
ATGTTGATTTTGGTGGGTTATGATATTAGTAAGAAGATTTGGGATTTGTGCGGCAGCGGCAGCGGCAGCTAG	MLILVGYDISKKIWDLCGSGSGS*
ATGTTTGTGACTGATCGGCGTTGGCCTCCGAGGTGGTGGCCGCGTACGTGCGGCAGCGGCAGCGGCAGCTAG	MFVTDRRWPPRWWPRTCGSGSGS*
ATGACTTATTATGTGCTTCTGCAGAGGTGGCCTCCAGTTTGGGCGCCTTGCGGCAGCGGCAGCGGCAGCTAG	MTYYVLLQRWPPVWAPCGSGSGS*
ATGATTCGTCTGTTTTGGATTAATGGTAATTTGGTGTCTGAGTGGAACTGCGGCAGCGGCAGCGGCAGCTAG	MIRLFWINGNLVSEWNCGSGSGS*
ATGCTTTTTTGGCCGTCTTTTGATCATACTCCGCAGTGGCTTCCGGCTTGCGGCAGCGGCAGCGGCAGCTAG	MLFWPSFDHTPQWLPACGSGSGS*
ATGGTTTGGGCTAGTCGTTTGAGGATTGGTGTTGTTGCGTGGCATTGGTGCGGCAGCGGCAGCGGCAGCTAG	MVWASRLRIGVVAWHWCGSGSGS*
ATGTTTTTGAGTCATGGTTTTTATGATACTGTTTTTATTTTGGCTTGTTGCGGCAGCGGCAGCGGCAGCTAG	MFLSHGFYDTVFILACCGSGSGS*
ATGTTTTTTTATGGGTATTGGAGGATGGGTCGTTATTATGAGCTTTACTGCGGCAGCGGCAGCGGCAGCTAG	MFFYGYWRMGRYYELYCGSGSGS*
ATGGTTAGGTTGAAGAATCCGAAGAATCTTGTTGTTATCGCGTTTTTTTGCGGCAGCGGCAGCGGCAGCTAG	MVRLKNPKNLVVIAFFCGSGSGS*
ATGATTGTGCGTAATCGGAGGTATGTTTTTCCTCCGTTGTGGTCGTGGTGCGGCAGCGGCAGCGGCAGCTAG	MIVRNRRYVFPPLWSWCGSGSGS*
ATGGTGAAGTTTAGGTGGCTGCATGGTAAGCTTTTGCCTCTTTGGTGTTGCGGCAGCGGCAGCGGCAGCTAG	MVKFRWLHGKLLPLWCCGSGSGS*
ATGAGGCAGTGGTTTTATCTTGGGAAGTATTATTGTACGTGGAGTTGCTGCGGCAGCGGCAGCGGCAGCTAG	MRQWFYLGKYYCTWSCCGSGSGS*
ATGGCTCGGCGTATTACTTATTGGCCGCCTTGTTGGGCTCTGATTGCCTGCGGCAGCGGCAGCGGCAGCTAG	MARRITYWPPCWALIACGSGSGS*
ATGTTTTATTGTTTGTATTATTTTGGGTATACTACGCCTAAGTGTAGGTGCGGCAGCGGCAGCGGCAGCTAG	MFYCLYYFGYTTPKCRCGSGSGS*
ATGTTTTTTAAGTCTTGGTGGACGGATGGGACTCTGAAGTATTTTTATTGCGGCAGCGGCAGCGGCAGCTAG	MFFKSWWTDGTLKYFYCGSGSGS*
ATGGTGTATAATGTTTATTCGAGTCGTCAGTCGTTGTATCTTTCTTGGTGCGGCAGCGGCAGCGGCAGCTAG	MVYNVYSSRQSLYLSWCGSGSGS*
ATGAGTTATTTTCGGGGGGATGGTGATTATGAGTCTTTTATTAAGGCTTGCGGCAGCGGCAGCGGCAGCTAG	MSYFRGDGDYESFIKACGSGSGS*
ATGATTGGGTTGTCGTGGACTAATCGTTATTCTTTTCGTTGGCTTCGTTGCGGCAGCGGCAGCGGCAGCTAG	MIGLSWTNRYSFRWLRCGSGSGS*
ATGTTGATTTGGCCTAGTTTTAATCAGAATGCGAAGATTATTTTTCCGTGCGGCAGCGGCAGCGGCAGCTAG	MLIWPSFNQNAKIIFPCGSGSGS*
ATGTTTTTGATTGGTTTTTTTAAGAATCGTCGTTTTGTGTTGCAGACTTGCGGCAGCGGCAGCGGCAGCTAG	MFLIGFFKNRRFVLQTCGSGSGS*
ATGTTGATTTGGCCTAGTTTTAATCAGAATGCGAAGATTATTTTTCCGTGCGGCAGCGGCAGCGGCAGCTAG	MLIWPSFNQNAKIIFPCGSGSGS*
ATGTTTGTGCTTTGGATTTGGGAGAATTGTAAGGTGAAGAGTCGTTGGTGCGGCAGCGGCAGCGGCAGCTAG	MFVLWIWENCKVKSRWCGSGSGS*
ATGAATTGGAATTTTTCCCTTTCGGCGAAGCATTCGGGTGGTTGTCACTGCGGCAGCGGCAGCGGCAGCTAG	MNWNFSLSAKHSGGCHCGSGSGS*
ATGGTTCGTTCTCATCCGGGTTTTCCTCCTGTTTGGGAGTTTCGGCGTTGCGGCAGCGGCAGCGGCAGCTAG	MVRSHPGFPPVWEFRRCGSGSGS*
ATGTTTAGGTTTGCGTGGCAGCGTGGTACTTTGAGTACGACTGTTTTTGTGGGCAGCGGCAGCGGCAGCTAG	MFRFAWQRGTLSTTVFVGSGSGS*
ATGCCTTTTACGTTTCTGCTTCCGAGGATTTATAATTTTGCTTGGAGGTGCGGCAGCGGCAGCGGCAGCTAG	MPFTFLLPRIYNFAWRCGSGSGS*
ATGGTTAGGTCGATTAAGGGGTTTCCGCCTAAGTTTGTGTTTTCTAGTTGCGGCAGCGGCAGCGGCAGCTAG	MVRSIKGFPPKFVFSSCGSGSGS*
ATGGCTGTGTTTGTGAATTTGGTGCATGGTTGGGATTTGTGGTATCCTTGCGGCAGCGGCAGCGGCAGCTAG	MAVFVNLVHGWDLWYPCGSGSGS*
ATGATTCGTTTTACGTGATTGAGAATTTGCTGAAGTCGCAGTGGGTTTGCGGCAGCGGCAGCGGCAGCTAG	MIRFT+LRIC+SRSGFAAAAAAA
ATGATTATTACGTGGCCGATTCTTTGGCTTACTATTTATGATTTTAGTTGCGGCAGCGGCAGCGGCAGCTAG	MIITWPILWLTIYDFSCGSGSGS*
ATGAGGCAGTGGTTTTATCTTGGGAAGTATTATTGTACGTGGAGTTGTTGCGGCAGCGGCAGCGGCAGCTAG	MRQWFYLGKYYCTWSCCGSGSGS*
ATGTGTCGTTGGTGGTATAGGAGTAGTTTTATTACGAAGCCGTTGTGGTGCGGCAGCGGCAGCGGCAGCTAG	MCRWWYRSSFITKPLWCGSGSGS*
ATGAGGCAGTGGTTTTATCTTGGGAAGTATTATTGTACGTGGAGTTGCTGCGGCAGCGGCAGCGGCAGCTAG	MRQWFYLGKYYCTWSCCGSGSGS*
ATGACTTATTTTGTGCTTCTGCAGAGGTGGCCTCCTGTTTGGGCGCCTTGCGGCAGCGGCAGCGGCAGCTAG	MTYFVLLQRWPPVWAPCGSGSGS*
ATGTGTGTGGGGTTTTATTGGGAGAGGCATCTGCTGTGTGCTCGTTACTGCGGCAGCGGCAGCGGCAGCTAG	MCVGFYWERHLLCARYCGSGSGS*
ATGTTTTTGCATGAGTATTGGCTTAATGGTCGTTGGTATTTGTTGATTTGCGGCAGCGGCAGCGGCAGCTAG	MFLHEYWLNGRWYLLICGSGSGS*
ATGATTGAGTTTCGGTGGAATAGTGGTACTCTTCAGAATGTTTGGAGCTGCGGCAGCGGCAGCGGCAGCTAG	MIEFRWNSGTLQNVWSCGSGSGS*
ATGTTTATTCTTGGTCGTTTTACTAATAAGAAGTTTACGTTGGTTTATTGCGGCAGCGGCAGCGGCAGCTAG	MFILGRFTNKKFTLVYCGSGSGS*
ATGTATTTTGCTAAGTGGTTGGATGATCGGCTTGTTCAGTTGGTGACGTGCGGCAGCGGCAGCGGCAGCTAG	MYFAKWLDDRLVQLVTCGSGSGS*
ATGGGTCTTATTATTGTTAACTGGCATCCGGAGCAGTCGGTGCGTGCTTGCGGCAGCGGCAGCGGCAGCTAG	MGLIIVNWHPEQSVRACGSGSGS*
ATGGTTCAGATTTCGTGGCAGCGTGGATACGCTTTGTCTTGGTCTAATTGCGGCAGCGGCAGCGGCAGCTAG	MVQISWQRGYALSWSNCGSGSGS*
ATGTTTCGTTATGCGTTGTATCGTGCGCGGTGGCTGTATTTGTTGAATTGCGGCAGCGGCAGCGGCAGCTAG	MFRYALYRARWLYLLNCGSGSGS*
ATGTTGATTTGGCCCAGTTTTAATCAGAATGCGAAGATTATTTTTCCGTGCGGCAGCGGCAGCGGCAGCTAG	MLIWPSFNQNAKIIFPCGSGSGS*
ATGTTGATTTGGCCTAGTTTTAATCAGAATGCGAAGATTATTTTTCCGTGCGGCAGCGGCAGCGGCAGCTAG	MLIWPSFNQNAKIIFPCGSGSGS*
ATGATTCGTTTGGCTTGGAATAATGGGACTTTGTTGTCTGAGTGGTGTTGCGGCAGCGGCAGCGGCAGCTAG	MIRLAWNNGTLLSEWCCGSGSGS*
ATGAGGCAGTGGTTTTATCTTGGGAAGTATTATTGTACGTGGAGTTGTTGCGGCAGCGGCAGCGGCAGCTAG	MRQWFYLGKYYCTWSCCGSGSGS*
ATGGTTCGTTTTTCTTGGGTTTCGTCGACTCTTAAGACGGATTGGCGCTGCGGCAGCGGCAGCGGCAGCTAG	MVRFSWVSSTLKTDWRCGSGSGS*
ATGTTGGTTTGGCCTAGTTTTAATCAGAATGCGAAGATTATTTTTCCGTGCGGCAGCGGCAGCGGCAGCTAG	MLVWPSFNQNAKIIFPCGSGSGS*
ATGATTGGTCAGTGGATTTTTTGGGATGGTTATCTTTTTTATCATCCCTGCGGCAGCGGCAGCGGCAGCTAG	MIGQWIFWDGYLFYHPCGSGSGS*
ATGTTTACGGTTTGTATTTTGTCGATGTCTTGGTATCTTTGTGTGATTTGCGGCAGCGGCAGCGGCAGCTAG	MFTVCILSMSWYLCVICGSGSGS*
ATGTTTGTGATTGTTTGGATTCGTCAGAGTCCGAAGCTTGTTCGTGTCTGCGGCAGCGGCAGCGGCAGCTAG	MFVIVWIRQSPKLVRVCGSGSGS*
ATGAGGATTCGTTTTATTGTGCCTTTTCCGCTTCGTTTTATATGGCTCTGCGGCAGCGGCAGCGGCAGCTAG	MRIRFIVPFPLRFIWLCGSGSGS*
ATGACTAAGATTGATTGGAAGCGTCGTTATCGGTCGTATCTGTTTGCGTGCGGCAGCGGCAGCGGCAGCTAG	MTKIDWKRRYRSYLFACGSGSGS*
ATGTTTTTGATTGTTAAGTGGCTTGGGAGGAAGATTACGCTGTATCTTTGCGGCAGCGGCAGCGGCAGCTAG	MFLIVKWLGRKITLYLCGSGSGS*
ATGTTTCTGAGGTATGTGTGGCTGTCGGATAAGTTGCAGTTGCTTTATTGCGGCAGCGGCAGCGGCAGCTAG	MFLRYVWLSDKLQLLYCGSGSGS*
ATGTTTGTGATTTCTTGGAAGAATAGGTTTTATTCGGTTCTGGTTTCTTGCGGCAGCGGCAGCGGCAGCTAG	MFVISWKNRFYSVLVSCGSGSGS*
ATGTTTGTGTTGTTTTATATTAAGCATGGGCTTGTCGCGTGTCGTTACGGCGGCAGCGGCAGCGGCAGCTAG	MFVLFYIKHGLVACRYGGSGSGS*
ATGCTTATTTATCTTGCGCGGACTTGGCCGCCTAAGTGGATTTTTTACTGCGGCAGCGGCAGCGGCAGCTAG	MLIYLARTWPPKWIFYCGSGSGS*
ATGATTACGTTGAGTTGGAATAGGGGTAATCTGTTTACTACGTGGCGCTGCGGCAGCGGCAGCGGCAGCTAG	MITLSWNRGNLFTTWRCGSGSGS*
ATGAGTTATTTTATTTGGGCGAATTTTCAGACTGAGCCTTATTTTGTCTGCGGCAGCGGCAGCGGCAGCTAG	MSYFIWANFQTEPYFVCGSGSGS*
ATGGTTAGGTTTTATTGGGCGAATTCTTGTGGTTTGCGTACTATTTGGTGCGGCAGCGGCAGCGGCAGCTAG	MVRFYWANSCGLRTIWCGSGSGS*
ATGAAGATTCTTTTTTATTTTGTTGCTTCCAGGCTGTATTCTACTTATTGCGGCAGCGGCAGCGGCAGCTAG	MKILFYFVASRLYSTYCGSGSGS*
ATGCGTGATGATACGCAGGTTCCGCCTGCTAGTACTATTTCGTGTTGTTGCGGCAGCGGCAGCGGCAGCTAG	MRDDTQVPPASTISCCCGSGSGS*
ATGATTATGTGGAAGGATAATTTTGATTGGGCTTGGATTTCTCAGCTCTGCGGCAGCGGCAGCGGCAGCTAG	MIMWKDNFDWAWISQLCGSGSGS*
ATGGTTTTTGTGCTGTATTGGGATCGTGGTCTGGTGTCTTATTTTAACTGCGGCAGCGGCAGCGGCAGCTAG	MVFVLYWDRGLVSYFNCGSGSGS*
ATGGCGTTTAATCAGGGTTGGTATGATGATGGTACTTTTTGGTTTGGCTGCGGCAGCGGCAGCGGCAGCTAG	MAFNQGWYDDGTFWFGCGSGSGS*
ATGTGGCTTAACCTGCGTATTTTTCTTAGGAATTGGATTGCTACTGTTTGCGGCAGCGGCAGCGGCAGCTAG	MWLNLRIFLRNWIATVCGSGSGS*
ATGAGGCAGTGGTTTTAACTTGGGAAGTATTATTGTACGTGGAGTTGTTGCGGCAGCGGCAGCGGCAGCTAG	MRQWF+LGKYYCTWSCCGSGSGS*
ATGTTTGTTCTTTTTTATTTTGCGAATGGTCTTGCTCGTGCTTGTCTGTGCGGCAGCGGCAGCGGCAGCTAG	MFVLFYFANGLARACLCGSGSGS*
ATGATGATTTATTCGTATTTTCATTTGGGTCGTTTTTATATTGATTACTGCGGCAGCGGCAGCGGCAGCTAG	MMIYSYFHLGRFYIDYCGSGSGS*
ATGTTGAGGTTGACGTATTTTAATTATACGAGTCGGGTGGTTCCGAGCTGCGGCAGCGGCAGCGGCAGCTAG	MLRLTYFNYTSRVVPSCGSGSGS*
ATGCGGTTTTATTTTTATTGGGCGGATAATACGCTGCTTTTTTTGATTTGCGGCAGCGGCAGCGGCAGCTAG	MRFYFYWADNTLLFLICGSGSGS*
ATGTTGAGGTTGACGTATTTTAATTATACGAGTCGGGTGGTTCCGAATTGCGGCAGCGGCAGCGGCAGCTAG	MLRLTYFNYTSRVVPNCGSGSGS*
ATGATTCGTCTGTTTTGGATTAACGGTAATTTGGTGCCTGAGCGGAATTGCGGCAGCGGCAGCGGCAGCTAG	MIRLFWINGNLVPERNCGSGSGS*
ATGGTTCTGAAGAGTACTTGGGTGAAGGGGCGTTAGGAGATTTGGTATTGCGGCAGCGGCAGCGGCAGCTAG	MVLKSTWVKGR*EIWYCGSGSGS*
ATGAGGCAGTGGTTTTATCTTGGGAAGTATTATTGTACGTGGAGTTGTTGCGGCAGCGGCAGCGGCAGCTAG	MRQWFYLGKYYCTWSCCGSGSGS*
ATGTTTTGGATTTTGTGGACGGATAGGTATTCTAGTGGTTTTGCTGGCTGCGGCAGCGGCAGCGGCAGCTAG	MFWILWTDRYSSGFAGCGSGSGS*
ATGTTGATTTGGCCTAGTTTTAATCAAAATGCGAAGATTATTTTTCCGTGCGGCAGCGGCAGCGGCAGCTAG	MLIWPSFNQNAKIIFPCGSGSGS*
ATGGTTTATTATACGAGGTCTTTTATTTGGCGGTGGTCGAATAGGCGTTGCGGCAGCGGCAGCGGCAGCTAG	MVYYTRSFIWRWSNRRCGSGSGS*
ATGGTGCGTTCTATTTGGAAGTCGGGTACGTTGCGTACGGATTATATTTGCGGCAGCGGCAGCGGCAGCTAG	MVRSIWKSGTLRTDYICGSGSGS*
ATGATTATTTATCTGGGTTGGATTAAGTGGAATCCTGTTTGGAAGTACTGCGGCAGCGGCAGCGGCAGCTAG	MIIYLGWIKWNPVWKYCGSGSGS*
ATGTTGTATATTGCGAATCCGACGATTTTTCCTCAGATTTGGATGTTTTGCGGCAGCGGCAGCGGCAGCTAG	MLYIANPTIFPQIWMFCGSGSGS*
ATGATTCGTTTGAAGTAGATTATGTGTTCTAAGCGTGCTTGGTGGATTTGCGGCAGCGGCAGCGGCAGCTAG	MIRLK*IMCSKRAWWICGSGSGS*
ATGTTTTTGTGTCATACTTGGTATAATGGGAGGGTGACTCTTTTTTTGTGCGGCAGCGGCAGCGGCAGCTAG	MFLCHTWYNGRVTLFLCGSGSGS*
ATGTTTCTGCTTGCTTTTTTTAAGAAGGGGCGTCTGATTCAGTTGTACTGCGGCAGCGGCAGCGGCAGCTAG	MFLLAFFKKGRLIQLYCGSGSGS*
ATGGTTCGTTTTGGCTCGTGGTTGTCCACGGGGCCGACTTGGTATTGGTGCGGCAGCGGCAGCGGCAGCTAG	MVRFGSWLSTGPTWYWCGSGSGS*
ATGAGGCAGTGGTTTTATCTTGGGAAGTATTATTGTACGTGGAGTTGTTGCGGCAGCGGCAGCGGCAGCTAG	MRQWFYLGKYYCTWSCCGSGSGS*
ATGGTTAAGATTGGGTGGGTTGAGGGTACTCTGAATACGACGTGGTTCTGCGGCAGCGGCAGCGGCAGCTAG	MVKIGWVEGTLNTTWFCGSGSGS*
ATGATTCGTTTGGCTTGGAATAATGGGACTTTGTTGTATGAGTGGTGTTGCGGCAGCGGCAGCGGCAGCTAG	MIRLAWNNGTLLYEWCCGSGSGS*
ATGTTTCTGGTGCATTCTTGAGAGTGTGGGCGGTTTAGGCTTTATGCGTGCGGCAGCGGCAGCGGCAGCTAG	MFLVHS+ECGRFRLYACGSGSGS*
ATGGCTGTGTTTGTGAATTTGGTGCATGGTTGGGATTTGTGGTATCCTTGCGGCAGCGGCAGCGGCAGCTAG	MAVFVNLVHGWDLWYPCGSGSGS*
ATGAGGTTGTTGTATGATTGGAATTCGGGTTATGTGCGTATTTTGTCGTGCGGCAGCGGCAGCGGCAGCTAG	MRLLYDWNSGYVRILSCGSGSGS*
ATGTTTGTTACCTTTAGGTTTGATTTTGGTAGGTTGTATGCGCATCCTTGCGGCAGCGGCAGCGGCAGCTAG	MFVTFRFDFGRLYAHPCGSGSGS*
ATGATTCGTCTGTTTTGGATTAATGGTAATTTGGTGTCTGGGTGGAATTGCGGCAGCGGCAGCGGCAGCTAG	MIRLFWINGNLVSGWNCGSGSGS*
ATGGTGTATTATTTGGGTGAGTTTACTTGGTCTTTTTCGAATAGTAGTTGCGGCAGCGGCAGCGGCAGCTAG	MVYYLGEFTWSFSNSSCGSGSGS*
ATGATTAAGATTTCTTGGAATGTGAGTTATGTGTCGTATGTGGTTGCTTGCGGCAGCGGCAGCGGCAGCTAG	MIKISWNVSYVSYVVACGSGSGS*
ATGGTTTATTTTTTGGATTGGCCGCATCTGAATGCGGTTTGGCTGCAGTGCGGCAGCGGCAGCGGCAGCTAG	MVYFLDWPHLNAVWLQCGSGSGS*
ATGTTTCATAATAGGTATCGGATTGACCGTAGTCTTGATCTGGTGAATTGCGGCAGCGGCAGCGGCAGCTAG	MFHNRYRIDRSLDLVNCGSGSGS*
ATGTTTTGTTTTCGTTGGCGTGATCAGGCGCTCTTGGCTTGTTCTCTCTGCGGCAGCGGCAGCGGCAGCTAG	MFCFRWRDQALLACSLCGSGSGS*
ATGCGTACTTATTTTATGTGGGATTGGACTGCTGTGAATTTTTATGTCTGCGGCAGCGGCAGCGGCAGCTAG	MRTYFMWDWTAVNFYVCGSGSGS*
ATGTCTCTGTGTTCGTGTTGGATTGGTAATTATTATGTTTTGACGTGCTGCGGCAGCGGCAGCGGCAGCTAG	MSLCSCWIGNYYVLTCCGSGSGS*
ATGGTGACGATTAGGAGGTATTGGGAGCCTCTGTGGAGTTTTTATAAGTGCGGCAGCGGCAGCGGCAGCTAG	MVTIRRYWEPLWSFYKCGSGSGS*
ATGGTTTGGGCTAGTCGTTTGAGGATTGGTGTTGTTGCGTGGCATTGGTGCGGCAGCGGCAGCGGCAGCTAG	MVWASRLRIGVVAWHWCGSGSGS*
ATGTTTGTGTTTTGGTTTTTTAAGACTCATATTTTGCAGAGTTTTTAGTGCGGCAGCGGCAGCGGCAGCTAG	MFVFWFFKTHILQSF*CGSGSGS*
ATGTTTGTTACTTTTAGGTTTGTCTTTGGTAGGTTGTATTCGCATACTTGCGGCAGCGGCAGCGGCAGCTAG	MFVTFRFVFGRLYSHTCGSGSGS*
ATGTCGAAGTATCAGTGTTTTGTGTGTAGGCTTAGTTGGATTCTTAGGTGCGGCAGCGGCAGCGGCAGCTAG	MSKYQCFVCRLSWILRCGSGSGS*
ATGTTCTTGTATGCTATTTGGAATAAGCGTGGTTTTAAGTTGGTTTACTGCGGCAGCGGCAGCGGCAGCTAG	MFLYAIWNKRGFKLVYCGSGSGS*
ATGGTGACGAAGCGTTTTACGCCTGCGCGGGGGGATTTTCCGGAGAATTGCGGCAGCGGCAGCGGCAGCTAG	MVTKRFTPARGDFPENCGSGSGS*
ATGTTTGTGTTTTGGTTTTTTAAGAATCATATTTTGAAGAGTATTTACTGCGGCAGCGGCAGCGGCAGCTAG	MFVFWFFKNHILKSIYCGSGSGS*
ATGTTTTTTAAGTATTGGTTTTCTAACTATAAGTTTCGTACGAAGTATTGCGGCAGCGGCAGCGGCAGCTAG	MFFKYWFSNYKFRTKYCGSGSGS*
ATGTTTGTGTATGTGCATTGGCTTGATGATATTTATTCGTTGCTTTGGTGCGGCAGCGGCAGCGGCAGCTAG	MFVYVHWLDDIYSLLWCGSGSGS*
ATGTTTGTGGTGAGTTATTTTATTGCTGGTCGGTTTTATGCTCGTTACTGCGGCAGCGGCAGCGGCAGCTAG	MFVVSYFIAGRFYARYCGSGSGS*
ATGTTGATTTGGCCTAGTTTTAATCAGAATGCGAAGATTATTTTCCCGTGCGGCAGCGGCAGCGGCAGCTAG	MLIWPSFNQNAKIIFPCGSGSGS*
ATGATTCGTGTTGCTAATAATTGGCCGCCTCTGTTTAGTTGGTTTGTTTGCGGCAGCGGCAGCGGCAACTAG	MIRVANNWPPLFSWFVCGSGSGN*
ATGTTTAGGTATACTAAGACGTTTTTTGTGCTTGAGGCGCTTTGCTGCGGCAGCGGCAGCGGCAGCTAG	MFRYTKTFFVLEALCCGSGSGS*
ATGTTTTATTTTTATTGGTATTATGAAACGCTTGCGTGTTCGGTGGCTTGCGGCAGCGGCAGCGGCAGCTAG	MFYFYWYYETLACSVACGSGSGS*
ATGGTTCAGTTTTGGTGGAATAAGTATTCTGGTCTGCATGCTCAGTGGTGCGGCAGCGGCAGCGGCAGCTAG	MVQFWWNKYSGLHAQWCGSGSGS*
ATGTTTGTGGTGAGTTATTTTATTGCTGGTCGGTTTTATGCTCGTTACTGCGGCAGCGGCAGCGGCAGCTAG	MFVVSYFIAGRFYARYCGSGSGS*
ATGATTTGGCTGTATTAGCATCCTGCTAGGTTGTGTCAGAGGAGGCGCTGCGGCAGCGGCAGCGGCAGCTAG	MIWLY*HPARLCQRRRCGSGSGS*
ATGATTGTGCGTAATCGGAGGTATGTTTTTCCTCCGTTGTGGTCGTGGTGCGGCAGCGGCAGCGGCAGCTAG	MIVRNRRYVFPPLWSWCGSGSGS*
ATGCTGGTGAATGGTTTTGATAGGCATGGTCGGTTTTATATTGTTTATTGCGGCAGCGGCAGCGGCAGCTAG	MLVNGFDRHGRFYIVYCGSGSGS*
ATGCTGGTGAATGGCTTTGATAGGCATGGTCGGTTTTATATTGTTTATTGCGGCAGCGGCAGCGGCAGCTAG	MLVNGFDRHGRFYIVYCGSGSGS*
ATGACTAAGGATGTGAATAATCGTTTTTGGAGTTGGTATGCGCGTTTGTGCGGCAGCGGCAGCGGCAGCTAG	MTKDVNNRFWSWYARLCGSGSGS*
ATGGTTCGTTTTGGTTCGTGGTTGTCTACGGGGCCGATTTGGTATTGGTGCGGCAGCGGCAGCGGCAGCTAG	MVRFGSWLSTGPIWYWCGSGSGS*
ATGATTCGGATTCCGTTTTTTAGTCTTGTTGCTGTTATTGCGGGTAATTGCGGCAGCGGCAGCGGCAGCTAG	MIRIPFFSLVAVIAGNCGSGSGS*
ATGAGGCAGTGGTTTTATCTTGGGAAGTATTATTGTACGTGGAGTTGTTGCGGCAGCGGCAGCGGCAGCTAG	MRQWFYLGKYYCTWSCCGSGSGS*
ATGTTTGTGTGGAGTTATTTTATTGCTGGGCGGCTTTATGCTCGTTACTGCGGCAGCGGCAGCGGCAGCTAG	MFVWSYFIAGRLYARYCGSGSGS*
ATGTTTGTTTGTTTTAAGTTTTATAATCAGAGGCTTTTTTCGTCGTATTGCGGCAGCGGCAGCGGCAGCTAG	MFVCFKFYNQRLFSSYCGSGSGS*
ATGACGATTTATGTTTTTCGTTTTTTTAATAAGCTTGTGCTTATTAATTGCGGCAGCGGCAGCGGCAGCTAG	MTIYVFRFFNKLVLINCGSGSGS*
ATGGCTTTTTGGATTCGTTGGACGAATCATTATAGGTCGGGGTTTACGTGCGGCAGCGGCAGCGGCAGCTAG	MAFWIRWTNHYRSGFTCGSGSGS*
ATGGTTTGGGCTAGTCGTTTGAGGATTGGTGTTGTTGCGTGGCACTGGTGCGGCAGCGGCAGCGGCAGCTAG	MVWASRLRIGVVAWHWCGSGSGS*
ATGATTGTGTATAATGGGCGGTTTGTGTGGTTGTGGAAGCCTTATCCATGCGGCAGCGGCAGCGGCAGCTAG	MIVYNGRFVWLWKPYPCGSGSGS*
ATGTTGAGGATTACTTGGCTTAATTGTTATCAGTCTGCTTGGGTGCCGTGCGGCAGCGGCAGCGGCAGCTAG	MLRITWLNCYQSAWVPCGSGSGS*
ATGGTTAACTGGGTTGATTTTACTATTGGTTGGGCGTTTATTACGCCGTGCGGCAGCGGCAGCGGCAGCTAG	MVNWVDFTIGWAFITPCGSGSGS*
ATGTTTTGGATTTTGTGGACGGATAGGTACTCTAGTGGTTTTGCTAGCTGCGGCAGCGGCAGCGGCAGCTAG	MFWILWTDRYSSGFASCGSGSGS*
ATGACTTATTATGTGCTTCTGCAGAGGTGGCCTCCTGTTTGGGCGCCTTGCGGCAGCGGCAGCGGCAGCTAG	MTYYVLLQRWPPVWAPCGSGSGS*
ATGGTGATTGGGTTGCGTTTTGATCGTTGGTATATTCATAATATTGGCTGCGGCAGCGGCAGCGGCAGCTAG	MVIGLRFDRWYIHNIGCGSGSGS*
ATGTTTGTTTGTGGTCATTTTTCGGCTGGTTGTTATCGGTTGTATCGTTGCGGCAGCGGCAGCGGCAGCTAG	MFVCGHFSAGCYRLYRCGSGSGS*
ATGTTTATTTTTCATGTGTGGAGGAATGGTAGGTGAACTATTTTTCTTTGCGGCAGCGGCAGCGGCAGCTAG	MFIFHVWRNGR+TIFLCGSGSGS*
ATGGTGAAGTTTTCTTGGAATGGTACGACGCTTGTTCATGTTTGGGATTGCGGCTGCGGCAGCGGCAGCGGCAGCTAG	MVKFSWNGTTLVHVWDCGCGSGSGS*
ATGTTGTTGAATCGTGGTTGGTTTGCGGGTAGTCCTAGTTTTCAGTGGTGCGGCAGCGGCAGCGGCAGCTAG	MLLNRGWFAGSPSFQWCGSGSGS*
ATGGTGGTTATTATTGATTTTAATAATTTGTCGACGGTGGGGAGGTGTTGCGGCAGCGGCAGCGGCAGCTAG	MVVIIDFNNLSTVGRCCGSGSGS*
ATGTTTGTGACTGATCGGCGTTGGCCTCCGAGGTGGTGGCCGCGTACGTGCGGCAGCGGCAGCGGCAGCTAG	MFVTDRRWPPRWWPRTCGSGSGS*
ATGTTTGTTGTGTGGAAGTGGTTTAATGGGTATGTTTGTACGTATTATTGCGGCAGCGGCAGCGGCAGCTAG	MFVVWKWFNGYVCTYYCGSGSGS*
ATGATTCATATTACGTGGGATGTTAATTATCGTTTGAGTTGGTGTCATTGCGGCAGCGGCAGCGGCAGCTAG	MIHITWDVNYRLSWCHCGSGSGS*
ATGTGTTGTGTCTGGTTTCGTATTGTTTATAGTGAGTATTTTCCGAATTGCGGCAGCGGCAGCGGCAGCTAG	MCCVWFRIVYSEYFPNCGSGSGS*
ATGTTTCTGTTTGTGTTGCTTCAGTGTTATGCTGTTATGAATTTGCGGTGCGGCAGCGGCAGCGGCAGCTAG	MFLFVLLQCYAVMNLRCGSGSGS*
ATGTTGAAGCTTATTTGGCATGAGAGTACGCTTAAGACTAGTTGGACTTGCGGCAGCGGCAGCGGCAGCTAG	MLKLIWHESTLKTSWTCGSGSGS*
ATGGTGACGATTAGGAGGTATTGGGAGCCTCTGTGGAGTTTTTATAAGTGCGGCAGCGGCAGCGGCAGCTAG	MVTIRRYWEPLWSFYKCGSGSGS*
ATGGTGAGCGTGATTCAGTATTGGCCTCTGTTGTTGTGGTGGACTGAGTGCGGCAGCGGCAGCGGCAGCTAG	MVSVIQYWPLLLWWTECGSGSGS*
ATGTCTTATTGTGTTTATTTTCATTGGTATGAGCCGATGACTTATAGTTGCGGCAGCGGCAGCGGCAGCTAG	MSYCVYFHWYEPMTYSCGSGSGS*
ATGAGGCAGTGGTTTTATCTTGGGAAGTATTATTGTACGTGGAGTTGTTGCGGCAGCGGCAGCGGCAGCTAG	MRQWFYLGKYYCTWSCCGSGSGS*
ATGTTTGTTCGGTGGTATTTTGTTAATACTCGTATTGTTGTTACTAACTGCGGCAGCGGCAGCGGCAGCTAG	MFVRWYFVNTRIVVTNCGSGSGS*
ATGATTATTGCGTTTCGTGTTCCTGCGGGTGTTGTTTTTTGTCGTTGGTGCGGCAGCGGCAGCGGCAGCTAG	MIIAFRVPAGVVFCRWCGSGSGS*
ATGGCTAGTGTTATTAGTATGGGTTATACGTTTTCGTAGCTTATTGGGTGCGGCAGCGGCAGCGGCAGCTAG	MASVISMGYTFS*LIGCGSGSGS*
ATGTGGTTTGAGTTGGGGCCGTGGCCTTGGTTGCATCTGGTTCCTCGTTGCGGCAGCGGCAGCGGCAGCTAG	MWFELGPWPWLHLVPRCGSGSGS*
ATGAGGCCGTGGTTTTATCTTGGGAAGTATTATTGTACGTGGAGTTGTTGCGGCAGCGGCAGCGGCAGCTAG	MRPWFYLGKYYCTWSCCGSGSGS*
ATGCATGTTCTTCGTTGGTGGTGGCATGGTCTTGAGCTGATTCAGAGTTGCGGCAGCGGCAGCGGCAGCTAG	MHVLRWWWHGLELIQSCGSGSGS*
ATGTTTTTGATTCAGTATTTTGATAAGGATCGGTTTCGTGCGATTTATTGCGGCAGCGGCAGCGGCAGCTAG	MFLIQYFDKDRFRAIYCGSGSGS*
ATGGTTTATAATGTTCCTGGTCCTTTTAATTTTTTTAGTTTGCAGTGGTGCGGCAGCGGCAGCGGCAGCTAG	MVYNVPGPFNFFSLQWCGSGSGS*
ATGTTTTCGTGGTCGCATTTTAATGCTGTTCCTACGTGGTCGAGTCAGTGCGGCAGCGGCAGCGGCAGCTAG	MFSWSHFNAVPTWSSQCGSGSGS*
ATGTATGAGCGGGCTTATTTGACGAGTTCGGGTAAGGTTATTATTGTCTGCGGCAGCGGCAGCGGCAGCTAG	MYERAYLTSSGKVIIVCGSGSGS*
ATGTATGAGCGGGCTTATTTTACGAGTTCGGGTAAGTTTATTATTGTCTGCGGCAGCGGCAGCGGCAGCTAG	MYERAYFTSSGKFIIVCGSGSGS*
ATGTTTGCGTTGTTTTATATTAAGCATGGGCTTGTCGCGTATCGTTATTGCGGCAGCGGCAGCGGCAGCTAG	MFALFYIKHGLVAYRYCGSGSGS*
ATGTGGTGTATTTTTTGGTTTAGTCTTTGTCCGGTTGGTCGTTTGATTTGCGGCAGCGGCAGCGGCAGCTAG	MWCIFWFSLCPVGRLICGSGSGS*
ATGTTTGTGGTTTGGTATTGGATTGATGAGGGTTGTGTGTATCGTATCTGCGGCAGCGGCAGCGGCAGCTAG	MFVVWYWIDEGCVYRICGSGSGS*
ATGTTTTTGTGTACGAAGTGGACTTATGGTCGTTGGTATCTGTTTTATTGCGGCAGCGGCAGCGGCAGCTAG	MFLCTKWTYGRWYLFYCGSGSGS*
ATGTCTTTTTTTAAGATTATTTGGTGGCCTCGGATTTCGCGCTGTCGGTGCGGCAGCGGCAGCGGCAGCTAG	MSFFKIIWWPRISRCRCGSGSGS*
ATGATTAAGATTTTTTATCAGCCGTTTTTGAAGACTGTGCTGTATAGCTGCGGCAGCGGCAGCGGCAGCTAG	MIKIFYQPFLKTVLYSCGSGSGS*
ATGATTGAGATTACTTAGCATAATCAGTATATTGCGTATTTGACGTTGTGCGGCAGCGGCAGCGGCAGCTAG	MIEIT*HNQYIAYLTLCGSGSGS*
ATGTGTAAGAGTACTTATTCCTTTCCGCCTTTGCGGACGTTTACGGACTGCGGCAGCGGCAGCGGCAGCTAG	MCKSTYSFPPLRTFTDCGSGSGS*
ATGTGTTGTGTTTGGTTTCGTATTGTTTATAGTGAGTATTTTCCGAGGTGCGGCAGCGGCAGCGGCAGCTAG	MCCVWFRIVYSEYFPRCGSGSGS*
ATGCTTATTTATCTTGCGCGGACTTGGCCGCCTAAGTGGATTTTTTACTGCGGCAGCGGCAGCGGCAGCTAG	MLIYLARTWPPKWIFYCGSGSGS*
ATGTTTATTTGTTGGTATTTTTTGAGGTATCGTGTGCATTCGAGTCCCTGCGGCAGCGGCAGCGGCAGCTAG	MFICWYFLRYRVHSSPCGSGSGS*
ATGATTGAGATTGCGCCTTTTATAGTTGTGTTTTGGCGTGTTGCGCCTTGCGGCAGCGGCAGCGGCAGCTAG	MIEIAPFIVVFWRVAPCGSGSGS*
ATGGTTCGGTCGCAGTATGTACGTACGGGTGTTGTGATTTTTGTTTGCTGCGGCAGCGGCAGCGGCAGCTAG	MVRSQYVRTGVVIFVCCGSGSGS*
ATGGTGACTCATACGCACACGTGGGGTATTTGGATTATTAGTAATGTTTGCGACAGCGGCAGCGGCAGCTAG	MVTHTHTWGIWIISNVCDSGSGS*
ATGTTTGTTGTGGTTCGTTGGTTGGATGGGCATGTTAAGCTGGTGCTTTGCGGCAGCGGCAGCGGCAGCTAG	MFVVVRWLDGHVKLVLCGSGSGS*
ATGTTGGTGAGTGGTTTTGATAGGCATGGTCGGTTTTATATTGTTTATTGCGGCAGCGGCAGCGGCAGCTAG	MLVSGFDRHGRFYIVYCGSGSGS*
ATGGTGTATAATGTTTATTCGAGTCGTCAGTCGTTGTATCTTTATTGGTGCGGCAGCGGCAGCGGCAGCTAG	MVYNVYSSRQSLYLYWCGSGSGS*
ATGATTCGTTTGGCTTGGAATAATGGGACTTCGTTGTCTGAGTGGTGTTGCGGCAGCGGCAGCGGCAGCTAG	MIRLAWNNGTSLSEWCCGSGSGS*
ATGTTTATTTCGAGGATTGTTCATAAGGATGGGGGGTTTATTGAGGTGTGCGGCAGCGGCAGCGGCAGCTAG	MFISRIVHKDGGFIEVCGSGSGS*
ATGGTTTGGGCTAGTCATTTGAGGATTGGTGTTGTTGCGTGGCATTGCTGCGGCAGCGGCAGCGGCAGCTAG	MVWASHLRIGVVAWHCCGSGSGS*
ATGCTGCGTCATTCGTATACGAAGATTATTAAGTTTTGGGTGATTAGTTGCGGCAGCGGCAGCGGCAGCTAG	MLRHSYTKIIKFWVISCGSGSGS*
ATGTTTTTGCTGCAGTTTTTTTATGATGGTAGGTTTCATGCGGTGTTGTGCGGCAGCGGCAGCGGCAGCTAG	MFLLQFFYDGRFHAVLCGSGSGS*
ATGTTTGTTTGTGGTCATTTTTCGGCTGGTTGTTATCGGTTGCATCGCTGCGGCAGCGGCAGCGGCAGCTAG	MFVCGHFSAGCYRLHRCGSGSGS*
ATGTTTGTGACTGATCGGCGTTGGCCTCCGAGGTGGTGGCCGCGTACGTGCGGCAGCGGCAGCGGCAGCTAG	MFVTDRRWPPRWWPRTCGSGSGS*
ATGTTTGTGACTTTTTATTATTATGATGGGTCGCTGCATTGGTGTTTGTGCGGCAGCGGCAGCGGCAGCTAG	MFVTFYYYDGSLHWCLCGSGSGS*
ATGTTGTTGAATCGTGGGTGGTTTGCGGGTAGTCCTAGTTTTCAGTGGTGCGGCAGCGGCAGCGGCAGCTAG	MLLNRGWFAGSPSFQWCGSGSGS*
ATGGTGACGTTTTGGTTTAATGCGCATCAGAAGCTGCTTTATACGCTTTGCGGCAGCGGCAGCGGCAGCTAG	MVTFWFNAHQKLLYTLCGSGSGS*
ATGGTGAGGAATGTTCCGGATACTTTGAGGTTTATCAGGTTGCTTTGTTGCGGCAGCGGCAGCGGCAGCTAG	MVRNVPDTLRFIRLLCCGSGSGS*
ATGAGTTATTTTATTTGGGCGAATCTTCAGACTGAGCCTTATTTTGTTTGCGGCAGCGGCAGCGGCAGCTAG	MSYFIWANLQTEPYFVCGSGSGS*
ATGTTTTATTATGGTTATTGGCGTGATTCTGTTTATCATGCTCATTATTGCGGCAGCGGCAGCGGCAGCTAG	MFYYGYWRDSVYHAHYCGSGSGS*
ATGAGGTCTATTTATATTTATTTTCTGTGTTTGCAGCATCGTCATTCTTGCGGCAGCGGCAGCGGCAGCTAG	MRSIYIYFLCLQHRHSCGSGSGS*
ATGTTTCTTTTTTATGTTTGGACTGATCATAAGAATACTCTTGAGTTTTGCGGCAGCGGCAGCGGCAGCTAG	MFLFYVWTDHKNTLEFCGSGSGS*
ATGTTTGTTGTGAATGTGTGGCGGGGGAATCGTGTTGTGCTTATTTGTTGCGGCAGCGGCAGCGGCAGCTAG	MFVVNVWRGNRVVLICCGSGSGS*
ATGAGGGTTTTTAATATTAGTTGGGATGGTGTGTATCGTTCTTGGTGGTGCGGCAGCGGCAGCGGCAGCTAG	MRVFNISWDGVYRSWWCGSGSGS*
ATGCTTAGGGTTGGTCAGTGGCCGCTTCTTTTTCCGATTTGGAGGAACTGCGGCAGCGGCAGCGGCAGCTAG	MLRVGQWPLLFPIWRNCGSGSGS*
ATGCATGTTTGGAAGCTTACTCCTTGGCCTTCGTTGACGTTGTATCATTGCGGCAGCGGCAGCGGCAGCTAG	MHVWKLTPWPSLTLYHCGSGSGS*
ATGTTTTTGTGTCATACTTGGTATAATGGGAGGGTGACTCTTATTTGGTGCGGCAGCGGCAGCGGCAGCTAG	MFLCHTWYNGRVTLIWCGSGSGS*
ATGCTGTATTATACGCTTAATCCTCGTTCGATTGTTGCTTGGCGGTGGTGCGGCAGCGGCAGCGGCAGCTAG	MLYYTLNPRSIVAWRWCGSGSGS*
ATGTTTTATTTTTGGACTTTTGTTGAGGGGCAGTATGCGGGGTGGATCTGCGGCAGCGGCAGCGGCAGCTAG	MFYFWTFVEGQYAGWICGSGSGS*
ATGATTAGTTTGAGTTGGGATGAGACGCTGGTGTATTTTTTGCGTGTTTGCGGCGGCGGCAGCGGCAGCTAG	MISLSWDETLVYFLRVCGGGSGS*
ATGGTGAATATTCGTTGGTGTCAGGAGCATTTGTTTCTTACGTGGCTTTGCGGCAGCGGCAGCGGCAGCTAG	MVNIRWCQEHLFLTWLCGSGSGS*
ATGGTTAGGTTGTATTGGTTTACTACTAATCTTCGGACTACGTGGATTTGCGGCAGCGGCAGCGGCAGCTAG	MVRLYWFTTNLRTTWICGSGSGS*
ATGTTTAGGGTTGTTGATCGGTGGCCGGTTGTGTGGGCTGCTATTCCTTGCGGCAGCGGCAGCGGCAGCTAG	MFRVVDRWPVVWAAIPCGSGSGS*
ATGTTTTTTGCTTTTTGGCGTTTTGGTCTTATTCAGGTTTTTTGGGCCTGCGGCAGCGGCAGCGGCAGCTAG	MFFAFWRFGLIQVFWACGSGSGS*
ATGGTGATTAAGTTTTATTGTTTTCGTTGGTGTGCTGTGCGTTGGATTTGCGGCAGCGGCAGCGGCAGCTAG	MVIKFYCFRWCAVRWICGSGSGS*
ATGCTGGTGAATGGTTTTGATAGGCATGGTCGGTTTTATATTGTTTATTGCGGCAGCGGCAGCGGCAGCTAG	MLVNGFDRHGRFYIVYCGSGSGS*
ATGGTTAAGTTTCGGTGGGAGAAGAATAGGCTTATTGTTCAGTGGAGGTGCGGCAGCGGCAGCGGCAGCTAG	MVKFRWEKNRLIVQWRCGSGSGS*
ATGAATCCTATTCTGATTTATATTTTTGGTTGGCGTCGTTTGGATTGGTGCGGCAGCGGCAGCGGCAGCTAG	MNPILIYIFGWRRLDWCGSGSGS*
ATGGTTATTGCGCGTTGGAGTCAGAAGAATATTTATTCGTATTATTTCTGCGGCAGCGGCAGCGGCAGCTAG	MVIARWSQKNIYSYYFCGSGSGS*
ATGTTTGTGTTCTGGTTTTTTAAGAATCATATTTTGAAGAGTATTTACTGCGGCAGCGGCAGCGGCAGCTAG	MFVFWFFKNHILKSIYCGSGSGS*
ATGTATCCGGCTAAGTGGGAGTTTGGGACGTTGAAGCAAACTTGGTGCGGCAGCGGCAGCGGCAGCTAG	MYPAKWEFGTLKQTWCGSGSGS*
ATGTTTTTTGTGGTGAATCGGTGGAATGTGCGGTGGGATTGGTTGAAGTGCGGCAGCGGCAGCGGCAGCTAG	MFFVVNRWNVRWDWLKCGSGSGS*
ATGGTTTTTATTTATTGGCGTACTACGTATAAGTGTTATGTGAAGCCTTGCGGCAGCGGCAGCGGCAGCTAG	MVFIYWRTTYKCYVKPCGSGSGS*
ATGGTTTATTTTACTGATCCGTGTTATGCTCTTAGGACTGTTTATTTTTGCGGCAGCGGCAGCGGCAGCTAG	MVYFTDPCYALRTVYFCGSGSGS*
ATGGTTGTGCTTATTTGGACGGCTTTTACTTTGCATCATGCCTGGGGTTGCGGCAGCGGCAGCGGCAGCTAG	MVVLIWTAFTLHHAWGCGSGSGS*
ATGACGCATAAGTATGGTTATATTACGTTGTGGCTGGTGTGGCATTGGTGCGGCAGCGGCAGCGGCAGCTAG	MTHKYGYITLWLVWHWCGSGSGS*
ATGTTTAATAATCTGTATAGGACTAATCTTTCGTTGGAGCTGTATGCCTGCGGCAGCGGCAGCGGCAGCTAG	MFNNLYRTNLSLELYACGSGSGS*
ATGTTTATTACTTATTTTTGGGATAATCAGAGGGTTCGTTTGCTGTATTGCGGCAGCGGCAGCGGCAGCTAG	MFITYFWDNQRVRLLYCGSGSGS*
ATGCGTTTTCATTAGATTCCTGTGACTTTTCCTGGGTTTCCGAGGCTTTGCGGCAGCGGCAGCGGCAGCTAG	MRFH*IPVTFPGFPRLCGSGSGS*
ATGTTTTGGATTTTGTGGACGGATAGGTATTCTAGTGGTTTTGCTGGGTGCGGCAGCGGCAGCGGCAGCTAG	MFWILWTDRYSSGFAGCGSGSGS*
ATGGGTCGTTTGAATTGGATTCTGATTTCTTGGCGGGCTTGGAGGGTCTGCGGCAGCGGCAGCGGCAGCTAG	MGRLNWILISWRAWRVCGSGSGS*
ATGTTTGTTAGTTTGTTTCGTTTTAATGGGACTATTAAGTGGCAGTGGTGCGGCAGCGGCAGCGGCAGCTAG	MFVSLFRFNGTIKWQWCGSGSGS*
ATGAGGCAGTGGTTTTATCTTGGGAAGTATTATTGTACGTGGAGTTGTTGCGGCAGCGGCAGCGGCAGCTAG	MRQWFYLGKYYCTWSCCGSGSGS*
ATGGTTTTGTTTAGGTGGGATCATGGGACGCTTGCGACTCATTGGGTTTGCGGCAGCGGCAGCGGCAGCTAG	MVLFRWDHGTLATHWVCGSGSGS*
ATGAGGCAGTGGTTTTATCTTGGGAAGTATTATTGTACGTGGAGTTGCTGCGGCAGCGGCAGCGGCAGCTAG	MRQWFYLGKYYCTWSCCGSGSGS*
ATGATTCGGCATCTTGAGTCGGCTGTTTTTGTTTGGGAGTTTTATCTTTGCGGCAGCGGCAGCGGCAGCTAG	MIRHLESAVFVWEFYLCGSGSGS*
ATGAGTTATTTTATTTGGGCGAATTTTCAGACTGAGCCTTATTTTGTTTGCGGCAGCGGCAGCGGCAGCTAG	MSYFIWANFQTEPYFVCGSGSGS*
ATGCAGGAGTATCTGTGTAATAGGCCTCGTTATAGGGTGACTAGGAACTGCGGCAGCGGCAGCGGCAGCTAG	MQEYLCNRPRYRVTRNCGSGSGS*
ATGTTTAGGTGGTTTCATGGGTTTGTTTGTAATTGGTCCAAGGAGAATTGCGGCAGCGGCAGCGGCAGCTAG	MFRWFHGFVCNWSKENCGSGSGS*
ATGTTTGTTTATGATGGTTGGCGGTTTAATGGGCCTGCTTGGCGTGCTTGCGGCAGCGGCAGCGGCAGCTAG	MFVYDGWRFNGPAWRACGSGSGS*
ATGGTGTATAATGTTTATTCGAGTCGTCAGTCGTTGTATCTTTACTGGTGCGGCAGCGGCAGCGGCAGCTAG	MVYNVYSSRQSLYLYWCGSGSGS*
ATGATTTTGAAGTTTGATTGGAATTATGGGAAGCTGTCGCCTTATTGGTGCGGCAGCGGCAGCGGCAGCTAG	MILKFDWNYGKLSPYWCGSGSGS*
ATGGTGGTTATTACTTATAATCGGAATACTGTGATTCGTACTGTTCGCTGCGGCAGCGGCAGCGGCAGCTAG	MVVITYNRNTVIRTVRCGSGSGS*
ATGTTGGTGATTTTGAGTCTTCCTAGGCCTTGGCCTTTGGTGTATCGTTGCGGCAGCGGCAGCGGCAGCTAG	MLVILSLPRPWPLVYRCGSGSGS*
ATGGTTCGTTTTGATCGTTGGCCGGATTTGCGTCCTGTTTGGACGTATTGCGGCAGCGGCAGCGGCAGCTAG	MVRFDRWPDLRPVWTYCGSGSGS*
ATGATTCGTTTGGCTTGGAATAATGGGACTTTGTTGTCTGAGTGGTGCTGCGGCAGCGGCAGCGGCAGCTAG	MIRLAWNNGTLLSEWCCGSGSGS*
ATGACTGTTTATAAGGGGATTAATTTGCCGATTTTGACTTGGATTTGGTGCGGCAGCGGCAGCGGCAGCTAG	MTVYKGINLPILTWIWCGSGSGS*
ATGTTTGTTAGGTTTTTTTGGATTAATGGTAGGTTGTCTACTGATGTTTGCGGCAGCGGCAGCGGCAGCTAG	MFVRFFWINGRLSTDVCGSGSGS*
ATGACTTATTATGTACTTCTGCAGAGGTGGCCTCCTGTTTGGGCGCCTTGCGGCAGCGGCAGCGGCAGCTAG	MTYYVLLQRWPPVWAPCGSGSGS*
ATGGTTAATTTTGTGTGGGAGGGTGCTACTCTTCGGATGAAGTGGAATTGCGGCAGCGGCAGCGGCAGCTAG	MVNFVWEGATLRMKWNCGSGSGS*
ATGTTTAAGTTTCTGTGGTATTGGCTGAATGGGCGGTTGTATGTGGCTTGCGGCAGCGGCAGCGGCAGCTAG	MFKFLWYWLNGRLYVACGSGSGS*
ATGGTTTGGGCTAGTCGTTTGAGGATTGGTGTTGTTGCGTGGCATTGGTGCGGCAGCGGCAGCGGCAGCTAG	MVWASRLRIGVVAWHWCGSGSGS*
ATGTTTTTGGTTTGGTTGTGGCGTGATTGGTGGGCTTATTATAAGGTGTGCGGCAGCGGCAGCGGCAGCTAG	MFLVWLWRDWWAYYKVCGSGSGS*
ATGTTTCGTTTTGTGTGGAGGAATAATACTCTGACGACGAATTTTGCGTGCGGCAGCGGCAGCGGCAGCTAG	MFRFVWRNNTLTTNFACGSGSGS*
ATGGTTACTTGGTATTATGAGCATGATTCTTATCTTAATTATCGTCATTGCGGCAGCGGCAGCGGCAGCTAG	MVTWYYEHDSYLNYRHCGSGSGS*
ATGTTTGTGATTCAGTATCCGTATCAGCTTAGGTGGCTTGGGCCGCCGTGCGGCAGCGGCAGCGGCAGCTAG	MFVIQYPYQLRWLGPPCGSGSGS*
ATGTTGGTGAATGGTTTTGATAGGCATGGTCGGTTTTATATTGTTTATTGCGGCAGCGGCAGCGGCAGCTAG	MLVNGFDRHGRFYIVYCGSGSGS*
ATGATTCTGATTGCGTCTGATTTTACGGTGCTTTGGAAGATTGGGATTTGCGGCAGCGGCAGCGGCAGCTAG	MILIASDFTVLWKIGICGSGSGS*
ATGGTTAGGTCGGTAAAGGGGTTTCCGCCTAAGTTCGTGTTTTCTAGTTGCGGCAGCGGCAGCGGCAGCTAG	MVRSVKGFPPKFVFSSCGSGSGS*
ATGTGTCGGATTACTTGGTATCGGGATTATACGGCGGAGTGGAATAGCTGCGGCAGCGGCAGCGGCAGCTAG	MCRITWYRDYTAEWNSCGSGSGS*
ATGTCGAGGATGTATTGTAGTGCGTTTTCTTAGCCGCGTTTTTGTTCTTGCGGCAGCGGCAGCGGCAGCTAG	MSRMYCSAFS*PRFCSCGSGSGS*
ATGATGATTTATTCGTATTTTCATTTGGGTCGTTTTTATATTGATTACTGCGGCAGCGGCAGCTAG	MMIYSYFHLGRFYIDYCGSGS*
ATGATTGGGATTGTTTGGAATGGTACTTGTAAGGAGACCTGTTATTATTGCGGCAGCGGCAGCGGCAGCTAG	MIGIVWNGTCKETCYYCGSGSGS*
ATGATTCGGTTGGCTTGGAATACTGGGACTTTGTTGTCTGAGTGGTGTTGCGGCAGCGGCAGCGGCAGCTAG	MIRLAWNTGTLLSEWCCGSGSGS*
ATGCCGGTGAATGGTTTTGATAGGCATGGTCGGTTTTATATTGTTTGCTGCGGCAGCGGCAGCGGCAGCTAG	MPVNGFDRHGRFYIVCCGSGSGS*
ATGTTTGTGGTGAGTTATTTTATTGCTGGTCGGTTTTATGCTCGTTATTGCGGCAGCGGCAGCGGCAGCTAG	MFVVSYFIAGRFYARYCGSGSGS*
ATGAGAACTTATCGTCGGTATTATTGGCTATTTGTGGTTCTTCCGACTTGCGGCAGCGGCAGCGGCAGCTAG	MRTYRRYYWLFVVLPTCGSGSGS*
ATGGTGACGTTTCGGTGGGCTGGTTCTGGTACTCTTCTGCCTAGTTGGTGCGGCAGCGGCAGCGGCAGCTAG	MVTFRWAGSGTLLPSWCGSGSGS*
ATGCTTATTTATCTTGCGCGGACTTGGCCGCCTAAGTGGATTTTTTACTGCGGCAGCGGCAGCGGCAGCTAG	MLIYLARTWPPKWIFYCGSGSGS*
ATGGTTGCGTTGTCTGGGCTTTTTCCTTCTCAGGGGTTTTTTTTTATTTGCGGCAGCGGCAGCGGCAGCTAG	MVALSGLFPSQGFFFICGSGSGS*
ATGCTTATTTATCTTGCGCGGACTTGGCCGCCTAAGTGGATTTTTTATTGCGGCAGCGGCAGCGGCAACTAG	MLIYLARTWPPKWIFYCGSGSGN*
ATGATTCGTTTGGCTTGGAATAATGGGACTATGTTGTCTGAGTGGTTTTGCGGCAGCGACAGCGGCAGCTAG	MIRLAWNNGTMLSEWFCGSDSGS*
ATGTGTACGCATGTTGTGTATGTTGGTAATTTTCAGTGAGAGTTTATTTGCGGCAGCGGCAGCGGCAGCTAG	MCTHVVYVGNFQ+EFICGSGSGS*
ATGTTTGTGGTTTGGAAGTTTAAGCGGGGGGTTTGTTATGCGGTTGTGTGCGGCAGCGGCAGCGGCAGCTAG	MFVVWKFKRGVCYAVVCGSGSGS*
ATGTTGATTTTGCCTAGTTTTACTATGACTGCGACGATTCTTTTTCCGTGCGGCAGCGGCAGCGGCAGCTAG	MLILPSFTMTATILFPCGSGSGS*
ATGTTTCGATTTGTGTGGAGGAATAATACTCTGACGACGAATTTTGCGTGCGGCAGCGGCAGCGGCAGCTAG	MFRFVWRNNTLTTNFACGSGSGS*
ATGTCTTGGCTGTCTTTTATTAAGAATAATTGGGTTTTTACGCGTAACTGCGGCAGCGGCAGCGGCAGCTAG	MSWLSFIKNNWVFTRNCGSGSGS*
ATGATTCATCTTACGATGGATGTTCATTATCGTTTGTGGTGGTTTAATTGCGGCAGCGGCAGCGGCAGCTAG	MIHLTMDVHYRLWWFNCGSGSGS*
ATGTGTACGCATGTTGTGTTTGGTGGTAATTTTCAGTTAGAGTGTATTTGCGGCAGCGGCAGCGGCAGCTAG	MCTHVVFGGNFQLECICGSGSGS*
ATGATTCGTTTGGCTTGGAATAATGGGACTTAGTTGTCTGAGTGGTGCTGCGGCAGCGGCAGCGGCAGCTAG	MIRLAWNNGT*LSEWCCGSGSGS*
ATGTTTGTTTGTGGTCATTTTTCGGCTGGTTGTTATCGGTTGTATCGCTGCGGCAGCGGCAGCGGCAGCTAG	MFVCGHFSAGCYRLYRCGSGSGS*
ATGTTTTTGTGTCATACTTGGTATAATGGGAGGGTGACTCTTTTTTTGTGCGGCAGCGGCGGCGGCAGCTAG	MFLCHTWYNGRVTLFLCGSGGGS*
ATGGTTAAGCGTTCTGGGTCTTCGTTTGCGACGCTGCATTGGGTTTTTTGTGGCAGCGGCAGCGGCAGCTAG	MVKRSGSSFATLHWVFCGSGSGS*
ATGATTCGTTTTATTTGGCAGATGGGTACGTCGTTTACGTATGATCCCTGCGGCAGCGGCAGCGGCAGCTAG	MIRFIWQMGTSFTYDPCGSGSGS*
ATGGTTTATGCGAAGCCGTTTGATAATTGGTATATTCGGAGTGGTGGCTGCGGCAGCGGCAGCGGCAGCTAG	MVYAKPFDNWYIRSGGCGSGSGS*
ATGTTTGTGCGGAGTTTTTGGATTGATGAGACTTATGTGATTTGTTATTGCGGCAGCGGCAGCTAG	MFVRSFWIDETYVICYCGSGS*
ATGTTTGTGAAGGGTTTTTGGACTGCTCGTGGGTATATTCTTGAGTACTGCGGCAGCGGCAGCGGCAGCTAG	MFVKGFWTARGYILEYCGSGSGS*
ATGTTTTTGTCGTTTAAGTGGCGTCGTGGGTATTTTGTGCTGTTTTATTGCGGCAGCGGCAGCGGCAGCTAG	MFLSFKWRRGYFVLFYCGSGSGS*
ATGGTTCGGATTGTTTGGCTGAAGACTTCTCTTGTGTATCATTGGAATTGCGGCAGCGGCAGCGGCAGCTAG	MVRIVWLKTSLVYHWNCGSGSGS*
ATGTTTATTTGTTGGTATTTTTTGAGGAATCGTGTGCTTTCGAGTCCTTGCGGCAGCGGCAGCGGCAGCTAG	MFICWYFLRNRVLSSPCGSGSGS*
ATGTGGTTTTGGAATGATTTTTGGTCGAAGCCGTATTGGAGTGATGGTTGCGGCAGCGGCAGCGGCAGCTAG	MWFWNDFWSKPYWSDGCGSGSGS*
ATGATTGTGCGTAATCGGAGGTATGTTTTTCCTCCGTTGTGGTCGTGGTGCGGCAGCGGCAGCGGCAGCTAG	MIVRNRRYVFPPLWSWCGSGSGS*
ATGACTTATTATGTGCTTCTGCAGAGGTGGCCTCCTGTTTGGGCGCCTTGCGGCAGCGGCAGCGGCAGCTAG	MTYYVLLQRWPPVWAPCGSGSGS*
ATGTTTGAGATTACTTATTTTTATAAGGCGATTTTTCATCTTTGTCAGTGCGGCAGCGGCAGCGGCAGCTAG	MFEITYFYKAIFHLCQCGSGSGS*
ATGTTTACTTTCACTTGGAATGGGGATACGTTGACGACGAGGTATGATTGCGGCAGCGGCAGCGGCAGCTAG	MFTFTWNGDTLTTRYDCGSGSGS*
ATGGTTAATTTTACGTGGAATAATACGAATATTCGGGCTGATTGGACGTGCGGCAGCGGCAGCGGCAGCTAG	MVNFTWNNTNIRADWTCGSGSGS*
ATGTCGACTTATTATATTTGGACGAGTTGGTATGAGCAGCCTTATTTTTGCGGCAGCGGCAGCGGCAGCTAG	MSTYYIWTSWYEQPYFCGSGSGS*
ATGTTTGTTTTTTGGTATTGGAATAGTGGTACGTTGTTGGTTGGTAGCTGCGGCAGCGGCAGCGGCAGCTAG	MFVFWYWNSGTLLVGSCGSGSGS*
ATGGTTAAGATTGTGTGGTTTGAGGGTACTCTGAATACGACGTGGTTTTGCGGCAGCGGCAGCGGCAGCTAG	MVKIVWFEGTLNTTWFCGSGSGS*
ATGTGTCATGCTAGTCGGCAGATTTATGATTGTTATAGTGTTTATGTTTGCGGCAGCGGCAGCGGCAGCTAG	MCHASRQIYDCYSVYVCGSGSGS*
ATGATTAGGATTAATTGGAATGGTACTTATAAGGCGACTTGGTTTCGTTGCGGCAGCGGCAGCGGCAGCTAG	MIRINWNGTYKATWFRCGSGSGS*
ATGACTTTTTATGAGCTTCTGCAGAAGTGGCGTCATGTTTCGGCGCATTGCGGCAGCGGCAGCGGCAGCTAG	MTFYELLQKWRHVSAHCGSGSGS*
ATGATTACTCTGTTTTGGACTGATACTTTGCATAGTAAGTGGACGATTTGCGGCAGCGGCAGCGGCAGCTAG	MITLFWTDTLHSKWTICGSGSGS*
ATGTTGAAGTGGATTAGGAATCGTCCGTTGTTTTCTTATACTGTGAATTGCGGCAGCGGCAGCGGCAGCTAG	MLKWIRNRPLFSYTVNCGSGSGS*
ATGTTTGTGTGTTGGTATTGGTATCGGGGGGCTATTCATTATAGCTGTTGCGGCAGCGGCAGCGGCAGCTAG	MFVCWYWYRGAIHYSCCGSGSGS*
ATGACGAGGTTTTATTGTAGTGCGTGGCCGCTGTCGTGTTATTTTTCTTGCGGCAGCGGCAGCGGCAGCTAG	MTRFYCSAWPLSCYFSCGSGSGS*
ATGCTGATTTTGGTGGGTTATGATCTTAGGAAGAAGATTTGGAATTTCTGCGGCAGCGGCAGCGGCAGCTAG	MLILVGYDLRKKIWNFCGSGSGS*
ATGTGGGTTGTGAATTATAGTATTCTTGCGAGGAATTTTCGGGTGTGCTGCGGCAGCGGCAGCGGCAGCTAG	MWVVNYSILARNFRVCCGSGSGS*
ATGACTTATTATGTGCTTCTGCAGAGGTGGCCTCCTGTTTGGGCGCCTTGCGGCAGCGGCAGCGGCAGCTAG	MTYYVLLQRWPPVWAPCGSGSGS*
ATGTTTGTGACTGATCGGCGTTGGCCTCCGAGGTGGTGGCCGCGTACGTGCGGCAGCGGCAGCGGCCGCTAG	MFVTDRRWPPRWWPRTCGSGSGR*
ATGTTTAAGCTGGTTTGGAGTGGTGGGTATTTGCGGTGTTTTCATCATTGCGGCAGCGGCAGCGGCAGCTAG	MFKLVWSGGYLRCFHHCGSGSGS*
ATGTTTGTTTGTGGTCATTTTTCGGCTGGTTGTTATCGGTTGTATCGTTGCGGCAGCGGCAGCGGCAGCTAG	MFVCGHFSAGCYRLYRCGSGSGS*
ATGATTATGTTTTATCGGATTACGCGTTATGCTTTTACTTGGAATGATTGCGGCAGCGGCAGCGGCAGCTAG	MIMFYRITRYAFTWNDCGSGSGS*
ATGTTGTTTAATGTTGGTTGGCGGCATCGCGGGCCGCTGTTTGGTTGGTGCGGCAGCGGCAGCGGCAGCTAG	MLFNVGWRHRGPLFGWCGSGSGS*
ATGGCTCTTATTTGGTTTACTTATGTTGGTAATTTTAGGGGGAATGCGTGCGGCAGCGGCAGCGGCAGCTAG	MALIWFTYVGNFRGNACGSGSGS*
ATGAGGCAGTGGTTTTATCTTGGGAAGTATTATTGTACGTGGAGTTGTTGCGGCAGCGGCAGCGGCAGCTAG	MRQWFYLGKYYCTWSCCGSGSGS*
ATGCCTTCGTTTCGGGCTTTTGTTGGGAATCGTCTGCATTTGATTTGTTGCGGCAGCGGCAGCGGCAGCTAG	MPSFRAFVGNRLHLICCGSGSGS*
ATGATTGTTTCTTATTTTACGAATTTTGGTTGTTTTGTGATTAGGCGTTGCGGCAGCGGCAGCGGCAGCTAG	MIVSYFTNFGCFVIRRCGSGSGS*
ATGACTTATTATGTGCTTCTGCAGAGGTGTCCTCCTGTTTGGGCGCCTTGCGGCAGCGGCAGCGGCAGCTAG	MTYYVLLQRCPPVWAPCGSGSGS*
ATGGTTGTTGCGCTTGTTTGGAAGAATGGGTGTATTAAGGTGGCTTGGCGCGGCAGCGGCAGCGGCAGCTAG	MVVALVWKNGCIKVAWRGSGSGS*
ATGTTTTGGATTCTGTGGACGGATAGGTATTCTAGTGGTTTTACTAGGTGCGGCAGCGGCAGCGGCAGCTAG	MFWILWTDRYSSGFTRCGSGSGS*
ATGTTTCTTTTTGCTTCGTGGTCGTCTACTCGGCCGTCTCTGTTTAGCTGCGGCAGCGGCAGCGGCAGCTAG	MFLFASWSSTRPSLFSCGSGSGS*
ATGTTTAAGTTTCTGTGGTATTGGCTGGATGGGCGGTTGTATGTGGTTTGCGGCAGCGGCAGCGGCAGCTAG	MFKFLWYWLDGRLYVVCGSGSGS*
ATGGTGAAGCAGATTTTTCCGAAGATTATTTGGTGGGATGATAGTAAGTGCGGCAGCGGCAGCGGCAGCTAG	MVKQIFPKIIWWDDSKCGSGSGS*
ATGTTTCGGTTTCATTGGCTTGATGGGACTCTGTTGTCTAGTTTTTCCTGCGGCAGCGGCAGCGGCAGCTAG	MFRFHWLDGTLLSSFSCGSGSGS*
ATGATTAGGATTATTTGGAATGGTACTTATAAGGCGACTTGGTTTCGCTGCGGCAGCGGCAGCGGCAGCTAG	MIRIIWNGTYKATWFRCGSGSGS*
ATGAGGCAGTGGTTTTATCTCGGGAAGTATAATTGTACGTGGAGTTGTTGCGGCAGCGGCAGCGGCAGCTAG	MRQWFYLGKYNCTWSCCGSGSGS*
ATGTTTATTTTGCAGACGTGGAATGATGGTTGGTATAGTATTAAGTATTGCGGCAGCGGCAGCGGCAGCTAG	MFILQTWNDGWYSIKYCGSGSGS*
ATGGTTAAGTATAAGGATCGTTTTATTTGGGAGTTTTTTGTGCGTCCGTGCGGCAGCGGCAGCGGCAGCTAG	MVKYKDRFIWEFFVRPCGSGSGS*
ATGTTGAGGAATTCTTATAGTAATGATGGTTCTCTTAATCTTCGTTTTTGCGGCAGCGGCAGCGGCAGCTAG	MLRNSYSNDGSLNLRFCGSGSGS*
ATGATTCGTCTGTTTTGGATTAATGGTAATTTGGTGTCTGAGTGGAACTGCGGCAGCGGCAGCGGCAGCTAG	MIRLFWINGNLVSEWNCGSGSGS*
ATGCTGGTGAATGGTTTTGATAGGCATGGTCGGTTTTATATTGTTTATTGCGGCAGCGGCAGCGGCAGCTAG	MLVNGFDRHGRFYIVYCGSGSGS*
ATGTTTGTGGTGAGTTATTTTATTGCTGGTCGGTTTTATGCTCGTTATTGCGGCAGCGGCAGCGGCAGCTAG	MFVVSYFIAGRFYARYCGSGSGS*
ATGTTGATTTGGCCTAGTTTTAATCAGAATGCGAAGATTATTTTTCCGTGCGGCAGCGGCAGCGGCAGCTAG	MLIWPSFNQNAKIIFPCGSGSGS*
ATGTGAGGTTTTATTGGAATAATGGGTCGGTTGTGGCTGCGTGGACCTGCGGCAGCGGCAGCGGCAGCTAG	M+GFIGIMGRLWLRGPAAAAAAA
ATGTTGATTTGGCCTAGTTTTAATCAGAATGCGAAGATTATTTTTCCGTGCGGCAGCGGCAGCGGCAGCTAG	MLIWPSFNQNAKIIFPCGSGSGS*
ATGCTTCAGATTGTTAATTATTGGCCTATTCTTTGGCTTATTCGTCATTGCGGCAGCGGCAGCGGCAGCTAG	MLQIVNYWPILWLIRHCGSGSGS*
ATGGTTTTTATTTATTGGCGTACTACGTATAAGTGTTATGTGAAGCCTTGCGGCAGCGGCAGCGGCAGCTAG	MVFIYWRTTYKCYVKPCGSGSGS*
ATGTTTTTGGCTTATAGGTTTGATGCTGCGGGTTTTTGGTTGTGGATTTGCGGCAGCGGCAGCGGCAGCTAG	MFLAYRFDAAGFWLWICGSGSGS*
ATGTTTTGGCCTCGTCAGTCTTGGCCGCCGAGGTGGGCTGCTTGGAATTGCGGCAGCGGCAGCGGCAGCTAG	MFWPRQSWPPRWAAWNCGSGSGS*
ATGGTGTTTTTTTCTCGTAATTATATTCGTGATCGGACTGTTTATTGGTGCGGCAGCGGCAGCGGCAGCTAG	MVFFSRNYIRDRTVYWCGSGSGS*
ATGTTTGTGCTGTGGAGGATTCGTAATGATATTTATTATAGTGTGATTTGCGGCAGCGGCAGCGGCAGCTAG	MFVLWRIRNDIYYSVICGSGSGS*
ATGGGTAAGTTTTTTTGGAAGGAGTCGAAGATTTTTTGGAGGTGGACGTGCGGCAGCGGCAGCGGCAGCTAG	MGKFFWKESKIFWRWTCGSGSGS*
ATGTTTTTTTGTAGGAATCTGTGGGATATTAGTCGGTATACTTTGTTGTGCGGCAGCGGCAGCGGCAGCTAG	MFFCRNLWDISRYTLLCGSGSGS*
ATGTTTGTGGTGAGTTATTTTATTGCTGGTCGGTTTTATGCTCGTTATTGCGGCAGCGGCAGCGGCAGCTAG	MFVVSYFIAGRFYARYCGSGSGS*
ATGAAGTGTTGTATTTATTGGTTTACTTGGAGTGAGTGTGGTTGGCGCTGCGGCAGCGGCAGCGGCAGCTAG	MKCCIYWFTWSECGWRCGSGSGS*
ATGTTGAAGATTTATTGGTCTAAGATTCATGGTTTGGTGAGTGAGTGGTGCGGCAGCGGCAGCGGCAGCTAG	MLKIYWSKIHGLVSEWCGSGSGS*
ATGCTTTATAATCATGGTTTTTCTATTTGGTGGATTGAGAGTTCTTAGTGCGGCAGCGGCAGCGGCAGCTAG	MLYNHGFSIWWIESS*CGSGSGS*
ATGCTTGTTTGTGGTCATTTTTCGGCTGGTCGTTATCGGTTGTATCGTTGCGGCAGCGGCAGCGGCAGCTAG	MLVCGHFSAGRYRLYRCGSGSGS*
ATGTTTGTGTTTTTTTGGTGGAGGGGTGGTCTGTTGAAGTCTAGTTTGTGCGGCAGCGGCAGCGGCAGCTAG	MFVFFWWRGGLLKSSLCGSGSGS*
ATGTTTCGGATTCATTGGCTTGTTGGGACTCTGTTGTCTAGTTTTTCTTGCGGCAGCGGCAGCGGCAGCTAG	MFRIHWLVGTLLSSFSCGSGSGS*
ATGTCTTATGTTTATAGGTTGGAGCATGGTTTGGGGTATGTTTATCCTTGCGGCAGCGGCAGCGGCAGCTAG	MSYVYRLEHGLGYVYPCGSGSGS*
ATGAGGCAGCGGTATTATCTTTGGAAGTATTATCGTACGAGGAGGGGCTGCGGCAGCGGCAGCGGCCGCTAG	MRQRYYLWKYYRTRRGCGSGSGR*
ATGTTTCGGTTTCATTGTCATGATGGGACTCTGTTGTCTAGTTTTTCCTGCGGCAGCGGCAGCGGCAGCTAG	MFRFHCHDGTLLSSFSCGSGSGS*
ATGGTTCGTTTTTCTTGGGTTTCGTCGACTCTTAAGACGGATTGGCGCTGCGGCAGCGGCAGCGGCAGCTAG	MVRFSWVSSTLKTDWRCGSGSGS*
ATGAATATTCTTGATCTTACGACTCGTTGGCGTTCTGACTTTCGGGTTTGCGGCAGCGGCAGCGGCAGCTAG	MNILDLTTRWRSDFRVCGSGSGS*
ATGAGGCAGTGGTTTTATCTTGGGAAGTATTATTGTACGTGGAGTTGTTGCGGCAGCGGCAGCGGCAGCTAG	MRQWFYLGKYYCTWSCCGSGSGS*
ATGGGTTTTGGGTCTTGGCAGTGGGGAGAGACTAGGGTGGTTTCGGCCTGCGGCAGCGGCTGCGGCAGCTAG	MGFGSWQWGETRVVSACGSGCGS*
ATGCTTATTTATCTTGCGCGGACTTGGCCGCCTAAGTGGATTTTTTACTGCGGCAGCGGCAGCGGCAGCTAG	MLIYLARTWPPKWIFYCGSGSGS*
ATGTATTCGGCTAAGTGGGAGTTTGGGACGTTGAAGCAGACTTGGTGTTGCGGCAGCGGCAGCGGCAGCTAG	MYSAKWEFGTLKQTWCCGSGSGS*
ATGTGGCAGTGGTTTTATCTTGGGAAGTATTATTGTACGTGGAGTTGTTGCGGCAGCGGCAGCGGCAGCTAG	MWQWFYLGKYYCTWSCCGSGSGS*
ATGAGGGATTTTAATATTAGTTGGGATGGTGAGTATCGTTCTAGGTGGTGCGGCAGCGGCAGCAGCAGCTAG	MRDFNISWDGEYRSRWCGSGSSS*
ATGTTTCTGTGTTCGTGTTGGATTGGTAATTATTATGTTTTGACGTATTGCGGCAGCGGCAGCGGCAGCTAG	MFLCSCWIGNYYVLTYCGSGSGS*
ATGTTTGTTATTTTTTATTTTCAGGATCGTGAGCTGAAGTGGGTGTCTTGCGGCAGCGGCAGCGGCAGCTAG	MFVIFYFQDRELKWVSCGSGSGS*
ATGAGGCAGTGGTTTTATCTTGGGAAGTATTATTGTACGTGGAGTTGTTGCGGCAGCGGCAGCGGCAGCTAG	MRQWFYLGKYYCTWSCCGSGSGS*
ATGTTTTTGTGTACGAAGTGGAATTATGGTCGTTGGTATCTGTTTTATTGCGGCAGCGGCAGCGGCAGCTAG	MFLCTKWNYGRWYLFYCGSGSGS*
ATGGCGCAGAAGCCGTTGTATTCTTGTCAGCCTTGGGTGCCTCATGCCTGCGGCAGCGGCAGCGGCAGCTAG	MAQKPLYSCQPWVPHACGSGSGS*
ATGTTTTTGTTTCTGTGGTCGCGTGGTAAGTTGACGACTCATTTTACGTGCGGCAGCGGCAGCGGCAGCTAG	MFLFLWSRGKLTTHFTCGSGSGS*
ATGCTGAAGTTTATTTGGAATTTGACGACTCTTTATGCGACTTGGCTTTGCGGCAGCGGCAGCGGCAGCTAG	MLKFIWNLTTLYATWLCGSGSGS*
ATGGTTAAGCGTTCTGGGTCTTCGTTTGCGACGCTGCATTGGGTTTTTTGCGGCAGCGGCAGCGGCAGCTAG	MVKRSGSSFATLHWVFCGSGSGS*
ATGGTTAAGTTTCATGATTTTCTTGTTGGGTGGGTGCTGGATGGGTATTGCGGCAGCGGCAGCGGCAGCTAG	MVKFHDFLVGWVLDGYCGSGSGS*
ATGATTAGGTTTACGCATTTTACTTCACTTAGTTCGCCGATTTGGCTCTGCGGCAGCGGCAGCGGCAGCTAG	MIRFTHFTSLSSPIWLCGSGSGS*
ATGTTTTTGTGTACGAAGTGGAATTATGGTCGTTGGTATCTGTTTTATTGCGGCAGCGGCAGCGGCAGCTAG	MFLCTKWNYGRWYLFYCGSGSGS*
ATGACTTATTATGTGCTTCTGCAGAGGTGGTCTCCTGTTTGGGCGCCCTGCGGCAGCGGCAGCGGCAGCTAG	MTYYVLLQRWSPVWAPCGSGSGS*
ATGTGTTATTTGGTTTATACGGGTAATTGGAGTTGGGTTTTTGAGTTGTGCGGCAGCGGCAGCGGCAGCTAG	MCYLVYTGNWSWVFELCGSGSGS*
ATGTTTCGTTTTTCTTGGGTTTCGTCGACTCTTAAGACGGATTGGCGTTGCGGCAGCGGCAGCGGCAGCTAG	MFRFSWVSSTLKTDWRCGSGSGS*
ATGTTGAGGTTGTTTTGGACTTTTGGTGAGTTTCTGGTTTTTACGTGTTGCGGCAGCGGCAGCGGCAGCTAG	MLRLFWTFGEFLVFTCCGSGSGS*
ATGTTTGTTGATTGGTATTGGTGTAATGGTACTTTGTTTTATAATACCTGCGGCAGCGGCAGCGGCAGCTAG	MFVDWYWCNGTLFYNTCGSGSGS*
ATGAATCGTATGGCTTGGAATAGTCGGACTTCGAAGTCTGTGCGGGGCTGCGGCAGCGGCAGCGGCAGCTAG	MNRMAWNSRTSKSVRGCGSGSGS*
ATGTTTCAGTGGCATCCGCCGTTTGTGTGGGCTTTTTATCCGTCTTGTTGCGGCAGCGGCAGCGGCAGCTAG	MFQWHPPFVWAFYPSCCGSGSGS*
ATGTATTCGGCTAAGTGGGAGTTTGGGACGTTGAAGCAGACTTGGTACTGCGGCAGCGGCAGCGGCAGCTAG	MYSAKWEFGTLKQTWYCGSGSGS*
ATGTTTGTGAGGTGGCGGTGGTATGCGGGGAGTCTTCGGGGTGAGTATTGCGGCAGCGGCAGCGGCAGCTAG	MFVRWRWYAGSLRGEYCGSGSGS*
ATGTTGTTGAATCGTGGTTGGTTTGCGGGTAGTCCTAGTTTTCAGTGGTGCGGCAGCGGCAGCGGCAGCTAG	MLLNRGWFAGSPSFQWCGSGSGS*
ATGCCTTATAAGTTTGGTTGGATTGATCGTGGTTTGGCGTGGCAGTGGTGCGGCAGCGGCAGCGGCAGCTAG	MPYKFGWIDRGLAWQWCGSGSGS*
ATGTTTGTGGTGAGTTATTTTATTGCTGGTCGGTTTTATGCTCGTTCCTGCGGCAGCGGCAGCGGCAGCTAG	MFVVSYFIAGRFYARSCGSGSGS*
ATGATTTATTATGGTCATAGGCGTGATTCTGTTTATCATGCTACTTATTGCGGCAGCGGCAGCGGCAGCTAG	MIYYGHRRDSVYHATYCGSGSGS*
ATGTGTTGGCCGCCTTTGTGGTATTTTGATCGTGCCTATATTTGGACTTGCGGCAGCGGCAGCGGCAACTAG	MCWPPLWYFDRAYIWTCGSGSGN*
ATGTTGAAGATTTATTGGTCTAAGATTCATGGTTTGGTGAGCGAGTGGTGCGGCAGCGGCAGCGGCAGCTAG	MLKIYWSKIHGLVSEWCGSGSGS*
ATGCTGGTGAATGGTTTCGATAGGCATGGTCGGTTTTATATTGTTTACTGCGGCAGCGGCAGCGGCAGCTAG	MLVNGFDRHGRFYIVYCGSGSGS*
ATGAGGCAGTGGTTTTATCTTGGAAAGTATTATAGTACGTGGACTTGTTGCGGCAGCGGCAGCGGCAGCTAG	MRQWFYLGKYYSTWTCCGSGSGS*
ATGATTTTGATTAGGTATCATAATTTTGAGCATGTTTGGCTGAATCAGTGCGGCAGCGGCAGCGGCAGCTAG	MILIRYHNFEHVWLNQCGSGSGS*
ATGTTTTGGATTTTGCGGACGGCTAGGTATTCTAGTGGGTTTGATGGGTGCGGCAGCGGCAGCGGCAGCTAG	MFWILRTARYSSGFDGCGSGSGS*
ATGACTTATTATGTGCTTCTGCAGAGGTGGCCTCCTGTTTGGGCGCCCTGCGGCAGCGGCAGCGGCAGCTAG	MTYYVLLQRWPPVWAPCGSGSGS*
ATGCAGTATCGTGTGATTTGGCTTTGTATTTTTAAGTATGAGCAGTGTTGCGGCAGCGGCAGCGGCAGCTAG	MQYRVIWLCIFKYEQCCGSGSGS*
ATGTTTTTGTGTACGAAGTGGAATTATGGTCGTTGGTATCTGTTTTATTGCGGCAGCGGCAGCGGCAGCTAG	MFLCTKWNYGRWYLFYCGSGSGS*
ATGGTTTGGGCTAGTCGTTTGAGGATTGGTGTTGTTGCGTGGCATTGGTGTGGCAGCGGCAGCGGCAGCTAG	MVWASRLRIGVVAWHWCGSGSGS*
ATGTTTGTTTGTTTTAAGTTTTATAATCAGAGGCTTTTTTCGTCGTACTGCGGCAGCGGCAGCGGCAGCTAG	MFVCFKFYNQRLFSSYCGSGSGS*
ATGCTGTGGATTTGGACTAAGACGGGTCGTCATTTGCTTAAGTGGCCTTGCGGCAGCGGCAGCGGCAGCTAG	MLWIWTKTGRHLLKWPCGSGSGS*
ATGATTGCGCATATTCGTGGTTTCACTTGGACTCGGCCGAATTTGAAGTGCGGCAGCGGCAGCGGCAGCTAG	MIAHIRGFTWTRPNLKCGSGSGS*
ATGTATAGTGCGTTGTGGCGTGGTGGGTATTATCAGGTTCTGTTTTGGTGCGGCAGCGGCAGCGGCAGCTAG	MYSALWRGGYYQVLFWCGSGSGS*
ATGTTTGTGTTTTGTGCGTGGAATAAGTCTGGGAATCTTGTTTGGTACTGCGGCAGCGGCAGCGGCAGCTAG	MFVFCAWNKSGNLVWYCGSGSGS*
ATGGTTAGGTTTAGGTATGATTTGCGGCGTATTATTATTGCTGATTGGTGCGGCAGCGGCAGCGGCAGCTAG	MVRFRYDLRRIIIADWCGSGSGS*
ATGGTGTATAATGTTTATTCGAGTCGTCAGTCGTTGTATCTTTATTGGTGCGGCAGCGGCAGCGGCAGCTAG	MVYNVYSSRQSLYLYWCGSGSGS*
ATGGTTATTGCTATTCGTCCGTTTAGTCAATTGTGTTGGCGGTGGGTCTGCGGCAGCGGCAGCGGCAGCTAG	MVIAIRPFSQLCWRWVCGSGSGS*
ATGTTTTTGAATTCGCTTTGGGTGGATCGTAAGGTTTATTTTTTTTACTGCGGCAGCGGCAGCGGCAGCTAG	MFLNSLWVDRKVYFFYCGSGSGS*
ATGTTTGTTATTTTTTATTTTAAGGATTCGATAGTGGTTAGTTTGTACTGCGGCAGCGGCAGCGGCAGCTAG	MFVIFYFKDSIVVSLYCGSGSGS*
ATGCTTTTTGAGACTTGGATTTTGGCCGCTACTAGGGTGGGTTCTCCCTGCGGCAGCGGCAGCGGCAGCTAG	MLFETWILAATRVGSPCGSGSGS*
ATGAGGCAGTGGTTTTATCTCGGGAAGTATTATTCTACGTGGAGTTGTTGCGGCAGCGGCAGCGGCAGCTAG	MRQWFYLGKYYSTWSCCGSGSGS*
ATGGGTAAGCGGTCTGGGGCTTCGTTTGCGACGCCGCATTGGGTGATTTGCGGCAGCGGCAGCGGCAGCTAG	MGKRSGASFATPHWVICGSGSGS*
ATGTTTGAGTTTCAGTGGAGGCATGGTGGTCATTTGCATGTGAGTATTTGCGGCAGCGGCAGCGGCAGCTAG	MFEFQWRHGGHLHVSICGSGSGS*
ATGAGGGTTTTTAATATTAGTTGGGATGGTGAGTATCGTTCTTGGTGGTGCGGCAGCGGCAGCGGCAGCTAG	MRVFNISWDGEYRSWWCGSGSGS*
ATGTATCGTAGTGCGTGGGAGAATAAGTCTCTTGTTCAGTCGTCGCTGTGCGGCAGCGGCAGCGGCAGCTAG	MYRSAWENKSLVQSSLCGSGSGS*
ATGTCTAAGTGGGTTGATTTTACTATTGGTTGGGCGATTATTACGCCGTGCGGCAGCGGCAGCGGCAGCTAG	MSKWVDFTIGWAIITPCGSGSGS*
ATGTTTGTTAGTTGGTTTTGGTATCAGGGGTATTGTTATCTGGATACGTGCGGCAGCGGCAGCGGCAGCTAG	MFVSWFWYQGYCYLDTCGSGSGS*
ATGATTGAGTGGTGGTGGTATCATAGGAAGCTTTATAGTTTTTATAGCTGCGGCAGCGGCAGCGGCAGCTAG	MIEWWWYHRKLYSFYSCGSGSGS*
ATGTATCGTGTTGTGTCGGTGTGGCCGCCTCTGTGGGCGCCTACGCGGTGCGGCAGCGGCAGCGGCAGCTAG	MYRVVSVWPPLWAPTRCGSGSGS*
ATGTTTTTTAATACTTATCGTCATAATAGTGCTTTTGTTCTTTATCCTTGCGGCAGCGGCAGCGGCAGCTAG	MFFNTYRHNSAFVLYPCGSGSGS*
ATGGTTAGTATTAATTGGAATGCGTCTATTGGTTATTATTTGACGTGGTGCGGCAGCGGCAGCGGCAGCTAG	MVSINWNASIGYYLTWCGSGSGS*
ATGGTTGTTAGTTTGTTTCGTTTTAATGGGACTATTAAGTGGCAGTGGTGCGGCAGCGGCAGCGGCAGCTAG	MVVSLFRFNGTIKWQWCGSGSGS*
ATGATTAGGATTATTTGGCGTGGTACTTATAAGGCGACTTGGTTTCGTTGCGGCAGCGGCAGCGGCAGCTAG	MIRIIWRGTYKATWFRCGSGSGS*
ATGTTTTTTAGTTATTGGTGGGTGATTCCCTATCATAAGATTGCGATTTGCGGCAGCGGCAGCGGCAGCTAG	MFFSYWWVIPYHKIAICGSGSGS*
ATGGTTCGGGCTAGTCGTTTGAGGATTGGTGTTGTTGCGTGGCATTGGTGCGGCAGCGGCAGCGGCAGCTAG	MVRASRLRIGVVAWHWCGSGSGS*
ATGCTTGTGTATGAGACGTGGAAGAATCTTGGGCCTAAGTGGCATTGGTGCGGCAGCGGCAGCGGCAGCTAG	MLVYETWKNLGPKWHWCGSGSGS*
ATGTTTTTGTATTATATTTGGTCTAATGGTTTTTGTAGGCCTAAGTTTTGCGGCAGCGGCAGCGGCAGCTAG	MFLYYIWSNGFCRPKFCGSGSGS*
ATGTTTCTGAGGTTTGTGTGGGTGAATGAGGTTTTGAGGACTTGGTAGTGCGGCAGCGGCAGCGGCAGCTAG	MFLRFVWVNEVLRTW*CGSGSGS*
ATGAGGCAGCGGTTTTATCTCGGGAAGTATTATTGTACGTGGAGTTGTTGCGGCAGCGGCAGCGGCAGCTAG	MRQRFYLGKYYCTWSCCGSGSGS*
ATGTTTAAGTGGTCGCATTTTGGTGAGCGTCCGTTGTTGTTTCAGTGTTGCGGCAGCGGCAGCGGCAGCTAG	MFKWSHFGERPLLFQCCGSGSGS*
ATGTTGTATTCGAATCGGACGTTTCCGTTGATTTGGCGTTGGGCTTTCTGCGGCAGCGGCAGCGGCAGCTAG	MLYSNRTFPLIWRWAFCGSGSGS*
ATGATTGTTTTTTATTGGCGTGATGGTCATTTGTTTTCTAGTTTTGGTTGCGGCAGCGGCAGCGGCAGCTAG	MIVFYWRDGHLFSSFGCGSGSGS*
ATGTTTGTTATTTATTATTTTTGTCATGGGCGGCTTTTTAATACGCGCTGCGGCAGCGGCAGCGGCAGCTAG	MFVIYYFCHGRLFNTRCGSGSGS*
ATGGTTTGGAGTGTGTATGAATTGACTCCGTTGGCGGCTGATTGGTTCTGCGGCAGCGGCAGCGGCAGCTAG	MVWSVYELTPLAADWFCGSGSGS*
ATGATTTTTTATGAGCATTTTCAGAGGTGGCCTCCTGGTTGGGCTCACTGCGGCAGCGGCAGCGGCAGCTAG	MIFYEHFQRWPPGWAHCGSGSGS*
ATGTTTCTGTGTTATGATTTTCAGTCTAGGATTTGGCGTCTTTATTATTGCGGCAGCGGCAGCGGCAGCTAG	MFLCYDFQSRIWRLYYCGSGSGS*
ATGGCTTTTTGGATTCGTTGGACGAATCATTATAGGTCGGGGTTTACGTGCGGCAGCGGCAGCGGCAGCTAG	MAFWIRWTNHYRSGFTCGSGSGS*
ATGATTGTGCGTAATCGGAGGTATGTTCTTCCTCCGTTGTGGTCGTGCTGCGGCAGCGGCAGCGGCAGCTAG	MIVRNRRYVLPPLWSCCGSGSGS*
ATGGTGTATAATGTTTATTCGAGTCGTCAGTCGTTGTATCTTTATTGGTGCGGCAGCGGCAGCGGCAGCTAG	MVYNVYSSRQSLYLYWCGSGSGS*
ATGGTGTATAATGTTTATTCGAGTCGTCAGTCGTTGTATCTTTATTGGTGCGGCAGCGGCAGCGGCAGCTAG	MVYNVYSSRQSLYLYWCGSGSGS*
ATGTATTCGGCTAAGTGGGAGTTTGGGACGTTGAAGCAGACTCGGTGCTGCGGCAGCGGCAGCGGCAGCTAG	MYSAKWEFGTLKQTRCCGSGSGS*
ATGTTTGTTTGTGGCCATTTTTCGGCTGGTTGTTATCGGTTGTATCGTTGCGGCAGCGGCAGCGGCAGCTAG	MFVCGHFSAGCYRLYRCGSGSGS*
ATGTTTATTTATCTTGTGCGGACTTGGCCGCCTAAGTGGATTTTTTAGTGCGGCAGCGGCAGCGGCAGCTAG	MFIYLVRTWPPKWIF*CGSGSGS*
ATGTTTGTTTGTTATGCTAATTGGCTTAATGAGGTTTTTTCGTATGTGTGCGGCAGCGGCAGCGGCAGCTAG	MFVCYANWLNEVFSYVCGSGSGS*
ATGTTTGTTGATTGGTATTGGCGTAATGGTACTTTGTTTTATAATATTTGCGGCAGCGGCAGCGGCAGCTAG	MFVDWYWRNGTLFYNICGSGSGS*
ATGCTGGTGAATGGTTTTGATAGGCATGGTCGGTTTTATATTGTTTACTGCGGCAGCGGCAGCGGCAGCTAG	MLVNGFDRHGRFYIVYCGSGSGS*
ATGTTGATTTGGCCTAGTTTTAATCAGAATGCGAAGATTATTTTTCCGTGCGGCAGCGGCAGCGGCAGCTAG	MLIWPSFNQNAKIIFPCGSGSGS*
ATGTTGTTGAATCGTGGGTGCTTTGCGGTTAGTCCTAGGTTTCAGTGGTGCGGCAGCGGCAGCGGCAGCTAG	MLLNRGCFAVSPRFQWCGSGSGS*
ATGTGGACGGCGTATTGGGATCGGCTTCGGCAGAGGCTTATTCAGGTGTGCGGCAGCGGCAGCGGCAGCTAG	MWTAYWDRLRQRLIQVCGSGSGS*
ATGGTGTATACGTTTAATAAGTGGCCGTATGAGCTTAGGTTTCATCATTGCGGCAGCGGCAGCGGCAGCTAG	MVYTFNKWPYELRFHHCGSGSGS*
ATGGTGGAGATTCATTATTTTAGTCGTGTTAGGTCGCAGGTTACTTGGTGCGGCAGCGGCAGCGGCAGCTAG	MVEIHYFSRVRSQVTWCGSGSGS*
ATGTATCGGGTGTTGCATTATTGGCCGCCGCGTTGGTATTTTGCGAGTTGCGGCAGCGGCAGCGGCAGCTAG	MYRVLHYWPPRWYFASCGSGSGS*
ATGATTCGTTTGGTTTGGGATGTGGAGTTGAGGTCTGAGTTGTTTCGTTGCGGCAGCGGCAGCGGCAGCTAG	MIRLVWDVELRSELFRCGSGSGS*
ATGTTTTTGAGTCATGGTTTTTATGATACTGTTTTTATTTTGGCTTATTGCGGCAGCGGCAGCGGCAGCTAG	MFLSHGFYDTVFILAYCGSGSGS*
ATGAGGCAGTGGTTTTATCTTGGGAAGTATTATTGTACGTGGAGTTGTTGCGGCAGCGGCAGCGGCAGCTAG	MRQWFYLGKYYCTWSCCGSGSGS*
ATGTTGGAGCGTGTTGCTGAGACTATTACTCTGGCGCCTCGTTGGCGCTGCGGCAGCGGCAGCGGCAGCTAG	MLERVAETITLAPRWRCGSGSGS*
ATGGTGATTATTTTTTCGAAGCCTCTTGGGGAGTATTTGTGGTCGCTTTGCGGCAGCGGCAGCGGCAGCTAG	MVIIFSKPLGEYLWSLCGSGSGS*
ATGTATAAGTATACGTATTATAGTTGTTTTTCGTGGCGGAGGGTTCCCTGCGGCAGCGGCAGCGGCAACTAG	MYKYTYYSCFSWRRVPCGSGSGN*
ATGTTTGTTAGGTATTATTGGACGCTTGGTCGGATCCAGATAGCTGCTTGCGGCAGCGGCAGCGGCAGCTAG	MFVRYYWTLGRIQIAACGSGSGS*
ATGACTTATTATGTGCTTCTGCAGAGGTGGCCTCCTGTTTGGGCGCCTTGCGGCAGCGGCAGCGGCAGCTAG	MTYYVLLQRWPPVWAPCGSGSGS*
ATGTTTTATAATACTTATGCGATGAATAATGAGTTGAGTTTGCAGGTTTGCGGCAGCGGCAGCGGCAGCTAG	MFYNTYAMNNELSLQVCGSGSGS*
ATGTTGATTTGGCCTAGTTTTAATCAGAATGCGAAGATTATTTTTCCGTGCGGCAGCGGCAGCGGCAGCTAG	MLIWPSFNQNAKIIFPCGSGSGS*
ATGTTTGTTAGGTATTATTGGACGCTTGGTCGGATTCAGTTGGCTGATTGCGGCAGCGGCAGCGGCAGCTAG	MFVRYYWTLGRIQLADCGSGSGS*
ATGTTGTATAATGTTTATTCGAGTCGTCAGTCGTTGTATCTTTATTGGTGCGGCAGCGGCAGCGGCAGCTAG	MLYNVYSSRQSLYLYWCGSGSGS*
ATGATTCGTATGGCTTGTAATACTGGTAGTCTGTTGCCTGAGGGTGACTGCGGCAGCGGCAGCGGCAGCTAG	MIRMACNTGSLLPEGDCGSGSGS*
ATGTCTCAGAATGGGTGGACGAATGATCGTACTCTTGCGCAAGTGTAGTGCGGCAGCGGCAGCGGCAGCTAG	MSQNGWTNDRTLAQV*CGSGSGS*
ATGTTTGTTTATTTTGTGTTTAATGATGCTGTGTGTTGTGCTTATCTTTGCGGCAGCGGCAGCGGCAGCTAG	MFVYFVFNDAVCCAYLCGSGSGS*
ATGGCTGTGTTTGTGAATTTGGTGCATGGTTGGGATTTGTGGTATCCTTGCGGCAGCGGCAGCGGCAGCTAG	MAVFVNLVHGWDLWYPCGSGSGS*
ATGCCTTTGTGTCTGGCTTTGGATAGGAAGCGGGTGCATCTTCTTTTGTGCGGCAGCGGCAGCGGCAGCTAG	MPLCLALDRKRVHLLLCGSGSGS*
ATGAGGCAGTGGTTTTATCATGGGAAGTATTATTGTACGTGGAGTTGTTGCGGCAGCGGCAGCGGCAGCTAG	MRQWFYHGKYYCTWSCCGSGSGS*
ATGGTGATTTCGGTGAATTATGTGCCGTTTTCTCCTATTTGGGTGTTTTGCGGCAGCGGCAGCGGCAGCTAG	MVISVNYVPFSPIWVFCGSGSGS*
ATGAGGCAGTGGTTTTATCTTGGGAAGTATTATTGTACGTGGAGTTGCTGCGGCAGCGGCAGCGGCAGCTAG	MRQWFYLGKYYCTWSCCGSGSGS*
ATGGTGTATAATGTTTATTCGAGTCGTCAGTCGTTGTATCTTTATTGGTGCGGCAGCGGCAGCGGCAGCTAG	MVYNVYSSRQSLYLYWCGSGSGS*
ATGTTTTTGTATGCTATTTGGAATAAGCGTGGTTTTAAGTTGGTTTATTGCGGCAGCGGCAGCGGCAGCTAG	MFLYAIWNKRGFKLVYCGSGSGS*
ATGCTGTCTTTTCGTTGGTATCGGTTTACGCTTTTTACGGATTGGAAGTGCGGCAGCGGCAGCGGCAGCTAG	MLSFRWYRFTLFTDWKCGSGSGS*
ATGTTTATTATTCATGCGTGGATTAATTCTCGTCTGCAGATTTTGTATTGCGGCAGCGGCAGCGGCAGCTAG	MFIIHAWINSRLQILYCGSGSGS*
ATGAGGCAGTGGTTTTATCTTGGGAAGTATTATTGTACATGGAGTTATTGCGGCAGCGGCAGCGGCAGCTAG	MRQWFYLGKYYCTWSYCGSGSGS*
ATGTTCGAGTTTCGGTGGAATAGTGGTACTCTTCAGAATGTTTGGATTTGCGGCAGCGGCAGCGGCAGCTAG	MFEFRWNSGTLQNVWICGSGSGS*
ATGTTTGTGCTTAATAGGTGGACTAATGGTAGGATCCAGCTGTATTATTGCGGCAGCGGCAGCGGCAGCTAG	MFVLNRWTNGRIQLYYCGSGSGS*
ATGTTGATTCATTTTACGTATTGTGAGTTTTTTCCTCGGGCTACGTGGTGCGGCAGCGGCAGCGGCAGCTAG	MLIHFTYCEFFPRATWCGSGSGS*
ATGGTGTATACGTTTAATAAGTGGCCGTATGAGCTTAGGTTTCATCTCTGCGGCAGCGGCAGCGGCAGCTAG	MVYTFNKWPYELRFHLCGSGSGS*
ATGACGAGTTGTCCTCGGGTTCCTTTTCCTTATGTTCGTCGGGAGCATTGCGGCAGCGGCAGCGGCAGCTAG	MTSCPRVPFPYVRREHCGSGSGS*
ATGAGGCAGTGGTTTTATCTTGGGAAGTATTATTGTACGTGGAGTTGTTGCGGCAGCGGCAGCGGCAGCTAG	MRQWFYLGKYYCTWSCCGSGSGS*
ATGATTGTTTTGTCTTATTTTCGTCTTACGACTCGGGTGAGGCCTCCGTGCGGCAGCGGCAGCGGCAGCTAG	MIVLSYFRLTTRVRPPCGSGSGS*
ATGAGGGGTCATTATCTTTGGCGGGTTACGGTGGTGCTTTATTTTAACTGCGGCAGCGGCAGCGGCAGCTAG	MRGHYLWRVTVVLYFNCGSGSGS*
ATGTTGTTGAATCGTGGTTGGTTTGCGGGTAGTCCTAGTTTTTAGTGGTGCGGCAGCGGCAGCGGCAGCTAG	MLLNRGWFAGSPSF*WCGSGSGS*
ATGTTTTGGACTTATTGGACGGATAGGTATTCTAGTGGTTTTGCTGGGTGCGGCAGCGGCAGCGGCAGCTAG	MFWTYWTDRYSSGFAGCGSGSGS*
ATGTTTGTTTTTTATTGGCGTGATGGTCATTTGTTTTCTAGTTTTGGTTGCGGCAGCGGCAGCGGCAGCTAG	MFVFYWRDGHLFSSFGCGSGSGS*
ATGGTGGTTTTTACTTATAATCGGAATACTGTGATTCGTACTGTTTGGTGCGGCAGCGGCAGCGGCAGCTAG	MVVFTYNRNTVIRTVWCGSGSGS*
ATGGTTGCTTTTTATTGGCATTTGACGTCTCTGAGGGCGCTGTGGTTGTGCGGCAGCGGCAGCGGCAGCTAG	MVAFYWHLTSLRALWLCGSGSGS*
ATGTTTGCTTATACTCATGGGTGGCCGCCTATCTGGATTCCGTATCCGTGCGGCAGCGGCAGCGGCAGCTAG	MFAYTHGWPPIWIPYPCGSGSGS*
ATGTTTGTTTATTGGAGTTTTGCTGAGTCGATTGCTTATTTTCATTTTTGCGGCAGCGGCAGCGGCAGCTAG	MFVYWSFAESIAYFHFCGSGSGS*
ATGTTTGTGTGGTATTGGACTGCGTTGGGTAAGTATAATTATTTGTATTGCGGCAGCGGCAGCGGCAGCTAG	MFVWYWTALGKYNYLYCGSGSGS*
ATGATTGTGATTACTTGGGATTCGTATTATGATCAGTTTATTGTTACTTGCGGCAGCGGCAGCGGCAGCTAG	MIVITWDSYYDQFIVTCGSGSGS*
ATGTTTCTGAAGAGGACTTGGGAGAAGGTGCGTTATGTGATTTGGAATTGCGGCAGCGGCAGCGGCAGCTAG	MFLKRTWEKVRYVIWNCGSGSGS*
ATGTTTTTGTGTCAGGAGTTTAAGGCTAGGATTTATTATGCGAGTTATTGCGGCAGCGGCAGCGGCAGCTAG	MFLCQEFKARIYYASYCGSGSGS*
ATGAGGCAGTGGTTTTATCTTGGGAAGTATTATTGTACGTGGAGTTGTTGCGGCAGCGGCAGCGGCAGCTAG	MRQWFYLGKYYCTWSCCGSGSGS*
ATGTTTGTTGCGCGGTATTATCTTCATGGGTTGCTGTCTGTGGCGTGGTGCGGCAGCGGCAGCGGCAGCTAG	MFVARYYLHGLLSVAWCGSGSGS*
ATGGCGATTAGTATTTATGATCCGGGTAAGGTTTGGATTTTTAATTGGTGCGGCAGCGGCAGCGGCAGCTAG	MAISIYDPGKVWIFNWCGSGSGS*
ATGTTTTTGTGTACGAAGTGGAAATATGGTCGTTGGTATCTGTTTTATTGCGGCAGCGGCAGCGGCAGCTAG	MFLCTKWKYGRWYLFYCGSGSGS*
ATGCTGGTGAATGGTTTTGATAGGCATGGTCGGTTTGATATTGTTTATTGCGGCAGCGGCAGCGGCAGCTAG	MLVNGFDRHGRFDIVYCGSGSGS*
ATGTTTTATTATGGTTATTGGCGTGATTCTGTTTATCATGCTCATTATTGCGGCAGCGGCAGCGGCAGCTAG	MFYYGYWRDSVYHAHYCGSGSGS*
ATGTTTGTTTATTTTTATTTTCGGGATGCGAATTGTGAGTATGTTTGGTGCGGCAGCGGCAGCGGCAGCTAG	MFVYFYFRDANCEYVWCGSGSGS*
ATGTTGGTGATTTCGAGTTGTCGTAGGTTGAGTGCGATTTGGATTTGGTGCGGCAGCGGCAGCGGCAGCTAG	MLVISSCRRLSAIWIWCGSGSGS*
ATGATTAAGATTTCTTGGAATGTGAGTTATGTGTCGTATGTGGTTGCTTGCGGCAGCGGCAGCGGCAGCTAG	MIKISWNVSYVSYVVACGSGSGS*
ATGTTTTATTATGGTTATTGGCGTGCTTCTGTTTATCATACTCATTAGTGCGGCAGCGGCAGCGGCAGCTAG	MFYYGYWRASVYHTH*CGSGSGS*
ATGGTGTGGAAGTTGATGTCTTGTAAGACTTCGCTTTTTTATAGTGTCTGCGGCAGCGGCAGCGGCAGCTAG	MVWKLMSCKTSLFYSVCGSGSGS*
ATGTTTAGGCTTTATTGGTCTCATAATACTGTTGTGAGTGTGGTGTATTGCGGCAGCGGCAGCGGCAGCTAG	MFRLYWSHNTVVSVVYCGSGSGS*
ATGCGTAATTGGTTTGTGTTTAAGTATTATGAGTTGTTTCCGCGTGTGTGCGGCAGCGGCAGCGGCAGCTAG	MRNWFVFKYYELFPRVCGSGSGS*
ATGTTAGTTGTTTTTTATTGGTGTGGGTACCGTATTAATAGTTTGTTCTGCGGCAGCGGCAGCGGCAGCTAG	MLVVFYWCGYRINSLFCGSGSGS*
ATGTTTCTGAAGTTTTATTGGAAGGGTTGTAAGGTTTATTGGTGTTGCTGCGGCAGCGGCAGCGGCAGCTAG	MFLKFYWKGCKVYWCCCGSGSGS*
ATGGTGTATAATGTATATTCGAGTCGTCAGTCGTTGCATCTTTATTGGTGCGGCAGCGGCAGCGGCAGCTAG	MVYNVYSSRQSLHLYWCGSGSGS*
ATGGTTGTGAATACTTATTCTATTTCGCTGAGTTTGCAGATTGTTTTTTGCGGCAGCGACAGCGGCAGCTAG	MVVNTYSISLSLQIVFCGSDSGS*
ATGATTCGTCTGTTTTGGATTAATGGTAATTTGGTGTCTGAGTGGAATTGCGGCAGCGGCAGCGGCAGCTAG	MIRLFWINGNLVSEWNCGSGSGS*
ATGATTACTCTGTTTTGGACTGATACTTTGCATAGTAAGTGGACGATTTGCGGCAGCGGCAGCGGCAGCTAG	MITLFWTDTLHSKWTICGSGSGS*
ATGTTTGCTTATACTCATGGGTGGCCGCCTATCTGGATTCCGTATCCGTGCGGCAGCGGCAGCGGCAGCTAG	MFAYTHGWPPIWIPYPCGSGSGS*
ATGTTTACTGCGTTTTGGGAGAAGTATCTGGTGCAGCGTCTGACTGTTTGCGGCAGCGGCAGCGGCAGCTAG	MFTAFWEKYLVQRLTVCGSGSGS*
ATGACTTAGTAGGTGCTTCTTCAGAGTGGGCCGCCTTATTGTGCGCCCTGCGGCAGCGGCAGCGGCAGCTAG	MT**VLLQSGPPYCAPCGSGSGS*
ATGATTATTCTGTCTTGGTTAAATGGTAAGCTTTATACGCATTGGACTTGCGGCAGCGGCAGCGGCAGCTAG	MIILSWLNGKLYTHWTCGSGSGS*
ATGGTTAAGCTTGTTTGGCGTTCTGGTCGGCTTAGGCTTAGTTGGGTTTGCGGCAGCGGCAGCGGCAGCTAG	MVKLVWRSGRLRLSWVCGSGSGS*
ATGTTTGCGTTTTTTTGGTTTAATGGTACTTTGAATTGTCTTTCTTCGTGCGGCAGCGGCAGCGGCAGCTAG	MFAFFWFNGTLNCLSSCGSGSGS*
ATGATTCGTTTGGCTTGGAATAATGGGACCTTGTTGTCTGAGTGGTGTTGCGGCAGCGGCAGCGGCAGCTAG	MIRLAWNNGTLLSEWCCGSGSGS*
ATGTTTCATAATAGGTATCGGATTGATCGTAGTCTTGATCTGGTGAATTGCGGCAGCGGCAGCGGCAGCTAG	MFHNRYRIDRSLDLVNCGSGSGS*
ATGTGTTGGCTTAAGGATGTGTGGCCGCCGCGGTGGCAGTGGATGACGTGCGGCAGCGGCAGCGGCAGTTAG	MCWLKDVWPPRWQWMTCGSGSGS*
ATGTTTTGGATTTTGTGGACGGATAGGTATTCTAGTGGTTTTGCTGGGTGCGGCAGCGGCAGCGGCAGCTAG	MFWILWTDRYSSGFAGCGSGSGS*
ATGTCTTGGCTGTCTTTTATTAAGCAAAGTTGTGTTTTTCCGCGTAGTTGCGGCAGCGGCAGCGGCAGCTAG	MSWLSFIKQSCVFPRSCGSGSGS*
ATGTTTTGGATTTTGTGGACGGATAGGTATTCTAGGGGTTTTGCTGTGTGCGGCAGCGGCAGCGGCAGCTAG	MFWILWTDRYSRGFAVCGSGSGS*
ATGTTTAGGCTGTTTTATTTTCCGTTTAAGGATGCTAAGTGGTGTAACTGCGGCAGCGGCAGCGGCAGCTAG	MFRLFYFPFKDAKWCNCGSGSGS*
ATGTGGCTTTGTCATAAGTGGAAGGATCATCTGTTTTTGGCGTGGTGGTGCGGCAGCGGCAGCGGCAGCTAG	MWLCHKWKDHLFLAWWCGSGSGS*
ATGTTTGTTGTTTGGATTTTTGATCGTAAGGGTCGGGTGTATTATTCCTGCGGCAGCGGCAGCGGCAGCTAG	MFVVWIFDRKGRVYYSCGSGSGS*
ATGGTTAAGATTTCGTGGCTGATTCATTATACGCTGCGGCTGTATGCTTGCGGCAGCGGCAGCGGCAGCTAG	MVKISWLIHYTLRLYACGSGSGS*
ATGTTTTTTTATGAGTATTGGCGGTTGGGTCGTTATTATGGGCTGTATTGCGGCAGCGGCAGCGGCAGCTAG	MFFYEYWRLGRYYGLYCGSGSGS*
ATGTTTCTTTGTCAGCGTTTTCATGATGATATTTATTAGCTGTGTCGTTGCGGCAGCGGCAGCGGCAGCTAG	MFLCQRFHDDIY*LCRCGSGSGS*
ATGATTATTAATCATGGTTGGAGGAGGAATGGTCCTCTTTTTAATTGGTGCGGCAGCGGCAGCGGCAGCTAG	MIINHGWRRNGPLFNWCGSGSGS*
ATGGTTGTTCATTCGAGTTGGCGTGATGATACTCTGATTCTGCTTTGGTGCGGCAGCGGCGGCGGCAGCTAG	MVVHSSWRDDTLILLWCGSGGGS*
ATGTTTCGGTTTCATTGGCTTGATGGGACTCTGTTGTCTAGTTTCTCTTGCGGCAGCGGCAGCGGCAGCTAG	MFRFHWLDGTLLSSFSCGSGSGS*
ATGAGGCAGTGGTTTTATCTTGGGAAGTATTATTGTACGTGGAGTTGTTGCGGCAGCGGCAGCGGCAGCTAG	MRQWFYLGKYYCTWSCCGSGSGS*
ATGTATATTCAGCATTTTTTGCCTACGGGGAGGTATTATGCTTATTGGTGCGGCAGCGGCAGCGGCAGCTAG	MYIQHFLPTGRYYAYWCGSGSGS*
ATGATTGTGGTGCTGAGTTATTGGCCGGCGCTGTGGAGGTTGGATGCCTGCGGCAGCGGCAGCGGCAGCTAG	MIVVLSYWPALWRLDACGSGSGS*
ATGTTTGTGGTGAGTTATTTTATTGCTGGTCGGTTTTATGCTCGTTATTGCGGCAGCGGCAGCGGCAGCTAG	MFVVSYFIAGRFYARYCGSGSGS*
ATGAGGCAGTGGTTTTATCTTGGGAAGTATTATTGTACGTGGAGTTGGTGCGGCAGCGGCAGCGGCAGCTAG	MRQWFYLGKYYCTWSWCGSGSGS*
ATGTTTGTGACTGATCGGCGTTGGCCTCCGAGGTGGTGGCCGCGTACGTGCGGCAGCGGCAGCGGCAGCTAG	MFVTDRRWPPRWWPRTCGSGSGS*
ATGATTCAGATTGAGTGGCGAGTAAGTATATTTGTTTTGTGACGAGGTGCGGCAGCGGCAGCGGAGCTAG	MIQIEWRVSIFVL+RGAAAAAEL
ATGATTCGTGCGATTGTTTGGTGGCCGCCTAGGTGGTATTTTACTCTGTGCGGCAGCGGCAGCGGCAGCTAG	MIRAIVWWPPRWYFTLCGSGSGS*
ATGAGGCAGTGGTTTTATCTTGGGAAGTATTATTGTACGTGGAGTTGGTGCGGCAGCGGCAGCGGCAGCTAG	MRQWFYLGKYYCTWSWCGSGSGS*
ATGTTTGTTTGTGGTCATTTTTCGGCTGGTTGTTATCGGTTGTATCGTTGCGGCAGCGGCAGCGGCAGCTAG	MFVCGHFSAGCYRLYRCGSGSGS*
ATGATTGTTTTTTGGTGGCCGCGTGGTGGTGTTTTTAAGCATTTGTGGTGCGGCAGCGGCAGCGGCAGCTAG	MIVFWWPRGGVFKHLWCGSGSGS*
ATGATTAATGCTTATTATGAGAATCGTATTGCTTTTCAGTTTTATTCTTGCGGCAGCGGCAGCGGCAGCTAG	MINAYYENRIAFQFYSCGSGSGS*
ATGTTTGTTTGTGGTCACTTTTCGGCTGGTTGTTATCGGTTGTATCGCTGCGGCAGCGGCAGCGGCAGCTAG	MFVCGHFSAGCYRLYRCGSGSGS*
ATGTTTGTGTTTTGGGCGTGGAATAAGACTGGGAATCTTGTTTGGTACTGCGGCAGCGGCAGCGGCAGCTAG	MFVFWAWNKTGNLVWYCGSGSGS*
ATGTTGGAGTATTCTGGGTCGTTTACGTGGTATTGGTTGTCGATTCCGTGCGGCAGCGGCAGCGGCAGCTAG	MLEYSGSFTWYWLSIPCGSGSGS*
ATGTTTTTTTGTCATTCTTGGGCTAATGGTTTTTATCTGGCTTGGTTTTGCGGCAGCGGCAGCGGCAGCTAG	MFFCHSWANGFYLAWFCGSGSGS*
ATGGTTCGTTTTTCTTGGGTTTCGTCGACTCTTAAGACGGATTGGCGTTGCGGCAGCGGCAGCGGCAGCTAG	MVRFSWVSSTLKTDWRCGSGSGS*
ATGCTTATTTATGTTGGTCAGTGGACGTGGCTTTTGTCTAATGTTCGTTGCGGCAGCGGCAGCGGCAGCTAG	MLIYVGQWTWLLSNVRCGSGSGS*
ATGTTTATTTTTTATGTTTGGACTGATCATAAGATTACTCTTGTGTTTTGCGGCAGCGGCAGCGGCAGCTAG	MFIFYVWTDHKITLVFCGSGSGS*
ATGACGAGGATTTCGTATATTGCGTTTTCGTTTTGGTGGGTGCTGAATTGCGGCAGCGGCAGCGGCAGCTAG	MTRISYIAFSFWWVLNCGSGSGS*
ATGAGGCAGTGGTTTTAACTTGGGAAGTATTATTGTACGTGGAGTAGCTGCGGCAGCGGCAGCGGCAGCTAG	MRQWF+LGKYYCTWSSCGSGSGS*
ATGTTTGTGTTGTTTTATATTAAGCATGGGCTTGTTGCGTATCGTTATTGCGGCAGCGGCAGCGGCAGCTAG	MFVLFYIKHGLVAYRYCGSGSGS*
ATGAGTTATTTTATTTGGGCGAATTTTCAGACTGAGCCTTATTTTGTTTGCGGCAGCGGCAGCGGCAGCTAG	MSYFIWANFQTEPYFVCGSGSGS*
ATGACTTATTATGTGCTTCTGCAGAGGTGGCCTCCTGTTTGGGCGCCTTGCGGCAGCGGCAGCGGCAGCTAG	MTYYVLLQRWPPVWAPCGSGSGS*
ATGTTTGAGATTATTTGGCCTAGGGGTGGTAAGCTGTTCAGTAGGTGGTGCGGCAGCGGCAGCGGCAGCTAG	MFEIIWPRGGKLFSRWCGSGSGS*
ATGGTTATTCCGAATTCGAAACCGTTTAATAGGTTGTTTTGGTATTGGTGCGGCAGCGGCAGCGGCAGCTAG	MVIPNSKPFNRLFWYWCGSGSGS*
ATGTCTTGGCTGTCTTTTATTAAGTATCGTTGTGTTTTTCCGCATAGTTGCGGCAGCGGCAGCGGCAGCTAG	MSWLSFIKYRCVFPHSCGSGSGS*
ATGTTTGGTCAGGATCAGCGTATTAAGAATTTTTATAGGATTGTGCTTTGCGGCAGCGGCAGCTAG	MFGQDQRIKNFYRIVLCGSGS*
ATGGCTTTTTGGATTCGTTGGACGAATCATTATAGGTCGGGGTTTACGTGCGGCAGCGGCAGCGGCAGCTAG	MAFWIRWTNHYRSGFTCGSGSGS*
ATGAGGCAGTGGTTTTATCTTGGGAAGTATTATTGTACGTGGAGTTGTTGCGGCAGCGGCAGCGGCAGCTAG	MRQWFYLGKYYCTWSCCGSGSGS*
ATGAGGCAGTGGTTTTATCTTGGGAAGTATTATTGTACGTGGAGTTGTTGCGGCAGCGGCAGCGGCAGCTAG	MRQWFYLGKYYCTWSCCGSGSGS*
ATGTTTGTGAAGGGTTTTTAGACTGCTCGTGGGTACATTCTTGAGTACTGCGGCAGCGGCAGCGGCAGCTAG	MFVKGF*TARGYILEYCGSGSGS*
ATGTCGATGATGATGACTAAGCATGGTCGTATGTTGGCTAGGGATTGGTGCGGCAGCGGCAGCGGCAACTAG	MSMMMTKHGRMLARDWCGSGSGN*
ATGGTTACGTGGAGTTGGATTTCGTTGGGTAAGCTGAAGTCTAATTATTGCGGCAGCGGCAGCGGCAGCTAG	MVTWSWISLGKLKSNYCGSGSGS*
ATGCTTGCGTATGAGACGTGGAAGACTCTTACGCCTAAGTGGCCTAACTGCGGCAGCGGCAGCGGCAGCTAG	MLAYETWKTLTPKWPNCGSGSGS*
ATGGTTAAGCTTCTGTGGAAGGATAAGACGCTGGTTGCGACTTGGAATTGCGGCAGCGGCAGCGGCAGCTAG	MVKLLWKDKTLVATWNCGSGSGS*
ATGATTCTTAGTTTGCGTTTTTTTCCTCTGTATGAGATTAAGTGGTGTTGCGGCAGCGGCAGCGGCAGCTAG	MILSLRFFPLYEIKWCCGSGSGS*
ATGACTCATCGGCCTTATCTTTGTGTTTATTGGATTTTTCATGTTAGTTGCGGCAGCGGCAGCGGCAGCTAG	MTHRPYLCVYWIFHVSCGSGSGS*
ATGCTTATTACGCAGTATTGGAAGCATAATGTTTTTATGATTATGTATTGCGGCAGCGGCAGCGGCAGCTAG	MLITQYWKHNVFMIMYCGSGSGS*
ATGTGGGTTTTGATTGGGGCTTCGATTACTCGGCCTTTTTTGTTGTTTTGCGGCAGCGGCAGCGGCAGCTAG	MWVLIGASITRPFLLFCGSGSGS*
ATGATTAAGCTTAGGCGGCGGAATAATCTGGAGACGGATAGGTTGAATTACGGCCGCGGCAGCGGCAGCTAG	MIKLRRRNNLETDRLNYGRGSGS*
ATGATTTCGATTGTTTGGGAGCAGAATTATAGGCAGTGGTTGTATCACTGCGGCAGCGGCAGCGGCAGCTAG	MISIVWEQNYRQWLYHCGSGSGS*
ATGGTTAGGTTTTATTGGGCGAATTCTTGTGGTTTGCGTACTATTTGGTGCGGCAGCGGCAGCGGCAGCTAG	MVRFYWANSCGLRTIWCGSGSGS*
ATGAGGCAGTGGTTTTATCCTGGGAAGTATTATTGTACGTGGAGTTGCTGCGGCAGCGGCAGCGGCAGCTAG	MRQWFYPGKYYCTWSCCGSGSGS*
ATGTGTTATACTCTTTGCATTTTTTTGTATCAGAATCATTGGCGTGGCTGCGGCAGCGGCAGCGGCAGCTAG	MCYTLCIFLYQNHWRGCGSGSGS*
ATGAGGCAGTGGTTTTATCTTGGGTAGTATTATTGTACGTGGAGTTGTTGCGGCAGCGGCAGCGGCAGCTAG	MRQWFYLG*YYCTWSCCGSGSGS*
ATGTTTGTTCGTTGGTATTGGTCTGATGGGTTTGTGAGTTATTTGTTTTGCGGCAGCGGCAGCGGCAGCTAG	MFVRWYWSDGFVSYLFCGSGSGS*
ATGGTGACTCTGGTGTGGCGTAAGAATAATTCGATTGCGCAGTGGAATTGCGGCAGCGGCAGCGGCAGCTAG	MVTLVWRKNNSIAQWNCGSGSGS*
ATGAGTTATTTTATTTGGGCGAATTTTCAGACTGAGCCTTATTTTGTTTGCGGCAGCAGCAGCGGCAGCTAG	MSYFIWANFQTEPYFVCGSSSGS*
ATGTTTTTTAAGCATTGGTTTGTGAATGGTTGGTTGGTTGCGACGTACTGCGGCAGCGGCAGTGGCAGCTAG	MFFKHWFVNGWLVATYCGSGSGS*
ATGTTGATTTGGCCTAATTTTAATCAGAATGCGGAGATTATTTTTCCGTGCGGCAGCGGCAGCGGCAGCTAG	MLIWPNFNQNAEIIFPCGSGSGS*
ATGATTCTGTTGGAGTGGGCGGAGAATAAGCTTGAGTTGAAGTGGTTGTGCGGCAGCGGCAGCGGCAGCTAG	MILLEWAENKLELKWLCGSGSGS*
ATGACGCATTTTGTTAGTTGGTATTGGAAGTTGGGTACTTTGTATGCGTGCGGCAGCGGCAGCGGCAGCTAG	MTHFVSWYWKLGTLYACGSGSGS*
ATGATTTTTATTGGGAGTTTTAATCTTTTGCCTGGGAAGCTTAAGGCGTGCGGCAGCGGCAGCGGCAGCTAG	MIFIGSFNLLPGKLKACGSGSGS*
ATGACTTATTATGTGCTTCTGCAGAGGCGGCCTCCTGTTTGGTCGACCTGCGGCAGCGGCAGCGGCAGCTAG	MTYYVLLQRRPPVWSTCGSGSGS*
ATGCTTGTGTATGAGACGTGGAAGAATCTTGGGCCTAAGTGGCATTGGTGCGGCAGCGGCAGCGGCAGCTAG	MLVYETWKNLGPKWHWCGSGSGS*
ATGATTCTGTTGGAGTGGGCGGAGAATAAGCTTGAGTTGAAGTGGTTGTGCGGCAGCGGCAGCGGCAGCTAG	MILLEWAENKLELKWLCGSGSGS*
ATGTTTTTGTGTCATACTTGGTATAATGGGAGGGTGACTCTTTTTTTGTGCGGCAGCGGCAGCGGCAGCTAG	MFLCHTWYNGRVTLFLCGSGSGS*
ATGTTTGTGAAGGGTTTTTGGACTGCTCGTGGGTATATTCTTGAGTATTGCGGCAGCGGCAGCGGCAGCTAG	MFVKGFWTARGYILEYCGSGSGS*
ATGGTTAAGTGGGTTGATTTTACTATTGGTTGGGCGTTTATTACGCCGTGCGGCAGCGGCAGCGGCAGCTAG	MVKWVDFTIGWAFITPCGSGSGS*
ATGTTTATTTAGGTTTCTTGGTTGTTTGGTGATTTTCGGCTTCTGTATTGCGGCAGCGGCAGCGGCAGCTAG	MFI*VSWLFGDFRLLYCGSGSGS*
ATGATTAAGCTTAGGTGGCGGAATAATCTGGAGACGTATTGGTTGAATTGCGGCAGCGGCAGCGGCAGCTAG	MIKLRWRNNLETYWLNCGSGSGS*
ATGATTCGTCTGTTTTGGATTAATGGTAATTTGGTGTCTGAGTGGAATTGCGGCAGCGGCAGCGGCATCTAG	MIRLFWINGNLVSEWNCGSGSGI*
ATGGTTAATTTTGTGTGGGAGGGTGCTACTCTTCGGATGAAGTGGACCTGCGGCAGCGGCAGCGGCAGCTAG	MVNFVWEGATLRMKWTCGSGSGS*
ATGAGGCAGTGGTTTTATCTTGGGAAGTATTATTGTACGTGGAGTTGCTGCGGCAGCGGCAGCGGCAGCTAG	MRQWFYLGKYYCTWSCCGSGSGS*
ATGGTATCGCAGAAGTCGAAGTGGCCGTTTGTGCTTTCGTTTTATGATTGCGGCAGCGGCAGCGGCAGCTAG	MVSQKSKWPFVLSFYDCGSGSGS*
ATGTTTTATAATGATTATCGGTATACTGCTAGTCTTACGCTTTTTTCTTGCGGCAGCGGCAGCGGCAGCTAG	MFYNDYRYTASLTLFSCGSGSGS*
ATGTGTTGTGTTTGGTTTCGTATTGTTTATAGTGAGTATTTTCCGAATTGCGGCAGCGGCAGCGGCAGCTAG	MCCVWFRIVYSEYFPNCGSGSGS*
ATGACTTAGACTTCGGGTATTTCTGGGCGTTATTTATTCGCTTGGAACTGCGGCAGCGGCAGCGGCAGCTAG	MT*TSGISGRYLFAWNCGSGSGS*
ATGGTTAATGCGGATAAGAGGGTTTGGCCTCCGCATTGGACTTTTCGGTGCGGCAGCGGCAGCGGCAGCTAG	MVNADKRVWPPHWTFRCGSGSGS*
ATGTTTTTGTGTCAGGAGTTTAAGGCTAGGATTTATTATGCGAGTTATTGCGGCAGCGGCAGCGGCAGCTAG	MFLCQEFKARIYYASYCGSGSGS*
ATGTTTCGGTTTCATTGGCTTGATGGGACTCTGTTGTCTAGTTTTTCCTGCGGCAGCGGCAGCGGCAGCTAG	MFRFHWLDGTLLSSFSCGSGSGS*
ATGGTTAAGTGGGTTGATTTTACTATTGGTTGGGCGTTTATTACGCCGTGCGGCAGCGGCAGCGGCAGCTAG	MVKWVDFTIGWAFITPCGSGSGS*
ATGGTGTTTTTTTCTCGTAATTATATTCGTGATCGGACTGTTTATTGGTGCGGCAGCGGCAGCGGCAGCTAG	MVFFSRNYIRDRTVYWCGSGSGS*
ATGTTTTTGTGTCAGGAGTTTAAGGCTAGGATTTATTATGCGAGTTATTGCGGCAGCGGCAGCGGCAGCTAG	MFLCQEFKARIYYASYCGSGSGS*
ATGACTATGGCTAGTAGGGTTAGTGTTTGTCATTATGATGGAATTAACTGCGGCAGCGGCAGCGGCAGCTAG	MTMASRVSVCHYDGINCGSGSGS*
ATGCTGAAGGCTTATCATCCGTTTCGGGGGTTGTTGCTGTGGCAGTTTTGCGGCAGCGGCAGCGGCAGCTAG	MLKAYHPFRGLLLWQFCGSGSGS*
ATGCTTTGTTTGGTGTCGACGCATATTTTGACCGCTCAGTATTTTAATTGCGGCAGCGGCAGCGGCAGCTAG	MLCLVSTHILTAQYFNCGSGSGS*
ATGTTTGTTTGTTTTAAGTTTTATAATCAGAGGCTTTTTTCGTCGTATTGCGGCAGCGGCAGCGGCAGCTAG	MFVCFKFYNQRLFSSYCGSGSGS*
ATGAGTTATTTTATTTGGGCGAATTTTCAGACTGAGCCTTATTTTGTCTGCGGCAGCGGCAGCGGCAGCTAG	MSYFIWANFQTEPYFVCGSGSGS*
ATGGTGACGATTAGGAGGTATTGGGAGCCTCTGTGGAGTTTTTATAAGTGCGGCAGCGGCAGCGGCAGCTAG	MVTIRRYWEPLWSFYKCGSGSGS*
ATGAGGCAGTGGTTTTATCTTGGGAAGTATTATTGTACGTGGAGTTGTTGCGGCAGCGGCAGCGGCAGCTAG	MRQWFYLGKYYCTWSCCGSGSGS*
ATGTTTCTGTGAATGTTTGGACTAAGGGTATTTTTAAGATTGTTAGGTGCGGCAGCGGCAGCGGCAGCTAG	MFL+MFGLRVFLRLLGAAAAAAA
ATGTATTTGGTTGATGATTTGCCGCCTTGTCCGTTGTTTCTTGCTTATTGCGGCAGCGGCAGCGGCAGCTAG	MYLVDDLPPCPLFLAYCGSGSGS*
ATGTTTTTGCAGGGTTATTGGCTGTATGATAAGTATGCGATTAGTTACTGCGGCAGCGGCAGCGGCAGCTAG	MFLQGYWLYDKYAISYCGSGSGS*
ATGTTTCTGATTGCTTTTTTTAAGAATGGGCGTCTGGTTCAGTCGAATTGCGGCAGCGGCAGCGGCAGCTAG	MFLIAFFKNGRLVQSNCGSGSGS*
ATGATTAAGATTGATTGGAAGCGTCGTTATCGGTCGTATCGGTTTACGTGCGGCAGCGGCAGCGGCAGCTAG	MIKIDWKRRYRSYRFTCGSGSGS*
ATGTTTAAGATTATGTATATTTATTCTTATGAGTGGCGTAATTTTAATTGCGGCAGCGGCAGCGGCAGCTAG	MFKIMYIYSYEWRNFNCGSGSGS*
ATGTTTTTTGCGCATTATTGGGAGCGTAATCGTTTTTTGATTCGGTACTGCGGCAGCGGCAGCGGCAGCTAG	MFFAHYWERNRFLIRYCGSGSGS*
ATGTATTTTGCTAAGTGGTTGGATGATCGGCTTGTTCAGTTGGTGACGTGCGGCAGCGGCAGCGGCAGCTAG	MYFAKWLDDRLVQLVTCGSGSGS*
ATGATTCGTTTGGCTTGGAATAATGGGACTTTGTTGTCTGAGTGGCGTTGCGGCAGCGGCAGCGGCAGCTAG	MIRLAWNNGTLLSEWRCGSGSGS*
ATGATTAGTTGGTCTTTTCGTTGTGTTTGGCGTAATAAGTTTCTTTATTGCGGCAGCGGCAGCGGCAGCTAG	MISWSFRCVWRNKFLYCGSGSGS*
ATGTTTAATCTTCTGTGGAAGGATAAGACGCTGGTTACGACTTGGAATTGCGGCAGCGGCAGCGGCAGCTAG	MFNLLWKDKTLVTTWNCGSGSGS*
ATGAGGTCTGATTTGGATCGTTGTCGTTCTTTGTTGTTGGCTACTTGGTGCGGCAGCGGCAGCGGCAGCTAG	MRSDLDRCRSLLLATWCGSGSGS*
ATGTATTTTGCTAGGTGGTTGGATGATCGGCTTGTTCAGGTGGTGCCGTGCGGCAGCGGCAGCGGCAGCTAG	MYFARWLDDRLVQVVPCGSGSGS*
ATGTTTCGGTTTTGGCGGGGGCGGAATACTCTGAATCAGAGGTTTTGGTGCGGCAGCGGCAGCGGCAGCTAG	MFRFWRGRNTLNQRFWCGSGSGS*
ATGTTTCGGTTTTGGTGGGGGCGGAATACTCTGAATCAGAGGTTTTGGTGCGGCAGCGGCAGCGGCAGCTAG	MFRFWWGRNTLNQRFWCGSGSGS*
ATGGTTAGGCTGTTTTATTTTCCGTTTAAGGATGCTGAGTGGTGTAATTGCGGCAGCGGCAGCGGCAGCTAG	MVRLFYFPFKDAEWCNCGSGSGS*
ATGATTGTGATTTTGTGGCAGGGGACTACGTTTAAGCATACTTGGAGGTGCGGCAGCGGCAGCGGCAGCTAG	MIVILWQGTTFKHTWRCGSGSGS*
ATGGTTCGTCCTCATCCGGGTTTTCCTCCTGTTTGGGAGTTTCGGCGTTGCGGCAGCGGCAGCGGCAGCTAG	MVRPHPGFPPVWEFRRCGSGSGS*
ATGTATCGTAGTGCGTGGGTGAATAAGTCTCTTGTTCAGTGGTGGCTGTGCGGCAGCGGCAGCGGCAGCTAG	MYRSAWVNKSLVQWWLCGSGSGS*
ATGTTGAAGATTTATTGGTCTAAGATTCATGGTTTGGTGAGTGAGCGCTGCGGCAGCGGCAGCGGCAGCTAG	MLKIYWSKIHGLVSERCGSGSGS*
ATGGTTAAGATTGTTTGGATTCATAATACGGTGATTACTCGGTTTCTCTGCGGCAGCGGCAGCGGCAGCTAG	MVKIVWIHNTVITRFLCGSGSGS*
ATGTTTAAGCATGTTTGTAATTGTACTTGGTCGAATCCTTCTTTTGACTGCGGCAGCGGCAGCGGCAGCTAG	MFKHVCNCTWSNPSFDCGSGSGS*
ATGAGGTTTCGTTTTAGGAGCTATTGGGCGTTTAAGTTTCGTGTTCGTTGCGGCAGCGGCAGCGGCAGCTAG	MRFRFRSYWAFKFRVRCGSGSGS*
ATGTTTCTGAATTCTTTGTGGAGTAATGGTAAGTTTTTTCTGGCGAATTGCGGCAGCGGCAGCGGCAGCTAG	MFLNSLWSNGKFFLANCGSGSGS*
ATGGTTTTGCTGGTGACGGCTTGGATTCCTCAGAGGGCTTTGTATATTTGCGGCAGCGGCAGCGGCAGCTAG	MVLLVTAWIPQRALYICGSGSGS*
ATGCTTATTTATCTTGCGCGGACTTGGCCGCCTAAGTGGATTCTTTACTGCGGCAGCGGCAGCGGCAGCTAG	MLIYLARTWPPKWILYCGSGSGS*
ATGTTGATTTGGCCTAGTTTTAATCAGAATGCGAAGATTATTTTTCCGTGCGGCAGCGGCAGCGGCAGCTAG	MLIWPSFNQNAKIIFPCGSGSGS*
ATGCTGGAGCGTTATTATAATGGTGAGGTGTAGTTGCCTTTGTTGTTCTGCGGCAGCGGCAGCGGCAGCTAG	MLERYYNGEV*LPLLFCGSGSGS*
ATGGCGACGTATTCTGCTAGTAAGCTGATTACTTGGGAGTGGCTTGCTTGCGGCAGCGGCAGCGGCAGCTAG	MATYSASKLITWEWLACGSGSGS*
ATGTGTCTGTAGATTCATTATTAGCTGCTGCTTTGGTTTTTTGCTCACTGCGGCAGCGGCAGCGGCAGCTAG	MCL*IHY*LLLWFFAHCGSGSGS*
ATGATTTTTTATGCTTTTTAGCATAGGCGTGTGTTGGAGTTGGTGTTCTGCGGCAGCGGCAGCGGCAGCTAG	MIFYAF*HRRVLELVFCGSGSGS*
ATGTTTTGGTTTTTTTGGGTTGCTAAGTGTAGGGCTGATCTTAGGATTTGCGGCAGCGGCAGCGGCAGCTAG	MFWFFWVAKCRADLRICGSGSGS*
ATGTTTGTTATTTTTTTTTTTATTGATGCTTATCTTCGGACTAAGCGTTGCGGCAGCGGCAGCGGCAGCTAG	MFVIFFFIDAYLRTKRCGSGSGS*
ATGATTGTGCGTAATCGGAGGTATGTTTTTCCTCCGTTGTGATCGTGGTGCGGCAGCGGCAGCGGCAGCTAG	MIVRNRRYVFPPL+SWCGSGSGS*
ATGTTTTTGGTTTATGGGTTTTTTAATGGGCGTTTTGCGCTTTATACTTGCGGCAGCGGCAGCGGCAGCTAG	MFLVYGFFNGRFALYTCGSGSGS*
ATGTTTAAGTGGTCGCATTTTGGTGAGCGTCCGTTGTTGTTTCAGTGTTGCGGCAGCGGCAGCGGCAGCTAG	MFKWSHFGERPLLFQCCGSGSGS*
ATGGTGTCGAGTGCTTTGGTTAAGTGGCCGTTGCCTTTTCGGATGCGCTGCGGCAGCGGCAGCGGCAGCTAG	MVSSALVKWPLPFRMRCGSGSGS*
ATGTGTCGGGTGTTGCATTATTGGCCGCCGCGTTGGTATTTTGCGAGCTGCGGCAGCGGCAGCGGCAGCTAG	MCRVLHYWPPRWYFASCGSGSGS*
ATGGTTCAGGGTGCTTGGTATCATGGGACGTTTACTGTTAATTGGCTGTGCGGCAGCGGCAGCGGCAGCTAG	MVQGAWYHGTFTVNWLCGSGSGS*
ATGGTTAAGATTAGTTATGCGTTTCCTTATGTTCATACGTGGTATCGTTGCGGCAGCGGCAGCGGCAGCTAG	MVKISYAFPYVHTWYRCGSGSGS*
ATGCTTAAGAATTATAGTTTGTGGCCTCCGATTTGGAATTTTTATCAGTGCGGCAGCGGCAGCGGCAGCTAG	MLKNYSLWPPIWNFYQCGSGSGS*
ATGTTTTTGTGTACGAAGTGGAATTATGGTCGTTGGTATCTGTTTTACTGCGGCAGCGGCAGCGGCAGCTAG	MFLCTKWNYGRWYLFYCGSGSGS*
ATGAGGCAGTGGTTTTATCTTGGGAAGTATTATTGTACGTGGAGTTGCTGCGGCAGCGGCAGCGGCAGCTAG	MRQWFYLGKYYCTWSCCGSGSGS*
ATGTTTTTGATGGTTGGATGGCATGAGGGGGTTCTTTCTTTGCATTATTGCGGCAGCGGCAGCGGCAGCTAG	MFLMVGWHEGVLSLHYCGSGSGS*
ATGAGTTATTTTATTTGGCCGAATTTTCAGACTGAGCCTTATTTTGTTTGCGGCAGCGGCAGCGGCAGCTAG	MSYFIWPNFQTEPYFVCGSGSGS*
ATGCTTATTTATCTTGCGCGGACTTGGCCGCCTAAGCGGATTTTTTACTGCGGCAGCGGCAGCGGCAGCTAG	MLIYLARTWPPKRIFYCGSGSGS*
ATGAGGCAGTGGTTTTATCTCGGGAAGTATTATTGTACGTGGAGTTGTTGCGGCAGCGGCAGCGGCAGCTAG	MRQWFYLGKYYCTWSCCGSGSGS*
ATGATTCGTTTGGCTTGGAATAATGGGACTTTGTTGTCTGAGTGGTGTTGCGGCAGCGGCAGCGGCAGCTAG	MIRLAWNNGTLLSEWCCGSGSGS*
ATGTTTCTGATTGCTTTTTTTAAGAATGGGCGTCTGATTCAGTCGTATTGCGGCAGCGGCAGCGGCAGCTAG	MFLIAFFKNGRLIQSYCGSGSGS*
ATGTTTGTTACTTTTAGGTTTGTTTTTGGTAGGTTGTATTCGCATCCTTGCGGCAGCGGCAGCGGCAGCTAG	MFVTFRFVFGRLYSHPCGSGSGS*
ATGTTATTGATTCAGTATTTTGATAAGGATCGGTTTCGTGCGATTTATTGCGGCAGCGGCAGCGGCAGCTAG	MLLIQYFDKDRFRAIYCGSGSGS*
ATGTGGTGTTATTTTAAGTGGCCTAGGAGCTTTTGGGTTTTGCAGTGTTGCGGCAGCGGCAGCGGCAGCTAG	MWCYFKWPRSFWVLQCCGSGSGS*
ATGTCTGTGTATTGGTCTTTTGCGCATGGTTTGGCGCATTATCGTTTGTGCGGCAGCGGCAGCGGCAGCTAG	MSVYWSFAHGLAHYRLCGSGSGS*
ATGCTGATTATTAGTAGGTATTGGCCTCAGCCTGAGTGGTCTTTTTTCTGCGGCAGCGGCAGCGGCAGCTAG	MLIISRYWPQPEWSFFCGSGSGS*
ATGTTTTTGTGTCATACTTGGTATAATGGGAGGGTGACTCTTTTTTTGTGCGGCAGCGGCAGCGGCAGCTAG	MFLCHTWYNGRVTLFLCGSGSGS*
ATGTTTGTTATTTGGTATTGGGATGTTCATGGTATTCTTCAGTTTCATTGCGGCAGCGGCAGCGGCAGCTAG	MFVIWYWDVHGILQFHCGSGSGS*
ATGTTTGTTCGTTGGATTTGGGTTAGGCAGCGTTTGTCTGTGTTGAATTGCGGCAGCGGCAGCGGCAGCTAG	MFVRWIWVRQRLSVLNCGSGSGS*
ATGATTCGCCTGTTTTGGATTAATGGTAATTTGGAGTCTGAGTGGAATTGCGGCAGCGGCAGCGGCAGCTAG	MIRLFWINGNLESEWNCGSGSGS*
ATGATTAAGGCGTTGAGTTTTAAGATTTGGATTGTGTATGATTGGAATTGCGGCAGCGGCAGCGGCAGCTAG	MIKALSFKIWIVYDWNCGSGSGS*
ATGTTTGTTATTTTTCGTTTTGTGGCTGGGGTGCTTAAGACTTGGTCGTGCGGCAGCGGCAGCGGCAGCTAG	MFVIFRFVAGVLKTWSCGSGSGS*
ATGTTTGTTTGTTTTTTTTTTATTGAGGCTAAGCTTTCTAATTATAGTTGCGGCAGCGGCAGCGGCAGCTAG	MFVCFFFIEAKLSNYSCGSGSGS*
ATGTATGAGCGGGCTTATTTTACGAGTTCGGGTAAGTTTATTATAGTCTGCGGCAGCGGCAGCGGCAGCTAG	MYERAYFTSSGKFIIVCGSGSGS*
ATGTTGATTTGGCCTAGTTTTAATCAGAATGCGAAGATTATTTTTCCGTGCGGCAGCGGCAGCGGCAGCTAG	MLIWPSFNQNAKIIFPCGSGSGS*
ATGTTGCCGGTTCCGGTGGCGTCTCATCCGTCTATGCGTCTGTCGCTCTGCGGCAGCGGCAGCGGCAGCTAG	MLPVPVASHPSMRLSLCGSGSGS*
ATGTGGCTGAAGCAGATTTGGGTGAATTATAATATTGTGTTGATTCGTTGCGGCAGCGGCAGCGGCAGCTAG	MWLKQIWVNYNIVLIRCGSGSGS*
ATGGTGTGGCTTAGTTTGTTGAATAATACTATTCAGTCTTATTGGCTTTGCGGCAGCGGCAGCGGCAGCTAG	MVWLSLLNNTIQSYWLCGSGSGS*
ATGCTTATTTATCTTGCGCGGACTTGGCCGCCTAAGTGGATTTTTTACTGCGGCAGCGGCAGCGGCAGCTAG	MLIYLARTWPPKWIFYCGSGSGS*
ATGATTACGAAGTGGTATGTTTTGAATTATTATGAGCTTTTTCCTTTGTGCGGCAGCGGCAGCTAG	MITKWYVLNYYELFPLCGSGS*
ATGTTGGAGTACTCTGGGTCGTTTACGTGGTATTGGTTGTCGATTCCGTGCGGCAGCGGCAGCGGCAGCTAG	MLEYSGSFTWYWLSIPCGSGSGS*
ATGAGGCAGTGGTTTTATCTTGGGAAGTATTATTGTACGTGGAGTTGTTGCGGCAGCGGCAGCGGCAGCTAG	MRQWFYLGKYYCTWSCCGSGSGS*
ATGAATTATTGGAATTATGGTTGGAAGCCTTATTATTTTTTTACTTGCTGCGGCAGCGGCAGCGGCAGCTAG	MNYWNYGWKPYYFFTCCGSGSGS*
ATGGGTTTTCTTCATCGGCGTACTTTGTGTCAGTGTAGTGTGACGCCTTGCGGCAGCGGCAGCGGCAGCTAG	MGFLHRRTLCQCSVTPCGSGSGS*
ATGTTGATTTGGCCTAGTTTTAATCAGAATGCGAAGATTATTTTTCCGTGCGGCAGCGGCAGCGGCAGCTAG	MLIWPSFNQNAKIIFPCGSGSGS*
ATGTTTCGTTTGTATTGGACGCCGTTGGGGTATGAGCAAATTTGGGTTTGCGGCAGCGGCAGCGGCAGCTAG	MFRLYWTPLGYEQIWVCGSGSGS*
ATGAGGCAGTGGCTTTATCTTGGGAAGTATTATTGTACGTGGAGTTGTTGCGGCAGCGGCAGCGGCAGCTAG	MRQWLYLGKYYCTWSCCGSGSGS*
ATGGCTCAGCGGTGGTTTAATGGTCATTGTCAGCGGTTGGTGTTTCGCTGCGGCAGCGGCAGCGGCAGCTAG	MAQRWFNGHCQRLVFRCGSGSGS*
ATGTTGCGTTATGATGGTGATTGGGTTTGGTCGTTTAAGGTTGTCCCCTGCGGCAGCGGCAGCGGCAGCTAG	MLRYDGDWVWSFKVVPCGSGSGS*
ATGTTTGTTGTGTGGTATTGGGAGAATGATATTATTCATTGCAAGAGGTGCGGCAGCGGCAGCGGCAGCTAG	MFVVWYWENDIIHCKRCGSGSGS*
ATGTTTAGGAAGACGGAGGTTTATTGGGATACTTGGGAGTTTTGGTTCTGCGGCAGCGGCAGCGGCAGCTAG	MFRKTEVYWDTWEFWFCGSGSGS*
ATGTTTTGGTTTAGTTGGGATACTACGTATAAGGCTGGTTTTCGGATCTGCGGCAGCGGCAGCGGCAGCTAG	MFWFSWDTTYKAGFRICGSGSGS*
ATGTTTGTTAAGTGGGCTTGGCGTGATTGTGTGTTGTATGCGTGTATCTGTGGCAGCGGTAGCGGCAGCTAG	MFVKWAWRDCVLYACICGSGSGS*
ATGAGTTATTTTATTTGGGCGAATTTTCAGACTGAGCCTTATTTTGTCTGCGGCAGCGGCAGCGGCAGCTAG	MSYFIWANFQTEPYFVCGSGSGS*
ATGGGGAGGAGTTTTACTTTTGATTGTTGGCATATTTTTCATTATTCGTGCGGCAGCGGCAGCGGCAGCTAG	MGRSFTFDCWHIFHYSCGSGSGS*
ATGATTCATGGTCTGTATGCTGGTAATCGGATTATTTTTCAGTGGGTTTGCGGCAGCGGCAGCGGCAGCTAG	MIHGLYAGNRIIFQWVCGSGSGS*
ATGCGGGATTATGAGACGTAGATGATGATGTTGAGTAATCTTTTTTTTTGCGGCAGCGGCAGCGGCAGCTAG	MRDYET*MMMLSNLFFCGSGSGS*
ATGTTTTTGGCTTATAGGTTTGATGCTGCGGGTTTTTGGTTGTGGATTTGCGGCAGCGGCAGCGGCAGCTAG	MFLAYRFDAAGFWLWICGSGSGS*
ATGATTCTGATTGGTACTGATTTTCGTATTCAGTGGCTGAATTGTCGGTGCGGCAGCGGCAGCGGCAGCTAG	MILIGTDFRIQWLNCRCGSGSGS*
ATGTTGATTTGGCCTAGTTTTAATCAGAATGCGAAGATTATTTTTCCGTGCGGCAGCGGCAGCGGCAGCTAG	MLIWPSFNQNAKIIFPCGSGSGS*
ATGTTTTATTATTGGTATTGGCGTGATTCTGCTTATCATGCTCATTATTGCGGCAGCGGCAGCGGCAGCTAG	MFYYWYWRDSAYHAHYCGSGSGS*
ATGACTTATTATGTGCTTCTGCAGAGGTGGCCTCCTGTTTGGGCGCCTTGCGGCAGCGGCAGCGGCAGCTAG	MTYYVLLQRWPPVWAPCGSGSGS*
ATGTGGAAGTTGGGTGCTGAGACTATTACTCGTTCGTATCGGTTGCGCTGCGGCAGCGGCAGCGGCAGCTAG	MWKLGAETITRSYRLRCGSGSGS*
ATGGTTCATTTGTTTTGGCATGTTGATAATACGCTTGAGCATAGTTATTGCGGCAGCGGCAGCGGCAGCTAG	MVHLFWHVDNTLEHSYCGSGSGS*
ATGGTTCGTCTGATTATTCATTGGCCTCCTAAGTGGCTTTGGCAGCGTTGCGGCAGCGGCAGCGGCAGCTAG	MVRLIIHWPPKWLWQRCGSGSGS*
ATGTGGCGGATTACTATTCAGCCTTTTCCGGGGTTTTATCCTCGTAGTTGCGGCAGCGGCAGCGGCAGCTAG	MWRITIQPFPGFYPRSCGSGSGS*
ATGTTTATTAATTATAGTTGGCAGGAGGGTGAGTTGATTCTCTCGTATTGCGGCAGCGGCAGCGGCAGCTAG	MFINYSWQEGELILSYCGSGSGS*
ATGTTTGCGTTTTTTTGGTTTAATGGTACTTTGAATTGTCTTTCTTTGTGCGGCAGCGGCAGCGGCAGCTAG	MFAFFWFNGTLNCLSLCGSGSGS*
ATGCTTATTTATCTTGCGCGGACTTGGCCGCCTAAGTGGATTTTTTATTGCGGCAGCGGCAGCGGCAGCTAG	MLIYLARTWPPKWIFYCGSGSGS*
ATGGTGACGCTTAGTACGCTGCATGGGAAGCTTTTGCCTCTTTGGGGTTGCGGCAGCGGCAGCGGCAGCTAG	MVTLSTLHGKLLPLWGCGSGSGS*
ATGATTCGTTTGGCTTGGAGTAATGGGACTTTGTTGTCTGAGTGGTGTTGCGGCAGCGGCAGCGGCAGCTAG	MIRLAWSNGTLLSEWCCGSGSGS*
ATGTTTGTTTATTTTTATAATAATGTTTTGCGGGTTAAGTATGTTCTTTGCGGCAGCGGCAGCGGCAGCTAG	MFVYFYNNVLRVKYVLCGSGSGS*
ATGAGGGTTTATAATATTAGTTGGGATGGTGAGTATCGTTCTTGGTGGTGCGGCAGCGGCAGCGGCAGCTAG	MRVYNISWDGEYRSWWCGSGSGS*
ATGTTTATTTCTGGGCGTTGTGGTGATTTTATTTATGGGCTGACGTATTGCGGCAGCGGCAGCGGCAGCTAG	MFISGRCGDFIYGLTYCGSGSGS*
ATGTTTTTGTGTCATACTTGGTATAATGGGAGGGTGACTCTTTTTTTGTGCGGCAGCGGCAGCGGCAGCTAG	MFLCHTWYNGRVTLFLCGSGSGS*
ATGTTTTATAATACTTATGCGATGAATAATGAGTTGAGTTTGCAGGTCTGCGGCAGCGGCAGCGGCAGCTAG	MFYNTYAMNNELSLQVCGSGSGS*
ATGTGACGCTTAGGAGGTATTGGGAGCCTCTGTGGAGTTTTTATAAGTGCGGCAGCGGCAGCGGCAGCTAG	M+RLGGIGSLCGVFISAAAAAAA
ATGTTTTTGTGGCAGTACTGGTTGTTTCGTAGGGTTTTGCTTGAGCTGTGCGGCAGCGGCAGCGGCACCTAG	MFLWQYWLFRRVLLELCGSGSGT*
ATGGCTGGGTTTTCTTTTAAGCCGTGTCGTAGGTGGGCTGTGACTGCCTGCGGCAGCGGCAGCGGCAGCTAG	MAGFSFKPCRRWAVTACGSGSGS*
ATGACGCATTTTGTTAGTTGGTATTGGAAGTTGGGTACTTTGTATGCGTGCGGCAGCGGCAGCGGCAGCTAG	MTHFVSWYWKLGTLYACGSGSGS*
ATGGTTTATGCGAAGTCGTTTGATAATTGGTATATTCGGAGTGGTGACTGCGGCAGCGGCAGCGGCAGCTAG	MVYAKSFDNWYIRSGDCGSGSGS*
ATGTTGACGATTATTTGGCAGCTTGAGTATAAGCAGTATTGGAGGAACTGCGGCAGCGGCAGCGGCAGCTAG	MLTIIWQLEYKQYWRNCGSGSGS*
ATGAGGCAGTGGCTTTATCTTGGGAAGTATTATTGTACGTGGAGTTCCTGCGGCAGCGGCAGCGGCAGCTAG	MRQWLYLGKYYCTWSSCGSGSGS*
ATGCGTAATTGGTTTGTGTTTAAGTATTATGAGTTGTTTCCGCGTGTGTGCGGCAGCGGCAGCGGCAGCTAG	MRNWFVFKYYELFPRVCGSGSGS*
ATGGTGAAGTTTTCTTGGAATGGTACGACGCTTGTTCATGTTTGGGATTGCGGCAGCGGCAGCGGCAGCTAG	MVKFSWNGTTLVHVWDCGSGSGS*
ATGGTTTTTATTTATTGGCGTACTACGTATAAGTGTTATGTGAAGCCTTGCGGCAGCGGCAGCGGCAGCTAG	MVFIYWRTTYKCYVKPCGSGSGS*
ATGGTTAGGTCGATTAAGGGGTTTCCGCCTAAGTTTGTGTTTTCTAGTTGCGGCAGCGGCAGCGGCAGCTAG	MVRSIKGFPPKFVFSSCGSGSGS*
ATGATTAGGATTATTTGGAATGGTACTTATAAGGCGACTTGGTTTCGTTGCGGCAGCGGCAGCGGCAGCTAG	MIRIIWNGTYKATWFRCGSGSGS*
ATGTTTCGTTATGCTTATACGGGGAATCTGACTTGGATTTGGGTGCGCTGCGGCAGCGGCAGCGGCAGCTAG	MFRYAYTGNLTWIWVRCGSGSGS*
ATGATTGTGGTGCTGAGTTATTGGCCGGCGCTGTGGAGGTTGGATGCCTGCGGCAGCGGCAGCGGCAGCTAG	MIVVLSYWPALWRLDACGSGSGS*
ATGAGGCAGTGGTTTTATCTTGGGAAGTATTATTGTACGTGGAGTTGCTGCGGCAGCGGCAGCGGCAGCTAG	MRQWFYLGKYYCTWSCCGSGSGS*
ATGGTTAAGCAGTTGGGGAATTGGCCTCCGCATTTTATTTGGTATTTTTGCGGCAGCGGCAGCGGCAGCTAG	MVKQLGNWPPHFIWYFCGSGSGS*
ATGATTAAGCTGAGGTATGATGATAATTGTATTGTGATTGCGCAGTGATGCGGCAGCGGCAGCGGCAGCTAG	MIKLRYDDNCIVIAQ+CGSGSGS*
ATGTTTGTGAATGATTTTGCGATTACTCTTAGTCTGGCTATTCGTCTCTGCGGCAGCGGCAGCGGCAGCTAG	MFVNDFAITLSLAIRLCGSGSGS*
ATGATTGTTTTTTATTGACGTGATGGTCATTTGCTTTCCAGTTTTGGCTGCGGCAGCGGCAGCGGCAGCTAG	MIVFY+RDGHLLSSFGCGSGSGS*
ATGGTTGCGTTGGTGAGCTATTGGCCGCTTCAGCTTTTTATTAAGGATTGCGGCAGCGGCAGCGGCAGCTAG	MVALVSYWPLQLFIKDCGSGSGS*
ATGATTCGTTTGGCTTGGAATAATGGGACTTTGTTGTCTGAGTGGTGTTGCGGCAGCGGCAGCGGCAGCTAG	MIRLAWNNGTLLSEWCCGSGSGS*
ATGTTTGTGTCTTTTTGGTTTTGTGATGGGCTGCTTCGTAATTTTTATTGCGGCAGCGGCAGCGGCAGCTAG	MFVSFWFCDGLLRNFYCGSGSGS*
ATGGTTAAGATTAGTTATGCGTTTCCTTATGTTCATACGTGGAACCGCTGCGGCAGCGGCAGCGGCAGCTAG	MVKISYAFPYVHTWNRCGSGSGS*
ATGTTTGTTTGTAGTACTTGGATTAATAGGATTTTTTATTTGTCGCGTTGCGGCAGCGGCAGCGGCAGCTAG	MFVCSTWINRIFYLSRCGSGSGS*
ATGGTTCGTTCTCATCCGGGTTTTCCTCCTGTTTGGGAGTTTCGGCGCTGCGGCAGCGGCAGCGGCAGCTAG	MVRSHPGFPPVWEFRRCGSGSGS*
ATGTTTGTGCTTTGGATTGGGGAGAATTGTAAGGTGAAGAGTCGTTGCTGCGGCAGCGGCAGCGGCAGCTAG	MFVLWIGENCKVKSRCCGSGSGS*
ATGTATTCGGCTAAGTGGGAGTTTGGGACGTTGAAGCAGACTTGGTGCTGCGGCAGCGGCAGCGGCAGCTAG	MYSAKWEFGTLKQTWCCGSGSGS*
ATGTTTGTTCGTTGGTACTGGTCTGATGGGTTTGTGAGTTATTTGTTTTGCGGCAGCGGCCGCGGCAGCTAG	MFVRWYWSDGFVSYLFCGSGRGS*
ATGTTTGTGTGGAGTTATTTCAATGATGATAGGTATTATGTTCGGTACTGCGGCAGCGGCAGCGGCAGCTAG	MFVWSYFNDDRYYVRYCGSGSGS*
ATGTTTGTTGCGCGGCATTTTCGTCATGGGTTGCTGTCTGTGGCGTGGAGCGGCAGCGGCAGCGGCAGCTAG	MFVARHFRHGLLSVAWSGSGSGS*
ATGAAGATTCGTTTTCTGTGGACGCTTACTACGCTCGAGGCTGTGTGTTGCGGCAGCGGCAGCGGCAGCTAG	MKIRFLWTLTTLEAVCCGSGSGS*
ATGGTTTGGATTAATTATTTTGCGCCGTTTACTCATAGTTGGGCGTGGTGCGGCAGCGGCAGCGGCAGCTAG	MVWINYFAPFTHSWAWCGSGSGS*
ATGGTGACGATTAGGAGGTATTGGGAGCCTCTGTGGAGTTTTTATAACTGCGGCAGCGGCAGCGGCAGCTAG	MVTIRRYWEPLWSFYNCGSGSGS*
ATGGTTCGTACGACGAAGAAATGGCCTCTGTCGTGGCAGTTTATTATTTGCGGCAGCGGCAGCGGCAGCTAG	MVRTTKKWPLSWQFIICGSGSGS*
ATGTTTCATAATAGGTATCGGATTGATCGTAGTCTTGATCTGGTGAATTGCGGCAGCGGCAGCGGCAGCTAG	MFHNRYRIDRSLDLVNCGSGSGS*
ATGACTTATTATGTTCTTCTGCAGAGGTGGCCTCCTGATGGTTCGCCTTGCGGCAGCGGCAGCGGCAGCTAG	MTYYVLLQRWPPDGSPCGSGSGS*
ATGTTTTATAGTTCGTGGTTTCTGCATGATGTTTATTATACTTTTTATTGCGGCAGCGGCAGCGGCAGCTAG	MFYSSWFLHDVYYTFYCGSGSGS*
ATGGTTCGTTTTTCTTGGGTTTCGTCGACTCTTAAGACGGATTGGCGTTGCGGCAGCGGCAGCGGCAGCTAG	MVRFSWVSSTLKTDWRCGSGSGS*
ATGTTTGTGTTTTGGATTTGGACGGAGTATGGTCGTGTTCTTCCGTCCTGCGGCAGCGGCAGCGGCAGCTAG	MFVFWIWTEYGRVLPSCGSGSGS*
ATGTCGTTTTATATTATTTGGAATAAGTTGTATCATCAGGGTTGGAGTTGCGGCAGCGGCAGCGGCAGCTAG	MSFYIIWNKLYHQGWSCGSGSGS*
ATGCTTTATACTAAGGGTTGGAAGGTTGATAGTATTTTTTGGTATTGGTGCGGCAGCGGCAGCGGCAGCTAG	MLYTKGWKVDSIFWYWCGSGSGS*
ATGATTCGTCTGTTTTGGATTAATGGTAATTTGGTGTCTGAGTGGAATTGCGGCAGCGGCAGCGGCAGCTAG	MIRLFWINGNLVSEWNCGSGSGS*
ATGTTTGTGTGGCGGCAGTGGGCGTCGAATCGGGTTGTTGTTCGTCAGTGCGGCAGCGGCAGCGGCAGCTAG	MFVWRQWASNRVVVRQCGSGSGS*
ATGTTTGTGGTTAGGAATCTTACTACTTTCCCGCCGTCTTGGACGCCTTGCGGCAGCGGCAGCGGCAGCTAG	MFVVRNLTTFPPSWTPCGSGSGS*
ATGCTGGTGCTACATTGGGATGGTACTGGGCTTACTGCGAGTTGGTTGTGCGGCAGCGGCAGCGGCAGCTAG	MLVLHWDGTGLTASWLCGSGSGS*
ATGCTTGTGTATGAGACGTGGAAGAATCTTGGGCCTAAGTGGCATTGGTGCGGCAGCGGCAGCGGCAGCTAG	MLVYETWKNLGPKWHWCGSGSGS*
ATGACTTATTATGTGCTTCTGCAGAGGTGGCCTCCTGTTTGGGCGCCATGCGGCAGCGGCAGCGGCAGCTAG	MTYYVLLQRWPPVWAPCGSGSGS*
ATGATTAGGATTTCTTGGAATGGTACTTCTAAGGCGACTTGGTTTCGTTGCGGCAGCGGCAGCGGCAGCTAG	MIRISWNGTSKATWFRCGSGSGS*
ATGGTGATTCTTTATTGGATTGATGGTTCTGTGTATACTGCGTATATCTGCGGCAGCGGCAGCGGCAGCTAG	MVILYWIDGSVYTAYICGSGSGS*
ATGAGGCAGTGTTTTTATCTTGTGAAGTATTATTGTACGTGGAGTTGTTGCGGCAGCGGCAGCGGCAGCTAG	MRQCFYLVKYYCTWSCCGSGSGS*
ATGTTTTTGTGTACGAAGTGGAATTATGGTCGTTGGTATCTGTTTTATTGCGGCAGCGGCAGCGGCAGCTAG	MFLCTKWNYGRWYLFYCGSGSGS*
ATGTTTAAGCTTGTGGTTCCTTGGCCGCCGAAGTGGAATCCTGCGGGTTGCGGCAGCGGCAGCGGCAGCTAG	MFKLVVPWPPKWNPAGCGSGSGS*
ATGTGGCTGTGTCAGTATTTTGCGGGGTATAAGTTTATTCTGGTTTGGTGCGGCAGCGGCAGCGGCAGCTAG	MWLCQYFAGYKFILVWCGSGSGS*
ATGGTTAAGATTAGTTATGCGTTTCCTTGTGTTCATACGTGGAATCGTTGCGGCAGCGGCAGCGGCAGCTAG	MVKISYAFPCVHTWNRCGSGSGS*
ATGGTTAGGTTTTATTGGGCGAATTCTTGTGGTTTGCGTACTATTTGGTGCGGCAGCGGCAGCGGCAGCTAG	MVRFYWANSCGLRTIWCGSGSGS*
ATGTATCGTGTTGTGTCGGTGTGGCCGCCTCTGTGGGCGCCTACGCGGTGCGGCAGCGGCAGCGGCAGCTAG	MYRVVSVWPPLWAPTRCGSGSGS*
ATGGTTATTCTTTATTGGTTGGAGCATGACGTTGGGCATGCGTGGTGCTGCGGCAGCGGCAGCGGCAGCTAG	MVILYWLEHDVGHAWCCGSGSGS*
ATGGTGAGGTTTTCTTGGAGTAATGGGTCGGTTTTGGCTGCGTGGACCTGCGGCAGCGGCAGCGGCAGCTAG	MVRFSWSNGSVLAAWTCGSGSGS*
ATGATTCAGATTACGTGTATTAATCATTATAATGTTTTGCGGATTTATTGCGGCAGCGGCAGCGGCAGCTAG	MIQITCINHYNVLRIYCGSGSGS*
ATGTATCGTGTTGTGTCGGTGTGGCCGCCTCTGTGGGCGCCTACGCGGTGCGGCAGCGGCAGCGGCAGCTAG	MYRVVSVWPPLWAPTRCGSGSGS*
ATGCCGCATGATTTTTTTCTTCCGACGCCTATGGTTACGCATGTGATTTGCGGCAGCGGCAGCGGCAGCTAG	MPHDFFLPTPMVTHVICGSGSGS*
ATGTTTGTTGTGGTTCGTTGGCTGGCTGGGCATGTTAAGCTCGTGCTTTGCGGCAGCGGCAGCGGCAGCTAG	MFVVVRWLAGHVKLVLCGSGSGS*
ATGCCTTGGTAGTCTTTTATTGAGTATAGGTGTGTTTTTCTGCGTAGTTGCGGCAGCGGCAGCGGCAGCTAG	MPW*SFIEYRCVFLRSCGSGSGS*
ATGTTTAAGATTATGCGGCAGCATAGGTATACTGCGTATCTGGCTAGGTGCGGCAGCGGCAGCGGCAGCTAG	MFKIMRQHRYTAYLARCGSGSGS*
ATGCTTAAGAGTTTGTTTTTTAATGATTTTGTGTATAATATTGTGTGGTGCGGCAGCGGCAGCGGCAGCTAG	MLKSLFFNDFVYNIVWCGSGSGS*
ATGTTTGTGCTTGATTGTTTTACTAATGGTCGGCCGGATCAGTCGCTTTGCGGCAGCGGCAGCGGCAGCTAG	MFVLDCFTNGRPDQSLCGSGSGS*
ATGCGTTTGAGGTATAATTGGAATGGGATTGTTTTTTCGATTTGTTGGTGCGGCAGCGGCAGCGGCAGCTAG	MRLRYNWNGIVFSICWCGSGSGS*
ATGTTTTTGTGTACGAAGTGGAATTATGGTCGCTGGTATCTGTTTTATTGCGGCAGCGGCAGCGGCAGCTAG	MFLCTKWNYGRWYLFYCGSGSGS*
ATGTTTGTTTGTAGTACCTGGATTAATAGGATTTTTTATTTGTCGCGCTGCGGCAGCGGCAGCGGCAGCTAG	MFVCSTWINRIFYLSRCGSGSGS*
ATGGGCAGCGGCAGCGGCAGCTAG	MGSGSGS*
ATGGTTCGTTTTTCTTGGGTTTCGTCGACTCTTAAGACGGATTGGCGTTGCGGCAGCGGCAGCGGCAGCTAG	MVRFSWVSSTLKTDWRCGSGSGS*
ATGTTTTTGAAGTGGTGGTGGCAGAATTATCGACTGGTTCAGGAGTTTTGCGGCAGCGGCAGCGGCAGCTAG	MFLKWWWQNYRLVQEFCGSGSGS*
ATGGTTAAGTGGGTTGATTTTACTATTAGTTTGGCGTTTATCACGCCGTGCGGCAGCGGCAGCGGCAGCTAG	MVKWVDFTISLAFITPCGSGSGS*
ATGATTCGTGTTGCTAATAATTGGCCGCCTCTGTTTAGTTGGTTTGTTTGCGGCAGCGGCAGCGGCAGCTAG	MIRVANNWPPLFSWFVCGSGSGS*
ATGGTTAAGATTAGTTATGCGTTTCCTTATGTTCATACGTGGAATCGTTGCGGCAGCGGCAGCGGCAGCTAG	MVKISYAFPYVHTWNRCGSGSGS*
ATGTATTCGGCTAAGTGGGAGTTTGGGACGTTGAAGCAGACATGGTGCTGCGGCAGCGGCAGCGGCAGCTAG	MYSAKWEFGTLKQTWCCGSGSGS*
ATGGTTTATTTGAAGTGGCGGAATCATACGCCTTCTGTGTCTTGGCGCTGCGGCAGCGGCAGCGGCAGCTAG	MVYLKWRNHTPSVSWRCGSGSGS*
ATGTGGCAGTGGTTTTATCTTGGGAAGTATTATTGTACGTGGAGTTGTTGCGGCAGCGGCAGCGGCAGCTAG	MWQWFYLGKYYCTWSCCGSGSGS*
ATGGTTTATTATACGAGGTCTTTTATTTGGCGGTGGTCGAATAGGCGCTGCGGCAGCGGCAGCGACAGCTAG	MVYYTRSFIWRWSNRRCGSGSDS*
ATGATTTCGATTGTTTGGGAGCAGCATTATAGGCTGTGGTTGTATCATTGCGGCAGCGGCAGCGGCAGCTAG	MISIVWEQHYRLWLYHCGSGSGS*
ATGGTTTTGTTTAGGTGGGATCATGGGACGCTTGCGACTCATTGGGTGTGCGGCAGCGGCAGCGGCAGCTAG	MVLFRWDHGTLATHWVCGSGSGS*
ATGACTTATTATGTGCTTCTGCAGAGGTGGCCTCCTGTTTGGGCGCCTTGCGGCAGCGGCAGCGGCAGCTAG	MTYYVLLQRWPPVWAPCGSGSGS*
ATGATTCGTGTTGCTAATAATTGGCCGCCTCTGTTTAGTTGGTTTGTCTGCGGCAGCGGCAGCGGCAGCTAG	MIRVANNWPPLFSWFVCGSGSGS*
ATGTGTGTTTTTACGGTTTGGTCGGGTCATCGTATTACGCTGGTTCTTTGCGGCAGCGGCAGCGGCAGCTAG	MCVFTVWSGHRITLVLCGSGSGS*
ATGATTTGTTTTATTTGGGCGTCTTATCAGATTAAGTCTTTTTATGCCTGCGGCAGCGGCAGCGGCAGCTAG	MICFIWASYQIKSFYACGSGSGS*
ATGGTTCGTACGACGAAGAAATGGCCTCTGTCATGGCAGTTTTTTATCTGCGGCAGCGGCAGCGGCAGCTAG	MVRTTKKWPLSWQFFICGSGSGS*
ATGTATTCGGCTAAGTGGGAGTTTGGGACGTTGAAGCAGACTTGGTGCTGCGGCAGCGGCAGCGGCAGCTAG	MYSAKWEFGTLKQTWCCGSGSGS*
ATGTTTTTTTATGGGTATTGGAGGTTGGGTCGTTATTATGGGCTGTATTGCGGCAGCGGCAGCGGCAGCTAG	MFFYGYWRLGRYYGLYCGSGSGS*
ATGATTGGTTCTCATGGTTTTGATAATTGGTATGTGACGCAGAAGCCCTGCGGCAGCGGCAGCGGCAGCTAG	MIGSHGFDNWYVTQKPCGSGSGS*
ATGGTTAGGTTGTTTTGGCGTGATTGGACTATTCATGTTAAGTGGAAGTGCGGCAGCGGCAGCGGCAGCTAG	MVRLFWRDWTIHVKWKCGSGSGS*
ATGAGGCAGTGGTTTTATCTTGGGAAGTATTATTGCTCGTGGAGTTGCTGCGGCAGCGGCAGCGGCAGCTAG	MRQWFYLGKYYCSWSCCGSGSGS*
ATGCGGATTTTGTTTTTTGTGGGTAAGAAGATTTATCGTCTGCTTCTGTGCGGCAGCGGCAGCGGCAGCTAG	MRILFFVGKKIYRLLLCGSGSGS*
ATGTTTTATAATGCTTATGCGATGAATAATGAGTTGAGTTTGCAGGTTTGCGGCAGCGGCAGCGGCAGCTAG	MFYNAYAMNNELSLQVCGSGSGS*
ATGAGTTATTTTATTTGGGCGAATTTTCAGACTGGGCCTTATTTTGTTTGCGGCAGCGGCAGCGGCAGCTAG	MSYFIWANFQTGPYFVCGSGSGS*
ATGATTGTGTTGGCTTGGAAGGGTCATTATCTTGAGTCTCGGTGGACTTGCGGCAGCGGCAGCGGCAGCTAG	MIVLAWKGHYLESRWTCGSGSGS*
ATGATTCGTCTGTTTTGGATTAGTGGTAATTTGGTGTCTGAGTGGAATTGCGGCAGCGGCAGCGGCAGCTAG	MIRLFWISGNLVSEWNCGSGSGS*
ATGTTTCGGATTATTAATATTCGTACGGGCTGGCGTATTCATCGTCCGTGCGGCAGCGGCAGCGGCAGCTAG	MFRIINIRTGWRIHRPCGSGSGS*
ATGTTTTTTATTTTGTGGGATAATGTGTATGAGGGGACTTGGTTTCGTTGCGGCAGCGGCAGCGGCAGCTAG	MFFILWDNVYEGTWFRCGSGSGS*
ATGATTCGTCTGTTTTGGATTAGTGGTAATTTGGTGTCTGAGTGGAATTGCGGCAGCGGCAGCGGCAGCTAG	MIRLFWISGNLVSEWNCGSGSGS*
ATGGTGTATTATTTGGGTGAGTTTACTTGGTCTTTTTCGAATAGTTGGTGCGGCAGCGGCAGCGGCAGCTAG	MVYYLGEFTWSFSNSWCGSGSGS*
ATGAGGCAGTGGTTGTATCTTGGGAAGTATTATTGTACGTGGAGTTGCTGCGGCAGCGGCAGCGGCAGCTAG	MRQWLYLGKYYCTWSCCGSGSGS*
ATGAGGCAGTGGTTTTATCTTGGGAAGTATTATTGTACGTGGAGTTGTTGCGGCAGCGGCAGCGGCAGCTAG	MRQWFYLGKYYCTWSCCGSGSGS*
ATGTATCGTGTTGTGTCGGTGTGGCCGCCTCTGTGGGCGCCTACGCGGTGCGGCAGCGGCAGCGGCAGCTAG	MYRVVSVWPPLWAPTRCGSGSGS*
ATGAGGCAGTGGTTTTATCTTGGGAAGTATTATTGTACGTGGAGTTGCTGCGGCAGCGGCAGCGGCAGCTAG	MRQWFYLGKYYCTWSCCGSGSGS*
ATGTATTCGGCTAAGTGGGAGTCTGGGACGTTGAAGCAGACTTGGTGCTGCGGCAGCGGCAGCGGCAGCTAG	MYSAKWESGTLKQTWCCGSGSGS*
ATGTGGGGTTATTTTAAGTGGCCTAGGTGGTTTTGGGTTGTGCAGTGCTGCGGCAGCGGCAGCGGCAGCTAG	MWGYFKWPRWFWVVQCCGSGSGS*
ATGGTTAGGAGTAGTGGTTGGGAGGGTAATACTGTGCGGAGGAATTGGTGCGGCAGCGGCAGCGGCAGCTAG	MVRSSGWEGNTVRRNWCGSGSGS*
ATGAGTAGGTATTGTCTGACTGCTTTTCCGCATCTGAGGTTGTATGCTTGCGGCAGCGGCAGCGGCAGCTAG	MSRYCLTAFPHLRLYACGSGSGS*
ATGTTTAAGTGGTCGCATTTTGGTGAGCGTCCGTTGTTGTTTCAGTGTTGCGGCAGCGGCAGCTAG	MFKWSHFGERPLLFQCCGSGS*
ATGGTGTATACGCTTAATAAGTGGCCGTATGAGCTTAGGTTTCATCTCTGCGGCAGCGGCAGCGGCAGCTAG	MVYTLNKWPYELRFHLCGSGSGS*
ATGGTTTATCTTGTTTGGTCGCGTATTAACGAGCCTTATTGGCTTAATTGCGGCAGCGGCAGCGGCAGCTAG	MVYLVWSRINEPYWLNCGSGSGS*
ATGTTTGGGTTTCGGGTTTTTCCTCAGTATGCTACGTGGTTTTTTACGTGCGGCAGCGGCAGCGGCAGCTAG	MFGFRVFPQYATWFFTCGSGSGS*
ATGTTTGTGTCTTTTTGGTTTTGTGATGGGCTGCTTCGTAATTTTTATTGCGGCAGCGGCAGCGGCAGCTAG	MFVSFWFCDGLLRNFYCGSGSGS*
ATGCTGATTTATCTTGCGCGGACGTGGCCGCCGAGGTTGATGTTTTATTGCGGCAGCGGCAGCGGCAGCTAG	MLIYLARTWPPRLMFYCGSGSGS*
ATGATTAGGTTGTGGTGGAATCGGGGTACTTTGCATACTGTGTTGTATTGCGGCAGCGGCAGCGGCAGCTAG	MIRLWWNRGTLHTVLYCGSGSGS*
ATGCTTATTTTTGCTCTTAGTGCGCGTCATTATTTTACTTGGACGTGGTGCGGCAGCGGCAGCGGCAGCTAG	MLIFALSARHYFTWTWCGSGSGS*
ATGGTTAGTTTGTTTTATTTTCCTTTTGAGGATGCTACGTGGTGTAACTGCGGCAGCGGCAGCGGCAGCTAG	MVSLFYFPFEDATWCNCGSGSGS*
ATGTTTTTTTGTCATTCTTGGGCTAATGGTTTTTATCTGGCTTGGTTCTGCGGCAGCGGCAGCGGCAGCTAG	MFFCHSWANGFYLAWFCGSGSGS*
ATGTTGATTTGGCCTAGTCTTAATCAGAATGCGAAGATTATTTTTCCGTGCGGCAGCGGCAGCGGCAGCTAG	MLIWPSLNQNAKIIFPCGSGSGS*
ATGTTTATTTTTGGTGGGTTTTTTCAGCAGCGGTTTTATATTCGTTTGTGCGGCAGCGGCAGCGGCAGCTAG	MFIFGGFFQQRFYIRLCGSGSGS*
ATGGTGAGGAATTCTTATAGTAATGATGGTTCTCTTAATCTTCGTTTTTGCGGCAGCGGCAGCGGCAGCTAG	MVRNSYSNDGSLNLRFCGSGSGS*
ATGAAGTTTTATCTGATTTGGACTGATACGTTGCGGTCTCATTGGGGGTGCGGCAGCGGCAGCGGCAGCTAG	MKFYLIWTDTLRSHWGCGSGSGS*
ATGAGGTATTTTGTGTGTAAGGAGTTGTTTAATGAGTGGCTGCATTATTGCGGCAGCGGCAGCGGCAGCTAG	MRYFVCKELFNEWLHYCGSGSGS*
ATGTTTTGTTATTGGCATTTTAATGATCGTGGGAATTGCTATCCGATTTGCGGCAGCGGCAGCGGCAGCTAG	MFCYWHFNDRGNCYPICGSGSGS*
ATGTTTGTGTTTGTGTGGCTTGATACTTTGACTAGTTATGCGAGGTACTGCGGCAGCGGCAGCGGCAGCTAG	MFVFVWLDTLTSYARYCGSGSGS*
ATGGTTAAATTTTGGTGGGATAATACTCTGCATGAGTTGTGGCATTGCTGCGGCAGCGGCAGCGGCAGCTAG	MVKFWWDNTLHELWHCCGSGSGS*
ATGATTCGTTATGTTGGTAATTTTATGTGGAATTTTTGTGATGCGAAGTGCGGCAGCGGCAGCGGCAGCTAG	MIRYVGNFMWNFCDAKCGSGSGS*
ATGTTTTTTTGTCATTCTTGGGCTAATGGTTTTTATCTGGCTTGGTTTTGCGGCAGCGGCAGCGGCAGCTAG	MFFCHSWANGFYLAWFCGSGSGS*
ATGTTTGTGGTGCTGAGTTATTGGCCGGCGCTGTGGAGGTTGGATGCCTGCGGCAGCGGCAGCGGCAGCTAG	MFVVLSYWPALWRLDACGSGSGS*
ATGTTGAAGATTTATTGGTCTAAGATTCATGGTTTGGTGAGTGAGTGGTGCGGCAGCGGCAGCGGCAGCTAG	MLKIYWSKIHGLVSEWCGSGSGS*
ATGTTTTCGTGGTCGCATTTTAATGCTGTTCCTTCGTGGTCGAGTCAGTGCGGCAGCGGCAGCGGCAGCTAG	MFSWSHFNAVPSWSSQCGSGSGS*
ATGAGGCAGTGGTTTTATCTTGGGAAGTATTATTGTACGTGGCGTAGTTGCGGCAGCGGCAGCGGCAGCTAG	MRQWFYLGKYYCTWRSCGSGSGS*
ATGTTTGTTTTTTGGTATTGGAATAGTGGTACGTTGTTGGTTGGTAATTGCGGCAGCGGCAGCGGCAGCTAG	MFVFWYWNSGTLLVGNCGSGSGS*
ATGGTTTTGTTTAGGTGGGATCATAGGACGCTTGCGACTCATTGGGTTTGCGGCAGCGGCAGCGGTAGCTAG	MVLFRWDHRTLATHWVCGSGSGS*
ATGACTTATTATGTGCTTCTGCAGAGGTGGCCCCCTGTTTGGGCGCCCTGCGGCAGCGGCAGCGGCAGCTAG	MTYYVLLQRWPPVWAPCGSGSGS*
ATGATGATTTATTATTGTTTTCATTTGCGTCGTTTTTATATTCATTATTGCGGCAGCGGCAGCGGCAGCTAG	MMIYYCFHLRRFYIHYCGSGSGS*
ATGGTTAAGATTGTTTTTACGACGAATTTGTGTCAGCTTGTGGTGTGCTGCGGCAGCGGCAGCGGCAGCTAG	MVKIVFTTNLCQLVVCCGSGSGS*
ATGCTTAGTCTTACTACGCCTTGGCCGCCTGTTTGGAAGTGGCGTAACTGCGGCAGCGGCAGCGGCAGCTAG	MLSLTTPWPPVWKWRNCGSGSGS*
ATGATGATTTATTCGTATTTTCATTTGGCTCGTTTTTATATTGATTACTGCGGCAGCGGCAGCGGCAGCTAG	MMIYSYFHLARFYIDYCGSGSGS*
ATGGTGAGGCTTTTTTGGACTAGGAGTAATCTTACTCATACTTTTAGGTGCGGCAGCGGCAGCGGCAGCTAG	MVRLFWTRSNLTHTFRCGSGSGS*
ATGTTTGCGTTTACGGGATACAATATTTCTACTGGTCATCTGATTTGCTGCGGCAGCGGCAGCGGCAGCTAG	MFAFTGYNISTGHLICCGSGSGS*
ATGACTTATTATGTGCTTCTGCAGAGGTGGCCTCCTGTTTGGGCGCCCTGCGGCAGCGGCAGCGGCAGCTAG	MTYYVLLQRWPPVWAPCGSGSGS*
ATGCTGAGGTATTTTTGGAAGGATGATCTTCAGTATGTTTGGCTTGTTTGCGGCAGCGGCAGCGGCAGCTAG	MLRYFWKDDLQYVWLVCGSGSGS*
ATGTGGTATTTGATTGTTGAGATTTTTAAGCTGCGGAGGGGTGTGTATTGCGGCAGCGGCAGCGGCAGCTAG	MWYLIVEIFKLRRGVYCGSGSGS*
ATGTTTGTTTGTTTTTATTTTATTGAGGGTAAGCTTTCTAATTATAGTTGCGGCAGCGGCAACGGCAGCTAG	MFVCFYFIEGKLSNYSCGSGNGS*
ATGTTGATTTTGCGTTATGAGCATACTTCTATTTATCATGTTTGGCTTTGCGGCAGCGGCAGCGGCAGCTAG	MLILRYEHTSIYHVWLCGSGSGS*
ATGATTCATTTTGATTGGAATAGTGATTTTACTCTTAGTTGGTTTGCTTGCGGCAGCGGCAGCGGCAGCTAG	MIHFDWNSDFTLSWFACGSGSGS*
ATGACTTATTATGTGCTTCTGCAGAGGTGGCCTCCTGTTTGGGCGCCCTGCGGCAGCGGCAGCGGCAGCTAG	MTYYVLLQRWPPVWAPCGSGSGS*
ATGTGGCGGATTACTATTCAGCCTTTTCCGGGGTTTTATCCTCGTAGTTGCGGCAGCGGCAGCGGCAGCTAG	MWRITIQPFPGFYPRSCGSGSGS*
ATGATTCTTGGGTCTGGGAATAATGTGTCTTTGCTGGCTGAGTGGTGTTGCGGCAGCGGCAGCGGCAGCTAG	MILGSGNNVSLLAEWCCGSGSGS*
ATGGTGACGATTAGGAGGTATTGGGAGCCTCTGTGGAGTTTTTATAAGTGCGGCAGCGGCAGCGGCAGCTAG	MVTIRRYWEPLWSFYKCGSGSGS*
ATGGTGGTTAATAAGGGTTTTGATTATTGGTTTAGGGCGACTGGTGTCTGCGGCAGCGGCAGCGGCAGCTAG	MVVNKGFDYWFRATGVCGSGSGS*
ATGAGGCAGTGCTTTTATCTTGGGAAGTATTATTGTACGTGGAGTTGTTGCGGCAGCGGCAGCGGCAGCTAG	MRQCFYLGKYYCTWSCCGSGSGS*
ATGTTTATTTTTATTTGGCATGCGCAGACTATTAAGTCTTGGCCTTATTGCGGCAGCGGCAGCGGCAGCTAG	MFIFIWHAQTIKSWPYCGSGSGS*
ATGACTTATTATGTGCTTCTGCAGAGGTGGCCACCTGTTTGGGCGCCCTGCGGCAGCGGCAGCGGCAGCTAG	MTYYVLLQRWPPVWAPCGSGSGS*
ATGAGTCGTCTGGCTTCGAATAATATGACTTTGTTGTCTGAGTGGTGCTGCGGCCGCGGCAGCGGCAGCTAG	MSRLASNNMTLLSEWCCGRGSGS*
ATGTTTTTGGCTTATAGGCTTGATGCTGCGGGTTTTTGGTTGTGGATTTGCGGCAGCGGCAGCGGCAGCTAG	MFLAYRLDAAGFWLWICGSGSGS*
ATGTTGTATAATGTTTATTCGAGTCGTCAGTCGTTGTATCTTTATTGGTGCGGCAGCGGCAGCGGCAGCTAG	MLYNVYSSRQSLYLYWCGSGSGS*
ATGTTTGTTCATTGGACCTTTTATAGTGGTGTGATTTATAGTTGTACGTGCGGCAGCGGCAGCGGCAGCTAG	MFVHWTFYSGVIYSCTCGSGSGS*
ATGGTTAAGCGTTCTGGGTCTTCGTTTGCGACGCTGCATTGGGTTTACTGCGGCAGCGGCAGCGGCAGCTAG	MVKRSGSSFATLHWVYCGSGSGS*
ATGTTTATTCATTTTTATTTTTTGTCGGGACGGTTGCCTTATTGGTTTTGCGGCAGCGGCAGCGGCAGCTAG	MFIHFYFLSGRLPYWFCGSGSGS*
ATGTTGATTTGGCCTAGTTTTAATCAGAATGCGAAGATTATTTTTCCGTGCGGCAGCGGCAGCGGCAGCTAG	MLIWPSFNQNAKIIFPCGSGSGS*
ATGTTGATTACGCATTGTTTGAATAGTTGTTGGATTTATTTTCTGGTGTGCGGCAGCGGCAGCGGCAGCTAG	MLITHCLNSCWIYFLVCGSGSGS*
ATGAGTTATTTTATTTGGGCGAATTTTCAGACTAAGCCTTATTTTGTTTGCGGCAGCGGCAGCGGCAGCTAG	MSYFIWANFQTKPYFVCGSGSGS*
ATGTCGCAGAAGGGTATTGTTAGGCATGGTCGGTTTTATATTGTTTATTGCGGCAGCGGCAGCGGCAGCTAG	MSQKGIVRHGRFYIVYCGSGSGS*
ATGGGTGTGCTTAGTATTGATTTGATTTGGTCGTGGTTCGCGCATCATTGCGGCAGCGGCAGCGGCAGCTAG	MGVLSIDLIWSWFAHHCGSGSGS*
ATGATTAGGATTATTTGGAATGGTACTTATAAGGCGACTTGGTTTCGTTGCGGCAGCGGCAGCGGCAGCTAG	MIRIIWNGTYKATWFRCGSGSGS*
ATGTTTGTGAAGGGTTTTTGGACTGCTCGTGGGTATATTCTTGAGTATTGCGGCAGCGGCAGCGGCAGCTAG	MFVKGFWTARGYILEYCGSGSGS*
ATGGTTTTGTTTAGGTGGGATCATGGGACGCTTGCGACTCATTGGGTCTGCGGCAGCGGCAGCGGCAGCTAG	MVLFRWDHGTLATHWVCGSGSGS*
ATGCTTGAGTCGAATCATGCGTGGCCGGTTGTTTGGTGGTTTCATTATTGCGGCAGCGGCAGCGGCAGCTAG	MLESNHAWPVVWWFHYCGSGSGS*
ATGGTTTATATTGAGTGGGCTCGGAATTATAATCTGACGTGGAAGGTTTGCGGCAGCGGCAGCGGCAGCTAG	MVYIEWARNYNLTWKVCGSGSGS*
ATGTTTTTGTGTACGAAATGGAATTATGGTCGTTGGTATCTGTTTTATTGCGGCAGCGGCAGCGGCAGCTAG	MFLCTKWNYGRWYLFYCGSGSGS*
ATGATGATTTATGTTGCTGAGTCTGGTGTTTTGCTGAGTGTTTTGCCTTGCGGCAGCGGCAGCGGCAGCTAG	MMIYVAESGVLLSVLPCGSGSGS*
ATGGCGCAGTTGTTTAATGATAGTCTTTATGTTGGGTTTTTGTTGCTTTGCGGCAGCGGCAGCGGCAGCTAG	MAQLFNDSLYVGFLLLCGSGSGS*
ATGTTTGTTTTTTGGTATTGGAATAGTGGTACGTTGTTGGTTGGTAATTGCGGCAGCGGCAGCGGCAGCTAG	MFVFWYWNSGTLLVGNCGSGSGS*
ATGGTTCGTTTTTCTTGGGTTTCGTCGACTCTTAAGACGGATTGGCGCTGCGGCAGCGGCAGCGGCAGCTAG	MVRFSWVSSTLKTDWRCGSGSGS*
ATGGTTAAGTTTTATTGGAGTAATACTTTGCGTGTGACTTGGGTGTGCTGCGGCAGCGGCAGCGGCAGCTAG	MVKFYWSNTLRVTWVCCGSGSGS*
ATGATTAGGATTACTTGGAATGGTACTTATAAGGCGACTAGGTTTCGCTGCGGCAGCGGCAGCGGCAGCTAG	MIRITWNGTYKATRFRCGSGSGS*
ATGTGTGTTGTTGTTCTGGTGAGGCCCCAGCCTAATGGTGTTCTGTATTGCGGCAGCGGCAGCGGCAGCTAG	MCVVVLVRPQPNGVLYCGSGSGS*
ATGACTTATTATGTGCTTCTGCAGAGGTGGCCTCCTGCTTGGGCGCCTTGCGGCAGCGGCAGCGGCAGCTAG	MTYYVLLQRWPPAWAPCGSGSGS*
ATGCGTCTGATTGCGTGGTTTAATAATGGTAGGTATATTCTGCGTCCCTGCGGCAGCGGCAGCGGCAGCTAG	MRLIAWFNNGRYILRPCGSGSGS*
ATGATTCGTTTGGCTTGGAATAATGGGACTTTGTTGTCTGAGTGGTGCTGCGGCAGCGGCAGCGGCAGCTAG	MIRLAWNNGTLLSEWCCGSGSGS*
ATGTTTTATTATGGTTATTGGCGTGATTCTGTTTATCATGCTCATTATTGCGGCAGCGGCAGCGGCAGCTAG	MFYYGYWRDSVYHAHYCGSGSGS*
ATGGGGTATCTGATTTATAATTCTAATGGGTTGATTGTTTCGTGTTGGTGCGGCAGCGGCAGCGGCAGCTAG	MGYLIYNSNGLIVSCWCGSGSGS*
ATGATTAAGTTTGCGTGGCGTGGTACGGTTCTGACTCATCATTGGCTTTGCGGCAGCGGCAGCGGCAGCTAG	MIKFAWRGTVLTHHWLCGSGSGS*
ATGAGGTTGTGGTCGTCTTATCAGTGGTATTTTTGGTCGCGTATTGGCTGCGGCAGCGGCAGCGGCAGCTAG	MRLWSSYQWYFWSRIGCGSGSGS*
ATGTGGAGGAATTGGGTTCGTCCGTGTCAGCTGTTTATTGCTGTGCTCTGCGGCAGCGGCAGCGGCAGCTAG	MWRNWVRPCQLFIAVLCGSGSGS*
ATGTGGCGGATTACTATTCAGCCTTTTCCGGGGTTTTATCCTCGTAGTTGCGGCAGCGGCAGCGGCAGCTAG	MWRITIQPFPGFYPRSCGSGSGS*
ATGAGGCAGTGGTTTTATCTTGGGAAGTATTATTGTACGTGGAGTTGTTGCGGCAGCGGCAGCGGCAGCTAG	MRQWFYLGKYYCTWSCCGSGSGS*
ATGTTGACGCTTTATTGGAGTACTGAGTTGAAGCATACTTTTACGTTGTGCGGCAGCGGCAGCGGCAGCTAG	MLTLYWSTELKHTFTLCGSGSGS*
ATGATTAAGTTTTGGTGGCAGCAGGGGACTGAGTGGTATTGTTGGACGTGCGGCAGCGGCAGCGGCAGCTAG	MIKFWWQQGTEWYCWTCGSGSGS*
ATGAGGGTTTTTAATATTAGTTGGGATGGTGAGTATCGTTCTTGGTGGTGCGGCAGCGGCAGCGGCAGCTAG	MRVFNISWDGEYRSWWCGSGSGS*
ATGTGGCTGAAGCAGATTTGGGTGAATTATAATATTGTGTTGATTCGTTGCGGCAGCGGCAGCGGCAGCTAG	MWLKQIWVNYNIVLIRCGSGSGS*
ATGAGGTAGTGGCTTTATGTTGGGCAGGATTATTGGAAGTGGCGTTACTGCGGCAGCGGCAGCGGCAGCTAG	MR*WLYVGQDYWKWRYCGSGSGS*
ATGTTTTTGATTCGGTATCTTTGGAGTGGTCCTCGTATTTATCTTTGTTGCGGCAGCGGCAGCGGCAGCTAG	MFLIRYLWSGPRIYLCCGSGSGS*
ATGTTTTGGATTTTGTGGACGGATAGGTATTCTAGTGGTTTCGCTGGGTGCGGCAGCGGCAGCGGCAGCTAG	MFWILWTDRYSSGFAGCGSGSGS*
ATGTTGAGGATTTGTTGGTTTGATGGGAAGATTAGGTATGTGTGGAAGTGCGGCAGCGGCAGCGGCAGCTAG	MLRICWFDGKIRYVWKCGSGSGS*
ATGTTTTGGATTTCGTGGACGGATAGGTATTCTAGTGGTTTTGCTGGCTGCGGCAGCGGCAGCGGCAGCTAG	MFWISWTDRYSSGFAGCGSGSGS*
ATGTTTCAGTTTATTGTTAGTTTGCGTCTTTGTCTGGATTATCTTCCGTGCGGCAGCGGCAGCGGCAGCTAG	MFQFIVSLRLCLDYLPCGSGSGS*
ATGTTTGAGCGGGTTTATTTTACGAGTTCGGGTAAGTTTTTTCTTGTCTGCGGCAGCGGCAGCGGCAGCTAG	MFERVYFTSSGKFFLVCGSGSGS*
ATGGTTCGTTAGGATCGGAATAGTCGGACTATGTTGCTTAAGCTGTGTTGCGGCAGCGGCAGCGGCAGCTAG	MVR*DRNSRTMLLKLCCGSGSGS*
ATGGTTTATGCTTGGACTTATAATACGGATAAGGCGACTTCTATTAATTGCGGCAGCGGCAGCGGCAGCTAG	MVYAWTYNTDKATSINCGSGSGS*
ATGGTGAAGTATTCTGCTAGTAAGCTGTTTACTTGGGAGTGGCTTGCCTGCGGCAGCGGCAGCGGCAGCTAG	MVKYSASKLFTWEWLACGSGSGS*
ATGTTTGTTGATTGGTATTGGTGTAATGGTACTTTGTTTTATAATATTTGCGGCAGCGGCAGCGGCAGCTAG	MFVDWYWCNGTLFYNICGSGSGS*
ATGAGTCATTATTTTTCTCTTGGGAAGTATTATTGTGATTGGGGTTATTGCGGCAGCGGCAGCGGCAGCTAG	MSHYFSLGKYYCDWGYCGSGSGS*
ATGATTCGTGTTGCTAATAATTGGCCGCCTCTGTTTAGTTGGTTTGTCTGCGGCAGCGGCAGCGGCAGCTAG	MIRVANNWPPLFSWFVCGSGSGS*
ATGACTCGTGTTGCTAATAATTGGCCGCCCCTGTTTAGTTGGTTTGTCTGCGGCAGCGGCAGCGGCAGCTAG	MTRVANNWPPLFSWFVCGSGSGS*
ATGATTCGTTTGGTTCGGGATGTGGAGTTGAGGTCTGAGTTGTTTCGTTGCGGCAGCGGCAGCGGCAGCTAG	MIRLVRDVELRSELFRCGSGSGS*
ATGGTTTATGCTACGGAGAAGTGGCCTCCGATTTGGCTTTGGCTTGAGTGCGGCAGCGGCAGCGGCAGCTAG	MVYATEKWPPIWLWLECGSGSGS*
ATGATGTTTGTTATTTTTTTTTTGTGGAGGAAGGGTAAGCTTCGGGCTTACTGCGGCAGCGGCAGCGGCAGCTAG	MMFVIFFLWRKGKLRAYCGSGSGS*
ATGCATAGTGGGCGGGTTTCGCGTATTCAGCCGTTTGATTGGATTTGGTGCGGCAGCGGCAGCGGCAGCTAG	MHSGRVSRIQPFDWIWCGSGSGS*
ATGTTTGTGGTGAGTTATTTTATTGCCGGTCGGTTTTATGCTCGTTATTGCGGCAGCGGCAGCGGCAGCTAG	MFVVSYFIAGRFYARYCGSGSGS*
ATGTTTTATTTGGTTTCGCATTATAAGCTTGTGGTTGTGGGTCATTGGTGCGGCAGCGGCAGCGGCAGCTAG	MFYLVSHYKLVVVGHWCGSGSGS*
ATGGTTTGGAGTGTGTGTGAATTAGCTCCGTTGGCGGCTGATTGGTTCTGCGGCAGCGGCAGCGGCAGCTAG	MVWSVCELAPLAADWFCGSGSGS*
ATGGTTAAGATTAGTTGGAGTCATGGGTATAGTGTGCAGTGGGTTAGCTGCGGCAGCGGCAGCGGCAGCTAG	MVKISWSHGYSVQWVSCGSGSGS*
ATGTTTGTGGTGAGTTATTTTATTGCTGGTCGGTTTTATGCTCGTTACTGCGGCAGCGGCAGCGGCAGCTAG	MFVVSYFIAGRFYARYCGSGSGS*
ATGTTTAAGTGGATGAATTTTATTTCTAAGCCGTCGATGAATGGGTGTTGCGGCAGCGGCAGCGGCAGCTAG	MFKWMNFISKPSMNGCCGSGSGS*
ATGTTTATGATTACGTGGTGGCGGTAGGCGAAGCGTTTGATTCGTCTTTGCGGCAGCGGCAGCGGCAGCTAG	MFMITWWR*AKRLIRLCGSGSGS*
ATGCTTTTTTGGCCGTCTTTTGATCATACTCCGCAGTGGCCTCCTGCTTGCGGCAGCGGCAGCGGCAGCTAG	MLFWPSFDHTPQWPPACGSGSGS*
ATGAGTTATCTTATTTGGGCGAATTTTCAGACTGAGCCTTATTTTGTCTGCGGCAGCGGCAGCGGCAGCTAG	MSYLIWANFQTEPYFVCGSGSGS*
ATGGCTTTCTGGATTCGTTGGACGAATCATTATAGGTCGGGGTTTACGTGCGGCAGCGGCAGCGGCAGCTAG	MAFWIRWTNHYRSGFTCGSGSGS*
ATGTATCGTGTTGTGTCGGTGTGGCCGCCTCTGTGGGCGCCTACGCGGTGCGGCAGCGGCAGCGGCAGCTAG	MYRVVSVWPPLWAPTRCGSGSGS*
ATGGTTCAGTTTTTGTTGCGTCCGCTTGCTTCTCCTGTGTGGTATTCCTGCGGCAGCGGCAGCGGCAGCTAG	MVQFLLRPLASPVWYSCGSGSGS*
ATGTTTTGTTGGGGGTCTTTGAGGCATTATAGGAATGCGTCTTGGATTTGCGGCAGCGGCAGCGGCAGCTAG	MFCWGSLRHYRNASWICGSGSGS*
ATGATTCGTTTGGCTTGGAACAATGGGACTTTGTTGTCTGAGTGGCGCTGCGGCAGCGGCAGCGGCAGCTAG	MIRLAWNNGTLLSEWRCGSGSGS*
ATGCTTTCGATTTATCTTCCGGCGTTTAGGCATATTTCTCGTACGAAGTGCGGCAGCGGCAACGGCAGCTAG	MLSIYLPAFRHISRTKCGSGNGS*
ATGTTGAAGATTCATTGGTCTAAGATTCATGGTTTGGTGAGTGAGTGGTGCGGCAGCGGCAGCGGCAGCTAG	MLKIHWSKIHGLVSEWCGSGSGS*
ATGTTCGTGAGGTTTTGGTTTGATCCTGTTTCTACTAAGCTTCGTTATTGCGGCAGCGGCAGCGGCAGCTAG	MFVRFWFDPVSTKLRYCGSGSGS*
ATGTAGTTTGCGGTTCTTGCTGGTTGGATTGTGTGGGTTGTTGACTGTTGCGGCAGCGGCAGCGGCAGCTAG	M*FAVLAGWIVWVVDCCGSGSGS*
ATGTTTGTTAGGTTTTTTTTTGAATAATCGGCGTCTGATTGGGCATTATTGCGGCAGCGGCAGCGGCAGCTAG	MFVRFFFE+SASDWALLRQRQRQL
ATGGTTTATAATGTTCCTGGGAATTTTAATTTTTTTAGTTTGAAGTGGTGCGGCAGCGGCAGCGGCAGCTAG	MVYNVPGNFNFFSLKWCGSGSGS*
ATGATTAAGGATTTGAGTGAGAAGTTTCCGCCTAGGTGGTATTTTATTTGCGGCAGCGGCAGCGGCAGCTAG	MIKDLSEKFPPRWYFICGSGSGS*
ATGGTTTATTATGTTGAGAATTTTATTTGGTCTATTATTCGTTGTAAGTGCGGCAGCGGCAGCGGCAGCTAG	MVYYVENFIWSIIRCKCGSGSGS*
ATGTTTGTTGTTTTTGTTTGGAAGAGGGGTAGGTTGTATCCTGTTAGTTGCGGCAGCGGCAGCGGCAGCTAG	MFVVFVWKRGRLYPVSCGSGSGS*
ATGATTCGTATTAATTGGGCGGTTACTACGCTTGTGACTGAGTGGTTGTGCGGCAGCGGCAGCGGCAGCTAG	MIRINWAVTTLVTEWLCGSGSGS*
ATGTGGCTTTGTCATAAGTGGAAGGATCATCTGTTTTTGGCGTGGTGGTGCGGCAGCGGCAGCGGCAGCTAG	MWLCHKWKDHLFLAWWCGSGSGS*
ATGCGTTATCATCTGGGTCCGTGGCCTTATTTGAAGTCGCGTGCTGGGTGCGGCAGCGGCAGCGGCAGCTAG	MRYHLGPWPYLKSRAGCGSGSGS*
ATGACTTATTATGTGCTTCTGCAGAGGTGGCCTCCTGTTTGGGCGCCTTGCGGCAGCGGCAGCGGCAGCTAG	MTYYVLLQRWPPVWAPCGSGSGS*
ATGATTGTTTTGACTTGGCATTATTCTCTTGTTGCTGTGCTTCAGCATTGCGGCAGCGGCAGCGGCAGCTAG	MIVLTWHYSLVAVLQHCGSGSGS*
ATGAGGCAGTGGTTTTATCTTGGGAAGTATTATTGTACGTGGAGTTGTTGCGGCAGCGGCAGCGGCAGCTAG	MRQWFYLGKYYCTWSCCGSGSGS*
ATGACTTATCATGTGCTTCTGCAGAGGTGGCCTCCTGTTTGGGCGCCTTGCGGCAGCGGCAGCGGCAGCTAG	MTYHVLLQRWPPVWAPCGSGSGS*
ATGATTCGTTTGGCTTGGAATAATGGGACTTTGTCGTCTGAGTGGTGTTGCGGCAGCGGCAGCGGCAGCTAG	MIRLAWNNGTLSSEWCCGSGSGS*
ATGAGGCAGTGGTTTTATCTTGGGAGGTATTATTGTACGTGGAGTTATTGCGGCAGCGGCAGCGGCAGCTAG	MRQWFYLGRYYCTWSYCGSGSGS*
ATGAGGCAGTGGTTTTATCTTGGGAAGTATTATTGTACGTGGAGTTGCTGCGGCAGCGGCAGCGGCAGCTAG	MRQWFYLGKYYCTWSCCGSGSGS*
ATGATTAGTATTTGGTGGAATGATAATGGGTTGCAGCATAGGTGGTGCGGCAGCGGCAGCGGCAGCTAG	MISIWWNDNGLQHRWCGSGSGS*
ATGACTTATTATGTGCTTCTGCAGAGGTGGCCTCCTGTTTGGGCGCCCTGCGGCAGCGGCAGCGGCAGCTAG	MTYYVLLQRWPPVWAPCGSGSGS*
ATGGTGAAGTCGGATTGGATTACGAATTGGATTGTGTGTTTGAAGCCTTGCGGCAGCGGCAGCGGCAGCTAG	MVKSDWITNWIVCLKPCGSGSGS*
ATGTTTTTGTGTACGAAGTGGAATTATGGTCGTTGGTATCTGTTTTATTGCGGCAGCGGCAGCGGCAGCTAG	MFLCTKWNYGRWYLFYCGSGSGS*
ATGTTTGCTTTGTTTTATTTTGCTCGTGGTAAGTCGTGGTCGTGTTACTGCGGCAGCGGCAGCGGCAGCTAG	MFALFYFARGKSWSCYCGSGSGS*
ATGGTTCTTGTTACGGCTTTGTGGCCGTCTACTTGGCAGCTTGTGACCTGCGGCAGCGGCAGCGGCAGCTAG	MVLVTALWPSTWQLVTCGSGSGS*
ATGTTTTTGATTCAGTATTTTGATAAGGATCGGTTTCGTGCGATTTATTGCGGCAGCGGCAGCGGCAGCTAG	MFLIQYFDKDRFRAIYCGSGSGS*
ATGTTTATTATTCATGCGTGGATTAATTCTCGTCTGCAGATTCTGTAATGCGGCAGCGGCAGCGGCAGCTAG	MFIIHAWINSRLQIL+CGSGSGS*
ATGAGGCAGTGGTTTTATCTTGGGAAGTATTATTGTACGTGGAGTTGTTGCGGCAGCGGCAGCGGCAGCTAG	MRQWFYLGKYYCTWSCCGSGSGS*
ATGTTGAAGGCGTATTGGAAGGATTCGAAGTTTTATCTGGTGTATACCTGCGGCAGCGGCAGCGGCAGCTAG	MLKAYWKDSKFYLVYTCGSGSGS*
ATGTTGAGGAATTTTTGGAAGAATGATCTTCAGTATGTTTGGCTTGTCTGCGGCAGCGGCAGCGGCAACTAG	MLRNFWKNDLQYVWLVCGSGSGN*
ATGTATCAGTTTTATTGGAAGAATGATACTCTTAAGTCTAAGACGGCTTGCGGCAGCGGCAGCGGCAGCTAG	MYQFYWKNDTLKSKTACGSGSGS*
ATGTGTATTAGTGAGAATGCTTTTCCGCCGCGTTGGTATTTTTGGGACTGCGGCAGCGGCAGCGGCAGCTAG	MCISENAFPPRWYFWDCGSGSGS*
ATGCTTATGACGTGGGTTGCGAATCTTAATGTTTAGAGTTGGTGGTGTTGCGGCAGCGGCAGCGGCAGCTAG	MLMTWVANLNV*SWWCCGSGSGS*
ATGACTGCTACGCCTCCGCCTCAGCCGTCTCCGAATCCGCCTAATAGCTGCGGCAGCGGCAGCGGCAGCTAG	MTATPPPQPSPNPPNSCGSGSGS*
ATGTATCGGGTTGTGTCGGAGCGGCCGCGTCTGAGGGCGCCTATGGGGTGCGGCAGCGGCAGCAGCAGCTAG	MYRVVSERPRLRAPMGCGSGSSS*
ATGTTTTTGATTCAGTATATTGATAAGGATCGGTTTCGTGCGATTTATTGCGGCAGCGGCAGCGGCAGCTAG	MFLIQYIDKDRFRAIYCGSGSGS*
ATGATTGTGTTGTCGTGGACTAATCGTTATTCTTTTCGTTGGCTTCGTTGCGGCAGCGGCAGCGGCAGCTAG	MIVLSWTNRYSFRWLRCGSGSGS*
ATGATTCGTTTGGCTTGGAATAATGGGACTTTGTTGTCTGCGAGGTGCTGCGGCAGCGGCAGCGGCAGCTAG	MIRLAWNNGTLLSARCCGSGSGS*
ATGTTTCGGTTTCATTGGCTTGATGGGACTTTGTTGGCTAGTTTTTCCTGCGGCAGCGGCAGCGGCAGCTAG	MFRFHWLDGTLLASFSCGSGSGS*
ATGTTTATTTTGGTTCGTTGGAAGAATGGTTCGTTTACTATTTATCGTTGCGGCAGCGGCAGCGGCAGCTAG	MFILVRWKNGSFTIYRCGSGSGS*
ATGATTGTTTTGTCTTATTTTGGTCTTACGACTCGGGTGAGGCCTCCGTGCGGCAGCGGCAGCGGCAGCTAG	MIVLSYFGLTTRVRPPCGSGSGS*
ATGATTCGACTGTTTTGGATTAATGGTAATTTGGTGTCTGAGTGGAATTGCGGCAGCGGCAGCGGCAGCTAG	MIRLFWINGNLVSEWNCGSGSGS*
ATGTGGATTATTTTGTCTCGGTGGCCTGTGATTTGGCATCCGATTCCTTGCGGCAGCGGTAGCGGCAGCTAG	MWIILSRWPVIWHPIPCGSGSGS*
ATGTTTATTTATGGTTATGTGTTTTGGCCGCGTTCTGGGATTGAGCATTGCGGCAGCGGCAGCGGCAGCTAG	MFIYGYVFWPRSGIEHCGSGSGS*
ATGTGTCGGGTGTTGCATTATTGGCCGCCGCGTTGGTATTTTGCGAGCTGCGGCAGCGGCAGCGGCAGCTAG	MCRVLHYWPPRWYFASCGSGSGS*
ATGATTTGTTTGTTTTGGGTTGTGCAGTTGAGGGCTGATTTGTTTCGCTGCGGCAGCGGCAGCGGCAGCTAG	MICLFWVVQLRADLFRCGSGSGS*
ATGATTCGTTTGGCTTGGAATAATGGGACTTTGTTGTCTGAGTGGTGTTGCGGCAGCGGCAGCGGCAGCTAG	MIRLAWNNGTLLSEWCCGSGSGS*
ATGATTCGTTTGGCTTGGAATAATGGGACTTTGATGTCTGAGTGGTGCTGCGGCAGCGGCAGCGGCAGCTAG	MIRLAWNNGTLMSEWCCGSGSGS*
ATGGTTTGGGCTAGTCGTTTGAGGATTGGTGTTGTTGCGTGGCATTGGTGCGGCAGCGGCAGCGGCAGCTAG	MVWASRLRIGVVAWHWCGSGSGS*
ATGTTTCGTTTGGCTTGGAATAACGGGACTTTGTTGTCTGAGTGGTGTTGCGGCAGCGGCAGCGGCAGCTAG	MFRLAWNNGTLLSEWCCGSGSGS*
ATGGTTAAGATTAGTTATGCGTTTCCTTATGTTCACACGTGGAATCGTTGCGGCAGCGGCAGCGGCAGCTAG	MVKISYAFPYVHTWNRCGSGSGS*
ATGCTTGTGTATGAGACGTGGAAGAATCTTGGGCCTAAGTGGCATTGGTGCGGCAGCGGCAGCGGCAGCTAG	MLVYETWKNLGPKWHWCGSGSGS*
ATGGTGAGGTTTAGGTGGACTGGTGATAGGCTGGATATTGCTTGGTGTTGCGGCAGCGGCAGCGGCAGCTAG	MVRFRWTGDRLDIAWCCGSGSGS*
ATGGGGGTGTTGAAGGTTGTTTTTTGGCGTAAGACGACGATTAAGGTTTGCGGCAGCGGCAGCGGCAGCTAG	MGVLKVVFWRKTTIKVCGSGSGS*
ATGTTTCGGTTTCATTGGCTTGATGGGACTCTGTTGTCTAGTTTTTCCTGCGGCAGCGGCAGCGGCAGCTAG	MFRFHWLDGTLLSSFSCGSGSGS*
ATGGTACGTTTTGGTTCGTGGTTGTCTACGGGGCCGACTTGGTATTAGTGCGGCAGCGGCAGCGGCAGCTAG	MVRFGSWLSTGPTWY*CGSGSGS*
ATGAGTAAGTGGTATTGGGATTTTGGGCGTGCTTATTGGTGCGGCAGCGGCAGCGGCAGCTAG	MSKWYWDFGRAYWCGSGSGS*
ATGTTGAAGTGGTTTAGGAATCGTCCGTTGTTTTCTTATATTGTGAACTGCGGCAGCGGCAGCGGCAGCTAG	MLKWFRNRPLFSYIVNCGSGSGS*
ATGTTTGTGTATGAGACGTGGAAGAATCTTGGGCCTAAGTGGCATTGGTGCGGCAGCGGCAGCGGCAGCTAG	MFVYETWKNLGPKWHWCGSGSGS*
ATGGTGAAGTTTTCTTGGAATGGTACGACGCTTGTTCATGTTTGGGACTGCGGCAGCGGCAGCGGCAGCTAG	MVKFSWNGTTLVHVWDCGSGSGS*
ATGGTTTTTGTGTCTTGGTATTGGTGCGGCAGCGGCAGCGGCAGCTAG	MVFVSWYWCGSGSGS*
ATGCTGAAGGCTTATCATCCGTTTCGGGGGTTGTTGCTGTGGCAGTTTTGCGGCAGCGGCAGCGGCAGCTAG	MLKAYHPFRGLLLWQFCGSGSGS*
ATGGTTGTTCTGAGTTATTTTAAGTCGGGAGTTTTTTTTCAGACGTATTGCGGCAGCGGCAGCGGCAGCTAG	MVVLSYFKSGVFFQTYCGSGSGS*
ATGATTCGTTTGTTTTGTTTTTACGGTAATTTGGTGTCTGAGTGGAAATGCGGCAGCGGCAGCGGCAGCTAG	MIRLFCFYGNLVSEWKCGSGSGS*
ATGACTTATTATGTGCTTCTGCAGAGGTGGCCTCCTGTTTGGGCGCCTTGCGGCAGCGGCAGCGGCAGCTAG	MTYYVLLQRWPPVWAPCGSGSGS*
ATGCGGACGTCTAGGATTTATTTGATTTCGAATTATTGTGATAGTTGTTGCGGCAGCGGCAGCGGCAGCTAG	MRTSRIYLISNYCDSCCGSGSGS*
ATGATTTCGATTCCGAAATTTTATGAGCTTGTTTGGATTGAGCGGCCGTGCGGCAGCGGCAGCGGCAGCTAG	MISIPKFYELVWIERPCGSGSGS*
ATGTTTATTTTTACGCGTTGGGTGGGTGAGAAGTTTCTTATTCTTTATTGCGGCAGCGGCAGCGGCAGCTAG	MFIFTRWVGEKFLILYCGSGSGS*
ATGATTAGGATTATTTGGAATGGTACTTACAAGGCGACTTGGTTTCGTTGCGGCAGCGGCAGCGGCAGCTAG	MIRIIWNGTYKATWFRCGSGSGS*
ATGTTGCATCTTTTTTGGTGGATGGGTACTATTCGTTCTCGGTGGACGTGCGGCAGCGGCAGCGGCAGCTAG	MLHLFWWMGTIRSRWTCGSGSGS*
ATGTTGTTGAATCGTGGTTGGTCTGCGGGTAGTCCTAGTTTTCAGTGGTGCGGCAGCGGCAGCGGCAGCTAG	MLLNRGWSAGSPSFQWCGSGSGS*
ATGCTTATTTATCTTGCGCGGACTTGGCCGCCTAAGTGGATTTTTTATTGCGGCAGCGGCAGCGGCAGCTAG	MLIYLARTWPPKWIFYCGSGSGS*
ATGCGGACGTCTAGGATTTATTTGATTTCGAATTATTGTGATAGTTGTTGCGGCAGCGGCAGCGGCAGCTAG	MRTSRIYLISNYCDSCCGSGSGS*
ATGTTTGTCGTGTGGTATTGGGAGAATGATATTATTCATTGGAAGAGGTGCGGCAGCGGCAGCGGCAGCTAG	MFVVWYWENDIIHWKRCGSGSGS*
ATGAGTTATTTTATTTGGGCGAATTTTCAGACTGAGCCTTATTTTGTTTGCGGCAGCGGCAGCGGCAGCTAG	MSYFIWANFQTEPYFVCGSGSGS*
ATGAGGTGTTTGACTTATTTTTGTAATAGTGGTCTTTTTACGCTGATCTGCGGCAGCGGCAGCGGCAGCTAG	MRCLTYFCNSGLFTLICGSGSGS*
ATGAGGCAGTGGTTTTACCTTGGGAAGTATTATTGTACGTGGAGTTGTTGCGGCAGCGGCAGCGGCAGCTAG	MRQWFYLGKYYCTWSCCGSGSGS*
ATGTTTGTGTTGTTTTATATTAAGCATGGGCTTGTTGCGTATCGTCATTGCGGCAGCGGCAGCGGCAGCTAG	MFVLFYIKHGLVAYRHCGSGSGS*
ATGATTGTGCGTAATCGGAGGTATGTTTTTCCTCCGTTGTGGTCGTGGTGCGGCAGCGGCAGCGGCAGCTAG	MIVRNRRYVFPPLWSWCGSGSGS*
ATGCTTTATCAGTTGAATAATTCGCTGTCTTGTTTGACGTTTGCGTCTTGCGGCAGCGGCAGCGGCAGCTAG	MLYQLNNSLSCLTFASCGSGSGS*
ATGGTTAGGTTTTATTGGGCGAATTCTTGTGGTTTGCGTACTATTTGGTGCGGCAGCGGCAGCGGCAGCTAG	MVRFYWANSCGLRTIWCGSGSGS*
ATGATTGTTGGGCGTTGGCAGAATGGGAAGTATTCGATTGATTATATTTGCGGCAGCGGCAGCGGCAGCTAG	MIVGRWQNGKYSIDYICGSGSGS*
ATGAGTTATTTTGTTTGGGCGAATTTTCAGACTGAGCCTTATTTTGTGTGCGGCAGCGGCAGCGGCAGCTAG	MSYFVWANFQTEPYFVCGSGSGS*
ATGTTTGTTATTTGGCTTTTTAATCATGATGGGTTGGTTGTGGCTTATTGCGGCAGCGGCAGCGGCAGCTAG	MFVIWLFNHDGLVVAYCGSGSGS*
ATGTTTGAGAATCGTTATAAGTCTACTAGGAGTCTGAATCTGGTGCTGTGCGGCAGCGGCAGCGGCAGCTAG	MFENRYKSTRSLNLVLCGSGSGS*
ATGTTTTATAATGATTATCGGTATACTGCTAGGCTTACGCTTTTTTCTTGCGGCAGCGGCAGCGCCAGCTAG	MFYNDYRYTARLTLFSCGSGSAS*
ATGTGTTTTCTGACATGGAAGGATGGTTCTTTGAAGATTGAGTGGCTCTGCGGCAGCGGCAGCGGCAGCTAG	MCFLTWKDGSLKIEWLCGSGSGS*
ATGATTCGTTTGGTTTGGGATGTGGAGTTGAGGTCTGAGTTGTTTCGTTGCGGCAGCGGCAGCGGCAGCTAG	MIRLVWDVELRSELFRCGSGSGS*
ATGAGGCAGTGGTTTTATCTTGGGAAGTATTATTGTACGTGGAGTTGTTGCGGCAGCGGCAGCGGCAGCTAG	MRQWFYLGKYYCTWSCCGSGSGS*
ATGCTTATTTTTGCTCCTAGTGCGCGTCATTATTTTACTTGGACGTGGTGCGGCAGCGGCAGCGGCAGCTAG	MLIFAPSARHYFTWTWCGSGSGS*
ATGATTATTATTAGTTAGAAGCAGCCTGTGGGTTATGTGGCGAGTTTTTGCGGCAGCGGCAGCGGCAGCTAG	MIIIS*KQPVGYVASFCGSGSGS*
ATGCGGTTTGTGGTTATTGTTGTGTGTTGGCTGATGTTGGATCTGAGCTGCGGCAGCGGCAGCGGCAGCTAG	MRFVVIVVCWLMLDLSCGSGSGS*
ATGAGGGGTAAGTGGATTTGGGGGACTAAGGGTTTTGGTCATCTGGTTTGCGGCAGCGGCAGCGGCAGCTAG	MRGKWIWGTKGFGHLVCGSGSGS*
ATGAGGACTCTGATTTGGACTGATACTTTGCATAGTATGTGGACGATCTGCGGCAGCGGCAGCGGCAGCTAG	MRTLIWTDTLHSMWTICGSGSGS*
ATGCTTATTTATCTTGCGCGGACTTGGCCGCCTAAGTGGATTTTTTGTTGCGGCAGCGGCAGCGGCAGCTAG	MLIYLARTWPPKWIFCCGSGSGS*
ATGAGTAAGCTTTATTTGAATCTTCCGGTTTCGCTGAAGTGGCATGTCTGCGGCAGCGGCAGCGGCAGCTAG	MSKLYLNLPVSLKWHVCGSGSGS*
ATGCTTATTTATCTTGCGCGGACTTGTCCGCCTAAGTGGATTTTTTACTGCGGCAGCGGCAGCGGCAGCTAG	MLIYLARTCPPKWIFYCGSGSGS*
ATGATTCGTGTTGCTAATAATTGGCCGCCTCTGTTTAGTTGGTTTGTTTGCGGCAGCGGCAGCGGCAGCTAG	MIRVANNWPPLFSWFVCGSGSGS*
ATGTTTATTTTGACTTGGACGATTCCCGATGGTCTTGCTACGAGTTGGTGCGGCAGCGGCAGCGGCAGCTAG	MFILTWTIPDGLATSWCGSGSGS*
ATGTTTCGTGTTGCTAATAATTGGCCGCCTCTGTTTAGTTGGTTTGTTTGCGGCAGCGGCAGCGGCAGCTAG	MFRVANNWPPLFSWFVCGSGSGS*
ATGATTGTTTTTTGGTGGCCGCGTGATGGTGTTTTTAAGCATTTGTGGTGCGGCAGCGGCAGCGGCAGCTAG	MIVFWWPRDGVFKHLWCGSGSGS*
ATGATTCGTTTGGTTTGGGATGAGGAGTTGAGGTCTGAGTTGTTTCAGTGCGGCAGCGGCAGCGGCAGCTAG	MIRLVWDEELRSELFQCGSGSGS*
ATGCCGAATTTGAGTTTTACTGGGCCTCGGTTTTATATTGTTTTTAGTTGCGGCAGCGGCAGCGGCAGCTAG	MPNLSFTGPRFYIVFSCGSGSGS*
ATGCTGATTTATCTTGCGCGGACTTGGCCGCCTAAGTGGATTTTTTACTGCGGCAGCGGCAGCGGCAGCTAG	MLIYLARTWPPKWIFYCGSGSGS*
ATGATTCGTTTGGCTTGGAATAATGGGACTTTGTTGTCTGAGTGGTGCTGCGGCAGCGGCAGCGGCAGCTAG	MIRLAWNNGTLLSEWCCGSGSGS*
ATGAGTTATTTTATTTGGGCGAATTTTCAGACTGAGCCTTATTTTGTTTGCGGCAGCGGCAGCGGCAGCTAG	MSYFIWANFQTEPYFVCGSGSGS*
ATGTTTTTGTTTTGTAAGTTTTTGAATGATGTGTTTGTGTTGGAGCTTTGCGGCAGCGGCAGCGGCAGCTAG	MFLFCKFLNDVFVLELCGSGSGS*
ATGTTTATTACTTATTTTTGGGATAATCAAAGGGTTCGTTTGCTGTATTGCGGCAGCGGCAGCGGCAGCTAG	MFITYFWDNQRVRLLYCGSGSGS*
ATGTTTATTTTTGTTTATGAGAGGCTGACGATTATTAGGTCTTATTGGTGCGGCAGCGGCAGCGGCAGCTAG	MFIFVYERLTIIRSYWCGSGSGS*
ATGGTGATTTATAGGCCTGTCTTTCATTGGACGTTTCGTAATTCGACGTGCGGCAGCGGCAGCGGCAGCTAG	MVIYRPVFHWTFRNSTCGSGSGS*
ATGTTTTTGGCTAGCTATTTTATTGCTTTTCTGTTTTATGCTCGTTATTGCGGCAGCGGCAGCGGCAGCTAG	MFLASYFIAFLFYARYCGSGSGS*
ATGCGGTTGTATTTGAATTGTGTTTTGGTGATTGTTATTGATTCTAATTGCGGCAGCGGCAGCGGCAGCTAG	MRLYLNCVLVIVIDSNCGSGSGS*
ATGATTCGTGTTGCTAATAATTGGCCGCCTCTGTTTAGTTGGTTTGTTTGCGGCAGCGGCAGCGGCAGCTAG	MIRVANNWPPLFSWFVCGSGSGS*
ATGTTTGTTTATTGGTATGTTAAGGCTCAGAAGTATTATTATTCTTTTTGCGGCAGCGGCAGCGGCAGCTAG	MFVYWYVKAQKYYYSFCGSGSGS*
ATGGTTCGTTTCGGTCCGTGGTTGTCTACGGGGCCGACTTGGTATTGGTGCGGCAGCGGCAGCGGCAGCTAG	MVRFGPWLSTGPTWYWCGSGSGS*
ATGGTTTTGTTTAGGTGGGATCATGGGACGCTTGCGACTCATTGGGTCTGCGGCAGCGGCAGCGGCAGCTAG	MVLFRWDHGTLATHWVCGSGSGS*
ATGGTGGTGTTTTTTTGGTCTATGGGTCGGCTTAATGCGCGTTGGATTTGCGGCAGCGGCAGCGGCAGCTAG	MVVFFWSMGRLNARWICGSGSGS*
ATGTTTTTGTGTTATCGGTTTATTGATGGTCGTTTGTTTATTTTGTATTGCGGCAGCGGCAGCGGCAGCTAG	MFLCYRFIDGRLFILYCGSGSGS*
ATGTCTTTGTGTTATCGTTTTATTGGTGGTCGTTCGTTTATTTTGTATTGCGGCAGCGGCAGCGGCAGCTAG	MSLCYRFIGGRSFILYCGSGSGS*
ATGCTTACGACGCATCAGCCTTGGCCGCCGAGGCGGGTTGCTTGGTACTGCGGCAGCGGCAGCGGCAGCTAG	MLTTHQPWPPRRVAWYCGSGSGS*
ATGGAGTTTTGTTTTAGGTTTGCGGCTTGGATTTCTAGGTCGTTGCCTTGCGGCAGCGGCAGCGGCAGCTAG	MEFCFRFAAWISRSLPCGSGSGS*
ATGGTGTATAATGTTTATTCGAGTCGTCAGTCGTTGTATCTTTATTAGTGCGGCAGCGGCAGCGGCAGCTAG	MVYNVYSSRQSLYLY*CGSGSGS*
ATGGGTGTGTTTCTTTGGTGGCAGCATGGCACGTTGTGGGCTGTTTATTGCGGCAGCGGCAGCGGCAGCTAG	MGVFLWWQHGTLWAVYCGSGSGS*
ATGATTCGTGTTGCTAATAATTGGCCGCCTCTGTTTAGTTGGTTTGTTTGCGGCAGCGGCAGCGGCAGCTAG	MIRVANNWPPLFSWFVCGSGSGS*
ATGTGGTATGTTGTGCTTTATTTTGAGCCTTTTGCTGGGCCGACGATTTGCGGCAGCGGCAGCGGCGGCTAG	MWYVVLYFEPFAGPTICGSGSGG*
ATGTTTTTGAGTACTTATTGGAATAATGGGCATATTTATTTGATTCTGTGCGGCAGCGGCAGCGGCAGCTAG	MFLSTYWNNGHIYLILCGSGSGS*
ATGACGTGTAGGTTTTTTATTATTGGGTTTTATACTGAGCAGTGGCTTTGCGGCAGCGGCAGCGGCAGCTAG	MTCRFFIIGFYTEQWLCGSGSGS*
ATGACTTATTATGTGCTTCTGCAGAGGTGGCCTCCTGTTTGGGCGCCTTGCGGCAGCGGCAGCGGCAGCTAG	MTYYVLLQRWPPVWAPCGSGSGS*
ATGGTTGTTTTTGAGTGGAATGATGTGGCTCAGCTTATTAGTGTTTGGTGCGGCAGCGGCAGCGGCAGCTAG	MVVFEWNDVAQLISVWCGSGSGS*
ATGACTTATTATGTGCTTCTGCAGAGGTGGCCTCCTGTTTGGGCGCCTTGCGGCAGCGGCAGCGGCAGCTAG	MTYYVLLQRWPPVWAPCGSGSGS*
ATGTTTGTGTTGTTGTATATTAAGCATGGGCTTGTTGCGTATCGTTACTGCGGCAGCGGCAGCGGCAGCTAG	MFVLLYIKHGLVAYRYCGSGSGS*
ATGCTTTATCTTGTTTCGTATTGGCCGCCTGTGTGGACGCCGAGGGAGTGCGGCAGCGGCAGCGGCAGCTAG	MLYLVSYWPPVWTPRECGSGSGS*
ATGTTTGTTTTGTTTTATTTTGCTCGTGGTAAGTTGTGGTCCTGCGGCAGCGGCAGCGGCAGCTAG	MFVLFYFARGKLWSCGSGSGS*
ATGGTGAGTATTAAGTGGCTGAATAATACGCTTGTGACTCATTATTGTTGCGGCAGCGGCAGCGGCAGCTAG	MVSIKWLNNTLVTHYCCGSGSGS*
ATGGTGATTTTTAAGTATGATGTTAATGTTTTGATTCATCAGAGTTGTTGCGGCAGCGGCAGCGGCAGCTAG	MVIFKYDVNVLIHQSCCGSGSGS*
ATGATTCATCTGTATTGGCGTTATGATGGTCTGATTAGTGAGTGGGTGTGCGGCAGCGGCAGCGGCAGCTAG	MIHLYWRYDGLISEWVCGSGSGS*
ATGCTTTTTATTGATTATTTTACTTTGGAGCATAAGTTTAGTTCTTGCTGCGGCAGCGGCAGCGGCAGCTAG	MLFIDYFTLEHKFSSCCGSGSGS*
ATGTATTCGGCTAAGTGGCAGTTTGGGACGTTGAAGCAGACTTGGGGTTGCGGCAGCGGCAGCGGCAGCTAG	MYSAKWQFGTLKQTWGCGSGSGS*
ATGTTTCGGTTTCATTGGCTTGATGGGACTCTGTTGTCTAGTTTTTCTTGCGGCAGCGGCAGCGGCAGCTAG	MFRFHWLDGTLLSSFSCGSGSGS*
ATGGTTAGGCTGTTTTATTTTCCGTTTAAGGATGCTAAGTGGTGTAATTGCGGCAGCGGCAGCGGCAGCTAG	MVRLFYFPFKDAKWCNCGSGSGS*
ATGTTTGTTCGTTGGTTTTGGAATTCGGGGTATTGTTATCTGGTTAAGTGCGGCAGCGGCAGCGGCAGCTAG	MFVRWFWNSGYCYLVKCGSGSGS*
ATGACTTATTAGGTGCTTCTGCAGAGGTGGCCTCCTGTTTGGGCGCCTTGCGGCAGCGGCAGCGGCAGCTAG	MTY*VLLQRWPPVWAPCGSGSGS*
ATGTTTTTTTTTCTTCGGGCGGATTTTCGGACGCTGTATTCTTATGATTGCGGCAGCGGCAGCGGCAGCTAG	MFFFLRADFRTLYSYDCGSGSGS*
ATGTGGAAGTTGGTTGCTGAGACTATTACTCGCTCGTATCGGTTGCGGTGCGGCAGCGGCAGCGGCAGCTAG	MWKLVAETITRSYRLRCGSGSGS*
ATGTATCTTGTGAATCTGTGGACGCATGGTCAGTATACGCTGGCTTATTGCGGCAGCGGCAGCGGCAGCTAG	MYLVNLWTHGQYTLAYCGSGSGS*
ATGGTTTTTATTTATTGGCGTACTACGCATAAGCGTTATGTGAAACCTTGCGGCAGCGGCAGCGGCAGCTAG	MVFIYWRTTHKRYVKPCGSGSGS*
ATGAGGCAGTGGTTTTATCTTGGGAAGTATTATTGTACGTGGAGTTACTGCGGCAGCGGCAGCGGCAGCTAG	MRQWFYLGKYYCTWSYCGSGSGS*
ATGATTCGTTTGGCTTGGAATAATGGGACTTTGTTGTCTGAGTGGTGCTGCGGCAGCGGCAGCGGCAGCTAG	MIRLAWNNGTLLSEWCCGSGSGS*
ATGGTTTGGGCTAGTCGTTTGAGGATTGGTGTTGTTGCGTGGCTTTGGTGCGGCAGCGGCAGCGGCAGCTAG	MVWASRLRIGVVAWLWCGSGSGS*
ATGGTGCGTTTTATTTATGTGGTGCAGAAGGTGTTGGAGCGTATTTGGTGCGGCAGCGGCAGCGGCAGCTAG	MVRFIYVVQKVLERIWCGSGSGS*
ATGGGGAAGATTAGGTGGCTGAAGGGTTAGCTTTTGGCTCTTTGGAGCTGCGGCAGCGGCAGCGGCAGCTAG	MGKIRWLKG*LLALWSCGSGSGS*
ATGATTAAGTTGTATTATACTTTTGAGACTAGGTGGTTGAAGCCTCCCTGCGGCAGCGGCAGCGGCAGCTAG	MIKLYYTFETRWLKPPCGSGSGS*
ATGACTTTTTATCAGCATCTGCAGAAGTGGCTTTCTTATTCGTCTTCCTGCGGCAGCGGCAGCGGCAGCTAG	MTFYQHLQKWLSYSSSCGSGSGS*
ATGATTCGTGCGATTGTTTGGTGGCCGCCTAGGTGGTATCTTACTCCGTGCGGCAGCGGCAGCGGCAGCTAG	MIRAIVWWPPRWYLTPCGSGSGS*
ATGTCGATTTGGCCTAGTTTTAATCAGAATGCGAAGATTATTTTTCCGTGCGGCAGCGGCAGCGGCAGCTAG	MSIWPSFNQNAKIIFPCGSGSGS*
ATGGCTATTTATGGGACGGTTAATTTTTATTGTCTTGATTTTATTCCGTGCGGCAGCGGCAGCGGCAGCTAG	MAIYGTVNFYCLDFIPCGSGSGS*
ATGGTTTAGGAGATTTGGCCTAAGCTGAAGAGGTATCAGAAGATGCTGTGCGGCAGCGGCAGCGGCAGCTAG	MV*EIWPKLKRYQKMLCGSGSGS*
ATGTGTTATTTTATTTGGGCGAATTTTCAGACTGAGCCTTATTTTGTCTGCGGCAGCGGCAGCGGCAGCTAG	MCYFIWANFQTEPYFVCGSGSGS*
ATGATTATTATTAGTTGGAATAGTAGTTATTGTCAGGAGTGGTATAGCTGCGGCAGCGGCAGCGGCAGCTAG	MIIISWNSSYCQEWYSCGSGSGS*
ATGTTTGTTTGTGGTCATTTTTCGGCTGGTTGTTATCGGTTGTATCGATGCGGCAGCGGCAGCGGCAGCTAG	MFVCGHFSAGCYRLYRCGSGSGS*
ATGTTTTTTATTGGGAGTTTTAATCTTTTGCCTGGGAAGCTTAAGGCATGCGGCAGCGGCAGCGGCAGCTAG	MFFIGSFNLLPGKLKACGSGSGS*
ATGATTGAGTTTCGGTGGAATAGTGGTACTCTTCAAAATGCTTGGATTTGCGGCAGCGGCAGCGGCAGCTAG	MIEFRWNSGTLQNAWICGSGSGS*
ATGTTTAGGTTTTTTTGGGATGCGGCTGATGGTTTTATTTCTGTTACTTGCGGCAGCGGCAGCGGCAGCTAG	MFRFFWDAADGFISVTCGSGSGS*
ATGTCTTAGTTTGTGACTGAGAATATGACGCCTTCTTTTCGGTCGCCCTGCGGCAGCGGCAGCGGCAGCTAG	MS*FVTENMTPSFRSPCGSGSGS*
ATGAGGCGGAGGTTTTATCTTGGGAAGTATTATTGTACGTGGAGTTGTTGCGGCAGCGGCAGCGGCAGCTAG	MRRRFYLGKYYCTWSCCGSGSGS*
ATGTTTTTGTGTCATACTTGGTATAATGGGAGGGTGACTCTTATTTTGTGCGGCAGCGGCAGCGGCAGCTAG	MFLCHTWYNGRVTLILCGSGSGS*
ATGCTTGCTTATAGGGCTTTGTTTAATTGGGTACGGTGTCTGGATCCGTGCGGCAGCGGCAGCGGCAGCTAG	MLAYRALFNWVRCLDPCGSGSGS*
ATGGGTAAGCTTACGGATAGGCCGTATAAGGCGGGGACTTTGATTTTTTGCGGCAGCGGCAGCGGCAGCTAG	MGKLTDRPYKAGTLIFCGSGSGS*
ATGATTCGTTTGGCTTGGTATAATGGGACTTTGTTGTCTGAGAGGAGTTGCGGCAGCGGCAGCGCAAGCTAG	MIRLAWYNGTLLSERSCGSGSAS*
ATGCTTATTTATGTTGGTCAGTGGACGTGGCTTTTGTCTAATGTTCGCTGCGGCAGCGGCAGCGGCAGCTAG	MLIYVGQWTWLLSNVRCGSGSGS*
ATGTTGTGTTGGAGTGCCTATCTGTTTGTTTTGTGTCATCAGTCTTATTGCGGCAGCGGCAGCGGCAGCTAG	MLCWSAYLFVLCHQSYCGSGSGS*
ATGATTCGTGTTGCTAATAATTGGCCGCCTCTGTTTAGTTGGTTTGTTTGCGGCAGCGGCAGCGGCAGCTAG	MIRVANNWPPLFSWFVCGSGSGS*
ATGAGGTTTCGTTTTAGGAGTTATTGGGCGTTTAAGTTTCGTGTTCGTTGCGGCAGCGGCAGCGGCAGCTAG	MRFRFRSYWAFKFRVRCGSGSGS*
ATGCTTACTGCTCATTATTCTTGGCCTCTTCTGTGGCGTTGGGTTCGTTGCGGCAGCGGCAGCGGCAGCTAG	MLTAHYSWPLLWRWVRCGSGSGS*
ATGTTTTTGTGTACGAAGTGGAATTATGGTCGTTGGTATCTGTTTTATTGCGGCAGCGGCAGCGGCAGCTAG	MFLCTKWNYGRWYLFYCGSGSGS*
ATGATTCGGATTACTTGGAATGTTAAGTATGAGGCTTCTTTGTCGTGTTGCGGCAGCGGCAGCGGCAGCTAG	MIRITWNVKYEASLSCCGSGSGS*
ATGGCTCGTATTTGGTTTACTTATGTGGGTAATTTTAGGTGGAAGGCGTGCGGCAGCGGCAGCGGCAGCTAG	MARIWFTYVGNFRWKACGSGSGS*
ATGGTTAAGTTTTTGCGGCAGGTTAGAATTTTGAAGTGGAATTGGCACTGCGGCCGCGGCAGCGGCCGCTAG	MVKFLRQVRILKWNWHCGRGSGR*
ATGTCGTGTAGGTGGATTTGGAAGACTTTTAATTCGGTGCCGTTTTGGTGCGGCAGCGGCAGCGGCAGCTAG	MSCRWIWKTFNSVPFWCGSGSGS*
ATGAGGCAGTGGTTTTATCTTGGGAAGTATTATTGTACGTGGAGTTATTGCGGCAGCGGCAGCGGCAGCTAG	MRQWFYLGKYYCTWSYCGSGSGS*
ATGTTTTTGTTTAGTTTTTGGAATGGTCGTATTTATTTTTTGAAGTACTGCGGCAGCGGCAGCGGCAGCTAG	MFLFSFWNGRIYFLKYCGSGSGS*
ATGATTAGGATTATTTGGAATGGTACTTATAAGGCGACTTGGTTTCGGTGCGGCAGCGGCAGCGGCAGCTAG	MIRIIWNGTYKATWFRCGSGSGS*
ATGATTCGTTTGGTGTGGACGTCGCGGTTTGGTTATGTCGCGTTTTGGTGCGGCAGCGGCAGCGGCAGCTAG	MIRLVWTSRFGYVAFWCGSGSGS*
ATGTGGATTGAGGGTAATAGGGTGAAGCTGACTTGGTTGTGTTTGTTTTGCGGCAGCGGCAGCGGCAGCTAG	MWIEGNRVKLTWLCLFCGSGSGS*
ATGGTGAAGCTGAATTATGTGTTGTTGAAGATTGTTAATGTTTATTGGTGCGGCAGCGGCAGCGGCAGCTAG	MVKLNYVLLKIVNVYWCGSGSGS*
ATGCTGAGGTATTTTTGGAAGAATGATCTTCAGTATGTTTGGCTTGTTTGCGGCAGCGGCAGCGGCAGCTAG	MLRYFWKNDLQYVWLVCGSGSGS*
ATGTCGAAGCTGATTCATGTGAGGAGGTTTGTGTGGCGTTTTTATAGGTGCGGCAGCGGCAGCGGCAGCTAG	MSKLIHVRRFVWRFYRCGSGSGS*
ATGCTTTATCTTGTTTCGTATTGGCCGCCTGTGTGGACGCTGAGGGAGTGCGGCAGCGGCAGCGGCAGCTAG	MLYLVSYWPPVWTLRECGSGSGS*
ATGATGATTTATTCGTATTTTCATTTGGGTCGTTTTTATATTGATTACTGCGGCAGCGGCAGCGGCAGCTAG	MMIYSYFHLGRFYIDYCGSGSGS*
ATGTTTGGGCTAGTCGTTTGAGGATTGGTGTTGTTGCGTGGCATTGGTGCGGCAGCGGCAGCGGCAGCTAG	MFGLVV+GLVLLRGIGAAAAAAA
ATGCTTATTCATCATGGTTGGTGGAGGAATGGTCCTCTTTTTAATTGGTGCGGCAGCGGCAGCGGCAGCTAG	MLIHHGWWRNGPLFNWCGSGSGS*
ATGATTTCGCTTGCGAGGTTGAAGGGTAAGGGGCTTATTCATTGGAAGTGCGGCAGCGGCAGCGGCAGCTAG	MISLARLKGKGLIHWKCGSGSGS*
ATGGTTTATTATACGAGGGCTTTTATTTGGCGGTGGTCGAATAGGCGTTGCGGCAGCGGCAGCGGCAGCTAG	MVYYTRAFIWRWSNRRCGSGSGS*
ATGTTTGTTGATGGGCATTGGTGAACTGGTACTTTGTTTTATAATATCTGCGGCAGCGGCAGCGGCAGCTAG	MFVDGHW+TGTLFYNICGSGSGS*
ATGGTGAAGTTTAGGTGGCTGCATGGTAAGCTTTTGCCCCTTTGGTGTTGCGGCAGCGGCAGCGGCAGCTAG	MVKFRWLHGKLLPLWCCGSGSGS*
ATGAGGGTTTTTAATATTAGTTGGGATGGTGAGCATCGTTCTTGGTGGTGCGGCAGCGGCAGCGGGAGCTAG	MRVFNISWDGEHRSWWCGSGSGS*
ATGTGGCATGTTCCTCATGTTATTTTTAAGCGTGTGATTACGTTTTGGTGCGGCAGCGGCAGCGGCAGCTAG	MWHVPHVIFKRVITFWCGSGSGS*
ATGTTTTTGTGTACGAAGTGGAATTATGGTCGTTGGTATCTGTTTTACTGCGGCAGCGGCAGCGGCAGCTAG	MFLCTKWNYGRWYLFYCGSGSGS*
ATGATTGTTTTGTCTTATTTTGGTCTTACGACTCGGGTGAGGCCTCCGTGCGGCAGCGGCAGCGGCAGCTAG	MIVLSYFGLTTRVRPPCGSGSGS*
ATGTTTCTGAGGTTTCATTGGTGGCCGCCACCTTTGGATTTTTATAGCTGCGGCAGCGGCAGCGGCGGCTAG	MFLRFHWWPPPLDFYSCGSGSGG*
ATGTTTTTGTGTCATACTTGGTATAATGGGAGGGCGACTCTTTTTTTGTGCGGCAGCGGCAGCGGCAGCTAG	MFLCHTWYNGRATLFLCGSGSGS*
ATGTTTGTTCGTTGGTATTGGTCTGATGGGTTTGTGAGTTATTTGTACTGCGGCAGCGGCAGCGGCAGCTAG	MFVRWYWSDGFVSYLYCGSGSGS*
ATGTTTGTTAATCATTATTGGATGCTTTGGGATTTTTTTTTTTCTTGTTGCGGCAGCGGCAGCGGCAGCTAG	MFVNHYWMLWDFFFSCCGSGSGS*
ATGTTTATTTATCTTGCGCGGACTTGGCCGCCTAAGTGGGTTTTTTATTGCGGCAGCGGCAGCGGCAGCTAG	MFIYLARTWPPKWVFYCGSGSGS*
ATGAGGCAGTGGTTTTATCTTGGGAAGTATTATTGTACGTGGAGTTGTTGCGGCAGCGGCAGCGGCAGCTAG	MRQWFYLGKYYCTWSCCGSGSGS*
ATGTTTCGTCTGTTTTGGATTAATGGTAATTTGGTGTCTGAGTGGAAGTGCGGCAGCGGCAGCGGCAGCTAG	MFRLFWINGNLVSEWKCGSGSGS*
ATGTTTGTGACTTGGTATTGGAGGTTTGGTAAGTTGTCTGTGGTGAATTGCGGCAGCGGCAGCGGCAGCTAG	MFVTWYWRFGKLSVVNCGSGSGS*
ATGACTTATTATGTGCTTCTGCAGAGATGGCCTCCCGTTTGGGCGCCTTGCGGCAGCGGCAGCGGCAGCTAG	MTYYVLLQRWPPVWAPCGSGSGS*
ATGATTCGTTTGGCTTGGAATAATGGGACTTTGTTGTCTGAGTGGTGTTGCGGCAGCGGCAGCGGCAGCTAG	MIRLAWNNGTLLSEWCCGSGSGS*
ATGTTGTTGATTGCTTGGAATGAGCATTATGTTCAGCGTTGGTTGACTTGCGGCAGCGGCAGCGGCAGCTAG	MLLIAWNEHYVQRWLTCGSGSGS*
ATGTTTGTGTTTTGGATTTGGACGGAGTATGGTCGTGTTCTTCCGTCGTGCGGCAGCGGCAGCGGCAGCTAG	MFVFWIWTEYGRVLPSCGSGSGS*
ATGAGGATCATTGTTTGGTGGGCGGATGGTAAGTGTTTGTTGTTGTTGTGCGGCAGCGGCAGCGGCAGCTAG	MRIIVWWADGKCLLLLCGSGSGS*
ATGTTGTTTATTGGGTGGCAGAAGGGTACTCTGAGTACTAAGTGGTTGTGCGGCAGCGGCAGCGGCAGCTAG	MLFIGWQKGTLSTKWLCGSGSGS*
ATGACGACGACTTGTGAGCTTCATACTTGGCATACGCTTGGGTGGTGCTGCGGCAGCGGCAGCGGCAGCTAG	MTTTCELHTWHTLGWCCGSGSGS*
ATGACTTATTATGTGCTTCTGCAGAGGTGGCCTCCTGTTTGGGCGCCTTGCGGCAGCGGCAGCGGCAGCTAG	MTYYVLLQRWPPVWAPCGSGSGS*
ATGATTCGTGTTGCTAATAATTGGCCGCCTCTGTTTAGTTGGTTTGTTTGCGGCAGCGGCAGCGGCAGCTAG	MIRVANNWPPLFSWFVCGSGSGS*
ATGAGGCAGTGGTTTTATCTTGGGAAGTATTATTGTACGTGGAGTTGCTGCGGCAGCGGCAGCGGCAGCTAG	MRQWFYLGKYYCTWSCCGSGSGS*
ATGAGTTATTTTATTTGGGCGAATTTTCAGACTGAGCCTTATTTTGTTTGCGGCAGCGGCAGCGGCAGCTAG	MSYFIWANFQTEPYFVCGSGSGS*
ATGGCGAAGTTTTCTTGGAATGGTACGACGCTTGTTCATGTTTGGTATTGCGGCAGCGGCAGCGGCAGCTAG	MAKFSWNGTTLVHVWYCGSGSGS*
ATGATTAAGATTGATTGGAAGCGTCGTTATCGGTCGTATCTGTTTGCCTGCGGCAGCGGCAGCGGCAGCTAG	MIKIDWKRRYRSYLFACGSGSGS*
ATGGGGTATAAGATTTTTAGTTTTCGTCCGTGGATTGCTATGTTTAATTGCGGCAGCGGCAGCGGCAGCTAG	MGYKIFSFRPWIAMFNCGSGSGS*
ATGTTTCGGTTTCACTGGCTTGATGGGACTCTGTTGTCTAGTTTTTGTTGCGGCAGCGGCAGCGGCAGCTAG	MFRFHWLDGTLLSSFCCGSGSGS*
ATGATTATTACGTTGGTTTTGGGGTTGGCGACGGAGCATGTGATTTGGTGCGGCAGCGGCAGCGGCAGCTAG	MIITLVLGLATEHVIWCGSGSGS*
ATGGTGAGGTATTTTTATAGTAGTGATGGTTCTCTTAATCTTCGTTTTTGCGGCAGCGGCAGCGGCAGCTAG	MVRYFYSSDGSLNLRFCGSGSGS*
ATGATTGAGTTGTTTTGGAAGCAGCTTACTCTGAATTCGGTTTTTAAGTGCGGCAGCGGCAGCGGCAGCTAG	MIELFWKQLTLNSVFKCGSGSGS*
ATGGTTCGTTTTTCTTGGGTTTCGTCGACTCTTAAGACGGATTGGCGTTGCGGCAGCGGCAGCGGCAGCTAG	MVRFSWVSSTLKTDWRCGSGSGS*
ATGAGTTATTTTATTTGGGCGAATTTTCAGACTGAGCCTTATTTTGTTTGCGGCAGCGGCAGCGGCAGCTAG	MSYFIWANFQTEPYFVCGSGSGS*
ATGTTTGTTTATGATGGTTGGCGGTTTAATGGGCCTGCTTGGCGTGCCTGCGGCAGCGGCAGCGGCAGCTAG	MFVYDGWRFNGPAWRACGSGSGS*
ATGAGTTATTTTATTTGGGCGAATTTTCAGACTGAGCCTTATTTTGTTTGCGGCAGCGGCAGCGGCAGCTAG	MSYFIWANFQTEPYFVCGSGSGS*
ATGTTTGAGAATCGTTATAAGTCTACTAGGAGTCTGAATCTGGTGTCGTGCGGCAGCGGCAGCGGCAGCTAG	MFENRYKSTRSLNLVSCGSGSGS*
ATGACTTTGGCTACTTATGCTGGTTTTCCTATGCTTGTTTTTGTTGGCTGCGGCAGCGGCAGCGGCAGCTAG	MTLATYAGFPMLVFVGCGSGSGS*
ATGATTAGGCTGAGGTGGATTAGTCGGATTGGGTTGTTGTCTAGTTGGTGCGGCAGCGGCAGCGGCAGCTAG	MIRLRWISRIGLLSSWCGSGSGS*
ATGATTAAGCTTAGGTGGCGGCATAATCTGGAGACGTATTGGCTGAATTGCGGCAGCGGCAGCGGCAGCTAG	MIKLRWRHNLETYWLNCGSGSGS*
ATGATGCCTTGTTTTTATCGTGGTACGAATTATTGTACGTGTTGTAGTTGCGGCAGCGGCAGCGGCAGCTAG	MMPCFYRGTNYCTCCSCGSGSGS*
ATGGTTTTTTATGTGAGTAAGCTGGCTTGGATTGTTACGAATTCGGCTTGCGGCTGCGGCAGCGGCAGCGGCAGCTAG	MVFYVSKLAWIVTNSACGCGSGSGS*
ATGACGTGTAGGTTTTGTATTATTGGGTTTTATACTGAGCAGTGGCTTTGCGGCAGCGGCAGCGGCAGCTAG	MTCRFCIIGFYTEQWLCGSGSGS*
ATGATTCGTCTGTTTTGGATTAATGGTAATTTGGTGTCTGAGTGGAATTGCGGCAGCGGCAGCGGCAGCTAG	MIRLFWINGNLVSEWNCGSGSGS*
ATGGATAAGCATATTCTTCGTGATCCGCCTGATAAGCCTATTTTTTGGTGCGGCAGCGGCAGCGGCAGCTAG	MDKHILRDPPDKPIFWCGSGSGS*
ATGTTTGTGCTTTATTATTTTTGTCATGGGCATTGTTATTATGTTAAGTGCGGCAGCGGCAGCGGCAGCTAG	MFVLYYFCHGHCYYVKCGSGSGS*
ATGAGTTATTTTATTTGGGCGAATTTTCAGACTGAGCCTTATTTTGTTTGCGGCAGCGGCAGCGGCAGCTAG	MSYFIWANFQTEPYFVCGSGSGS*
ATGATTATTTAGGTTATTGATTTTCCGCCGACTTGGCATTGGTTTCATTGCGGCAGCGGCAGCGGCAGCTAG	MII*VIDFPPTWHWFHCGSGSGS*
ATGTTTTTGTGTAGTGCGTGGTATAATTGGCGGCTGCGGCTTGTTTATTGCGGCAGCGGCAGCGGCAGCTAG	MFLCSAWYNWRLRLVYCGSGSGS*
ATGGTGTTTATTGAGTGGACGCCGGCTGATGGGTATGTTCTGTGTTGGTGCGGCAGCGGCAGCGGCAGCTAG	MVFIEWTPADGYVLCWCGSGSGS*
ATGCGTATTTGGTTTGTGTTTAAGTATTATGAGTTGTTTCCGCGTGTGTGCGGCAGCGGCAGCGGCAGCTAG	MRIWFVFKYYELFPRVCGSGSGS*
ATGTTTCGTTTGGCTTGGAATAATGGGACTTTGTTGTCTGAGTGGTGTTGCGGCAGCGGCAGCGGCAGCTAG	MFRLAWNNGTLLSEWCCGSGSGS*
ATGCTTAATCTGCGGTGGTTTAATCAGACTGTGCAGGCGCGTTGGCGGTGCGGCAGCGGCAGCGGCAGCTAG	MLNLRWFNQTVQARWRCGSGSGS*
ATGATTACTCTGTTTTGGACTGATACTTTGCATAGTAAGTGGACGATCTGCGACAGCGGCAGCGGCAGCTAG	MITLFWTDTLHSKWTICDSGSGS*
ATGGTGTTGTTGGTTTGGGAAAGTGAGACGGTTGTGGTGGATTATTGCTGCGGCAGCGGCAGCGGCAGCTAG	MVLLVWESETVVVDYCCGSGSGS*
ATGTTTGTTTGTAGTACTTGGATTAATAGGATTTTTTATTTGTCGCGCTGCGGCAGCGGCAGCGGCAGCTAG	MFVCSTWINRIFYLSRCGSGSGS*
ATGACGAGTCATAAGTCGGTGATGAAGTCTTTGAGGAATTTTTTGTTTTACGGCAGCGGCAGCGGCAGCTAG	MTSHKSVMKSLRNFLFYGSGSGS*
ATGAGGCAGTGGTTTTATCTTGGGAAGTATTATTGTACGTGGAGTTGTTGCGGCAGCGGCAGCGGCAGCTAG	MRQWFYLGKYYCTWSCCGSGSGS*
ATGGCGTATAATGTTTATTCGAGTCGTCAGTCGTTGTATCTTTATTGGTGCGGCAGCGGCGGCGGCAGCTAG	MAYNVYSSRQSLYLYWCGSGGGS*
ATGGTGTATAATGTTTATTCGAGTCGTCAGTCGTTGTATCTTTATTGGTGCGGCAGCGGCAGCGGCAGCTAG	MVYNVYSSRQSLYLYWCGSGSGS*
ATGGTTTATCCTGAGAGGATTTGGCCTCTGAAGTTTATTTGGTTTGCGTGCGGCAGCGGCAGCGGCAGCTAG	MVYPERIWPLKFIWFACGSGSGS*
ATGGTGTATAATGTTTATTCGAGTCGTCAGTCGTTGTATCTTTATTGCTGCGGCAGCGGCAGCGGCAGCTAG	MVYNVYSSRQSLYLYCCGSGSGS*
ATGGATCAGGGTGATTCTTGTTATTCGAATAGGAATACTGCTGCTTATTGCGGCAGCGGCAGCGGCAGCTAG	MDQGDSCYSNRNTAAYCGSGSGS*
ATGGCTCGTATTTGGTTTACTTATGTGGGTAATTTTTGGTGGAAGGCGTGCGGCAGCGGCAGCGGCAGCTAG	MARIWFTYVGNFWWKACGSGSGS*
ATGGATTATGCTTATATTTTTGTTGATTGTTCGTATTTGTCGTGGTGGTGCGGCAGCGGCAGCGGCAGCTAG	MDYAYIFVDCSYLSWWCGSGSGS*
ATGTTTTTGATTCAGTATTTTGATAAGGGTCGGTTTCGTGCGATTTATTGCGGCAGCGGCAGCGGCAGCTAG	MFLIQYFDKGRFRAIYCGSGSGS*
ATGATTATTAATCATGGTTGGTGGAGGAATGGACCTCTTTTTATTTGGTGCGGCAGCGGCAGCGGCAGCTAG	MIINHGWWRNGPLFIWCGSGSGS*
ATGATTAGTTTGACTTGGGATAAGAGTTTGGTTCATGTGTGGATTGTGTGCGGCAGCGGCAGCGGCAGCTAG	MISLTWDKSLVHVWIVCGSGSGS*
ATGCTTTCGATTACGCGGCTTAGGGGATATAAGCAGACGCGGGACACCTGCGGCAGCGGCAGCGGCAGCTAG	MLSITRLRGYKQTRDTCGSGSGS*
ATGGTGTATAATGTTTATTCGAGTCGTCAGTCGTTGTATCTTTATTGCTGCGGCAGCGGCAGCGGCAGCTAG	MVYNVYSSRQSLYLYCCGSGSGS*
ATGGTTAGGTTTAGGTATGATTTGCGGCGTATTATTATTGCTGATTGGTGCGGCAGCGGCAGCGGCAGCTAG	MVRFRYDLRRIIIADWCGSGSGS*
ATGTTTTTGAAGACGTGGTGGTTGAAGGGTGTTTTTCATATTCGTGCGTGCGGCAGCGGCAGCGGCAGCTAG	MFLKTWWLKGVFHIRACGSGSGS*
ATGGTGAAGATTCATACGAGGTGGCCTTATAAGATTTATTTTCTTACTTGCGGCAGCGGCAGCGGCAGCTAG	MVKIHTRWPYKIYFLTCGSGSGS*
ATGTTTGTGCTTCATTATTGGATGAATGGGGTTTTTATTATGCAGTACTGCGGCAGCGGCAGCGGCAGCTAG	MFVLHYWMNGVFIMQYCGSGSGS*
ATGCTGAAGTATTTTTGGAAGAATGATCTTCAGTATGTTTGGCTTGTTTGCGGCAGCGGCAGCGGCAGCTAG	MLKYFWKNDLQYVWLVCGSGSGS*
ATGCTTTTTTGGCCGTCTTTTGATCATACTCCGCAGTGGCTTCCGGCTTGCGGCAGCGGCAGCGGCAGCTAG	MLFWPSFDHTPQWLPACGSGSGS*
ATGAGGCAGTGGTTTTATCTAGGGAAGTATTATTGTACGTGGAGTTATTGCGGCAGCGGCAGCGGCAGCTAG	MRQWFYLGKYYCTWSYCGSGSGS*
ATGATTCGTTTGGTTTGGTCGGATAATGGTCTGCATACGACGGTTATTTGCGGCAGCGGCAGCGGCAGCTAG	MIRLVWSDNGLHTTVICGSGSGS*
ATGTTTATTTTTTATGTTTGGACTGATCATAAGATTACTCTTGTGTTTTGCGGCAGCGGCAGCGGCAGCTAG	MFIFYVWTDHKITLVFCGSGSGS*
ATGGTTGCTTCTCGGGGTTGTAGTCTTGTTATTATTCGTTATTTTCTCTGCGGCAGCGGCAGCGGCAGCTAG	MVASRGCSLVIIRYFLCGSGSGS*
ATGTTTGTTTGTGGTCATTTTTCGGCTGGTTGTTATCGGTTGTATCGTTGCGGCAGCGGCAGCGGCAGCTAG	MFVCGHFSAGCYRLYRCGSGSGS*
ATGTTTTTGAAGACGTGGTGGTTGAAGGGTGTTTTTCATATTCGTGCGTGCGGCAGCGGCAGCGGCAGCTAG	MFLKTWWLKGVFHIRACGSGSGS*
ATGTTTAGGTTTTTTTTGGGATGCGGCTGATGGTTTTATTTCTGTTACCTGCGGCAGCGGCAGCGGCAGCTAG	MFRFFLGCG+WFYFCYLRQRQRQL
ATGTTGTTTAATGATGGTTGGCGGCATCGTGGGCCGCTGTTTGGTTGGTGCGGCAGCGGCAGCGGCAGCTAG	MLFNDGWRHRGPLFGWCGSGSGS*
ATGACGAAGTATTTTTATATTTGGCCTTTGAAGTGGGTGTGGACGCATTGCGGCAGCGGCAGCGGCAGCTAG	MTKYFYIWPLKWVWTHCGSGSGS*
ATGATTATTAATCATGGTTGGTGGAGGAATGGTCCTCTTTTTAATTGGTGCGGCAGCGGCAGCGGCAGCTAG	MIINHGWWRNGPLFNWCGSGSGS*
ATGGTGAAGTTTAGGTGGCTGCATGGTAAGCTTTTGCCTCTTTGGTGCTGCGGCAGCGGCAGCGGCAGCTAG	MVKFRWLHGKLLPLWCCGSGSGS*
ATGGTGAGGAATTCTTATAGTAATGATGGTTCGCTTAATCTTCACTTTTGCGGCAGCGGCAGCGGCAGCTAG	MVRNSYSNDGSLNLHFCGSGSGS*
ATGGTTGTGTTGGTTTTTTGGAGGCGGCATATTGTGTATGTGGCGTCTTGCGGCAGCGGCAGCGGCAGCTAG	MVVLVFWRRHIVYVASCGSGSGS*
ATGAGTTATTTTATTTGGGCGAATTTTCAGACTGAGCCTTATTTTGTCTGCGGCAGCGGCAGCGGCAGCTAG	MSYFIWANFQTEPYFVCGSGSGS*
ATGTTTGTTGTTTGGAGGTGTAATAATTTTATTCTTATTAGTAATTACTGCGGCAGCGGCAGCGGCAGCTAG	MFVVWRCNNFILISNYCGSGSGS*
ATGATTGTGATTACTTGGGATTCGTATTATGATCAGTTTATTGTTACCTGCGGCAGCGGCAGCGGCAGCTAG	MIVITWDSYYDQFIVTCGSGSGS*
ATGTTTAAGTTTTATTGGCTTCGTGATTCTCTGTCTAGTTGTGTTTTTTGCGGCAGCGGCAGCGGCAGCTAG	MFKFYWLRDSLSSCVFCGSGSGS*
ATGTTTGTTTGTTGGTATTGTATTGCTCAGAAGAGGTTTAGTCATCGTTGCGGCAGCGGCAGCGGCAGCTAG	MFVCWYCIAQKRFSHRCGSGSGS*
ATGTTTCTGGGGTATGTGTGGTTTGATGGTCAGTGTATTATTTTTCTTTGCGGCAGCGGCAGCGGCAGCTAG	MFLGYVWFDGQCIIFLCGSGSGS*
ATGACTTATTATGTGCTTCTGCAGAGGTGGCCTCCTGTTTGGGCGCCTTGCGGCAGCGGCAGCGGCAGCTAG	MTYYVLLQRWPPVWAPCGSGSGS*
ATGGTTTTTATTTATTGGCGTACTACGTATAAGAGTTACGTGAAGCCGTGCGGCAGCGGCAGCGGCAGCTAG	MVFIYWRTTYKSYVKPCGSGSGS*
ATGTTTGTGGTGAGTTATTTTATTGCTGGTCGGTTTTATGCTCGTTACTGCGGCAGCGGCAGCGGCAGCTAG	MFVVSYFIAGRFYARYCGSGSGS*
ATGTTTAGGTTTTTTTGGGATGCGGCTGATGGTTTTATTTCTGTTACCTGCGGCAGCGGCAGCGGCAGCTAG	MFRFFWDAADGFISVTCGSGSGS*
ATGACTCATTATGTGCTTCTGCAGAGGTGGCCTCCTGTTTGGGCGCCCTGCGGCAGCGGCAGCGGCAGCTAG	MTHYVLLQRWPPVWAPCGSGSGS*
ATGAGTATTTGTATTATTATTCGGTATGCGCTGGTAGGGTCGTTTTATTGCGGCAGCGGCAGCGGCAGCTAG	MSICIIIRYALVGSFYCGSGSGS*
ATGTTTCGGTTTTGTTGGTTTGATGGGACTCTGTTGTCTAGTTTTTCCTGCGGCAGCGGCAGCGGCAGCTAG	MFRFCWFDGTLLSSFSCGSGSGS*
ATGCTTCAGGTGAAGGCTTATTGGCCTGTTCGTTTTCAGTGGTGTCTCTGCGGCAGCGGCAGCGGCAGCTAG	MLQVKAYWPVRFQWCLCGSGSGS*
ATGTTTGTTGGTTGGTATTCTGAGAATTGTGTGTTTAAGTATTATTTGTGCGGCAGCGGCAGCGGCAGCTAG	MFVGWYSENCVFKYYLCGSGSGS*
ATGATTCGTTTGTTTTGGATTAATGGTAATTTGGTGTCTGAGTGGAAGTGCGGCAGCGGCAGCGGCAGCTAG	MIRLFWINGNLVSEWKCGSGSGS*
ATGAGGCATTTGTTTTATCTTGGGACGTATTCTTGTACGTGTAGTTGCTGCGGCAGCGGCAGCGGCAGCTAG	MRHLFYLGTYSCTCSCCGSGSGS*
ATGTTGATTTGGCCTAGTTTTAATCAGAATGCGAAGATTATTTTTCCGTGCGGCAGCGGCAGCGGCAGCTAG	MLIWPSFNQNAKIIFPCGSGSGS*
ATGTTTAATTTTTCTTGGATTGGTACTACGCTTCATAGTGTTTATGATTGCGGCAGCGGCAGCGGCAGCTAG	MFNFSWIGTTLHSVYDCGSGSGS*
ATGAGGGTTTTTAATATTAGTTGGGATGGTGAGTATCGTTCTTGGTGGTGCGGCAGCGGCAGCGGCAGCTAG	MRVFNISWDGEYRSWWCGSGSGS*
ATGACTTATTATGTTCTTCTGCAGAGGTGGCCTCCTGTTTGGGCGCCTTGCGGCAGCGGCAGCGGCAGCTAG	MTYYVLLQRWPPVWAPCGSGSGS*
ATGTGTCGTGTGACTTATCAGTGGCCTCCTCGTTGGAAGTTGTATCGTTGCGGCAGCGGCAGCGGCAGCTAG	MCRVTYQWPPRWKLYRCGSGSGS*
ATGTTTGATTGTGGTCATTTTTCGGCTGGTTGTTATCGGTTGTATCGTTGCGGCAGCGGCAGCGGCAGCTAG	MFDCGHFSAGCYRLYRCGSGSGS*
ATGGGGGATGTGCATTGGCATTTTGTTCTGTATCGGTGTTATTGGAATTGCGGCAGCGGCAGCGGCAGCTAG	MGDVHWHFVLYRCYWNCGSGSGS*
ATGCCGGTTTGGTTGAAGTGGATTAATTATAGTCTTGAGTATGGGTGGTGCGGCAGCGGCAGCGGCAGCTAG	MPVWLKWINYSLEYGWCGSGSGS*
ATGAGGCAGTGGCTTTATCTTGGGAAGTATTATTGTACGTGGAGTTGGTGCGGCAGCGGCAGCGGCAGCTAG	MRQWLYLGKYYCTWSWCGSGSGS*
ATGTTTGTTGAGTATGCTTGGGTGAATGGGTCTATTGTGTTTTGGCTGTGCGGCAGCGGCAGCGGCAGCTAG	MFVEYAWVNGSIVFWLCGSGSGS*
ATGGGGCGGATGACTATTCATTCTTTGCCGGGGGTTTATCCGCGTAGCTGCGGCAGCGGCAGCGGCAGCTAG	MGRMTIHSLPGVYPRSCGSGSGS*
ATGTTTTTGATTGGTTTTTTTAAGAATCGTCGTTTTGTGTTGCAGACCTGCGGCAGCGGCAGCGGCAGCTAG	MFLIGFFKNRRFVLQTCGSGSGS*
ATGATTTCGATTGTTTGGGAGCAGAATTATATGCAGTGGTTGTATCACTGCGGCAGCGGCAGCGGCAGCTAG	MISIVWEQNYMQWLYHCGSGSGS*
ATGTTTGATTGTTTGTGTCTGATTGTGTTGATTTTTGTGAATCGTTGGTGCGGCAGCGGCAGCGGCAGCTAG	MFDCLCLIVLIFVNRWCGSGSGS*
ATGTCTTATTATGCGCTTCTGCAGAGGCGGCCTCCTGATTGGCCGCCCTGCGGCAGCGGCAGCGGCAGCTAG	MSYYALLQRRPPDWPPCGSGSGS*
ATGTGTACGCATGTTGAGTATGTTGGTAATTTTCAGTGAGAGATTATTTGCGGCAGCGGCAGCGGCAGCTAG	MCTHVEYVGNFQ+EIICGSGSGS*
ATGGTTGTGTTGAATTGTTGAGCTGGTACGCTTGTTAATACTTTGACTTGCGGCAGCGGCAGCGGCAGCTAG	MVVLNC+AGTLVNTLTCGSGSGS*
ATGGGTGATTATACTTGTTATTGTTTTGTGTTTGCTCTTGCGTTGCCCTGCGGCAGCGGCAGCGGCAGCTAG	MGDYTCYCFVFALALPCGSGSGS*
ATGATTCGTCTGTTTTGGATTAATGGTAATTTGGTGTCTGAGTGGAATTGCGGCAGCGGCAGCGGCAGCTAG	MIRLFWINGNLVSEWNCGSGSGS*
ATGTCTCATCTTATTCGTTGGCTTGGTCGTATTTGTTGTTTGAAGGATTGCGGCAGCGGCAGCGGCAGCTAG	MSHLIRWLGRICCLKDCGSGSGS*
ATGTTTGTTATTTTTGCGTGGGAGGATTCTATTCTTTATGTGCGTTTTTGCGGCAGCGGCAGCGGCAGCTAG	MFVIFAWEDSILYVRFCGSGSGS*
ATGTTTTTGTGTTATTGGTTTTCGCATGGTCATTTGCGGCTTGTGCTTTGCGGCAGCGGCAGCGGCAGCTAG	MFLCYWFSHGHLRLVLCGSGSGS*
ATGGTGCTGAGTATTTATAAGGAGTTTGCTACTCTTGTTTGGGTGTTTTGCGGCAGCGGCAGCGGCAGCTAG	MVLSIYKEFATLVWVFCGSGSGS*
ATGGTTGTTTTTATTTCGTGGACGGCTGGTTGGTCGATTCCTCAGTTCTGCGGCAGCGGCAGCGGCAGCTAG	MVVFISWTAGWSIPQFCGSGSGS*
ATGATGCTTTATTCGTATTTTCATTTGGGTCGTTTTTATATTGATTACTGCGGCAGCGGCAGCGGCAGCTAG	MMLYSYFHLGRFYIDYCGSGSGS*
ATGTGTTGTGTTTGGTTTCGTATTGTTTATAGTGAGTATTTTCCGAATTGCGGCAGCGGCAGCGGCAGCTAG	MCCVWFRIVYSEYFPNCGSGSGS*
ATGACGCCTACTTATCAGACTGTTTGTTTTGTTGTTATTAAGTTGAAGTGCGGCAGCGGCAGCGGCAGCTAG	MTPTYQTVCFVVIKLKCGSGSGS*
ATGTTTGTGGTGAGTTATTTTATTGCTGGTCGGTTTTATGCTCGTTATTGCGGCAGCGGCAGCGGCAGCTAG	MFVVSYFIAGRFYARYCGSGSGS*
ATGTGGTGTGTGTTGATTTGTCGTTGGGATTTTCCTGCTTGTTATTTGTGCGGCAGCGGCAGCGGCAGCTAG	MWCVLICRWDFPACYLCGSGSGS*
ATGGTTAAGATTAGTTATGCGTTTCCTTATGTTCATACGCGGAATCGCTGCGGCAGCGGCAGCGGCAGCTAG	MVKISYAFPYVHTRNRCGSGSGS*
ATGGTTAGGCTGCATCGGTTTCTGTTTAGGGAGGCGAAGACGGGTAATTGCGGCCGCGGCAGCGGCAGCTAG	MVRLHRFLFREAKTGNCGRGSGS*
ATGTTGAAGATTTATTGGCCTAAGATTCATGGTTAGGTGAGTGAGTGGTGCGGCAGCGGCAGCGGCAGCTAG	MLKIYWPKIHG*VSEWCGSGSGS*
ATGGTTAGGTTGGATTGGACTATTAGGGGTCTGACTACTCGTTGGGTGTGCGGCAGCGGCAGCGGCAGCTAG	MVRLDWTIRGLTTRWVCGSGSGS*
ATGGTTCGTTTTGGTTCGTGGTTGTCTACGGGGCCGACTTGGTATTGGTGCGGCAGCGGCAGCGGCAGCTAG	MVRFGSWLSTGPTWYWCGSGSGS*
ATGTTTGAGTCGTGGAAGTGGTATGATGGTAGGCTTCTGGTTGAGCAGTGCGGCAGCGGCAGCGGCAGCTAG	MFESWKWYDGRLLVEQCGSGSGS*
ATGGTTCGGTTTTTGTGGCATAATGTGACGCTGCGGACTAGTTGGAATTGCGGCAGCGGCAGCGGCAGCTAG	MVRFLWHNVTLRTSWNCGSGSGS*
ATGTGGTTTTGGAATGATTTTTGGTCGAAGCCGTATTGGAGTCATGGTTGCGGCAGCGGCAGCGGCAGCTAG	MWFWNDFWSKPYWSHGCGSGSGS*
ATGTTTCTGTATCAGACTTGGCATGCGCAGAAGATTATTTTGACTTACTGCGGCAGCGGCAGCGGCAGCTAG	MFLYQTWHAQKIILTYCGSGSGS*
ATGTTTATTACTGGTTATTGGCTTAATGGTCGTTATTCGTTGCATTATTGCGGCAGCGGCAGCGGCAGCTAG	MFITGYWLNGRYSLHYCGSGSGS*
ATGTGTTATTTTGTTTGGCCGGTGTGGTTTTGGTGTGCGCGGACGGACTGCGGCAGCGGCAGCTAG	MCYFVWPVWFWCARTDCGSGS*
ATGTTTGTGTTGTTTTATATTAAGCATGGGCTTGTTGCGTATCGTTATTGCGGCAGCGGCAGCGGCAGCTAG	MFVLFYIKHGLVAYRYCGSGSGS*
ATGTTTTGTTATGGGTATTGTCGTGATTTTGTGTATAATTCGAATATCTGCGGCAGCGGCAGCGGCAGCTAG	MFCYGYCRDFVYNSNICGSGSGS*
ATGTGGTTTCTTTATCGTGTTTATTTTTGTTCGGCTCGTAAGAGGCCCTGCGGCAGCGGCAGCGGCAGCTAG	MWFLYRVYFCSARKRPCGSGSGS*
ATGATTAAGATTGATTGGAAGCGTCGTTATCGGTCGTATCTGTTTGCGTGCGGCAGCGGCAGCGGCAGCTAG	MIKIDWKRRYRSYLFACGSGSGS*
ATGTTTTTGTGGACGAAGTGGAATTATGGGCGTTGGTATCTGTTTGATTGCGGCAGCGGCAGCGGCAGCTAG	MFLWTKWNYGRWYLFDCGSGSGS*
ATGATTCGTTTGGCTTGGAATAATGGGACTTTGTTGTCTGAGTGGTGTTGCGGCAGCGGCAGCGGCAGCTAG	MIRLAWNNGTLLSEWCCGSGSGS*
ATGGTTTATAATGTTCCTGGTCCTTTTAATTTTTTTAGTTTGCAGTGGTGCGGCAGCGGCAGCGGCAGCTAG	MVYNVPGPFNFFSLQWCGSGSGS*
ATGGGTCATTTGAAGCAGCATTTTCTTAGGACTTTTTATATTTTTGGCTGCGGCAGCGGCAGCGGCAGCTAG	MGHLKQHFLRTFYIFGCGSGSGS*
ATGATTTTTACGATTGTGTGGACTGTTGAGTATAGGCATCGGTTTAACTGCGGCAGCGGCAGCGGCAGCTAG	MIFTIVWTVEYRHRFNCGSGSGS*
ATGATTTAGATAGATTGGAAGCGTCGTTATCGGTCGTATCTGTTTGCGTGCGGCAGCGGCAGCGGCAGTAG	MI*IDWKRRYRSYLFACGSGSGS
ATGATTAGGTTGTGGTGGAATCGGGGTACTTTGCATACCGTGTTGTCCTGCGGCAGCGGCAGCGGCAGCTAG	MIRLWWNRGTLHTVLSCGSGSGS*
ATGGCGGATTTTCATTTGCTGTTTTTTAAGAGTTGGAGGATTCTTCTGTGCGGCAGCGGCAGCGGCAGCTAG	MADFHLLFFKSWRILLCGSGSGS*
ATGGTTAATTGGTTTTTGCTGTATTATTTGATTACTAAGAAGTTTGTCTGCGGCAGCGGCAGCGGCAGCTAG	MVNWFLLYYLITKKFVCGSGSGS*
ATGTTTTATTATGGTTATTGGCGTGATTCTGTTTATCATGCTCATTACTGCGGCAGCGGCAGCGGCAGCTAG	MFYYGYWRDSVYHAHYCGSGSGS*
ATGGTGTTTTTTGACTGGACGAATTGCCAGTTGCATACTACTTGGGTTTGCGGCCGCGGCAGCGGCAGCTAG	MVFFDWTNCQLHTTWVCGRGSGS*
ATGACTTATTATGTGCTTCTGCAGAGGTGGCCTCCTGTTTGGGCGCCCTGCGGCAGCGGCAGCGGCAGCTAG	MTYYVLLQRWPPVWAPCGSGSGS*
ATGATTCATCTTTTGTGGATTATGGGTAAGGGGCTTGTTTCGACGTCGTGCGGCAGCGGCAGCGGCAGCTAG	MIHLLWIMGKGLVSTSCGSGSGS*
ATGGCGTGGTAGATTACGTTGGTTAATTTTCATTCAGATCGGTTGATTTGCGGCAGCGGCAGCGGCAGCTAG	MAW*ITLVNFHSDRLICGSGSGS*
ATGTTTCTTAATGAGTATAGGGCTACGGGGAGTTTTCAGCTGATTCTTTGCGGCAGCGGCAGCGGCAGCTAG	MFLNEYRATGSFQLILCGSGSGS*
ATGATTCGTGATGCTAATAATTGGCCGCCTCTGTTTAGTTGGTTTGTCTGCGGCAGCGGCAGCGGCAGCTAG	MIRDANNWPPLFSWFVCGSGSGS*
ATGATTGAGTTTCGGTGGAATAGTGGTACTCTTCAGAATGTTTGGATTTGCGGCAGCGGCAGCGGCAGCTAG	MIEFRWNSGTLQNVWICGSGSGS*
ATGGAGATTGATTTTTTTTATTGGCCTGTTACTTGGGGGGATGCTAATTGCGGCAGCGGCAGCGGCAGCTAG	MEIDFFYWPVTWGDANCGSGSGS*
ATGCTTGAGTCGAATCATGCGTGGCCGGTTGTTTGGTGGTTTCATTACTGCGGCAGCGGCAGCGGCAGCTAG	MLESNHAWPVVWWFHYCGSGSGS*
ATGTTTCGGTAGCTGCAGACTTTTATTAAGTTTAATAAGTAGTCTAGTTGCGGCAGCGGCAGCGGCAGCTAG	MFR*LQTFIKFNK*SSCGSGSGS*
ATGCGTCATCATTTGTGTCCGTGGCCTTATTTGAAGTTGCGTGCTCGTTGCGGCAGCGGCAGCGGCAGCTAG	MRHHLCPWPYLKLRARCGSGSGS*
ATGCGTTGGTTGTGGTCGTCTTGGTGTGATGTGCCTGTTTGGCTTATTTGCGGCAGCGGCAGCGGCAGCTAG	MRWLWSSWCDVPVWLICGSGSGS*
ATGTTTTTGTGTCATACTTGGTATAATGGGAGGGAGACTCTTTTTTTGTGCGGCAGCGGCAGCGGCAGCTAG	MFLCHTWYNGRETLFLCGSGSGS*
ATGCTTCAGGTGAAGGCTTATTGGCCTGTTCGTTTTCAGTGGTGTCTTTGCGGCAGCGGCAGCGGCAGCTAG	MLQVKAYWPVRFQWCLCGSGSGS*
ATGTTTTTGAAGGCTAATTGGATTGATCATTGGTTGACTATTCATTATTGCGGCAGCGGCAGCGGCAGCTAG	MFLKANWIDHWLTIHYCGSGSGS*
ATGTATAAGGTTAGGTGGACGCAGTTTGGGTATGAGGGTTGTATTGTCTGCGGCAGCGGCAGCGGCAGCTAG	MYKVRWTQFGYEGCIVCGSGSGS*
ATGTATCGTGTTGTGTCGGTGTGGCCGCCTCTGTGGGCGCCTACGCGGTGCGGCAGCGGCAGCGGCAGCTAG	MYRVVSVWPPLWAPTRCGSGSGS*
ATGTTTGTTAAGGCTCATTGGAATAATCATATTCTGACGCTGAAGTATTGCGGCAGCGGCAGCGGCAGCTAG	MFVKAHWNNHILTLKYCGSGSGS*
ATGACGGCTTATTATATTTGGACGAGTTGGTATGAGCAGCCTTATTTTTGCGGCAGCGGCAGCGGCAGCTAG	MTAYYIWTSWYEQPYFCGSGSGS*
ATGGTTATATTGAGTGGGCTCGGAATTATAATCTGACGTGGAAGGTTTGCGGCAGCGGCAGCGGCAGCTAG	MVILSGLGIII+RGRFAAAAAAA
ATGTTTGTTGAGTATGCTTGGGAGAATGGGTCTATTGTGTTTTGGCTGTGCGGCAGCGGCAGCGGCAGCTAG	MFVEYAWENGSIVFWLCGSGSGS*
ATGTTTGTTATTGCGTATCATAGGTGTGGGAAGATTCATCTTCGGTACTGCGGCAGCGGCAGCGGCAGCTAG	MFVIAYHRCGKIHLRYCGSGSGS*
ATGTTTGTTGATTGGTATTGGTGTAATGGCACTTTGTTTTATAATATTTGCGGCAGCGGCAGCGGCAGCTAG	MFVDWYWCNGTLFYNICGSGSGS*
ATGTTTCTTTGTCCTTGGTTTACTCTCTATATGTATCTGCTTTTTCTGTGCGGCAGCGGCAGCGGCCGCTAG	MFLCPWFTLYMYLLFLCGSGSGR*
ATGACTTTTTAGAATCGTATTGGTTCGCTGGAGTATATTATTTGTACGTGCGGCAGCGGCAGCGGCAGCTAG	MTF*NRIGSLEYIICTCGSGSGS*
ATGATTCGTTTGGCTTGGAATAATGGGACTTTGTTGTCAGAGAGGTGTTGCGGCAGCGGCAGCGGCAGCTAG	MIRLAWNNGTLLSERCCGSGSGS*
ATGTTTTTGAAGACGTGGTGGTTGAAGGGTGTTTTTCATATTCGTGCGTGCGGCAGCGGCAGCGGCAGCTAG	MFLKTWWLKGVFHIRACGSGSGS*
ATGTTTGTTTGTGGTCATTTTTCGGCTGGTTGTTATCGGTTGTATCGTTGCGGCAGCGGCAGCGGCAGCTAG	MFVCGHFSAGCYRLYRCGSGSGS*
ATGACGCATAGGTGTTATTCGGGTACTTGGCCTCTGCTTCGTTTGGTCTGCGGCAGCGGCAGCGGCAGCTAG	MTHRCYSGTWPLLRLVCGSGSGS*
ATGTTTGTGTTTTGGATTTGGACGGAGTATGGTCGTGTCCTTCCGTCGTGCGGCAGCGGCAGCGGCAGCTAG	MFVFWIWTEYGRVLPSCGSGSGS*
ATGTTTCTGTCTTATGCGTGGAAGTCTGGTCTGTTTCTGTTGCGTTTTTGCGGCAGCGGCAGCGGCAGCTAG	MFLSYAWKSGLFLLRFCGSGSGS*
ATGTTTAAGTGGTCGCATTTTGGTGAGCGTCCGTTGTTGTTTCAGTGCTGCGGCAGCGGCAGCGGCAGCTAG	MFKWSHFGERPLLFQCCGSGSGS*
ATGTTTGTTCAGTGGTTTTTTGTGAGTGGTAAGTTGTATTTTCATTTTTGCGGCAGCGGCAGCGGCAGCTAG	MFVQWFFVSGKLYFHFCGSGSGS*
ATGTTTAGGTTTGCGTGACAGCGTGGTACTTTGAGTACGACTGTTTTTTGCGGCAGCGGCAGCGGCAGCTAG	MFRFA+QRGTLSTTVFCGSGSGS*
ATGTTTAGGTTTTTTTGGGATGCGGCTGATGGTTTTATTTCTGTTACTTGCGGCAGCGGCAGCGGCAGCTAG	MFRFFWDAADGFISVTCGSGSGS*
ATGGTTACGATGTTTTGGTAGACTAATAGTGTTTCTTTTCGTTTTAACTGCGGCAGCGGCAGCGGCAGCTAG	MVTMFW*TNSVSFRFNCGSGSGS*
ATGGTGTGGCTTGCTTGGTTGGATAAGCTGCGTGTTATTTGGAAGAGGTGCGGCAGCGGCAGCGGCAGCTAG	MVWLAWLDKLRVIWKRCGSGSGS*
ATGGGGCAGTGGTTTTATCTTGGGATGTATCATTGTACGTGGAGTTGCTGCGGCAGCGGCAGCGGCAGCTAG	MGQWFYLGMYHCTWSCCGSGSGS*
ATGTTTATGTTTTTGTGGATTAATGGTAGTCTGACCTCGACTGTTTATTGCGGCAGCGGCAGCGGCAGCTAG	MFMFLWINGSLTSTVYCGSGSGS*
ATGTTTGTTATTTTTCGTTTTGTGGCTGGTGTTCTTAAGTCTTGTTCGTGCGGCAGCGGCAGCGCCAGCTAG	MFVIFRFVAGVLKSCSCGSGSAS*
ATGTTTGTGACTGATCGGCGTTGGCCTCCGAGGTGGTGACCGCGTACGTGCGGCAGCGGCAGCGGCAGCTAG	MFVTDRRWPPRW+PRTCGSGSGS*
ATGACTTATTATGTGCTTCTGCAGAGGTGGCCTCCTGTTTGGGCGCCTTGCGGCAGCGGCAGCGGCAGCTAG	MTYYVLLQRWPPVWAPCGSGSGS*
ATGTTTGTGTTTTGGATTTGGACGGAGTATGGTCGTGTTCTTCCGTCGTGCGGCAGCGGCAGCGGCAGCTAG	MFVFWIWTEYGRVLPSCGSGSGS*
ATGAGGCAGCAGTCTCATCGTGCGAAGAACTAGATGACGGGGTCTCGCTGCGGCAGCGGCAGCGGCAGCTAG	MRQQSHRAKN*MTGSRCGSGSGS*
ATGAAGATTATTTTGCGGTGGTGGAAGAATAATCTGTGGTTTAATTGGTGCGGCAGCGGCAGCGGCAGCTAG	MKIILRWWKNNLWFNWCGSGSGS*
ATGTTCTTGATTGGTTTTTTCAAGAATCGTCGTTTTGTGTTGCAGACTTGCGGCAGCGGCAGCGGCAGCTAG	MFLIGFFKNRRFVLQTCGSGSGS*
ATGGTTTTGTTTAGGTGGGATCATGGGACGCTTGCGACTCATTGGGTCTGCGGCAGCGGCAGCGGCAGCTAG	MVLFRWDHGTLATHWVCGSGSGS*
ATGTTTCTGAAGCTTTATTTTGTTGATGGGAAGATTTCGCTCGTTTATTGCGGCAGCGGCAGCGGCAGCTAG	MFLKLYFVDGKISLVYCGSGSGS*
ATGATTTCGATTCCGAAGTTTTATGAGCTTGTTTGGTTGTGCGGCAGCGGCAGCGGCAGCTAG	MISIPKFYELVWLCGSGSGS*
ATGTTTTTTAGGGGGTGGTTTGATGAGGGTACTTATAAGATTATTTATTGCGGCAGCGGCAGCGGCAGCTAG	MFFRGWFDEGTYKIIYCGSGSGS*
ATGTTTCTGTGTTCGTGTTGGATTGGTAATTATTATGTTTTGACGTACTGCGGCAGCGGCAGCGGCAGCTAG	MFLCSCWIGNYYVLTYCGSGSGS*
ATGAGTTATTTTATTTGGGCGAATTTTCAGACTGAGCCTTATTTTGTCTGCGGCAGCGGCAGCGGCAGCTAG	MSYFIWANFQTEPYFVCGSGSGS*
ATGCGGTTTATTTATGTTAGGCATCCGATTCATCTTTGGTTGCATTCGTGCGGCAGCGGCAGCGGCAGCTAG	MRFIYVRHPIHLWLHSCGSGSGS*
ATGTCGACTTATTATATTTGGACGAGTTGGTATGAGCAGCCTTATTTTTGCGGCAGCGGCAGCGGCAGCTAG	MSTYYIWTSWYEQPYFCGSGSGS*
ATGATTAAAATTTCTTGGAATGCGAGTTATGTGTCGTATGTGGTTGCGTGCGGCAGCGGCAGCGGCAGCTAG	MIKISWNASYVSYVVACGSGSGS*
ATGGTGATTGCGTTGAATTATTATACTTGGTATTTTAGGCATGTGGCGTGCGGCAGCGGCAGCGGCAGCTAG	MVIALNYYTWYFRHVACGSGSGS*
ATGTCGTTTAAGCATTGGTTTGTGAATGGTTGGTTGGTTGCGACGTATTGCGGCAGCGGCAGCGGCAGCTAG	MSFKHWFVNGWLVATYCGSGSGS*
ATGATTGAGTGGAGGGGGGATCATAGGAAGCTTTATAGTTATTATAGCTGCGGCAGCGGCAGCGGCAGCTAG	MIEWRGDHRKLYSYYSCGSGSGS*
ATGGTGTATAATGTTTATTCGAGTCGTCAGTCGTTGTATCTTTATTGGTGCGGCAGCGGCAGCGGCAGCTAG	MVYNVYSSRQSLYLYWCGSGSGS*
ATGTGGTTTGTTCTGAGGTATTGCTTTTTGTTTCCGGTTGCTAGGGCTTGCGGCAGCGGCAGCGGCAGCTAG	MWFVLRYCFLFPVARACGSGSGS*
ATGGCTTTTTGGATTCGTTGGACGAATCATTATAGGTCGGGGTTTACGTGCGGCAGCGGCAGCGGCAGCTAG	MAFWIRWTNHYRSGFTCGSGSGS*
ATGATTGTGTTGGCTTGGAAGGGTCATTATCTTGAGTCTCGGTGGACTTGCGGCAGCGGCAGCGGCAGCTAG	MIVLAWKGHYLESRWTCGSGSGS*
ATGTTTATTCGTATTTTTTTCGTTGGTGCGACTTGTTTTATTCTGTATTGCAGCAGCGGCAGCGGCAGCTAG	MFIRIFFVGATCFILYCSSGSGS*
ATGGTGTATAATGTTTATTCGAGTCGTCAGTCGTTGTATCTTTATTGGTGCGGCAGCGGCAGCGGCAGCTAG	MVYNVYSSRQSLYLYWCGSGSGS*
ATGGTTAAGATTTCGTGGCTGATTCATTATACGCTGCAGCTGTATGCGTGCGGCAGCGGCAGCGGCAGCTAG	MVKISWLIHYTLQLYACGSGSGS*
ATGATTCGTGTTGCTAATAATTGGCCGCCTCTGTTTAGTTGGTTTGTTTGCGGCAGCGGCAGCGGCAGCTAG	MIRVANNWPPLFSWFVCGSGSGS*
ATGGTGAAGATTACTTGGATGGAGCGGTATGTGTCGTTTTGGGTTACGTGCGGCAGCGGCAGCGGCAGCTAG	MVKITWMERYVSFWVTCGSGSGS*
ATGTTTGTTGATTGGTATTGGTGTAATGGTACTTTGTTTTATAATATCTGCGGCAGCGGCAGCGGCAGCTAG	MFVDWYWCNGTLFYNICGSGSGS*
ATGATTGTTTCTTATTTTACGAATTTTGGTTGTTTTGTGATTAGGCGTTGCGGCAGCGGCAGCGGCAGCTAG	MIVSYFTNFGCFVIRRCGSGSGS*
ATGTTTATTAATTGGATTTGGCTGGCTGATCAGCGGGGTTATTATGCTTGCGGCAGCGGCAGCGGCAGCTAG	MFINWIWLADQRGYYACGSGSGS*
ATGTTTTTTAGGTTTTGTGAGACGGCTTTTACTCTGAATTGTTTTCCCTGCGGCAGCGGCAGCGGCAGCTAG	MFFRFCETAFTLNCFPCGSGSGS*
ATGTTTAATTGGCCTGTGATTTTTATTTTTCATGAGCGTGCCCATAACTGCGGCAGCGGCAGCGGCAGCTAG	MFNWPVIFIFHERAHNCGSGSGS*
ATGTTTATTTATCATAATTTTCATGATGAGATTGTGTCTTTTTGGATCTGCGGCAGCGGCAGCGGCAGCTAG	MFIYHNFHDEIVSFWICGSGSGS*
ATGCGTAATTGGTTTGTGTTTAAGTATTATGAGTTGTTTCCGCGTGTGTGCGGCAGCGGCAGCGGCAGCTAG	MRNWFVFKYYELFPRVCGSGSGS*
ATGTTTCATCTGTATTGGACTACTAGGCTTGCGTTTAGGTGGCGTATTTGCGGCAGCGGCAGCGGCAGCTAG	MFHLYWTTRLAFRWRICGSGSGS*
ATGGTGCAGTTGACGTGGTCTACTTTGTCGAGGCCTAGTTGGGTTCGCTGCGGCAGCGGCAGCGGCAGCTAG	MVQLTWSTLSRPSWVRCGSGSGS*
ATGCTGTATATTAGTTATGGGCCGCCTTTTAAGCATACGATTCTGCATTGTGGCAGCGGCAGCGGCAGCTAG	MLYISYGPPFKHTILHCGSGSGS*
ATGTTTGTTCGTTTTTATTGGGTGGCGGGTAAGTGTGCTTATGTGTTGTGCGGCAGCGGCAGCGGCAGCTAG	MFVRFYWVAGKCAYVLCGSGSGS*
ATGTTTGTTACGTTTCTGTTTAGGGATGGGATTGTGTATTCGGCTATTTGCGGCAGCGGCAGCGGCAGCTAG	MFVTFLFRDGIVYSAICGSGSGS*
ATGATTTATTATTTGGGTTGGACGCCGGGTGGTCCTGGTTGGACGTTTTGCGGCAGCGGCAGCGGCAGCTAG	MIYYLGWTPGGPGWTFCGSGSGS*
ATGTGGTTTAGGTTTAATCGTCTTCGTTGGGCGTACTATCGTTTGTTCTGCGGCAGCGGCAGCGGCAGCTAG	MWFRFNRLRWAYYRLFCGSGSGS*
ATGTTGTTTATTACTTATAATCGTAATACTGTTTTTCGTACTGATTGTTGCGGCAGCGGCAGCGGCAGCTAG	MLFITYNRNTVFRTDCCGSGSGS*
ATGATTAGGGCTCTGAATTCTGATGAGTGGATTATTAATCTTGGGTCGTGCGGCAGCGGCAGCGGCAGCTAG	MIRALNSDEWIINLGSCGSGSGS*
ATGGTTGTGGTTAGGGTGCGTTGGCCTCTGTCTCATGGGTTTTATGCTTGCGGCAGCGGCAGCGGCAGCTAG	MVVVRVRWPLSHGFYACGSGSGS*
ATGATTACTCTGTTTTGGACTGATACTTTGCATAGTAAGTGGACGATTTGCGGCAGCGGCAGCGGCAGCTAG	MITLFWTDTLHSKWTICGSGSGS*
ATGATTAAGATTGATTGGAAGCGGCGTCATCGTACGTATCTGTTTGCGTGCGGCAGCGGCAGCGGCAGCTAG	MIKIDWKRRHRTYLFACGSGSGS*
ATGACGACCTATTATATTTGGACGAGTTGGTATGAGCAGCCTTATTTTTGCGGCAGCGACAGCGGCAGCTAG	MTTYYIWTSWYEQPYFCGSDSGS*
ATGTTTATTCTTGGTCGTTTTACTAATAAGAAGTTTACGTTGGTTTATTGCGGCAGCGGCAGCGGCAGCTAG	MFILGRFTNKKFTLVYCGSGSGS*
ATGATTAATTTGATTTGGTGTAGGCATGATCTTTGTTCTGATTGGATTTGCGGCAGCGGCAGCGGTAGCTAG	MINLIWCRHDLCSDWICGSGSGS*
ATGATTGTGTATAATGGGCGATTTGTGTGGTTGTGGAAGCCTTATCCATGCGGCAGCGGCAGCGGCAGCTAG	MIVYNGRFVWLWKPYPCGSGSGS*
ATGTTTTTGCATGAGTATTGGCTTAATGGTCGTTGGTATTTGTTGTATTGCGGCAGCGGCAGCGGCAGCTAG	MFLHEYWLNGRWYLLYCGSGSGS*
ATGTTTTATACTAAGGGTTGGGAGGTTGATAGTATTTTTTGTTATTGGTGCGGCAGCGGCAGCGGCAGCTAG	MFYTKGWEVDSIFCYWCGSGSGS*
ATGATTCGTTTGGCTTGGAATAATGGGACTTTGTTGTCTGAGTGGTGCTGCGGCAGCGGCAGCGGCAGCTAG	MIRLAWNNGTLLSEWCCGSGSGS*
ATGTTTTTGTGTCAGGAGTTTAAGGCTAGGATTTATTATGCGAGTTATTGCGGCAGCGGCAGCGGCAGCTAG	MFLCQEFKARIYYASYCGSGSGS*
ATGACTTATTATGTGCTTCTGCAGAGGTGGCCTCCCGTTTGGGCGCCTTGCGGCAGCGGCAGCGGCAGCTAG	MTYYVLLQRWPPVWAPCGSGSGS*
ATGTCTGTGCGGTTTGCGTGGACTATTAATGGTACGCTGTATGCGTGTTGCGGCAGCGGCAGCGGCAGCTAG	MSVRFAWTINGTLYACCGSGSGS*
ATGGGTAAGCAGACTTGGAATTCGGGGCTGACTTGTTTTTGGGTTCTTTGCGGCAGCGGCAGCGGCAGCTAG	MGKQTWNSGLTCFWVLCGSGSGS*
ATGGTTAAGCTTACGCCTTTTAGTCTTCCTGAGGTTCATTGGCTTTACTGCGGCAGCGGCAGCGGCAGCTAG	MVKLTPFSLPEVHWLYCGSGSGS*
ATGGTTGTGAATACTTATTCTATTTCGCTGAGTTTGCAGATTGTTTTCTGCGGCAGCGGCAGCGGCAGCTAG	MVVNTYSISLSLQIVFCGSGSGS*
ATGTGTCTTGTTTATAATTGGTTTGATGGGTATTTGGCTTATATTTCTTGCGGCAGCGGCAGCGGCAGCTAG	MCLVYNWFDGYLAYISCGSGSGS*
ATGGTGAAGTTTTATATTGGGTATAATTTTGAGTTTAGGCCTGTGTGGTGCGGCAGCGGCAGCGGCAGCTAG	MVKFYIGYNFEFRPVWCGSGSGS*
ATGTTTGTTTGTTGGATTTGGCGGGCGTGGCGTGCTTATCCGATTCGGTGCGGCAGCGGCAGCGGCAGCTAG	MFVCWIWRAWRAYPIRCGSGSGS*
ATGTTTGTTTGTTTTTATTTTATTGAGGGTAAGCTTTCTAATTATAGTTGCGGCAGCGGCAGCGGCAGCTAG	MFVCFYFIEGKLSNYSCGSGSGS*
ATGGGGAAGCTTAATTGGTCTAAGTTGAATGGGCTTTGTATGTTTTGGTGCGGCAGCGGCAGCGGCAGCTAG	MGKLNWSKLNGLCMFWCGSGSGS*
ATGGTTCGGTTTTTGTGGCATAATGCGACGCTGCGGACTAGTTGGATCTGCGGCAGCGGCAGCGGCAGCTAG	MVRFLWHNATLRTSWICGSGSGS*
ATGTTTTGGACTCGTCAGTCTTGGCCGCCGAGGTGGGTTGCTTGGTATTGCGGCAGCGGCAGCGGCAGCTAG	MFWTRQSWPPRWVAWYCGSGSGS*
ATGGTTAATCTGACTTGGATTTCGGGTCTGACTTGTTTTTGGGTTCTTTGCGGCAGCGGCAGCGGCAGCTAG	MVNLTWISGLTCFWVLCGSGSGS*
ATGATTGTTTTGTCTTATTTTGGTCTTACGACTCGGGTGAGGCCTCCGTGCGGCAGCGGCAGCGGCAGCTAG	MIVLSYFGLTTRVRPPCGSGSGS*
ATGTTTGCGTTTACGGGTTATAATATTTCTACTGGTCATCTGATTTGGTGCGGCAGCGGCAGCGGCAGCTAG	MFAFTGYNISTGHLIWCGSGSGS*
ATGTTTTTTTATGGGTATCGGTGGTTGGGTCGCTATTATGGGCTGTATTGCGGCAGCGGCAGCGGCAGCTAG	MFFYGYRWLGRYYGLYCGSGSGS*
ATGTTGTTGAATCGCGGTTGGTTTGCGGGTAGTCCTAGTTTTCAGTGGTGCGGCAGCGGCAGCGGCAGCTAG	MLLNRGWFAGSPSFQWCGSGSGS*
ATGATTTCTATTGGGCCGTTTCCTTCGTTGAATGTGAATTTTCGTTCTTGCGGCAGCGGCAGCGGCAGCTAG	MISIGPFPSLNVNFRSCGSGSGS*
ATGTTTTTGATTGGTTTTTTTAAGAATCGTCGTTTTGTGTTGCAGACTTGCGGCAGCGGCAGCGGCAGCTAG	MFLIGFFKNRRFVLQTCGSGSGS*
ATGACTTATTATGTGCTTCTGCAGAGGTGGCCTCCTGTTTGGGCGCCTTGCGGCAGCGGCAGCGGCAGCTAG	MTYYVLLQRWPPVWAPCGSGSGS*
ATGGGGAATTGGAATACTTTTCATTTTTATGTTAGGAGTGGTTGTGCTTGCGGCAGCGGCAGCGGCAGCTAG	MGNWNTFHFYVRSGCACGSGSGS*
ATGTTGGAGTATTCTGGGTCGTTTACGTGGTATTGGTTGTCGATTCCGTGCGGCAGCGGCAGCGGCAGCTAG	MLEYSGSFTWYWLSIPCGSGSGS*
ATGTTGAAGATTTATTGGTCTAAGATTAATGGTTTGGTGAGTGAGTGGTGCGGCAGCGGCAGCGGCAGCTAG	MLKIYWSKINGLVSEWCGSGSGS*
ATGTTTTATTTTCGTTGGGGGTGTGGTACTCTTCTTTCTAGTACTGTTTGCGGCAGCGGCAGCGGCAGCTAG	MFYFRWGCGTLLSSTVCGSGSGS*
ATGGTTCGGTTTATTAATTTTCGTACTGGGTGGCGTATTCATAGTCCTTGCGGCAGCGGCAGCGGCAGCTAG	MVRFINFRTGWRIHSPCGSGSGS*
ATGGTTTATTTGAAGTGGCGGAATCATACGCTTTCTGTGTCTTGGCGCTGCGGCAGCGGCAGCGGCAGCTAG	MVYLKWRNHTLSVSWRCGSGSGS*
ATGTTTTTGTGTCATACTTGGTATAATGGGAGGGTGACTCTTTTTTTGTGCGGCAGCGGCAGCGGCAGCTAG	MFLCHTWYNGRVTLFLCGSGSGS*
ATGATTCGTTTGGCTTGGAATAATGGGACTTTGTTGTCTGAGTGGCGCTGCGGCAGCGGCAGCGGCAGCTAG	MIRLAWNNGTLLSEWRCGSGSGS*
ATGAGGCAGTGGTTTTATCTTGGGAAGTATTATTGTACGTGGAGTTGTTGCGGCAGCGGCAGCGGCAGCTAG	MRQWFYLGKYYCTWSCCGSGSGS*
ATGGCTTTTTGGATTCGTTGGACGAATCATTATAGGTCGGGGTTTACGTGCGGCAGCGGCAGCGGCAGCTAG	MAFWIRWTNHYRSGFTCGSGSGS*
ATGTTTTGGATTTTGTGGACGGATAGGTATTCTAGTGGTTTTGCTGAGTGCGGCAGCGGCAGCGGCAGCTAG	MFWILWTDRYSSGFAECGSGSGS*
ATGCTGGCGTCTTTTTTTTGTAGGGAGGGTACTCTCTTTTCTCGTTACTGCGGCAGCGGCAGCGGCAGCTAG	MLASFFCREGTLFSRYCGSGSGS*
ATGTTTGTGTTGTTTTATATTAAGCATGGGCTTGTTGCGTATCGTTATTGCGGCAGCGGCAGCGGCAGCTAG	MFVLFYIKHGLVAYRYCGSGSGS*
ATGATTGTTTGTAGGTGTTGTTCTGATGCGGTTGTGAGTCATTTGTTTTGCGGCAGCGGCAGCGGCAGCTAG	MIVCRCCSDAVVSHLFCGSGSGS*
ATGATTGTTATTTATTGTTCTGCTAATTATTCGTCTCATTTTTATTGCTGCGGCAGCGGCAGCGGCAGCTAG	MIVIYCSANYSSHFYCCGSGSGS*
ATGTTGATTTGGCCTAGTTTTAATCAGAATGCGAAGATTATTTTTCCGTGCGGCAGCGGCAGCGGCAGCTAG	MLIWPSFNQNAKIIFPCGSGSGS*
ATGTTTGAGAATCGTTATAAGTCTACTAGGAGTCTGAATCTGGTGTCGTGCGGCAGCGGCAGCGGCAGCTAG	MFENRYKSTRSLNLVSCGSGSGS*
ATGTTTTATTTTTATACGTTTATTAATGGGAATCTTGTTTCGTCGAACTGCGGCAGCGGCAGCGGCAGCTAG	MFYFYTFINGNLVSSNCGSGSGS*
ATGCTTATTTATCTTGCGCGGACTTGGCCGCCTGAGTGGATTTTTTACTGCGGCAGCGGCAGCGGCAGCTAG	MLIYLARTWPPEWIFYCGSGSGS*
ATGTTTGATTATTGGTATTTTACTAAGAATTTTCAGGGGAAGTGTTACTGCGGCAGCGGCAGCGGCAGCTAG	MFDYWYFTKNFQGKCYCGSGSGS*
ATGTTTTTGTATTATATTTGGATTAATGGACGGTTTCAGTTGCTGCCGTGCGGCAGCGGCAGCGGCAGCTAG	MFLYYIWINGRFQLLPCGSGSGS*
ATGTTTGTGGTGAGTTATTTTATTGCTGGTCGGTTTTATGCTCGTTACTGCGGCAGCGGCAGCGGCAGCTAG	MFVVSYFIAGRFYARYCGSGSGS*
ATGAATGGTTATAATGAGAGGCGTAACAAGAGAAATAAAAAAGTGAACGGCGGAAGCGGCAGCGGCAGCTAG	MNGYNERRNKRNKKVNGGSGSGS*
ATGTGTAGGGTGATGCATTATTGGCCTCGGCGTTGGTATGTTGGGAGTTGCGGCAGCGGCAGCGGCAGCTAG	MCRVMHYWPRRWYVGSCGSGSGS*
ATGTTTTATTGTTGGACGTTTCTTGATGGGCATTATGCGGGATGGATCTGCGGCAGCGGCAGCGGCAGCTAG	MFYCWTFLDGHYAGWICGSGSGS*
ATGATTTTTTATCTTGTTCGTGTTGCGCGTCTTAACTGTTGGGTTTTTTGCGGCAGCGGCAGCGGCAGCTAG	MIFYLVRVARLNCWVFCGSGSGS*
ATGGTTAAGAGTATTTATTTGGCGTCGATTACTTTTTATGTTGTGCCCTGCGGCAGCGGCAGCGGCAGCTAG	MVKSIYLASITFYVVPCGSGSGS*
ATGTTTGTTCAGTGGCTTTTTAGGTTTGGTCGTCTGGAGTGGCAGTATTGCGGCAGCGGCAGCGGCAGCTAG	MFVQWLFRFGRLEWQYCGSGSGS*
ATGGCTTGTGTTGTTAGTGGTAATTCGTTTATGCTTTTTCTGGGTTGCTGCGGCAGCGGCAGCGGCAGCTAG	MACVVSGNSFMLFLGCCGSGSGS*
ATGTATGTTCGTTTTTATTGGGTTTCGGGGATGGGGGATTATGTTGTGTGCGGCAGCGGCAGCGGCAGCTAG	MYVRFYWVSGMGDYVVCGSGSGS*
ATGACTTATTATGGGCGTTTGCAGAGGAGGCCTCCTGTTTGGTCGCCTTGCGGCAGCGGCAGCGGCAGCTAG	MTYYGRLQRRPPVWSPCGSGSGS*
ATGATTCGTCTGTTTTGGATTAATGGTAATTTGGTGTCTGAGTGGAATTGCGGCAGCGGCAGCGGCAGCTAG	MIRLFWINGNLVSEWNCGSGSGS*
ATGTTTGTGTTTGTGTGGCTTGATACTTTGACTAGTTATGCGAAGTGCTGCGGCAGCGGCAGCGGCAGCTAG	MFVFVWLDTLTSYAKCCGSGSGS*
ATGAGGCTGTGGTTTTATCTTGGGAAGAATTATTGTACGTGGAGTTGCTGCGGCAGCGGCAGCGGCAGCTAG	MRLWFYLGKNYCTWSCCGSGSGS*
ATGCTTAAGAATTATAGTTTGTGGCCTCCGATTTGGAATTTTTTTCAGTGCGGCAGCGGCAGCGGCAGCTAG	MLKNYSLWPPIWNFFQCGSGSGS*
ATGTTTAGGTCGGCGCCTTTTCCTCAGATTTTGAGGGCGTCTAGTATCTGCGGCAGCGGCAGCGGCAGCTAG	MFRSAPFPQILRASSICGSGSGS*
ATGACTGAGATTTGTGGGCATCTGACTTGTCGTAGGGTGGATTCGTACTGCGGCAGCGGCAGCGGCCGCTAG	MTEICGHLTCRRVDSYCGSGSGR*
ATGATTCGTTTGGCTTGGAATAATGGGACTTTGTTGTCTGAGTGGTGTTGCGGCAGCGGCAGCGGCAGCTAG	MIRLAWNNGTLLSEWCCGSGSGS*
ATGTTTCATAATAGGTATCGGATTGATCGTAGTCTTGATCTGGTGAGCTGCGGCAGCGGCAGCGGCAGCTAG	MFHNRYRIDRSLDLVSCGSGSGS*
ATGTTTTTGCATGAGTATTGGCTTAATGGTCGTTGGTATTTGTTGAGCTGCGGCAGCGGCAGCGGCAGCTAG	MFLHEYWLNGRWYLLSCGSGSGS*
ATGGTGCGGATTTCTTGGATTGTGGTTTATGAGCATAGGTATGTTAACTGCGGCAGCGGCAGCGGCAGCTAG	MVRISWIVVYEHRYVNCGSGSGS*
ATGTTTGTGTTTTGGATTTGGACGGAGTATGGTCGTGTTCTTCCGTCGTGCGGCAGCGGCAGCGGCAGCTAG	MFVFWIWTEYGRVLPSCGSGSGS*
ATGCTTATTTATGTTGGTCAGTGGACGTGGCTTTTGTCTAATGTTCGTTGCGGCAGCGGCAGCGGCAGCTAG	MLIYVGQWTWLLSNVRCGSGSGS*
ATGGTGAGGAATTCTTATAGTAATGATGGTTCTCTTAATCTTCGTTTTTGCGGCAGCGGCAGCGGCAGCTAG	MVRNSYSNDGSLNLRFCGSGSGS*
ATGTTTTATAAGACTTATGCGATGAATAATGAGTGGAGTTGGCAGTGTTGCGGCAGCGGCAGCGGCAGCTAG	MFYKTYAMNNEWSWQCCGSGSGS*
ATGTCTTGGCTGTCTTTTATTAAGTATAGTTGCGTTTTTCCGCGTGGCTGCGGCAGCGGCAGCGGCAGCTAG	MSWLSFIKYSCVFPRGCGSGSGS*
ATGATTCATATTCCGAGGCATGGTTCTTATTGGCATTTTTTGTATAGTTGCGGCAGCGGCAGCTAG	MIHIPRHGSYWHFLYSCGSGS*
ATGGTTAAGCAGTTGGGGAATTGGCCTCCGCATTTTATTTGGTATTTTTGCGGCAGCGGCAGCGGCAGCTAG	MVKQLGNWPPHFIWYFCGSGSGS*
ATGGTTGAGATTTCGTGGTATTCGACTTATGATTTGCATTGGTTGTCCTGCGGCAGCGGCAGCGGCAGCTAG	MVEISWYSTYDLHWLSCGSGSGS*
ATGGTGAAGCAGATTTTTCCGAAGATTATTTGGTGGGATGATAGTAAGTGCGGCAGCGGCAGCGGCAGCTAG	MVKQIFPKIIWWDDSKCGSGSGS*
ATGTTTTTGATTGGTTTTTTTAAGTATCGTCGTTTTGTGTTGCAGACTTGCGGCAGCGGCAGCGGCAGCTAG	MFLIGFFKYRRFVLQTCGSGSGS*
ATGTTTAAGTGGTCGCATTTTGGTGAGCGTCCGTTGTTGTTTCAGTGTTGCGGCAGCGGCAGCGGCAGCTAG	MFKWSHFGERPLLFQCCGSGSGS*
ATGTTTGTTTGTGGTCATTTTTCGGCTGGTTGTTATCGGTTGTATCGCTGCGGCAGCGGCAGCGGCAGCTAG	MFVCGHFSAGCYRLYRCGSGSGS*
ATGCGTGTGTATGAGACGTGGAAGAATCTTGGGCCTAAGAGGCATTGGTGCGGCAGCGGCAGCGGCAGCTAG	MRVYETWKNLGPKRHWCGSGSGS*
ATGTTTGTTCTGGAGTATTTTGGTTATGTGTCTATTCATAAGAAGACGTGCGGCAGCGGCAGCGGCAGCTAG	MFVLEYFGYVSIHKKTCGSGSGS*
ATGTTTGTTAATGATTATCCGACTAGTATTTTTTTGCGTACGTAGAGGTGCGGCAGCGGCAGCGGCAGCTAG	MFVNDYPTSIFLRT*RCGSGSGS*
ATGTATGAGCGGGCTTATTTTACGAGTTCGGGTAAGTTTATTATTGTCTGCGGCAGCGGCAGCGGCAGCTAG	MYERAYFTSSGKFIIVCGSGSGS*
ATGTTTACGTGGAGTTGGATTTCGTTGGGTAAACTGAAGTCTAATTATTGCGGCAGCGGCAGCGGCAGCTAG	MFTWSWISLGKLKSNYCGSGSGS*
ATGTTTGTTGTGGTTCGTTGGTTGGATGGGCATGTTAAGCTGGTGCCCTGCGGCAGCGGCAGCGGCAGCTAG	MFVVVRWLDGHVKLVPCGSGSGS*
ATGTTGAAGGCGTATTGGAAGGATTCGAAGTTTTATCTGGTGTATATTTGCGGCAGCGGCAGCGGCAGCTAG	MLKAYWKDSKFYLVYICGSGSGS*
ATGTTTGTTAGGTGGTATTTTGATGGGGTTGGGGGGTGTAAGTGTGAGTGCGGCAGCGGCAGCGGCAGCTAG	MFVRWYFDGVGGCKCECGSGSGS*
ATGTTTCGGTTTCATTGGCTTGATGGGACTCTGTTGTCTAGTTTTTCGTGCGGCAGCGGCAGCGGCAGCTAG	MFRFHWLDGTLLSSFSCGSGSGS*
ATGTTTTTGAGTCATGGTTTTTATGATACTGTTTTTATATTGGCTTACTGCGGCAGCGGCAGCGGCAGCTAG	MFLSHGFYDTVFILAYCGSGSGS*
[truncated: 129,766 more rows]
