# Supplementary material for: Inhibition of H1 and H5 Influenza A Virus Entry by Diverse Macrocyclic Peptides Targeting the Hemagglutinin Stem Region
Source: ACS Chem Biol. 2022 Aug 4;17(9):2425–36. doi: 10.1021/acschembio.2c00040 (PMC9486808; doi:10.1021/acschembio.2c00040)
Supplement: Supplementary file 2 — cb2c00040_si_002.zip [file cb2c00040_si_002.zip › Extracted raw data/L-Tyr selection/HA-L-R3_allreads_rnd3.csv]

ORF	peptide
ATGCGTATTTGGAAGTGGCTTAAGTTTTCTGAGCCGAGTTATTGGACGTGCGGCAGCGGCAGCGGCAGCTAG	YRIWKWLKFSEPSYWTCGSGSGS*
ATGGTTTATGCGTTTGATGCGAATTATGTTTATAGTGCTGTTTGGACGTGCGGCAGCGGCAGCGGCAGCTAG	YVYAFDANYVYSAVWTCGSGSGS*
ATGAGGCATAAGAATAAGTATGTTCTGACGTATAGTTGTCTTTTTGCCTGCGGCAGCGGCAGCGGCAGCTAG	YRHKNKYVLTYSCLFACGSGSGS*
ATGCGTTATCCTACGAATAGTAGTTTGTTTCTGAAGGCGTTTCCGCCGTGCGGCAGCGGCAGCGGCAGCTAG	YRYPTNSSLFLKAFPPCGSGSGS*
ATGAATTTGTGTCAGTGGCCTCGGCTGAGTTTGAAGGTTGCGTCGTGTTGCGGCAGCGGCAGCGGCAGCTAG	YNLCQWPRLSLKVASCCGSGSGS*
ATGAGTTTGAGTCCGTGTCCTAAGCTGAGTTTTAAGGCTTAGTCGTGTTGCGGCAGCGGCAGCGGCAGCTAG	YSLSPCPKLSFKA*SCCGSGSGS*
ATGAATTATTCTTGGGCGATTATTCCGCTTATTCAGTCTCTGCCGCATTGCGGCAGCGGCAGCGGCAGCTAG	YNYSWAIIPLIQSLPHCGSGSGS*
ATGAGGAGTGGTTTTCATAATGGTAGTTTTTGGGTTTCGTGGAATTCCTGCGGCAGCGGCAGCGGCAGCTAG	YRSGFHNGSFWVSWNSCGSGSGS*
ATGATTTTTGTGTGGACTACTTGGGTGAGTAAGCCGCATTTTTCGACCTGCGGCAGCGGCAGCGGCAGCTAG	YIFVWTTWVSKPHFSTCGSGSGS*
ATGGTGTATGTTAAGGCGTTTTGGTTGAATAAGAAGTCTTTTCCTAATTGCGGCAGCGGCAGCGGCAGCTAG	YVYVKAFWLNKKSFPNCGSGSGS*
ATGGTTCAGATTTTTGATCGTTATGGTATTTATAGTGGGAAGTGGTCTTGCGGCAGCGGCAGCGGCAGCTAG	YVQIFDRYGIYSGKWSCGSGSGS*
ATGCTGGTGATTAAGTCTTGGGATTATCTTACGGCTCCGCAGTGGATTTGCGGCAGCGGCAGCGGCAGCTAG	YLVIKSWDYLTAPQWICGSGSGS*
ATGATTTTTTTTAGTGGTACTTTTAATACGTTTCCGTTGTATGCTTAGTGCGGCAGCGGCAGCGGCAGCTAG	YIFFSGTFNTFPLYA*CGSGSGS*
ATGGTTTAGACGAATCAGTGGCTGAATCTGGAGAACGCGGTTCCGCGGTGCGGCAGCGGCAGCGGCAGCTAG	YV*TNQWLNLENAVPRCGSGSGS*
ATGAGTTGGGTTTGGGCGAGTTTTTTTAGTGAGCCGTCTTTTGTTGTCTGCGGCAGCGGCAGCGGCAGCTAG	YSWVWASFFSEPSFVVCGSGSGS*
ATGAGGCATTATTGGTATAATATGACTTTTTGGATTAGTTGGTCGTGTTGCGGCAGCGGCAGCGGCAGCTAG	YRHYWYNMTFWISWSCCGSGSGS*
ATGATTTGGGATTTTTCGTTTAGTCTGAAGTATTCGTGTCTTTTTTCCTGCGGCAGCGGCAGCGGCAGCTAG	YIWDFSFSLKYSCLFSCGSGSGS*
ATGTTTAGTCATTTTTGGCTTCGTGGTCGTTATGCTTATACGCTGGTTTGCGGCAGCGGCAGCGGCAGCTAG	YFSHFWLRGRYAYTLVCGSGSGS*
ATGTTTGTTTGGGATAGTTTTAAGTTGCCGCATAGTTGGACTTATTGTTGCGGCAGCGGCAGCGGCAGCTAG	YFVWDSFKLPHSWTYCCGSGSGS*
ATGTATTTTGTTTGGGAGAATTTTTTTACTCGTCCGAGTTGGGCTTCTTGCGGCAGCGGCAGCGGCAGCTAG	YYFVWENFFTRPSWASCGSGSGS*
ATGCAGCAGTATTGGTATCCGATTGGTAGATATGTGGCTAAGTGGCTCTGCGGCAGCGGCAGCGGCAGCTAG	YQQYWYPIGRYVAKWLCGSGSGS*
ATGTCTAATAATAGGAATTGGCTGCCTCATGATTGGCAGGTTCTTTATTGCGGCAGCGGCAGCGGCAGCTAG	YSNNRNWLPHDWQVLYCGSGSGS*
ATGACGATTCGGTCGGTAATTTTTTCGGATGTTATGTTTGTGGGTAGTTGCGGCAGCGGCAGCGGCAGCTAG	YTIRSVIFSDVMFVGSCGSGSGS*
ATGATTCGGAATAGTGGGTTTAATCATTGGTTTATTGTGGATTGTATTTGCGGCAGCAGCGGCAGCTAG	YIRNSGFNHWFIVDCICGSSGS*
ATGGAGTATAATACTTATAGTTTGGATTTGAATTTGATCATTCGTTTTTGCGGCAGCGGCAGCGGAAGCTAG	YEYNTYSLDLNLIIRFCGSGSGS*
ATGGTTTTTTTGTTTTGGAAGCATGATACTGTTTCTTATTCTTGGTATTGCGGCAGCGGCAGCGGCAGCTAG	YVFLFWKHDTVSYSWYCGSGSGS*
ATGTTTTATACGTTTAGTAGTGATTATCGTTTTTCGCATCGTTGGCGTTGCGGCAGCGGCAGCGGCAGCTAG	YFYTFSSDYRFSHRWRCGSGSGS*
ATGATTCGTTATAGTGGGGTTAATAATTGGTTTATTGCGTATTGTATTTGCGGCAGCGGCAGCGGCAGCTAG	YIRYSGVNNWFIAYCICGSGSGS*
ATGCGTGTGATTGGTTTGCTTCAGAATAGTTTGCCGGAGTCGTGGCAGTGCGGCAGCGGCAGCGGCAGCTAG	YRVIGLLQNSLPESWQCGSGSGS*
ATGATGTTTTAGTGGTCGAGGTCGGGTGGGCCTTCGAAGAATTTGTACTGCGGCAGCGGCAGCGGCAGCTAG	YMF*WSRSGGPSKNLYCGSGSGS*
ATGAAGTCTACTTGGTTGTGTAATGGGCTTTTGCTGTTGAGTTGGCATTGCGGCAGCGGCAGCGGCAGCTAG	YKSTWLCNGLLLLSWHCGSGSGS*
ATGGAGTTTTATATTCGCGATTTTCATGATTTGCCTGGGAATTTTTCTTGCGGCAGCGGCAGCGGCAGCTAG	YEFYIRDFHDLPGNFSCGSGSGS*
ATGAAGTATTATTTTACTGATGAGGGAGAGTTTAATCATTCTTTTGATTGCGGCAGCGGCAGCGGCAGCTAG	YKYYFTDEGEFNHSFDCGSGSGS*
ATGACGCAGCGGTGGACTAAGTATGGGCTGTTTCGGCTGCATTGGGATTGCGGCGGCGGCAGCGGCAGCTAG	YTQRWTKYGLFRLHWDCGGGSGS*
ATGCAGTTTAATTGGAAGAGTTGGCATAGTCATTTTTATTGGAGTGTTTGCGGCAGCGGCAGCGGCAGCTAG	YQFNWKSWHSHFYWSVCGSGSGS*
ATGATTAGGTTTTTTTGGTAGAATTCTAATTTGAGGCATAGTTGGTGTTGCGGCAGCGGCAGCGGCAGCTAG	YIRFFW*NSNLRHSWCCGSGSGS*
ATGTATCGGTTGGGTCATTGGCCGACGTTGAGTTCGCTTCCTGTGAACTGCGGCAGCGGCAGCGGCAGCTAG	YYRLGHWPTLSSLPVNCGSGSGS*
ATGGTTTTTTTGAAGTGGGAGAATAATTCTCTGTATCAGCTGGTTAATTGCGGCAGCGGCAGCTAG	YVFLKWENNSLYQLVNCGSGS*
ATGGAGTTTCGTTGGAATCGTGTGTTTTCTGGGACGAATCATTGGGATTGCGGCAGCGGCAGCGGCAGCTAG	YEFRWNRVFSGTNHWDCGSGSGS*
ATGGGTGTGTTTATTTGGAGGCATTCTACGGCTTCTCCGAAGTTTAGGTGCGGCAGCGGCAGCGGCAGCTAG	YGVFIWRHSTASPKFRCGSGSGS*
ATGGTGATTCAGGCGTGGTTTTGGTATTCGGATAATGCTTTTCCGGCGTGCGGCAGCGGCAGCGGCAGCTAG	YVIQAWFWYSDNAFPACGSGSGS*
ATGAGGGCTTGGTTTAATGCGAGGTAGATTTTTTCGGCGGAGTGGTCCTGCGGCAGCGGCAGCGGCAGCTAG	YRAWFNAR*IFSAEWSCGSGSGS*
ATGCGTTTTTTGTGTTGTAGCACTTCTAGTCTGCGTAGTTGTGGTCATTGCGGCAGCGGCAGCGGCAGCTAG	YRFLCCSTSSLRSCGHCGSGSGS*
ATGATTTGGTCTACGAATTGGTATTTTAATACGGGTTTTCCGAAGTTTTGCGGCAGCGGCAGCGGCAGCTAG	YIWSTNWYFNTGFPKFCGSGSGS*
ATGACTTTTCGTTGGACGCTGGCTGGTTGTTATCTGGCTGCGTGGAAGTGCGGCAGCGGCAGCGGCAGCTAG	YTFRWTLAGCYLAAWKCGSGSGS*
ATGAGGTATAAGTTTAGTAGTAATGGGAGTTATTTTGCTGCGTGGTCCTGCGGCAGCGGCAGCGGCAGCTAG	YRYKFSSNGSYFAAWSCGSGSGS*
ATGTCTGATGGTATTCTGTATAGTCGGACGAGTATCGTTGTGGCTATTTGCGGCAGCGGCAGCGGCAGCTAG	YSDGILYSRTSIVVAICGSGSGS*
ATGGGGTATTTGAGTAGTGATTTTCTTTGGCATTGGAATAAGTAGGCGTGCGGCAGCGGCAGCGGCAGCTAG	YGYLSSDFLWHWNK*ACGSGSGS*
ATGTTTTGGAATTTTAAGTTGGATTCTAAGTTGAGGAATACTTGGACTTGCGGCAGCGGCAGCGGCAGCTAG	YFWNFKLDSKLRNTWTCGSGSGS*
ATGCGTCTCTATGATTATTTTTGGATTGGTGATTCTTCTTTTCCGCGCTGCGGCAGCGGCAGCGGCAGCTAG	YRLYDYFWIGDSSFPRCGSGSGS*
ATGTTTACTTATGTTATTAGTGCGCCGTTTTTTCTTACGCCTGCTTGGTGCGGCAGCGGCAGCGGCAGCTAG	YFTYVISAPFFLTPAWCGSGSGS*
ATGGCTATTAGTATTACGTGGTGGATTAGTGAGGAGCCTTTTCCTAGTTGCGGCAGCGGCAGCGGCAGCTAG	YAISITWWISEEPFPSCGSGSGS*
ATGCAGGCTTTTTGGAATTCGTGGGGTGATTATCATATTACTTGGAACTGCGGCAGCGGCAGCGGCAGCTAG	YQAFWNSWGDYHITWNCGSGSGS*
ATGAGGAGTGGTTTTCATAATGGTAGTTTTTGGGTTTCGTGGTCTTGCGGCAGCGGCAGCGGCAGCTAG	YRSGFHNGSFWVSWSCGSGSGS*
ATGTATTATTTGAGTAGTTGGCCGTTGTTGAATCTGATTAGGCATAATTGCGGCAGCGGCAGCGGCAGCTAG	YYYLSSWPLLNLIRHNCGSGSGS*
ATGGTTTCGAATTGGTATCGGTGGTATCGGCTTACTTGGAATCATTCCTGCGGCAGCGGCAGCGGCAGCTAG	YVSNWYRWYRLTWNHSCGSGSGS*
ATGTTTAATGGTCTGTATTATTATGGTAATGGGCCTTATTATTTGTGCGGCAGCGGCAGCGGCAGCTAG	YFNGLYYYGNGPYYLCGSGSGS*
ATGCGTGTGCAGGAGTGGCTTTTTCTACTTCAGGCTTTTCCGACGCGCTGCGGCAGCGGCAGCGGCAGCTAG	YRVQEWLFLLQAFPTRCGSGSGS*
ATGTTTGTGAATTGGTATTGGCATGGTGAGAAGCTTTTTTATAGGTACTGCGGCAGCGGCAGCGGCAGCTAG	YFVNWYWHGEKLFYRYCGSGSGS*
ATGCCTTTTAGGAATTTTTAGCCGATTGATAATTCTCTGAAGATTTACTGCGGCAGCGGCAGCGGCAGCTAG	YPFRNF*PIDNSLKIYCGSGSGS*
ATGTTTTTGTGTACGAAGTGGAATTATGGCCGTTGGTATCTGTTTTATTGCGGCAGCGGCAGCGGCAGCTAG	YFLCTKWNYGRWYLFYCGSGSGS*
ATGTGGCATAAGAATAAGTATGTTCTGACGTATAGTTGTCTTTGTGCCTGCGGCAGCGGCAGCGGCAGCTAG	YWHKNKYVLTYSCLCACGSGSGS*
ATGCCTTATGTGAATTATTACTTGAATAGGTAGACTCTTTATATTATTTGCGGCAGCGGCAGCGGCAGCTAG	YPYVNYYLNR*TLYIICGSGSGS*
ATGGTTAGGCTGTTTTGGCACGATGAGACTGTGCGGATTAGTTGGGATTGCGGCAGCGGCAGCGGCAGCTAG	YVRLFWHDETVRISWDCGSGSGS*
ATGCGTTTTGTGAGTGCGTGGTGGATTGATTCTACGAGTTTGCCGACCTGCGGCAGCGGCAGCGGCAGCTAG	YRFVSAWWIDSTSLPTCGSGSGS*
ATGAGTTATCAGTGGAATTTGTGGGGGAGGGTGAGTACGTTTCCTGTGTGCGGCAGCGGCAGCGGCAGCTAG	YSYQWNLWGRVSTFPVCGSGSGS*
ATGAAGAATTGGGCGTCTGTTGTTGTGGGGTGGAATTATAGTGCGAACTGCGGCAGCGGCAGCGGCAGCTAG	YKNWASVVVGWNYSANCGSGSGS*
ATGAGTCATAAGTGGACGATTGATCGGACGATTTTGATTCTTTGGAATTGCGGCAGCGGCAGCGGCAGCTAG	YSHKWTIDRTILILWNCGSGSGS*
ATGATTTCGATTAGGTGGTATAATGGTAATCTTAATATTTTGAGGCAGTGCGGCAGCGGCAGCGGCAGCTAG	YISIRWYNGNLNILRQCGSGSGS*
ATGTTTACTTTTGTTTGGGCGCGTCCGGATTATCTGTCGTGGAGTCTTTGCGGCAGCGGCAGCGGCAGCTAG	YFTFVWARPDYLSWSLCGSGSGS*
ATGTTTAAGCGGCAGCGGCGGACGAATAGGCGGCCGGGTTGGTGGCGTTGCGGCAGCGGCAGCGGCAGCTAG	YFKRQRRTNRRPGWWRCGSGSGS*
ATGCATTTGACTGAGTGGCCTTTTTTGACGCTGACGCCGGATGCGCTGTGCGGCAGCGGCAGCGGCAGCTAG	YHLTEWPFLTLTPDALCGSGSGS*
ATGAAGTTTTCGTGGTCTAGTTCGAGTTTGCTTTCGAATAGTTGGAACTGCGGCAGCGGCAGCGGCAGCTAG	YKFSWSSSSLLSNSWNCGSGSGS*
ATGAGTGTGTAGCTGCTTGTGTTTTTGTGGCTGGGGTTGAAGAATTGTTGCGGCAGCGGCAGCGGCAGCTAG	YSV*LLVFLWLGLKNCCGSGSGS*
ATGGTTGATATTGTGGCGAAGACTCAGAGTTTGACTTTTTATGGGCGTTGCGGCAGCGGCAGCGGCAGCTAG	YVDIVAKTQSLTFYGRCGSGSGS*
ATGTCTGTTAATATTTGTCTTCTTACTGGGAGGTTGCTTCTTCGTGTTTGCGGCAGCGGCAGCGGCAGCTAG	YSVNICLLTGRLLLRVCGSGSGS*
ATGAATGCTTTTTGGATTTCGGATGCTCAGTTTAAGATTGAGTGGGCTTGCGGCAGCGGCAGCGGCAGCTAG	YNAFWISDAQFKIEWACGSGSGS*
ATGGTTTATGCGTTTGTTGCGAATTATGTTTATAGTGCTGTTTGGACTTGCGGCAGCGGCAGCGGCAGCTAG	YVYAFVANYVYSAVWTCGSGSGS*
ATGTTTTTTACTTGGTTTTCTGATCTTCATCATGCTCGTTATAATTTCTGCGGCAGCGGCAGCGGCAGCTAG	YFFTWFSDLHHARYNFCGSGSGS*
ATGTGGTATAAGTTTAGTAGTAATGGGAGTTATCTTGCTGCGTGGTCTTGCGGCAGCGGCAGCGGCAGCTAG	YWYKFSSNGSYLAAWSCGSGSGS*
ATGCGTTTTTTTTTTAGTTGGACTGAGGTTCCTTAGATTCTTGCTACTTGCGGCAGCGGCAGCGGCAGCTAG	YRFFFSWTEVP*ILATCGSGSGS*
ATGTATTAGGTTGCGGGGCAGAGGTGGTCTTGTCTGTAGATTCGGCGTTGCGGCAGCGGCAGCGGCAGCTAG	YY*VAGQRWSCL*IRRCGSGSGS*
ATGAGTTATTTGCCTAGTGATTGGTTTGATTTTTGGTCTTTTCCTATCTGCGGCAGCGGCAGCGGCAGCTAG	YSYLPSDWFDFWSFPICGSGSGS*
ATGACGTTTGTGTGGGATCGGAGGCATTCGAATACTAATCGTTGGGGCTGCGGCAGCGGCAGCGGCAGCTAG	YTFVWDRRHSNTNRWGCGSGSGS*
ATGGTGATTCAGGCGTGGTCTTGGTATTCGGATAATGCTTTTCCGGCGTGCGGCAGCGGCAGCGGCAGCTAG	YVIQAWSWYSDNAFPACGSGSGS*
ATGTGGCATAAGAATAAGTATGTTCTGACGTATAGTTGTCTTTTTGCCTGCGGCAGCGGCAGCGGCAGCTAG	YWHKNKYVLTYSCLFACGSGSGS*
ATGCGTGTGACTCAGAATGTTCTTTTTAGTAGGGCTTTTCCTGTTGATTGCGGCAGCGGCAGCGGCAGCTAG	YRVTQNVLFSRAFPVDCGSGSGS*
ATGACGACTTGTTATTGGAAGATTCGGGCTGTGGTTAGTCGTTTTTTTTGCGGCAGCGGCAGCGGCAGCTAG	YTTCYWKIRAVVSRFFCGSGSGS*
ATGAGTTATTTGCCTAGTGTTTGGCTTGATTTTCGGTCTTTTCCTACCTGCGGCAGCGGCAGCGGCAGCTAG	YSYLPSVWLDFRSFPTCGSGSGS*
ATGACTTTTCGTTTTATTTGGAGGAAGAGGACTTGTTGGCTGCATACGTGCGGCAGCGGCAGCGGCAGCTAG	YTFRFIWRKRTCWLHTCGSGSGS*
ATGCCTGTTTATAGGAATTGGTATGAGCCGAAGTTTTTTGCTTTTTTGTGCGGCAGCGGCAGCGGCAGCTAG	YPVYRNWYEPKFFAFLCGSGSGS*
ATGTTTGTTTGGAAGCGTTGGAGTGATGTTCCTTATTTTCTTGGTGGTTGCGGCAGCGGCAGCGGCAGCTAG	YFVWKRWSDVPYFLGGCGSGSGS*
ATGTGGAAGGGTTTTTATCATCGTAATGGGGTGCTTCGGTTTTCTTGGTGCGGCAGCGGCAGCGGCAGCTAG	YWKGFYHRNGVLRFSWCGSGSGS*
ATGAAGTATTAATTTACTGATGAGGGTGAGTTTATTCATTCTTTTGACTGCGGCAGCGGCAGCGGCAGCTAG	YKY*FTDEGEFIHSFDCGSGSGS*
ATGACTAGGGATTGGAGGGGTTGGCCGACTGATCCTCATTGGCTGGACTGCGGCAGCGGCAGCGGCAGCTAG	YTRDWRGWPTDPHWLDCGSGSGS*
ATGTATTGGCTTACGCAGTGGCCGGATCTGCGGCTTCTTTTTGCGAACTGCGGCAGCGGCAGCGGCAGCTAG	YYWLTQWPDLRLLFANCGSGSGS*
ATGATTACGCGGATTACGCCGTAGCCGAAGCTTTATCCTGTTTGTGACTGCGGCAGCGGCAGCGGCAGCTAG	YITRITP*PKLYPVCDCGSGSGS*
ATGTTTAATGGTCTGTATTATTATGGTAATGGGCCTTATTATTTGTGCGGCCGCGGCCGCGGCAGCTAG	YFNGLYYYGNGPYYLCGRGRGS*
ATGCGTTTTAGGCATTATTCTTCGCTTGCTTCGGCTGAGTTGCCTTATTGCGGCAGCGGCAGCGGCAGCTAG	YRFRHYSSLASAELPYCGSGSGS*
ATGCTTTGGAAGAGGGTTGTGTTTGGTCGTTTTTCGCATGGGTGGACTTGCGGCAGCGGCAGCGGCAGCTAG	YLWKRVVFGRFSHGWTCGSGSGS*
ATGAGGTTGGGTTTTAGTTGGACGTTTGGTAATACGTGGACGCTTATTTGCGGCAGCGGCAGCGGCAGCTAG	YRLGFSWTFGNTWTLICGSGSGS*
ATGAGGGTTTCTGCTCAGTCTTATGATGTGTGGGTGATTATGCATACCTGCGGCAGCGGCAGCGGCAGCTAG	YRVSAQSYDVWVIMHTCGSGSGS*
ATGAGGTATAAGTTTAGTAGTAATGGGAGTTATTTTGCTGCGTGGTCTTGCGGCAGCGGCAGCGGCAGCTAG	YRYKFSSNGSYFAAWSCGSGSGS*
ATGACTCTTGCTGAATGGCCGACGCTGACTTTGCAGTATTCGAAGGCCTGCGGCAGCGGCAGCGGCAGCTAG	YTLAEWPTLTLQYSKACGSGSGS*
ATGTTTGATAATTGGTATCCGAATGTTGGGCGGCTGACTTGGATTTTTTGCGGCAGCGGCAGCGGCAGCTAG	YFDNWYPNVGRLTWIFCGSGSGS*
ATGAAGCTTGATCATTGACCGAAGTTGGGGTTGATTCTTCATCATTCCCGCGGCAGCGGCAGCGGCAGCTAG	YKLDH*PKLGLILHHSRGSGSGS*
ATGACGTATAAGAATTTGTATACTTATGCTCTGTTTTCGTATCCGATTTGCGGCAGCGGCAGCGGCAGCTAG	YTYKNLYTYALFSYPICGSGSGS*
ATGACGTATACGTGGATTAAGAAGAGGTATTTTGCTCTTTGGGGGTCGTGCGGCAGCGGCAGCGGCAGCTAG	YTYTWIKKRYFALWGSCGSGSGS*
ATGGTGATTCTGCATAAGTATCGGTGGTTTCGTCATGGTTTTCCGCGCTGCGGCAGCGGCAGCGGCAGCTAG	YVILHKYRWFRHGFPRCGSGSGS*
ATGTTTAGTGCGACTTGGGTGCGTACTTATGCGCATACTTTTTATGGGTGCGGCAGCGGCAGCGGCAGCTAG	YFSATWVRTYAHTFYGCGSGSGS*
ATGCATTTTGCGAAGCATTTTTTTATTGAGCAGAATCCGTTTCCGTTGTGCGGCAGCGGCAGCGGCAGCTAG	YHFAKHFFIEQNPFPLCGSGSGS*
ATGGTTAGGCTGTTTTGGCATGATGAGACTGTGCGGATTAGTTGGGATTGCGGCAGCGGCAGCGGCAGCTAG	YVRLFWHDETVRISWDCGSGSGS*
ATGCGTATTGTGGATTCTACTCTTTTTGCGTCTGCGTTTCCGCGTTATTGCGGCAGCGGCAGCGGCAGCTAG	YRIVDSTLFASAFPRYCGSGSGS*
ATGCGTTATCCGAAGGATTTGTGGTTGGGTCCGTCTTCGTTTCCGTTTTGCGGCAGCGGCAGCGGCAGCTAG	YRYPKDLWLGPSSFPFCGSGSGS*
ATGCCTTTTAAGTTTCGGATTAATTCTAATTTTGATACGATTTGGGCCTGCGGCAGCGGCAGCGGCAGCTAG	YPFKFRINSNFDTIWACGSGSGS*
ATGGAGTTGACGAATTGGCCGTATTTGTATCTTAAGCATTCGAAGATTTGCGGCAGCGGCAGCGGCAGCTAG	YELTNWPYLYLKHSKICGSGSGS*
ATGCGGTATAGTTGGGTGATTAAGAGTAATACTTTTCCTAGTCTTGTGTGCGGCAGCGGCAGCGGCAGCTAG	YRYSWVIKSNTFPSLVCGSGSGS*
ATGTTGATTTATTATACTGTTTTTCCTGCTGCTTTGGTTCTTTGGTCCTGCGGCAGCGGCAGCGGCAGCTAG	YLIYYTVFPAALVLWSCGSGSGS*
ATGGTTTATGCGTTTGATGCGAATTATGTTTATAGTGCTGTTTGGACCTGCGGCAGCGGCAGCGGCAGCTAG	YVYAFDANYVYSAVWTCGSGSGS*
ATGAATTTGCCGACTTGGTGGGGGACTTCGCAGTATGCTGTTCCGAAGTGCGGCAGCGGCAGCGGCAGCTAG	YNLPTWWGTSQYAVPKCGSGSGS*
ATGTATTGGAAGTGGTCTCAGTGGTCTGAGGCGCCTAGTTGGGTGATCTGCGGCAGCGGCAGCGGCAGCTAG	YYWKWSQWSEAPSWVICGSGSGS*
ATGCCTTATAAGTTTCTGCTTTCGTCGATTTCGACTTATAAGTGGTATTGCGGCAGCGGCAGCGGCAGCTAG	YPYKFLLSSISTYKWYCGSGSGS*
ATGACGTTTGTGTGGTATCAGAGGCATTCGAATACTAATCGTTGTGGCTGCGGCAGCGGCAGCGGCAGCTAG	YTFVWYQRHSNTNRCGCGSGSGS*
ATGCGTATTGAGGCTAGTTCTCTTGATAATTGGTGGTTTTCGCTTACGTGCGGCAGCGGCAGCGGCAGCTAG	YRIEASSLDNWWFSLTCGSGSGS*
ATGAAGCTTATTTATCATAGTACGTGTGGTGTGTGGAATACTTGGCCTTGCGGCAGCGGCAGCGGCAGCTAG	YKLIYHSTCGVWNTWPCGSGSGS*
ATGCATTTTGCGAAGCATTTTTTTATTGAGCAGAATCCGTTTCCGTTGTGCGGCAGCGGCAGCGGCAGCTAG	YHFAKHFFIEQNPFPLCGSGSGS*
ATGCTTTCGAATAAGCTTCGGACCATTGATGGGTTTTTTTGGCTGTATTGCGGCAGCGGCAGCGGCAGCTAG	YLSNKLRTIDGFFWLYCGSGSGS*
ATGAGGGCTTGGTTTAATGCGAGGTCGATTTTTTCGGCGGAGTGGTCCTGCGGCAGCGGCAGCGGCAGCTAG	YRAWFNARSIFSAEWSCGSGSGS*
ATGTTTTTTGCGTATAAGTATCGTATTGTGTGGAATGCGCTTGGGTATTGCGGCAGCGGCAGCGGCAGCTAG	YFFAYKYRIVWNALGYCGSGSGS*
ATGCATCATCGTTTTGAGGAGGCGGGTAATTTTGAGATTTGGTGGAATTGCGGCAGCGGCAGCGGCAGCTAG	YHHRFEEAGNFEIWWNCGSGSGS*
ATGATTGTTCTGTGGTGGGATACTTCAGGTCTGAAGTATGCTTTTAATTGCGGCAGCGGCAGCGGCAGCTAG	YIVLWWDTSGLKYAFNCGSGSGS*
ATGAATTATCATTCTGCGGGGTGGCGGCGTAAGAATACTTTTCCTGTGTGCGGCAGCGGCAGCGGCAGCTAG	YNYHSAGWRRKNTFPVCGSGSGS*
ATGAGTCATTGGTTTACTGCTGATAATACTTTTCATATTTATTGGCAGTGCGGCAGCGGCAGCGGCAGCTAG	YSHWFTADNTFHIYWQCGSGSGS*
ATGTTTTATGATGAGGCTTATTTTGCGCCGTCGAAGTTTTTTGCGCGTTGCGGCAGCGGCAGCGGCAGCTAG	YFYDEAYFAPSKFFARCGSGSGS*
ATGTGGCATAAGAATAAGTATGTTCTGACGTATAGTTGTCTGTTTGCTTGCGGCAGCGGCAGCGGCAGCTAG	YWHKNKYVLTYSCLFACGSGSGS*
ATGATTGGTACGTTTGCTTCGGATTATCGGTTTAAGATTTCTTGGAATTGCGGCAGCGGCAGCGGCAGCTAG	YIGTFASDYRFKISWNCGSGSGS*
ATGACGTTTGTGTGGGATCGGAGGCATTCGAATACTAATCGTTGGGGCTGCGGCAGCGGCAGCGGCAGCTAG	YTFVWDRRHSNTNRWGCGSGSGS*
ATGGGGTATATTGATGCTACATTGAATTGGATTTGGTATCCTGGTTGGTGCGGCAGCGGCAGCGGCAGCTAG	YGYIDATLNWIWYPGWCGSGSGS*
ATGAAGGTTGGTCTTTAGCCTTAGAAGCAGATGCTTTTTTCTCCTTACTGCGGCAGCGGCAGCGGCAGCTAG	YKVGL*P*KQMLFSPYCGSGSGS*
ATGATTTATGTTTTGACTTGGGCGAGTTTGTCGTATCCGACTTTTTCTTGCGGCAGCGGCAGCGGCAGCTAG	YIYVLTWASLSYPTFSCGSGSGS*
ATGCGTATTGTGGATTCTACTCTTTTTGCGTCTGCGTTTCCGCGTTACTGCGGCAGCGGCAGCGGCAGCTAG	YRIVDSTLFASAFPRYCGSGSGS*
ATGATTGGGTTTTTTAATCATGCTGGGCATTTTATTATGGCTTGGACGTGCGGCAGCGGCAGCGGCAGCTAG	YIGFFNHAGHFIMAWTCGSGSGS*
ATGAGGTATCCTATTGATGATTTTTGGCGTCCGCATTCGTTTCCGATTTGCGGCAGCGGCAGCGGCAGCTAG	YRYPIDDFWRPHSFPICGSGSGS*
ATGCGTATTGTGGATTCTACTCTTTTTGTGTCTGCGTTTCCGCGTTATTGCGGCAGCGGCAGCGGCAGCTAG	YRIVDSTLFVSAFPRYCGSGSGS*
ATGGGGTTTTGGATTTTGTGGGATCAGCAGTTGAAGTCTGGGTTTTCGTGCGGCAGCGGCAGCGGCAGCTAG	YGFWILWDQQLKSGFSCGSGSGS*
ATGGTGAATTGGAATTGGTTTAAGAAGCGTTTGGATCCTTTTCTGAACTGCGGCAGCGGCAGCGGCAGCTAG	YVNWNWFKKRLDPFLNCGSGSGS*
ATGTTTAACGGCCTGTATTATTATGGTAATGGGCCTTATTATTTGTGCGGCAGCGGCCGCGGCAGCTAG	YFNGLYYYGNGPYYLCGSGRGS*
ATGATTGTGCTTTCGGGGTTTGATTTGGGTTTGCCGGGTTCGTGGATTTGCGGCAGCGGCAGCGGCAGCTAG	YIVLSGFDLGLPGSWICGSGSGS*
ATGTTTCGGGCGGCGTGGAGTGGTTCGACGTTGGTTCATACGTTTGACTGCGGCAGCGGCAGCGGCAGCTAG	YFRAAWSGSTLVHTFDCGSGSGS*
ATGAATCTTACTTGGCTTACTAATGGTGTTGTTCGTCTGAAGTGGGATTGCGGCAGCGGCAGCGGCAGCTAG	YNLTWLTNGVVRLKWDCGSGSGS*
ATGTCGTATAAGTTTAGTTGGAGGTGGCCGCATAATGGTTGGACGCCTTGCGGCAGCGGCAGCGGCAGCTAG	YSYKFSWRWPHNGWTPCGSGSGS*
ATGCATGTTATTTATGCTCATAGGTTTAATTGGAATTTTGTTTGGACCTGCGGCAGCGGCAGCGGCAGCTAG	YHVIYAHRFNWNFVWTCGSGSGS*
ATGGTTGTGCCTGATCATTGGGTTTTTACGCCGCAGTCTTTTCCGAATTGCGGCAGCGGCAGCGGCAGCTAG	YVVPDHWVFTPQSFPNCGSGSGS*
ATGTATCGGTTGGGTCATTGGCCGACGTTGAGTTTGCTTCCTGTGAATTGCGGCAGCGGCAGCGGCAGCTAG	YYRLGHWPTLSLLPVNCGSGSGS*
ATGGTGTATTCGTTTTATTTTTGGTTGAGGCAGAATCCGTTTCCTGAGTGCGGCAGCGGCAGCGGCAGCTAG	YVYSFYFWLRQNPFPECGSGSGS*
ATGGTGTATTCGTTTTATTTTTGGTTGAGGCAGAATCCGTTTCCTGTGTGCGGCAGCGGCAGCGGCAGCTAG	YVYSFYFWLRQNPFPVCGSGSGS*
ATGGTTGTGCTTGATCATTGGGTTTTTACGCCGCAGTCTTTTCCGAATTGCGGCAGCGGCAGCGGCAGCTAG	YVVLDHWVFTPQSFPNCGSGSGS*
ATGAAGTATTATTTTACTGATGAGGGTGAGTTTATTCATTCTTTTGATTGCGGCAGCGGCAGCGGCAGCTAG	YKYYFTDEGEFIHSFDCGSGSGS*
ATGTGGCATAAGAATAAGTATGTTCTGACGTATAGTTGTCTTTTTGCTTGCGGCAGCGGCAGCGGCAGCTAG	YWHKNKYVLTYSCLFACGSGSGS*
ATGCGTGTGCAGGAGTGGTTTTTTCTGCTTCAGGCTTTTCCGACGCGTTGCGGCAGCGGCAGCGGCAGCTAG	YRVQEWFFLLQAFPTRCGSGSGS*
ATGCGTTATCCTACGAATAGTAGATTGTTTCTGAAGGCGTTTCCGCCGTGCGGCAGCGGCAGCGGCAGCTAG	YRYPTNSRLFLKAFPPCGSGSGS*
ATGAGGCATTGGTTTACTGCTTATAATACTTTTCATATTTATTGGCAGTGCGGCAGCGGCAGCGGCAGCTAG	YRHWFTAYNTFHIYWQCGSGSGS*
ATGATTTATAAGCGTCTTTTTTGGATTGTGAAAAATGTGTTTCCGTCGTGCGGCAGCGGCAGCGGCAGCTAG	YIYKRLFWIVKNVFPSCGSGSGS*
ATGTCTATTACGTAGTCTTGGAAGCAGAATGATTATATGATTAGGTATTGCGGCAGCGGCAGCGGCAGCTAG	YSIT*SWKQNDYMIRYCGSGSGS*
ATGAGGTATTTGCTTTCGCCGTGGCCTCATTTGGAGCTTGTGCTGACCTGCAGCAGCGGCAGCGGCAGCTAG	YRYLLSPWPHLELVLTCSSGSGS*
ATGTATAAGGCGCTGTGGATTAATGCTACTTTTTATCAGTCTCTTGTTTGCGGCAGCGGCAGCGGCAGCTAG	YYKALWINATFYQSLVCGSGSGS*
ATGAAGCTGACTTCGTGGCCTGATTTGGCGTTGGTTCGGGCTAGTTTTTGCGGCAGCGGCAGCGCCAGCTAG	YKLTSWPDLALVRASFCGSGSAS*
ATGGTGCCTTTTGTTTGGAGGAATTTTACGCTTGCTACGATTTGGAGTTGCGGCAGCGGCAGCGGCAGCTAG	YVPFVWRNFTLATIWSCGSGSGS*
ATGGTTAGTATTACTTGGCTTGTGCATTATTATAGTTTTTGTGTTAAGTGCGGCAGCGGCAGCTAG	YVSITWLVHYYSFCVKCGSGS*
ATGTGGGAGTTGAATTTGGATTTTTTTCAGCTTACGAAGGTTGTAAAGTGCGGCAGCGGCAGCGGCAGCTAG	YWELNLDFFQLTKVVKCGSGSGS*
ATGTGTTTTGTTTTTAGGTGGACTGAGCCTGGGAAGATTATTGCTACTTGCGGCAGCGGCAGCGGCAGCTAG	YCFVFRWTEPGKIIATCGSGSGS*
ATGAGGATTACTAGTCTTAGTTATGCTGTTAGGCATGGGAGTTATAACTGCGGCAGCGGCAGCGGCAGCTAG	YRITSLSYAVRHGSYNCGSGSGS*
ATGAGGATTACTAGTACTGCGCCGTTTTGGTCGAGGGCTTTTCCGGCTTGCGGCAGCGGCAGCGGCAGCTAG	YRITSTAPFWSRAFPACGSGSGS*
ATGCAGTTGACGGAGTGGCCTTCGCTGCGGCTTCATTTGCGTTTGGCTTGCGGCAGCGGCAGCGGCAGCTAG	YQLTEWPSLRLHLRLACGSGSGS*
ATGAGGTATAAGTTTAGTATTTATGGGAGTTATTTTACTGCTTGGTCTTGCGGCAGCGGCAGCGGCAGCTAG	YRYKFSIYGSYFTAWSCGSGSGS*
ATGCCGTATAAGAATGCTTATAATCATGGTCGTTCTCTTAAGGTTTTTTGCGGCAGCGGCAGCGGCAGCTAG	YPYKNAYNHGRSLKVFCGSGSGS*
ATGGCTTTTAGGTATCATGTGAGTAGTTTTTATAATGCGAGGAGGACTTGCGGCAGCGGCAGCGGCAGCTAG	YAFRYHVSSFYNARRTCGSGSGS*
ATGAAGTCGTATTTTTCGTGGACTGGGAAGTTTTATCTTACGTGGAACTGCGGCAGCGGCAGCGGCAGCTAG	YKSYFSWTGKFYLTWNCGSGSGS*
ATGTCGTATAAGTTTAGTTGGAGGTGGCCGCATAATGGTTGGACGCCTTGCGGCAGCGGCAGCGGCAGCTAG	YSYKFSWRWPHNGWTPCGSGSGS*
ATGAAGTTTTATATTGGGGTTTTTCGTGATTTTCCGGGGATTTTTCTTTGCGGCAGCGGCAGCGGCAGCTAG	YKFYIGVFRDFPGIFLCGSGSGS*
ATGCGTATTGTGCTTACTTTTTTTCGGTCTCATACTCGTACTCTTACGTGCGGCAGCGGCAGCGGCAGCTAG	YRIVLTFFRSHTRTLTCGSGSGS*
ATGCGGTTTTTGTTGGGTAGTATTTCTCGTCAGCCTTGTTGGGTTAACTGCGGCAGCGGCAGCGGCAGCTAG	YRFLLGSISRQPCWVNCGSGSGS*
ATGTCGTTTTATATTATTTGGAATAAGTTGTATCGTCAGGGTTGGAGCTGCGGCAGCGGCAGCGGCAGCTAG	YSFYIIWNKLYRQGWSCGSGSGS*
ATGAGTGTGAGTAGGTTGCAGCTTTTTCGTTATGCTTTTCCTAATTATTGCGGCAGCGGCAGCGGCAGCTAG	YSVSRLQLFRYAFPNYCGSGSGS*
ATGCCTTATAGGAATGCTTATAGGTTTACGAAGCTTTTTGATCTTCGGTGCGGCAGCGGCAGCGGCAGCTAG	YPYRNAYRFTKLFDLRCGSGSGS*
ATGTTTTATATTGTGTGGAGTGAGAAGTATTCGGCGGGTTGGTATGCGTGCGGCAGCGGCAGCGGCAGCTAG	YFYIVWSEKYSAGWYACGSGSGS*
ATGCTTAGTTCGTTGTATAATCTGCAGCCTGATTTTGGTACTGCTGGATGCGGCAGCGGCAGCGGCAGCTAG	YLSSLYNLQPDFGTAGCGSGSGS*
ATGCGGTTTATTTGGCCTGGTGCGCCTGATTCGGGTTTTAGTTATAGCTGCGGCAGCGGCAGCGGCAGCTAG	YRFIWPGAPDSGFSYSCGSGSGS*
ATGCAGGCTTTTTGGAATCCGTGGGGAGAGTATCATATTACTTGGAATTGCGGCAGCGGCAGCGGCAGCTAG	YQAFWNPWGEYHITWNCGSGSGS*
ATGCGTTTTGTGAGTGCGTGGTGGATTGATTCTACGAGTCTGCCGACTTGCGGCAGCGGCAGCGGCAGCTAG	YRFVSAWWIDSTSLPTCGSGSGS*
ATGAATGCTAAGTGGACTACGAGTTCTGGTTATCATTATACTTGGAGTTGCGGCAGCGGCAGCGGCAGCTAG	YNAKWTTSSGYHYTWSCGSGSGS*
ATGGTTAGGCTGTTTTGGCATGATGAGACTGTGCGGATTAGTTGGGATTGCGGCAGCGGCAGCGGCAGCTAG	YVRLFWHDETVRISWDCGSGSGS*
ATGATTGGGTTTTTTAATCATGCTGGGCATTTTATTATGGCTTGGACGTGCGGCAGCGGCAGCGGCAGCTAG	YIGFFNHAGHFIMAWTCGSGSGS*
ATGTCGTATAAGTTTAGTTGCAGGTGGCCGCATAATGGTTGGACGCCTTGCGGCAGCGGCAGCGGCAGCTAG	YSYKFSCRWPHNGWTPCGSGSGS*
ATGAAGCTGACTTCGTGGCCTAATTTGGCGTTGGTTCGGGCAAGTTTTTGCGGCAGCGGCAGCGGCAGCTAG	YKLTSWPNLALVRASFCGSGSGS*
ATGATTTTGTTGGCTTATCCGGGGTTTAGTCTTCGGAATACGTGGCCTTGCGGCAGCGGCAGCGGCAGCTAG	YILLAYPGFSLRNTWPCGSGSGS*
ATGAATGCTTTTTGGATTTCGGATGCTCAGTTTAAGATTGAGTGGACCTGCGGCAGCGGCAGCGGCAGCTAG	YNAFWISDAQFKIEWTCGSGSGS*
ATGATTTTTTGGCTTGCGGACCTTCGGAATTATTTTGCCGAGTGGTCTTGCGGCAGCGGCAGAGGCAGCTAG	YIFWLADLRNYFAEWSCGSGRGS*
ATGAATTATTCTTGTGCGATTATTCCGCTTGTTCAGTCTCTGCCGCACTGCGGCAGCGGCAGCGGCAGCTAG	YNYSCAIIPLVQSLPHCGSGSGS*
ATGCCTTTTCGTTATCAGCTTGAGTCTGATTTTGGGGTGACGTGGATTTGCGGCAGCGGCAGCGGCAGCTAG	YPFRYQLESDFGVTWICGSGSGS*
ATGACGTTTCAGTTTACTTGGAATGATGGTAGGAGGTGGATTGCTTCCTGCGGCAGCGGCAGCGGCAGCTAG	YTFQFTWNDGRRWIASCGSGSGS*
ATGATTACTACTCTGTCGGGTTGGTTGCCGAGGACTGCTTTTCCGGTTTGCGGCAGCGGCAGCGGCAGCTAG	YITTLSGWLPRTAFPVCGSGSGS*
ATGTGGCATAAGAATAAGTATGTTCTGACGTATAGTTGTCTTTTTGCTTGCGGCAGCGGCAGCGGCAGCTAG	YWHKNKYVLTYSCLFACGSGSGS*
ATGGGATTTATTAATCGTCGTACTTATTTTTGGGAGTGGACGAAGCTGGGCGGCAGCGGCAGCTGCAGCTAG	YGFINRRTYFWEWTKLGGSGSCS*
ATGTTTGCTGGTTTTTTGGAGTCTGGTACGTTTACGCAGACTTGGAATTGCGGCAGCGGCAGCGGCAGCTAG	YFAGFLESGTFTQTWNCGSGSGS*
ATGAAGCTTGATCATTGGCCGACGTTGGGGTTGATTCTTCATCATTCTTGCGGCAGCGGCAGCGGCGGCTAG	YKLDHWPTLGLILHHSCGSGSGG*
ATGAGGCTTCAGCGTATTTTTGGTCAGTTGCCGGCTTATTTTCCGAGTTGCGGCAGCGGCAGCGGCCGCTAG	YRLQRIFGQLPAYFPSCGSGSGR*
ATGTTTCTGATTACTTGGAATCGTTGGTATAATGGGCATTGGAGTGCTTGCGGCAGCGGCAGCGGCAGCTAG	YFLITWNRWYNGHWSACGSGSGS*
ATGTTTGATAATGAGAGGCATTTTATTTTTATTTGGAATTCGCCTAACTGCGGCAGCGGCAGCGGCAGCTAG	YFDNERHFIFIWNSPNCGSGSGS*
ATGAGTTATGGGTCTTGGCTTTATAGTGTTTCTGCGGCTTTGCCGATTTGCGGCAGCGGCAGCGGCAGCTAG	YSYGSWLYSVSAALPICGSGSGS*
ATGCGTTTTGTTTTTAGGTGGACTGAGCCTGGGAAGATTATTGCTACTTGCGGCAGCGGCAGCGGCAGCTAG	YRFVFRWTEPGKIIATCGSGSGS*
ATGCATTTTTCGAAGCCTATTTTTATTGCGCAGAATCCTTTTCCGATGTGCGGCAGCGGCAGCGGCAGCTAG	YHFSKPIFIAQNPFPMCGSGSGS*
ATGGTGATTCTTAATTGGACGAAGTGGGGGTTTATTTCGTCTGTTCACTGCGGCAGCGGCAGCGGCAGCTAG	YVILNWTKWGFISSVHCGSGSGS*
ATGATTACGTTGGCGTGGAAGCCGTGGGGTTTGGTTAGTCGTTTGCATTGCGGCAGCGGCAGCGGCAGCTAG	YITLAWKPWGLVSRLHCGSGSGS*
ATGACTTTTCAGTTTACTTGGAATGATGGTAGTAGGTGGATTGCTTCCTGCGGCAGCGGCAGCGGCAGCTAG	YTFQFTWNDGSRWIASCGSGSGS*
ATGAATGTGTGGTGGACTTTGCAGTCTTGGTTTCATCATAATTTTCTCTGCGGCAGCGGCAGCGGCAGCTAG	YNVWWTLQSWFHHNFLCGSGSGS*
ATGTCGTATAAGTTTAGTTGGAGGCAGCCGAATAATGGTTGGCTGCCCTGCGGCAGCGGCAGCGGCAGCTAG	YSYKFSWRQPNNGWLPCGSGSGS*
ATGATTTGGTGGACGGAGAATTATCAGGTTTCTTTTAATCCGTTTAATTGCGGCAGCGGCAGCGGCAGCTAG	YIWWTENYQVSFNPFNCGSGSGS*
ATGTTGGTTTTGTTTTATGTTATTGAGGTTAGGCTTTTTATTTATAGCTGCGGCAGCGGCAGCGGCAGCTAG	YLVLFYVIEVRLFIYSCGSGSGS*
ATGCAGGTTGTGGCTGAGGCTTTTGATGTGTGGGTTATTATTCGTAACTGCGGCAGCGGCAGCGGCAGCTAG	YQVVAEAFDVWVIIRNCGSGSGS*
ATGATTTGGTTTTGGACTGCGTTTCGGGAGAATCCTTATTTTAGGTCGTGCGGCAGCGGCAGCGGCAGCTAG	YIWFWTAFRENPYFRSCGSGSGS*
ATGGTTATGCGTGATCATTGGGTTTTTACGCCGCAGTCTTTTCCGAAGTGCGGCAGCGGCAGCGGCAGCTAG	YVMRDHWVFTPQSFPKCGSGSGS*
ATGAGGTTTACGTTTTATTGGCCTGCGCTTTCTTGTATTACGAATGAGTGCGGCAGCGGCAGCGGCAGCTAG	YRFTFYWPALSCITNECGSGSGS*
ATGCTTAATTATGTTTGGACTAGTTTTTCGGCTAATCCGTATTTTGCGTGCGGCAGCGGCAGCGGCAGCTAG	YLNYVWTSFSANPYFACGSGSGS*
ATGCCGTTTTTTAATCATTATTCGACGGGGTATGCTTTGCATCTGAGCTGCGGCAGCGGCAGCGGCAGCTAG	YPFFNHYSTGYALHLSCGSGSGS*
ATGATTGATATTGTGGTGAAGTTTCAGAGTTTGACTTTTTATGGGCGTTGCGGCAGCGGCAGCGGCAGCTAG	YIDIVVKFQSLTFYGRCGSGSGS*
ATGCGTATTAATAGTCATGCTTTTTTGGGTATTTATCCTTTTCCGCGGTGCGGCAGCGGCAGCGGCAGCTAG	YRINSHAFLGIYPFPRCGSGSGS*
ATGATTTTTCGTTGGATTAAGTTTGGTGAGACTCCTGAGTGGCAGAAGTGCGGCAGCGGCAGCGGCAGCTAG	YIFRWIKFGETPEWQKCGSGSGS*
ATGCATCATTGGTTTGGTAATGATACGAATTTTTATATTAGTTGGACCTGCGGCAGCGGCAGCGGCAGCTAG	YHHWFGNDTNFYISWTCGSGSGS*
ATGCATCTTGCGCGCGGTTGGCCGCGGCTTCTTCGTGCTTTTCCTCTGTGCGGCAGCGGCAGCGGCAGCTAG	YHLARGWPRLLRAFPLCGSGSGS*
ATGAAGTTTTCTTTTAATTGGATGAGTCCTGTTAGGTGGATTGAGACCTGCGGCAGCGGCAGCGGCAGCTAG	YKFSFNWMSPVRWIETCGSGSGS*
ATGTCGTATAAGTTTAGTTGGAGGTGGCCGCATAATGGTTGGACGCCTTGCGGCAGCGGCAGCGGCAGCTAG	YSYKFSWRWPHNGWTPCGSGSGS*
ATGTTTTTTTTTAATCGGATTATTAGTGGTCATGTGTTTATTTCGGATTGCGGCAGCGGCAGCGGCAGCTAG	YFFFNRIISGHVFISDCGSGSGS*
ATGAATCATGTTTTTACTCGTGAGGGGACGTTTTTGCTTCGGTGGAATTGCGGCAGCGGCAGCGGCAGCTAG	YNHVFTREGTFLLRWNCGSGSGS*
ATGATTAATCTGCGTTATTGAAGTAGTCGTGGTTATCATGGGATTAGTTGCGGCAGCGGCAGCGGCAGCTAG	YINLRY*SSRGYHGISCGSGSGS*
ATGACTTTTAAGTTTACTTGGAATGATGGTAGTAGGTGGATTGCTTCCTGCGGCAGCGGCAGCGGCAGCTAG	YTFKFTWNDGSRWIASCGSGSGS*
ATGTTTAATGGTCTGTATTATTATGGTAATGGGCCTTATTATTTGTGCGGCAGCGGCGGCGGCAGCTAG	YFNGLYYYGNGPYYLCGSGGGS*
ATGTGGTTTTTTAAGCTTAATAGTGATGTTGTGTTTACTGGGTTCCCTTGCGGCAGCGGCAGCGGCAGCTAG	YWFFKLNSDVVFTGFPCGSGSGS*
ATGCGTGTGGCTCAGTATGTTCTTTTTAGTCGGGCTTTTCCTGTTGATTGCGGCAGCGGCAGCGGCAGCTAG	YRVAQYVLFSRAFPVDCGSGSGS*
ATGAGGAGTGGTTTTCATAATGGTAGTTTTTGGGTTTCGCGGAATTCGTGCGGCAGCGGCAGCGGCAGCTAG	YRSGFHNGSFWVSRNSCGSGSGS*
ATGTTTATTATTTTGAAGCAGTATGTTGCTGAGCCGACTTGGGGTCTCTGCGGCAGCGGCAGCGGCAGCTAG	YFIILKQYVAEPTWGLCGSGSGS*
ATGATTTTGAGTCCGTGGCCTAAGCTGAGTTTGAAGGCTGAGTCGTGCTGCGGCAGCGGCAGCGGCAGCTAG	YILSPWPKLSLKAESCCGSGSGS*
ATGCCTTTTCGTTATCGGATTGAGACTGATTTTGGGGAGACGAGGGTCTGCGGCAGCGGCAGCGGCAGCTAG	YPFRYRIETDFGETRVCGSGSGS*
ATGCGTGGGATTGGTTTGCTTCAAAATAGTTTGCCGGAGTCGCGGTAGTGCGGCAGCGGCAGCGGCAGCTAG	YRGIGLLQNSLPESR*CGSGSGS*
ATGCGTATTGTGGATTCTACTCTTTTTGCGTCTGCGTTTCCGCGTTATTGCGGCAACGGCAGCGGCAGCTAG	YRIVDSTLFASAFPRYCGNGSGS*
ATGTTGAGGCAGTCTTGGAGTCTGGGTAAGCTGAAGCTGTGGTGGCAGTGCGGCAGCGGCAGCGGCAGCTAG	YLRQSWSLGKLKLWWQCGSGSGS*
ATGACTGATTGGTGGTCGCCGAGTGGGCATTATTTTTTGACTTGGAGTTGCGGCAGCGGCAGCGGCAGCTAG	YTDWWSPSGHYFLTWSCGSGSGS*
ATGGTTTTTGCGTCTCATCCGCTTTTTGCGAAGGCGTTTCCTAAGTCGTGCGGCAGCGGCAGCGGCAGCTAG	YVFASHPLFAKAFPKSCGSGSGS*
ATGGTTACGAGTCATTATGCGTTGTTTGAGTCTGCGTTTCCTACGTATTGCGGCAGCGGCAGCGGCAGCTAG	YVTSHYALFESAFPTYCGSGSGS*
ATGAAGGTTCCTGAGAATTATCGTTGGACATCGAATGCTTTTCCTAATTGCGGCAGCGGCAGCGGCAGCTAG	YKVPENYRWTSNAFPNCGSGSGS*
ATGAAGCTGACTTCGTGGCCTAATTTGGCGTTGGTTCGGGCTAGTTTTTGCGGCAGCGGCAGCGGCAGCTAG	YKLTSWPNLALVRASFCGSGSGS*
ATGAAGAATCTTGGTCTGACGACTCGTTGGCTGGCTGTTTATCGTGTCTGCGGCAGCGGCAGCGGCAGCTAG	YKNLGLTTRWLAVYRVCGSGSGS*
ATGTATTATTTGAGTAGTTGGCCGTTGTTGAATCTGATTAGGCATAATTGCGGCAGCGGCAGCGGCAGCTAG	YYYLSSWPLLNLIRHNCGSGSGS*
ATGAGTTTTACTTTTAGGAGTATTTGTAATTATCTTTCTTGGTAGTGCTGCGGCAGCGGCAGCGGCAGCTAG	YSFTFRSICNYLSW*CCGSGSGS*
ATGTGGCAGCTGTGGAAGAATGATAGTAGGTTTGCGATTGGTTGGAGTTGCGGCAGCGGCAGCGGCAGCTAG	YWQLWKNDSRFAIGWSCGSGSGS*
ATGAGTTTGTTTACTTATTCGTATACGCATTGGTGGGTTGTGACTGTTTGCGGCAGCGGCAGCGGCAGCTAG	YSLFTYSYTHWWVVTVCGSGSGS*
ATGAGGCTTCCTCGTAATAGGTGGTTTGGGGCTGCTGCGTTTCCGTACTGCGGCAGCGGCAGCGGCAGCTAG	YRLPRNRWFGAAAFPYCGSGSGS*
ATGGTTGTTCCGTGGCGGGCTTATCATCGGACGCTGCTTCTTGATGGTTGCGGCAGCGGCAGCGGCAGCTAG	YVVPWRAYHRTLLLDGCGSGSGS*
ATGGTGAAGCTTCAGTGGTTGGAGCAGTCGCTTGTTGTTGATTGGGCGTGCGGCAGCGGCAGCGGCAGCTAG	YVKLQWLEQSLVVDWACGSGSGS*
ATGCGGTGGGTTTGTACTAGTTTTTTTAGTGAGCCGTATTTTGTTGTTTGCGGCAGCGGCAGCGGCAGCTAG	YRWVCTSFFSEPYFVVCGSGSGS*
ATGACTTTTCGTTGGACGCTGGCTGGTTTTTATCAGGCTGCGTGGAAGTGCGGCAGCGGCAGCGGCAGCTAG	YTFRWTLAGFYQAAWKCGSGSGS*
ATGAAGCATTCTGTTGTTCCGAGTCTTTTTCTTTATTCTCCGTCTCATTGCGGCAGCGGCAGCGGCAGCTAG	YKHSVVPSLFLYSPSHCGSGSGS*
ATGAAGATTGCTAATAGTTTTTATCCTCGGTTGAGGGCGTGGCCGCAGTGCGGCAGCGGCAGCGGCAGCTAG	YKIANSFYPRLRAWPQCGSGSGS*
ATGACTTGGCAGCTTTCGTGGAGTGTTGGTGATGTTTTTCCGACTAGTTGCGGCAGCGGCAGCGGCAGCTAG	YTWQLSWSVGDVFPTSCGSGSGS*
ATGCCGAGTATTTATTATGTTTGTACGTTTTATTCGCCTAGTTGGCGTTGCGGCAGCGGCAGCGGCAGCTAG	YPSIYYVCTFYSPSWRCGSGSGS*
ATGATTTTTGTGTGGGAGAATTTTTTGTCTTCGACTCGTTTTATTTCGTGCGGCAGCGGCAGCGGCAGCTAG	YIFVWENFLSSTRFISCGSGSGS*
ATGAGGTATAAGTTTAGTAGTAATGGGAGTTATTTTGCTGCGTGGTCCTGCGGCAGCGGCAGCGGCAGCTAG	YRYKFSSNGSYFAAWSCGSGSGS*
ATGTGTCTTAGTCCTTGGCCGCATTCGCAGCTGCATCCTAGTTATATGTGCGGCAGCGGCAGCGGCAGCTAG	YCLSPWPHSQLHPSYMCGSGSGS*
ATGATTTTGTTGGCTTATCCGGGGTTTAGTCTTCGGAATACGTGGCCTTGCGGCAGCGGCAGCGGCAGCTAG	YILLAYPGFSLRNTWPCGSGSGS*
ATGAATAGTGGATTTAAGAATAGGTTGTTTTGGATTAGTTGGGTGCCGTGCGGCAGCGGCAGCGGCAGCTAG	YNSGFKNRLFWISWVPCGSGSGS*
ATGAAGTATACTTGGTCTATTTTTTATGGTTATTGGGCTGGGTGGACGTGCGGCAGCGGCAGCGGCAGCTAG	YKYTWSIFYGYWAGWTCGSGSGS*
ATGGTGTGGCCGAAGTTGTTTTGGGCGAGTCCGTTGAGTCTTCCGTCTTGCGGCAGCGGCAGCGGCAGCTAG	YVWPKLFWASPLSLPSCGSGSGS*
ATGACTCTTGGTTCGTGGCCTTTTCTTCGTCTGCGTCCGAGTATTAGCTGCGGCAGCGGCAGCGGCAGCTAG	YTLGSWPFLRLRPSISCGSGSGS*
ATGGATTGGGCTTTTACTCTTCATGGGCGTTATTATGCTCGGTGGACGTGCGGCAGCGGCAGCGGCAGCTAG	YDWAFTLHGRYYARWTCGSGSGS*
ATGAAGTTGTATTTGTTGACTTTTTGGCCGCCTACTTGGAGGTTTAAGTGCGGCAGCGGCAGCGGCAGCTAG	YKLYLLTFWPPTWRFKCGSGSGS*
ATGGTGTGGCCAAAGTTGTTTTGGGCGAGTCCGTTGAGTCTTCCGTCCTGCGGCAGCGGCAGCGGCAGCTAG	YVWPKLFWASPLSLPSCGSGSGS*
ATGATTGTTTCTCCTCATAGGTTGCTTACGCTTTTGACTTTTCCGTCCTGCGGCAGCGGCAGCGGCAGCTAG	YIVSPHRLLTLLTFPSCGSGSGS*
ATGCAGCATACTTGGAGTGTTCATAGTACTATTTTGTTGAGTTGGAAGTGCGGCAGCGGCAGCGGCAGCTAG	YQHTWSVHSTILLSWKCGSGSGS*
ATGAGGAGTGGTGTTCATAATGGTAGTTTTTGGGTTTCGTGGAATTCGTGCGGCAGCGGCAGCGGCAGCTAG	YRSGVHNGSFWVSWNSCGSGSGS*
ATGAATCTGAGTGATTGGCCTTTTTTGACTTTGTCGCGTCGTCAGTGGTGCGGCAGCGGCAGCGGCAGCTAG	YNLSDWPFLTLSRRQWCGSGSGS*
ATGAAGTTTTCGTGGTCTAGTTCGAGTTTGCTTTCGAATAGCTGGAACTGCGGCAGCGGCAGCGGCAGCTAG	YKFSWSSSSLLSNSWNCGSGSGS*
ATGATTGTTAAGCTTTCGTCGTTGCCGGCGCTGTTTCCTAATTGGCTTTGCGGCAGCGGCAGCGGCAGCTAG	YIVKLSSLPALFPNWLCGSGSGS*
ATGGTTTTTTTGTTTTGGAAGCATGATACTGTTTCTTATTCTTGGTATTGCGGCAGCGGCAGCGGCAGCTAG	YVFLFWKHDTVSYSWYCGSGSGS*
ATGTTGAGTTGGAGGAATATTTATCGTCGGTATAGTCTGTGTGTTGTCTGCGGCAGCGGCAGCGGCAGCTAG	YLSWRNIYRRYSLCVVCGSGSGS*
ATGGCGTATAATACTTATAGTTTGGATTTGCATTTGCTTATTCGTTTTTGCGGCAGCGGCAGCGGCAGCTAG	YAYNTYSLDLHLLIRFCGSGSGS*
ATGGGGTTTTGGATTTTGCGGTATCAGCAGTTGAAGACTGGGTCTTCGTGCGGCAGCGGCAGCGGCAGCTAG	YGFWILRYQQLKTGSSCGSGSGS*
ATGCGTGTGACTCAGAATGTTCTTTTTAGTAGGGCTTTTCCTGTTGATTGCGGCAGCGGCAGCGGCAGCTAG	YRVTQNVLFSRAFPVDCGSGSGS*
ATGAAGATTTTGGGTCCTACGTGGTTTACGATTGGGTTTCCTTATAGCTGCGGCAGCGGCAGCGGCAGCTAG	YKILGPTWFTIGFPYSCGSGSGS*
ATGGTTTTTTTTTGGTGGAATCATTTTGATTTGGGGCATAGGTGGACCTGCGGCAGCGGCAGCGGCAGCTAG	YVFFWWNHFDLGHRWTCGSGSGS*
ATGAGTGGTTATTATAAGTGGCCGCCTGTGTGGAATTGGGCGATATTGTGCGGCAGCGGCAGCGGCAGCTAG	YSGYYKWPPVWNWAILCGSGSGS*
ATGCTTTATTTTTTTAGTAAGTATGGGTTTTTTCATGCTTCTTGGTCGTGCGGCAGCGGCAGCGGCAGCTAG	YLYFFSKYGFFHASWSCGSGSGS*
ATGATTACTACTCTGTCGGGTTGGTTGCCGAGGACTGCCTTTCCGATTTGCGGCAGCGGCAGCGGCAGCTAG	YITTLSGWLPRTAFPICGSGSGS*
ATGAAGAATCTTGGTCTGACGACTCGTTGGCTGGCTGTTTATCGTGTATGCGGCAGCGGCAGCGGCAGCTAG	YKNLGLTTRWLAVYRVCGSGSGS*
ATGGTGATTCTGCATAAGTACCGGTGGTTTCGTCATGGTTATCCGCGTTGCGGCAGCGGCAGCGGCAGCTAG	YVILHKYRWFRHGYPRCGSGSGS*
ATGCCTTTTACTAATACTTATGAGCATACTAGGTCGCTTCTGCTGCACTGCGGCAGCGGCAGCGGCAGCTAG	YPFTNTYEHTRSLLLHCGSGSGS*
ATGTGGAAGGAGGGGTGGTTGCTTCCTTTGACTTGGGGGACGATTCTGTGCGGCAGCGGCAGCGGCAGCTAG	YWKEGWLLPLTWGTILCGSGSGS*
ATGTTGGATCATAAGTTTGCTGATGGGCGGTTTGAGCTTAATTGGTTGTGCGGCAGCGGCAGCGGCAGCTAG	YLDHKFADGRFELNWLCGSGSGS*
ATGAGTGGTGTTGGTATTGTTTTTGATAGTTTGCCTGAGCTGTGGAGGTGCGGCAGCGGCAGCGGCAGCTAG	YSGVGIVFDSLPELWRCGSGSGS*
ATGAAGGTTCCTGAGAATTGGCGTTGGACGTCGAATGCTTTTCCTAAGTGCGGCAGCGGCAGCGGCAGCTAG	YKVPENWRWTSNAFPKCGSGSGS*
ATGAAGTATACGGTTTGGATTGGTGCTGCGACGTTTCCTCATGTGGAGTGCGGCAGCGGCAGCGGCAGCTAG	YKYTVWIGAATFPHVECGSGSGS*
ATGAGGTTTTCTTGGTATTTTGTGCTTGGTTATCTTTTTTATCAGCCCTGCGGCAGCGGCAGCGGCAGCTAG	YRFSWYFVLGYLFYQPCGSGSGS*
ATGGTTTGGATTGATGGGCGTATTCGTTTGCTGTCTAATTGTTTGTTTTGCGGCAGCGGCAGCGGCAGCTAG	YVWIDGRIRLLSNCLFCGSGSGS*
ATGGTTTTGAAGAATTTTTGGTGGACGAAGAATGATACTTTTCCTTCGTGCGGCAGCGGCAGCGGCAGCTAG	YVLKNFWWTKNDTFPSCGSGSGS*
ATGCGTTATAATGATGTGTGGTTTATATTGGATGCTATTCCGTTTATTTGCGGCAGCGGCAGCGGCAGCTAGGATGCGGCAGCGGCAGCGGCAGCTAG	YRYNDVWFILDAIPFICGSGSGS*DAAAAAAA
ATGAAGTTTGTTTGGTCGTATGCGCAGCATAATACGAATCATTGGGTTTGCGGCAGCGGCAGCGGCAGCTAG	YKFVWSYAQHNTNHWVCGSGSGS*
ATGACGCTTTCGTCTTGGCCTAATTTGGATCTGCAGAGTCGTTTTTCTTGCGGCAGCGGCAGCGGCAGCTAG	YTLSSWPNLDLQSRFSCGSGSGS*
ATGTATCATCGTTGGCGTCCGGATGGGCTGCCTAGTCTTGGGAGGAGTTGCGGCAGCGGCAGCGGCAGCTAG	YYHRWRPDGLPSLGRSCGSGSGS*
ATGAATGCTTTTTGGATTTCGGATGCTAAGTTTAAGATTGAGAAGACTTGCGGCAGCGGCAGCGACAGCTAG	YNAFWISDAKFKIEKTCGSGSDS*
ATGCCTCATGTGTATAATATTTCGGATTTTAATACTGCTGCGTGGGTGTGCGGCAGCGGCAGCGGCAGCTAG	YPHVYNISDFNTAAWVCGSGSGS*
ATGCGTGTGACTCAGAATGTTCTTTTTAGTAGGGCTTTTCCTGTTGATTGCGGCAGCGGCAGCGGCAGCTAG	YRVTQNVLFSRAFPVDCGSGSGS*
ATGAAGTAGTTTTAGAAGCGTAAGTTGTCTTGGAATTTTTAGGGTTCTTGCGGCAGCGGCAGCGGCAGCTAG	YK*F*KRKLSWNF*GSCGSGSGS*
ATGAAGTATTATTTTACTGATGAGGGTGAGTTTATTCATTCTTTTGATTGCGGCAGCGGCAGCGGCAGCTAG	YKYYFTDEGEFIHSFDCGSGSGS*
ATGATTCAGTTTTGGTGGACGAATGGGCTTTATCATAGGTGGTCTTGTTGCGGCAGCGGCAGCGGCAGCTAG	YIQFWWTNGLYHRWSCCGSGSGS*
ATGGATTGGATGACTATTATTTCTAATTATTGGCCGTTTATGAGGAGTTGCGGCAGCGGCAGCGGCAGCTAG	YDWMTIISNYWPFMRSCGSGSGS*
ATGATTACGCTGAAGTGGGTGCTTGCTACTCTGCGGCAGGCGCTTCATTGCGGCAGCGGCAGCGGGAGCTAG	YITLKWVLATLRQALHCGSGSGS*
ATGAAGAATCTTGGTCTGACGACTCGTTGGCTGGCTGTTTATCATGTCTGCGGCAGCGGCAGCGGCAGCTAG	YKNLGLTTRWLAVYHVCGSGSGS*
ATGCTTGAGTTTAAGGATGGTTAGTTGCTTGTGTTTAGGCCGTTTAAGTGCGGCAGCGGCAGCGGCAGCTAG	YLEFKDG*LLVFRPFKCGSGSGS*
ATGTCTTTTTATATTTTTCATTGTTTTGCTTGGACTATTTATAGGTCGTGCGGCAGCGGCAGCGGCAGCTAG	YSFYIFHCFAWTIYRSCGSGSGS*
ATGGTTAGTTATTTTGATGTGACTGGTTTTTATAAGGCTTCTTGGTATTGCGGCAGCGGCAGCGGCAGCTAG	YVSYFDVTGFYKASWYCGSGSGS*
ATGATTACGCTGAAGTGGGTGCTTGCTACTCTGCTGCAGGCGCTTCATTGCGGCAGCGGCAGCGGGAGCTAG	YITLKWVLATLLQALHCGSGSGS*
ATGATTAGGTTGTTTTGGTAGAATTCTAGTTTGAGGCATAGTTGGTGTTGCGGCAGCGGCAGCGGCAGCTAG	YIRLFW*NSSLRHSWCCGSGSGS*
ATGTTTCAGATTTATTGTAGGCGTAATTATACGCATTCTTTTGCGCGCTGCGGCAGCGGCAGCGGCAGCTAG	YFQIYCRRNYTHSFARCGSGSGS*
ATGACTTTTCGTTGGACGCTGGCTGGTTTTTATCAGGCTGCGTGGAAGTGCGGCAGCGGCAGCGGCAGCTAG	YTFRWTLAGFYQAAWKCGSGSGS*
ATGGGGACTTTTTTGACGTTTGTTTGGGGGCTGATTCCGATTTTTAGTTGCGGCAGCGGCAGCGGCAGCTAG	YGTFLTFVWGLIPIFSCGSGSGS*
ATGTTTGTTGGTTTGTATTTTATTGTGGGAATGCTTTCTATTTTTATTTGCGGCAGCGGCAGCGGCAGCTAG	YFVGLYFIVGMLSIFICGSGSGS*
ATGAGGTTTAAGAGTCTTTATTGGATGAATCCGTTTCCGTATGCGCGCTGCGGCAGCGGCAGCGGCAGCTAG	YRFKSLYWMNPFPYARCGSGSGS*
ATGGTTAGTTATTTTGATGTGACTGGTTTTTATAAGGCTTCTTGGGGCTGCGGCAGCGGCAGCGGCAGCTAG	YVSYFDVTGFYKASWGCGSGSGS*
ATGTTTTGGATTTTTATGTTGCATACTAGTGGGGTTTTGTGGCTGCCTTGCGGCAGCGGCAGCGGCAGCTAG	YFWIFMLHTSGVLWLPCGSGSGS*
ATGTTTTTTAATGAGAATTTTCATGATGGTGTTTATGTTTCTTGGTTTTGCGGCAGCGGCAGCGGCAGCTAG	YFFNENFHDGVYVSWFCGSGSGS*
ATGAGTCAGCATTGGAATAGGTTTGGGCGGCGGACTGCTAGGTAGAAGTGCGGCAGCGGCAGCGGCAGCTAG	YSQHWNRFGRRTAR*KCGSGSGS*
ATGCGGCTGAAGATTCGTGATGCTTGGATATGGCCGAGGTTTTTTACTTGCGGCAGCGGCAGCGGCAGCTAG	YRLKIRDAWIWPRFFTCGSGSGS*
ATGAAGTATCTTCATACTACGACTATTTGTCGTGCGTGTAATTATCGCTGCGGCAGCGGCAGCGGCAGCTAG	YKYLHTTTICRACNYRCGSGSGS*
ATGCTTTCGACGGTTTATTTGACGAATTTGAGGTGGTGGAGGTCTTATTGCGGCAGCGGCAGCGGCAGCTAG	YLSTVYLTNLRWWRSYCGSGSGS*
ATGGTTTATACGTTTGATGCGAATTATGTTTAAAGTGCTGTTTGGACGTGCGGCAGCGGCAGCGGCAGCTAG	YVYTFDANYV*SAVWTCGSGSGS*
ATGATTGAGTCGAATGGTTTTGATCGGTGGGTGGTGGTTGCTTGTGATTGCGGCAGCGGCAGCGGCAGCTAG	YIESNGFDRWVVVACDCGSGSGS*
ATGCGTCATACTCAGAGTGGGTTTAATGGGGGTCTTAGGACTTGGGTGTGCGGCAGCGGCAGCGGCAGCTAG	YRHTQSGFNGGLRTWVCGSGSGS*
ATGATTTTGTTTCGTGGGCAGATTATTACGATTATTTATCCGCGGTATTGCGGCAGCGGCAGCGGCAGCTAG	YILFRGQIITIIYPRYCGSGSGS*
ATGCTGTATCTTGAGTGGCATAATTCGACGCTTCGGACTAGGTGGTCGTGCGGCAGCGGCAGCGGCAGCTAG	YLYLEWHNSTLRTRWSCGSGSGS*
ATGTCGTAGAAGTTTAGTTGGAGGTGGCCGCATAATGGTTGTAGGCCTTGCGGCAGCGGCAGCGGCAGCTAG	YS*KFSWRWPHNGCRPCGSGSGS*
ATGTTGGCGAAGTGGGTGAATTCTGGTATTCTTGAGATTTCGTGGGCGTGCGGCAGCGGCAGCGGCAGCTAG	YLAKWVNSGILEISWACGSGSGS*
ATGAATCATGTTTTTACTCGTGCGGGGACGTTTTTGCTTCGGTGGAATTGCGGCAGCGGCAGCGGCAGCTAG	YNHVFTRAGTFLLRWNCGSGSGS*
ATGAGGTATAGTAGGATTTGGTGGATTTCGCAGTATGCGTTTCCGAGGTGCGGCAGCGGCAGCGGCAGCTAG	YRYSRIWWISQYAFPRCGSGSGS*
ATGCCGCATAAGAGTATGAATGTTCATCAGAATAATTGTCTTCTTATATGCGGCAGCGGCAGCGGCAGCTAG	YPHKSMNVHQNNCLLICGSGSGS*
ATGAGGATTACTAGTACTGCTCCGTTTTGGTCTAGTGCTTTTCCGGCTTGCGGCAGCGGCAGCGGCAGCTAG	YRITSTAPFWSSAFPACGSGSGS*
ATGTGGCATAAGAATAAGTATGTTCTGACGTATAGTTGTCTTTTTGCTTGCGGCAGCGGCAGCGGCAGCTAG	YWHKNKYVLTYSCLFACGSGSGS*
ATGTTTGATAATGAGAGGCATTTTATTTTTATTTGGAATTCGCCTAATTGCGGCAGCGGCAGCGGCAGCTAG	YFDNERHFIFIWNSPNCGSGSGS*
ATGTCTTTGTATATTAATTTGAGTGATGGTTTTTTGTATTTTTATCGTTGCGGCAGCGGCAGCGGCAGCTAG	YSLYINLSDGFLYFYRCGSGSGS*
ATGTATTATTTGAGTAGTTGGCCGTTGTTGTATCTGATTAGGCATAATTGCGGCAGCGGCAGCGGCAGCTAG	YYYLSSWPLLYLIRHNCGSGSGS*
ATGTGTCATTTGTATTATTTGTGGATTACTGATAATGCTTTTCCGAACTGCGGCAGCGGCAGCGGCAGCTAG	YCHLYYLWITDNAFPNCGSGSGS*
ATGAGGTATAAGTTTAGTAGTAGTGGGTGTTATTTTGCTGCGTGGTCTTGCGGCAGCGGCAGCGGCAGCTAG	YRYKFSSSGCYFAAWSCGSGSGS*
ATGACTGATTGGTGGTCGCCGAGTGGGCATTATTTTTTGACTTGGAGTTGCGGCAGCGGCAGCGGCAGCTAG	YTDWWSPSGHYFLTWSCGSGSGS*
ATGACTTTTCAGTTTACTTGGAATGATGGTAGTAGGTGGATTGCCTCCTGCGGCAGCGGCAGCGGCAGCTAG	YTFQFTWNDGSRWIASCGSGSGS*
ATGTTTATGAATTCTTATGCGTATGATCATAGTTTGTTTCTGCTTGTCTGCGGCAGCGGCAGCGGCAGCTAG	YFMNSYAYDHSLFLLVCGSGSGS*
ATGTTTATGGGGAAGACTTCTTTTAATAATTTGCCGGCTGGTTATCCTTGCGGCAGCGGCAGCGGCAGCTAG	YFMGKTSFNNLPAGYPCGSGSGS*
ATGTTTATTACGCGGAGTTTGACGACTGCTGTGAAGGGTCTGTGGATCTGCGGCAGCGGCAGCGGCAGCTAG	YFITRSLTTAVKGLWICGSGSGS*
ATGAGGTATTCGAAGACTTCGTGGTTTTCTCGGAGTGTTTTTCCGAGTTGCGGCAGCGGCAGCGGCAGCTAG	YRYSKTSWFSRSVFPSCGSGSGS*
ATGCCTTATTATTTTCGTTTGAATAGGTCGTTTCGTTTTGATTGGTTGTGCGGCAGCGGCAGCGGCAGCTAG	YPYYFRLNRSFRFDWLCGSGSGS*
ATGAGTTATCTGTGGAATTTGTGTGGGAGGGCGATGACGTCTTTTGTGTGCGGCAGCGGCAGCGGCAGCTAG	YSYLWNLCGRAMTSFVCGSGSGS*
ATGTGGAATATGTTTACTTGGACTATTACGCATTCGTGTCGGTTGCCTTGCGGCAGCGGCAGCGGCAGCTAG	YWNMFTWTITHSCRLPCGSGSGS*
ATGATTAAGTTGTTTTGGAAGGAGGCGACGCTTTAGGCGTCTTGGTTGTGCGGCAGCGGCAGCGGCAGCTAG	YIKLFWKEATL*ASWLCGSGSGS*
ATGTGGACGTTTTTTCTTCCGCCGAATTGGCAGAAGATTTATATTCTCTGCGGCAGCGGCAGCGGCAGCTAG	YWTFFLPPNWQKIYILCGSGSGS*
ATGACTTTTCGTTGGACGCTGGCTGGTTTTTATCAGGCTGCGTGGAAGTGCGGCAGCGGCAGCGGCAGCTAG	YTFRWTLAGFYQAAWKCGSGSGS*
ATGGTTCGTTTGCAGCGGCTTGTGGCTACGCTGAAGCATAGTTTTAACTGCGGCAGCGGCAGCGGCAGCTAG	YVRLQRLVATLKHSFNCGSGSGS*
ATGAATTGGATTTGGAGTGCTATTCATGCGAATCCTCGTTGGCTTAGTTGCGGCAGCGGCAGCGGCAGCTAG	YNWIWSAIHANPRWLSCGSGSGS*
ATGGTGAAGCTGTTTTGGACTAATAATACTGAGCCTTTTAGGTGGAATTGCGGCAGCGGCAGCGGCAGCTAG	YVKLFWTNNTEPFRWNCGSGSGS*
ATGAAGATTTGTAGTCCGATTCGTCAGAATGGGAATTAGCTTATTTATTGCGGCAGCGGCAGCGGCAGCTAG	YKICSPIRQNGN*LIYCGSGSGS*
ATGATTTGGTCGCTTTATTGGTGGCAGTCTGCTGCGAGTCTCCCTACGTGCGGCAGCGGCAGCGGCAGCTAG	YIWSLYWWQSAASLPTCGSGSGS*
ATGACTATTTATGTTTGTACGAGGTTTACGCCTAAGGCGTATCTTCATTGCGGCAGCGGCAGCGGCAGCTAG	YTIYVCTRFTPKAYLHCGSGSGS*
ATGCCTTATACTTTTTATTGGAGTACGCTGGCTACGTTTCTGACTATTTGCGGCAGCGGCAGCGGCAGCTAG	YPYTFYWSTLATFLTICGSGSGS*
ATGAAGTTTCGTGCTGAGTGTTGGTCGGATCAGAAGACTTTGCCACATTGCGGCAGCGGCAGCGGCAGCTAG	YKFRAECWSDQKTLPHCGSGSGS*
ATGAGGTAGTCTCCGAATCGGTATTTGAATACGGGGTTTCCGAAGTTTTGCGGCAGCGGCAGCGGCAGCTAG	YR*SPNRYLNTGFPKFCGSGSGS*
ATGCATGCCAAGTGGACTACGAGTTCTGGTTATCATTATACTTGGAGTTGCGGCAGCGGCAGCGGCAGCTAG	YHAKWTTSSGYHYTWSCGSGSGS*
ATGCGTTATACTCAGACTGGGATTAATGGGGGTCTTTGGCCTTGGGTGTGCGGCAGCGGCAGCGGCAGCTAG	YRYTQTGINGGLWPWVCGSGSGS*
ATGAAGTGGCCTATTTATTGGTGGACTTCGCAGGATGCCTTTCCTAAGCGCGGCAGCGGCAGCGGCAGCTAG	YKWPIYWWTSQDAFPKRGSGSGS*
ATGGGTAGGCTTTATTGGCGTGAGACGTTGAATTGGATTTGGTTTAGCTGCGGCAGCGGCAGCGGCAGCTAG	YGRLYWRETLNWIWFSCGSGSGS*
ATGAGGATTACTAGTCTTAGTTATGCTGTTTGGCATGTGAGTTATACCTGCGGCAGCGGCAGCGGCAGCTAG	YRITSLSYAVWHVSYTCGSGSGS*
ATGCTTCAGCGTCTTGGGTCGTGGCCGTCTCTGTCGCCTCAGTGGGGTTGCGGCAGCGGCAGCGGCAGCTAG	YLQRLGSWPSLSPQWGCGSGSGS*
ATGCGTCAGTCGTGGACTAGTGGTGGTTGGCTTAAGATTAATTGGAATTGCGGCAGCGGCAGCGGCAGCTAG	YRQSWTSGGWLKINWNCGSGSGS*
ATGTTTGCTTTTTGGGTTTCGGATACTCATATTCTGCGTAATTCTAACTGCGGCAGCGGCAGCGGCAGCTAG	YFAFWVSDTHILRNSNCGSGSGS*
ATGTTGTTGACTGATTGGCCGAATCTTAATTTGGTTCGTGAGATTTTTTGCGGCAGCGGCAGCGGCAGCTAG	YLLTDWPNLNLVREIFCGSGSGS*
ATGGGTAATTTGAGTAGTAATTCTCTTTGGCATTAGAATAAGTGGGCGCGCGGCAGCGGCAGCGGCAGCTAG	YGNLSSNSLWH*NKWARGSGSGS*
ATGGGGTTTTTTGCTTGGCATAGAAATACTCTTGTTACGATTTGTCGCTGCGGCAGCGGCAGCGGCAGCTAG	YGFFAWHRNTLVTICRCGSGSGS*
ATGAATAATTCGCTTTGGCCGTTTGTTTGGGCTGGTGCTTTTCCGAATTGCGGCAGCGGCAGCGGCAGCTAG	YNNSLWPFVWAGAFPNCGSGSGS*
ATGTGGTTTTTTAATCTTAATAGTGATGTTGTGTTTACTGGGTTTCCTTGCGGCAGCGGCAGCGGCAGCTAG	YWFFNLNSDVVFTGFPCGSGSGS*
ATGCCTTATAGGAATGCTTATAGGTTTACGAAGCTTTTTGATCTTCGGTGCGGCAGCGGCAGCGGCAGCTAG	YPYRNAYRFTKLFDLRCGSGSGS*
ATGGGTAGGCTGTTTTGCCATGATGTGACTGTGCGGTTTAGTTGGGCTTGCGGCAGCGGCAGCGGCAGCTAG	YGRLFCHDVTVRFSWACGSGSGS*
ATGCATCATCGTTTTGAGGAGGCGGGTAATTTTGAGATTTGGTGGAATTGCGGCAGCGGCAGCGGCAGCTAG	YHHRFEEAGNFEIWWNCGSGSGS*
ATGATTCTTCGGCCGAATACGGAGTGGTTGCGTTGGTCTGTTCCTTATTGCGGCAGCGGCAGCGGCAGCTAG	YILRPNTEWLRWSVPYCGSGSGS*
ATGAATAATTCCCTTTGGCCGATTGCTTGGGCTGGGGCTTTTCCGAATTGCGGCAGCGGCAGCGGCAGCTAG	YNNSLWPIAWAGAFPNCGSGSGS*
ATGAATAGTTCTTGGACTCATGAGTGGGTTTTTCGTATTCAGTGGACTTGCGGCAGCGGCAGCGGCAGCTAG	YNSSWTHEWVFRIQWTCGSGSGS*
ATGATTTTGTTGGCTTATCCGGGGTTTAGTCTTCGGAATACGTGGCCCTGCGGCAGCGGCAGCGGCAGCTAG	YILLAYPGFSLRNTWPCGSGSGS*
ATGCGTATTGTGGTTTCTACTCTTTTTGCTTTTGCTACTCCGCGTTATTGCGGCAGCGGCAGCGGCAGCTAG	YRIVVSTLFAFATPRYCGSGSGS*
ATGTTTAATGCTGATGGGATTTTCTATTTTGTTTGGAAGAATTTTGACTGCGGCAGCGGCAGCGGCAGCTAG	YFNADGIFYFVWKNFDCGSGSGS*
ATGATTTTGTCGCCGTGGCCTCAGCTGTGGCTTCAGAGTTCGCATAAGTGCGGCAGCGGCAGCGGCAGCTAG	YILSPWPQLWLQSSHKCGSGSGS*
ATGCCTTTGCCTGATCATTGGGTTTTTACGCCGCAGCCTGTGCTGAACTGCGGCAGCGGCAGCGGCAGCTAG	YPLPDHWVFTPQPVLNCGSGSGS*
ATGGTTTTGAAGAATCTTTGGTGGACGAAGAATGATACTTTTCCTTCGTGCGGCAGCGGCAGCGGCAGCTAG	YVLKNLWWTKNDTFPSCGSGSGS*
ATGAGGTATAAGTTTAGTAGGAATGGGAGTTATTTTGCTGCGTGGTCTTGCGGCAGCGGCAGCGGCAGCTAG	YRYKFSRNGSYFAAWSCGSGSGS*
ATGGCGCTTGGGAATTGGCCGGGGTTGGCTTTGCTTCATTTGGCTAGTTGCGGCAGCGGCAGCGGCAGCTAG	YALGNWPGLALLHLASCGSGSGS*
ATGATTGAGTATTATAATCCGTTTCCTGCGACGCAGATTCGTTGGATTTGCGGCAGCGGCAGCGGCAGCTAG	YIEYYNPFPATQIRWICGSGSGS*
ATGATTGTGTTTACGTATGGTTGGCTTGAGAAGTATGATCCTTTTCGTTGCGGCAGCGGCAGCGGCAGCTAG	YIVFTYGWLEKYDPFRCGSGSGS*
ATGATTGTTCTGACTTGGTATGCTAATACTCTGACGCATTCGCTTATTTGCGGCAGCGGCAGCGGCAGCTAG	YIVLTWYANTLTHSLICGSGSGS*
ATGGGGTATATTGATGCTACGTTGAATTGGATTTGGTATCCTGGTTGGTGCGGCAGCGGCAGCGGCAGCTAG	YGYIDATLNWIWYPGWCGSGSGS*
ATGAAGCTTGATCATTGGCCGAAGTTGGGGTTGATTCTTCATCATTCCTGCGGCAGCGGCAGCGGCAGCTAG	YKLDHWPKLGLILHHSCGSGSGS*
ATGAAGGCTTCTGAGAATCGTCGTCGGACGTCGAATGCTTTTCCTAACTGCGGCAGCGGCAGCGGCAGCTAG	YKASENRRRTSNAFPNCGSGSGS*
ATGCGTGTTCCGGCTCGTTGGGCTCATCAGTTTGCTTTTCCGTCTTTTTGCGGCAGCGGCAGCGGCAGCTAG	YRVPARWAHQFAFPSFCGSGSGS*
ATGGTTGAGCATTTTACTTTTAAGAGGAGGCTTGTTCTGGTTGGTAATTGCGGCAGCGGCAGCGGCAGCTAG	YVEHFTFKRRLVLVGNCGSGSGS*
ATGATTTATCCTGTGTGGTGGAATAGGCCTTTTCTGAGGGTTCGTTGCGGCAGCGGCAGCGGCAGCTAG	YIYPVWWNRPFLRVRCGSGSGS*
ATGGCTCTTAGTGCTTGGCCTTCTCTTTTTCTGAAGAGGAATGTGGAGTGCGGCAGCGGCAGCGGCAGCTAG	YALSAWPSLFLKRNVECGSGSGS*
ATGAAGTGTTATTGGGGGTTTACGTGGAATAATCCGGGTTTTTGGCTGTGCGGCAGCGGCAGCGGCAGCTAG	YKCYWGFTWNNPGFWLCGSGSGS*
ATGGTTCAGATTTTTGATCGTTATGGTATTTATAGCGGGAAGTGGTCTTGCGGCAGCGGCAGCGGCAGCTAG	YVQIFDRYGIYSGKWSCGSGSGS*
ATGGAGTTTTATATTCGGGATTTTCATGATTTGCCTGGGAATTTTTCTTGCGGCAGCGGCAGCGGCAGCTAG	YEFYIRDFHDLPGNFSCGSGSGS*
ATGCGTATTGTGGATACTACTCTTTTTGCGCCTGCGTTTCCGCGTTATTGCGGCAGCGGCAGCGGCAGCTAG	YRIVDTTLFAPAFPRYCGSGSGS*
ATGAAGCATCTTGGTCTGTCGACTCGTTAGATTGATGTTTATCGTGTTTGCGGCAGCGGCAGCGGCAGCTAG	YKHLGLSTR*IDVYRVCGSGSGS*
ATGGGTTATTTTCTGTCGCCGTGGCCGAAGTTGTCGCTTCTTGCGCACTGCGGCAGCGGCAGCGGCAGCTAG	YGYFLSPWPKLSLLAHCGSGSGS*
ATGTTTTTGATTTTTTATATTGATGAGAAGGGTATTCATTATCATCTTTGCGGCAGCGGCAGCGGCAGCTAG	YFLIFYIDEKGIHYHLCGSGSGS*
ATGTTTACGTTTTTTTGGCGGAGTGGTACTCTGGATTGGCTGCATCATTGCGGCAGCGGCAGCGGCAGCTAG	YFTFFWRSGTLDWLHHCGSGSGS*
ATGCAGCAGTATTGGTATCCGATTGGTAGGTATGTGGCTAAGTGGCTTTGCGGCAGCGGCAGCGGCAGCTAG	YQQYWYPIGRYVAKWLCGSGSGS*
ATGGTTAAGCTTGTTTGGAAGAATACTACGCTGCTTTATCGGTTTGACTGCGGCAGCGGCAGCGGCAGCTAG	YVKLVWKNTTLLYRFDCGSGSGS*
ATGACTTATGAGGTGTATGGTTGGCTGTCTTGGAATACGTTTCCTGTTTGCGGCAGCGGCAGCGGCAGCTAG	YTYEVYGWLSWNTFPVCGSGSGS*
ATGCCTACGAGGTATGTTTTTAGTTGGAATAGGCATAATACTTGGACCTGCGGCAGCGGCAGCGGCAGCTAG	YPTRYVFSWNRHNTWTCGSGSGS*
ATGCTTATTCCGCCGTCTCTTTGGCTGCGTCGGCAGCATTTTCCTAGTTGCGGCAGCGGCAGCGGCAGCTAG	YLIPPSLWLRRQHFPSCGSGSGS*
ATGCCTTATAGTTTTCGTTTGGTTACTATTAATACGGTTAGGTGGAGCTGCGGCAGCGGCAGCGGCAGCTAG	YPYSFRLVTINTVRWSCGSGSGS*
ATGAGTTATACTTGGAATGATTCGTCTTATTTTTCTCATGATTGTGCTTGCGGCAGCGGCAGCGGCAGCTAG	YSYTWNDSSYFSHDCACGSGSGS*
ATGCGTAGTGCGTGGTCGAAGAATGGGAGTTTTTCGATTTGGTGGCTGTGCGGCAGCGGCAGCGGCAGCTAG	YRSAWSKNGSFSIWWLCGSGSGS*
ATGAATTTGAAGGAGAGTTTGTGGCTGACGCATGATAGTTTTCCTAATTGCGGAAGCGGCAGCGGCAGCTAG	YNLKESLWLTHDSFPNCGSGSGS*
ATGGGTAGTTATTTTGCTGCGACTGGTTTTTATAAGGCTTCTTGGGGCTGCGGCAGCGGCAGCGGCAGCTAG	YGSYFAATGFYKASWGCGSGSGS*
ATGTTGTGGCCTTTGTCTTGGCGTACGCTGCCGAATCCTCGTTTTACTTGCGGCAGCGGCAGCGGCAGCTAG	YLWPLSWRTLPNPRFTCGSGSGS*
ATGTTTACTTATGTTATTAGTGCGCCGTTTTTTCTTACGCCGGCTTGGTGCGGCAGCGGCAGCGGCAGCTAG	YFTYVISAPFFLTPAWCGSGSGS*
ATGACGTGGGCGAGTATTGTGGCGAATTCGTTGAATGGTTTGTTGTTGTGCGGCAGCGGCAGCGGCAGCTAG	YTWASIVANSLNGLLLCGSGSGS*
ATGCGTGCGTAGCTGTCTCAGTGGCGGCGGCATCTTCCTGTGTGGACCTGCGGCAGCGGCAGCGGCAGCTAG	YRA*LSQWRRHLPVWTCGSGSGS*
ATGCGGTTTATTTGGAAGACTTTTAGGTCGCCGCCTCAGATTTTTGCGTGCGGCAGCGGCAGCGGCAGCTAG	YRFIWKTFRSPPQIFACGSGSGS*
ATGTAGTATGTTCGGATTTGTATTACGGATAGTGCGTGGATTTATCACTGCGGCAGCGGCAGCGGCAGCTAG	Y*YVRICITDSAWIYHCGSGSGS*
ATGTCTTATTTTGATGTGAATACTATTTTTTGGTTCTCGCCGTTTTGCTGCGGCAGCGGCAGCGGCAGCTAG	YSYFDVNTIFWFSPFCCGSGSGS*
ATGGTTACTTTGTTTTGGAAGGAGACGAGTCTGTCTGTTAATTGGACTTGCGGCAGCGGCAGCGGCAGCTAG	YVTLFWKETSLSVNWTCGSGSGS*
ATGACTTTTGAGTTTCTGATTACGTATACGTTTAATGCGTTGTTGGTTTGCGGCAGCGGCAGCGGCAGCTAG	YTFEFLITYTFNALLVCGSGSGS*
ATGTTTGTTTGTTTTTATTTTATTGAGGGTAAGCTTTCTAATTATAGTTGCGGCAGCGGCAGCGGCAGCTAG	YFVCFYFIEGKLSNYSCGSGSGS*
ATGGGTTATTCTCTGTCGCCGTGGCCGAAGTTGTCGCTTCTTGCGCACTGCGGCAGCGGCAGCGGCAGCTAG	YGYSLSPWPKLSLLAHCGSGSGS*
ATGTCTAATAATAGGAATTGGCTGCCTCATGATTGGCAGGTTCTTTACTGCGGCAGCGGCAGCGGCAGCTAG	YSNNRNWLPHDWQVLYCGSGSGS*
ATGTTGGTTATTACTTGGAGGGGTTTGTATCGTTCTGGTTGGGCTCCCTGCGGCAGCGGCAGCGGCAGCTAG	YLVITWRGLYRSGWAPCGSGSGS*
ATGCTTTTGACTTGGAAGGCGGGTTCTATTAAGCATTATAAGCCTTTCTGCGGCAGCGGCAGCGGCAGCTAG	YLLTWKAGSIKHYKPFCGSGSGS*
ATGCAGGTTAGGAGTGATTGGATTTCGTTTTGGAGTGTTCATCGGATTTGCGGCAGCGGCAGCGGCAGCTAG	YQVRSDWISFWSVHRICGSGSGS*
ATGACTGATTGGTGGTCGCCGAGTGGGCATTATTTTTTGACTTGGAGTTGCGGCAGCGGCAGCGGCAGCTAG	YTDWWSPSGHYFLTWSCGSGSGS*
ATGGTTAAGCTTTTTTGGACGGTGGCTGGGCTTAAGTATACTCTGAGGTGCGGCAGCGGCAGCGGCAGCTAG	YVKLFWTVAGLKYTLRCGSGSGS*
ATGTCTTATAAGAAGTCTTGGTATAGTCTTAGTAATGCTTGGCCTGCTTGCGGCAGCGGCAGCGGCAGCTAG	YSYKKSWYSLSNAWPACGSGSGS*
ATGTTTGTGAATTTTATGTGGCTGAATGGGACTCTGACGTCGTGGTGGTGCGGCAGCGGCAGCGGCAGCTAG	YFVNFMWLNGTLTSWWCGSGSGS*
ATGCGTTATACTCAGACTGGGATTAACAGGGGTCTTTGGACTTGGCTGTGCGGCAGCGGCAGCGGCAGCTAG	YRYTQTGINRGLWTWLCGSGSGS*
ATGATTTTTTGGTTTGCGGATCCTCGGAATTATTTTGCTGAGTGGTCCTGCGGCAGCGGCAGCGGCAGCTAG	YIFWFADPRNYFAEWSCGSGSGS*
ATGCGTTTGTTTAATTATTCGTATACGAATTGGTGGGATGAGAATGCTTGCGGCAGCGGCAGCGGCAGCTAG	YRLFNYSYTNWWDENACGSGSGS*
ATGAAGTTTTCGTGGTCTAGTTCGAGTTTGCTTTCGAATAGTTGGAATTGCGGCAGCGGCAGCGGCAGCTAG	YKFSWSSSSLLSNSWNCGSGSGS*
ATGGTGTATATTTGGCATGATTTTCGGACTCGTCCGTATTTTCGTAGTTGCGGCAGCGGCAGCGGCAGCTAG	YVYIWHDFRTRPYFRSCGSGSGS*
ATGAGGTATAAGTTTAGTAGTAAAGGGAGTTATTTTGCCGCGTGGTCCTGCGGCAGCGGCAGCGGCAGCTAG	YRYKFSSKGSYFAAWSCGSGSGS*
ATGGTTTATTATTTTGAGTGGCCGACGGTGTCTTATCTTCGTTGGAAGTGCGGCAGCGGCAGCGGCAGCTAG	YVYYFEWPTVSYLRWKCGSGSGS*
ATGCAGTTTTGGCATAATTCTTATCATTCTAATCAGCTTGGTCTTTTTTGCGGCAGCGGCAGCGGCAGCTAG	YQFWHNSYHSNQLGLFCGSGSGS*
ATGATTTGGATTTGGACTGCGTTTCGGGAGAATCCTTATTTTAGGTCGTGCGGCAGCGGCAGCGGCAGCTAG	YIWIWTAFRENPYFRSCGSGSGS*
ATGTTGCGTTATGTGGGTGGTTGGCGTTGGGTTTTTGTTTCGAGTGAGTGCGGCAGCGGCAGCGGCAGCTAG	YLRYVGGWRWVFVSSECGSGSGS*
ATGAAGGATTGGTTTGATTATTCTGGTATTTGGCATGTTACTTTTAGTTGCGGCAGCGGCAGCGGCAGCTAG	YKDWFDYSGIWHVTFSCGSGSGS*
ATGTCTTTGGGGGTTGTTAGGTTTTCTGGGTATGAGTATCGTGCTGTGTGCGGCAGCGGCAGCGGCAGCTAG	YSLGVVRFSGYEYRAVCGSGSGS*
ATGAATTTGTATTATACGTGGGATCCGTTTACTATTAGTCCTCGGACGTGCGGCAGCGGCAGCGGCAGCTAG	YNLYYTWDPFTISPRTCGSGSGS*
ATGGTTCAGATTTTTGATCGTTATGGTATTTATAGTGGGAAGTGGTCTTGCGGCAGCGGCAGCAGCAGCTAG	YVQIFDRYGIYSGKWSCGSGSSS*
ATGAGGAAGTGGGGGGCGCAGAGTGTGCATTATTTTTTGACGTGGAGCTGCGGCAGCGGCAGCGGCAGCTAG	YRKWGAQSVHYFLTWSCGSGSGS*
ATGGCGCTGGGGAATTGGCCGGGGTTGGCTTTGCTTCAGTTGGCTAGTTGCGGCAGCGGCAGCGGCAGCTAG	YALGNWPGLALLQLASCGSGSGS*
ATGTGTGTGTTTATTTGGAGGCATTTTACGGATTCTCCGGGGTTTAGTTGCGGCAGCGGCAGCGGCAGCTAG	YCVFIWRHFTDSPGFSCGSGSGS*
ATGCCTTTTAGTTTGAGGCTTCATCCGGAGTGGGCTGTTGAGCTGGTTTGCGGCAGCGGCAGCGGCAGCTAG	YPFSLRLHPEWAVELVCGSGSGS*
ATGGTGTGGCCGAAGTTGTTTTGGGCGAGTCCGTTGAGTCTTCCGTCCTGCGGCAGCGGCAGCGGCAGCTAG	YVWPKLFWASPLSLPSCGSGSGS*
ATGCCTTACGCCTTTCGTTTTAGTTGGATTGATGCGCTGTTGTGGGAGTGCGGCAGCGGCAGCGGCAGCTAG	YPYAFRFSWIDALLWECGSGSGS*
ATGATTTTTGTGTGGACTACTTGGGTGAGTAAGCCGCATTTTTCGACTTGCGGCAGCGGCAGCGGCAGCTAG	YIFVWTTWVSKPHFSTCGSGSGS*
ATGCTTGTTTATGTTTGGACTAGTTTTTCGGCTAAGCCGTATTTTGCTTGCGGCAGCGGCAGCGGCAGCTAG	YLVYVWTSFSAKPYFACGSGSGS*
ATGCGTTTGAGTGCTTGGCCGCTTCTTAAGCTTACTAGGTGTTTTCGGTGCGGCAGCGGCAGCGGCAGCTAG	YRLSAWPLLKLTRCFRCGSGSGS*
ATGAGGTATAAGTTTAGTAGTAATGGGAGTTATTTTGCTGCGTGGTCTTGCGGCAGCGGCAGCGGCAGCTAG	YRYKFSSNGSYFAAWSCGSGSGS*
ATGAGGTATAGTAGGATTTGGTGGATTTCGCAGTATGCGTTTCCGAGGTGCGGCAGCGGCAGCGGCAGCTAG	YRYSRIWWISQYAFPRCGSGSGS*
ATGACGCTTTCGTCTTGGCCTAATTTGGATCTGCAGAGTCGTTTTTCTTGCGGCAGCGGCAGCGGCAGCTAG	YTLSSWPNLDLQSRFSCGSGSGS*
ATGGTGTGGAATTATGCTGGGCATTTTACGCGGAATTGGGTGCTTTCTTGCGGCAGCGGCAGCGGCAGCTAG	YVWNYAGHFTRNWVLSCGSGSGS*
ATGCTTTGGAAGCGGGTTGAGTTTGGTCGTTTTTCGCATGGTTGGACTTGCGGCAGCGGCAGCGGCAGCTAG	YLWKRVEFGRFSHGWTCGSGSGS*
ATGAGGTATCCTATTGATGATTTTTGGCGTCCGCATTCGTTTCCGAGCTGCGGCAGCGGCAGCGGCAGCTAG	YRYPIDDFWRPHSFPSCGSGSGS*
ATGGATGTTGTTTATTGTTGGGTTAGTAGGAGGTTGCTGGTGACGCATTGCGGCAGCGGCAGCGGCAGCTAG	YDVVYCWVSRRLLVTHCGSGSGS*
ATGTTTTGGCATTTGTGTCAGGGTCTTTATTTGGATGGGTCTGCTCCTTGCGGCAGCGGCAGCGGCAGCTAG	YFWHLCQGLYLDGSAPCGSGSGS*
ATGTGAAGTTATCTTGATAATGCTGGTGTGTTTTATATTATTTGGCCGTGCGGCAGCGGCAGCGGCAGCTAG	Y*SYLDNAGVFYIIWPCGSGSGS*
ATGCAGGCGTTTTGGAATTCTTGGGGTGATTATCATATTACTTGGAACTGCGGCAGCGGCAGCGGCAGCTAG	YQAFWNSWGDYHITWNCGSGSGS*
ATGTTTAATAATGTTGGTTATTTTGTGTTTTCGTGGAATCCATTTAGTTGCGGCAGCGGCAGCGGCAGCTAG	YFNNVGYFVFSWNPFSCGSGSGS*
ATGGGGTGGACGAAGATGTTTTGGGCGAGTCCGAAGAGTCTTCCGTCGTGCGGCAGCGGCAGCGGCAGCTAG	YGWTKMFWASPKSLPSCGSGSGS*
ATGAGGTATAAGACTGAGCTGCGGATTACGAATGATACGTTTCCGCTGTGCGGCAGCGGCAGCGGCAGCTAG	YRYKTELRITNDTFPLCGSGSGS*
ATGCGTGTGATTGGTTTGCTTCAGAATAGTTTGCCGGAGTCGTGGCAGTGCGGCGGCGGCAGCGGCAGCTAG	YRVIGLLQNSLPESWQCGGGSGS*
ATGTCGTATAAGTTTAGTTGGAGGTGGCCGCATAATGGTTGGACGCCTTGCGGCAGCGGCAGCGGCAGCTAG	YSYKFSWRWPHNGWTPCGSGSGS*
ATGATTGCTTTTCTTAGGCATTTTCGGGGTCTTCATCCGGTTTGGGTCTGCGGCAGCGGCAGCGGCAGCTAG	YIAFLRHFRGLHPVWVCGSGSGS*
ATGCTTCAGCGGCTTGGGTCGTGGCCGTCTCTGTCGCCCCAGTGGGGTTGCGGCAGCGGCAGCGGCAGCTAG	YLQRLGSWPSLSPQWGCGSGSGS*
ATGTCGTATAAGTTTAGTTGGAGGTGGCCGCATAATGGTTGGACGCCTTGCGGCAGCGGCAGCGGCAGCTAG	YSYKFSWRWPHNGWTPCGSGSGS*
ATGATTTGGAATGAGAATTTGATTCTGACGGTTATTTGGACTAATTATTGCGGCAGCGGCAGCGGCAGCTAG	YIWNENLILTVIWTNYCGSGSGS*
ATGACTTGGTATGTGATTCAGAAGAATCGTTTGGAGCTTTTTCTGATTTGCGGCAGCGGCAGCGGCAGCTAG	YTWYVIQKNRLELFLICGSGSGS*
ATGACGTGGGCGAGTATTGTGGCGAATTCGTTGAATGGTTTGTTGTTGTGCGGCAGCGGCAGCGGCAGCTAG	YTWASIVANSLNGLLLCGSGSGS*
ATGTCGTATAAGCTTAGTTGGAGGTGGCCGCATAATGGTTGGACGCCATGCGGCAGCGGCAGCGGCAGCTAG	YSYKLSWRWPHNGWTPCGSGSGS*
ATGTATGTTTGGAATGGTCGTGATTTGCTTACGTTGGTGTGGAGTTATTGCGGCAGCGGCAGCGGCAGCTAG	YYVWNGRDLLTLVWSYCGSGSGS*
ATGGCGTTGGATAATTGGCCTCATCTGGCTTTGATTAGGCATCAGAGGTGCGGCAGCGGCAGCGGCAGCTAG	YALDNWPHLALIRHQRCGSGSGS*
ATGATTGTTCTGTGGTGGGATACTTCGGGTCTGAAGTATGCTTTTAACTGCGGCAGCGGCAGCGGCAGCTAG	YIVLWWDTSGLKYAFNCGSGSGS*
ATGCTTAGGTTGATTTGGGAGAATGGTAATGCGTAGACTGTTTGGAACTGCGGCAGCGGCAGCGGCAGCTAG	YLRLIWENGNA*TVWNCGSGSGS*
ATGGTTCGTTTGAAGTGGATTGTGGCTACGCTGAAGCATAGTTTTAACTGCGGCAGCGGCAGCGGCAGCTAG	YVRLKWIVATLKHSFNCGSGSGS*
ATGTGGTATAGTGGGAAGTATCAGATTACTTTGCTGTGTATTGGGTTGTGCGGCAGCGGCAGCGGTAGCTAG	YWYSGKYQITLLCIGLCGSGSGS*
ATGAAGTATGAGTTTTATTGGCCTAGTTTTCATATTTTTCATGATATTTGCGGCAGCGGCAGCGGCAGCTAG	YKYEFYWPSFHIFHDICGSGSGS*
ATGTCATATAAGTTTAGTTGGAGGTGGCCGCATAATGGTTGGACGCCTTGCGGCAGCGGCAGCGGCAGCTAG	YSYKFSWRWPHNGWTPCGSGSGS*
ATGGCGCTTGGGAATTGGCCGGGGTTGGCTTTGCTTCATTTGGCTAGCTGCGGCAGCGGCAGCGGCAGCTAG	YALGNWPGLALLHLASCGSGSGS*
ATGGTTTATACGAATCATTGGCTGAATCTGGAGAATGCGTTTCCGCGGTGCGGCAGCGGCAGCGGCAGCTAG	YVYTNHWLNLENAFPRCGSGSGS*
ATGATTTTTTCTAATGGTGATATTATTGGGATTGTGTGGTATGCTTTTTGCGGCAGCGGCAGCGGCAGCTAG	YIFSNGDIIGIVWYAFCGSGSGS*
ATGTTTAGGATTATTTGGCTGGTTCATTATCATAGGTTTTGGTTTAGTTGCGGCAGCGGCAGCGGCAGCTAG	YFRIIWLVHYHRFWFSCGSGSGS*
ATGTCGGAGGCTATTTCGAAGCTGCAGAGGGTGACGTTGAATTATTTTTGCGGCAGCGGCAGCGGCAGCTAG	YSEAISKLQRVTLNYFCGSGSGS*
ATGGTTTATACGAATCATTGGTTGAATATGGAGAATGCGCTTCCGCGGTGCGGCAGCGGCAGCGGCAGCTAG	YVYTNHWLNMENALPRCGSGSGS*
ATGTGGATTACTAGTCTTAGTTATGCTGTTTGGTATGTGAGTTATACTTGCGGCAGCGGCAGCGGCAGCTAG	YWITSLSYAVWYVSYTCGSGSGS*
ATGGTTTATGCGTTTGATGCGAATTATGTTTATAGTGCTGTTTGGACGTGCGGCAGCGGCAGCGGCAGCTAG	YVYAFDANYVYSAVWTCGSGSGS*
ATGGTTAAGTTTTATTGGCTGGATGATCTGTCGTATTCGTGGCTGTCCTGCGGCAGCGGCAGCGGCAGCTAG	YVKFYWLDDLSYSWLSCGSGSGS*
ATGCTTTGGTCGTGGCGGAGTACTGGTAAGTTTTGGCATAATTTTAGTTGCGGCAGCGGCAGCGGCAGCTAG	YLWSWRSTGKFWHNFSCGSGSGS*
ATGGTTTATACGAATCATTGGCTGAATCTGGAGAATGCGTTTCCGCGGTGCGGCAGCGGCAGCGGCAGCTAG	YVYTNHWLNLENAFPRCGSGSGS*
ATGCGTTTTTTGTGGAGTAGTTTTTCTAGTCAGCCGAGTTGGGTTCATTGCGGCAGCGGCAGCGGCAGCTAG	YRFLWSSFSSQPSWVHCGSGSGS*
ATGGTTTATGCTGTTTGGAGTACTATGAGTCTGACGTTTGAGTGGAATTGCGGCAGCGGCAGCGGCAGCTAG	YVYAVWSTMSLTFEWNCGSGSGS*
ATGGATTAGTTTGGGTTGAATACTCTTTTTTGGACGTTGTATTCGAGCTGCGGCAGCGGCAGCGGCAGCTAG	YD*FGLNTLFWTLYSSCGSGSGS*
ATGTTTGTTTGGAAGCGTTGGAGTGATGTTCCTTATTTTCTTGATGGTTGCGGCAGCGGCAGCGGCAGCTAG	YFVWKRWSDVPYFLDGCGSGSGS*
ATGACTTTTCGTTGGACGCTGGCTGGTTTTTATCAGGCTGCGTGGAAGTGCGGCAGCGGCAGCGGCAGCTAG	YTFRWTLAGFYQAAWKCGSGSGS*
ATGATTTATGGGTTTACTAATTATGTGGTGTATTGGGGTGAGTGGACGGGCGGCAGCGGCAGCGGCTGCTAG	YIYGFTNYVVYWGEWTGGSGSGC*
ATGCCTTATAGGAATGCTTATAGGTTTACGAAGCTTTTTGACCTTCGGTGCGGCAGCGGCAGCGGCAGCTAG	YPYRNAYRFTKLFDLRCGSGSGS*
ATGCGTATTGAGGCGAGTTCTTTTGATAATTGGTATTTTTCGATCACGTGCGGCAGCGGCAGCGGCAGCTAG	YRIEASSFDNWYFSITCGSGSGS*
ATGTATGGTCTGTATTGGCATACTCAGAAGGGGTTGCTGGATACGTTGTGCGGCAGCGGCAGCGGCAGCTAG	YYGLYWHTQKGLLDTLCGSGSGS*
ATGGTGTTTAAGATTGTGACTTTTCAGACGCATATTTGGACTCATGTTTGCGGCAGCGGCAGCGGCAGCTAG	YVFKIVTFQTHIWTHVCGSGSGS*
ATGCAGTGGTCTAAGTTTGTTAATACGTGGTCTAATCTGGCGTTTGGCTGCGGCAGCGGCAGCGGCAGCTAG	YQWSKFVNTWSNLAFGCGSGSGS*
ATGAGGGTTTCTGCTCAGTCTTATGATGTGTGGGTGATTATGCATACCTGCGGCAGCGGCAGCGGCAGCTAG	YRVSAQSYDVWVIMHTCGSGSGS*
ATGAGGCTTATTCTTAATTGGTTTGGTCCTATTTATACTGCTCTTAATTGCGGCAGCGGCAGCGGCAGCTAG	YRLILNWFGPIYTALNCGSGSGS*
ATGAGTTATCCGTGGAATTTGTGGGGGAGGGTGAGTACGTTTCTTGTGTGCGGCAGCGGCAGCGGCAGCTAG	YSYPWNLWGRVSTFLVCGSGSGS*
ATGAGGTATAAGTTTAGTAGTAATGGGAGTTATTTTGCTGCGTGGTCTTGCGGCAGCGGCAGCGGCAGCTAG	YRYKFSSNGSYFAAWSCGSGSGS*
ATGAGTTGTTATCTTTCTCTTTATTTGACTCCTGAGCCGTTTCTTCATTGCGGCAGCGGCAGCGGCAGCTAG	YSCYLSLYLTPEPFLHCGSGSGS*
ATGAGGTATAAGTTTAGTAGTAATGGGAGTTATTTTGCTGCGTGGTATTGCGGCAACGGCAGCGGCAGCTAG	YRYKFSSNGSYFAAWYCGNGSGS*
ATGTATCTGAGTAATTGGCCTACGTTGTTGCTTCAGCGGAGGACTCATTGCGGCAGCGGCAGCGGCAGCTAG	YYLSNWPTLLLQRRTHCGSGSGS*
ATGCATCGGGGTAGTGGGAAGTTTAGGCTTGTGGCTGCTTGTCTGTTCTGCGGCAGCGGCAGCGGCAGCTAG	YHRGSGKFRLVAACLFCGSGSGS*
ATGTTTGTGTATTGGGATTGGACTGTTACTAGGTTTTATTATATGCGTTGCGGCAGCGGCAGCGGCAGCTAG	YFVYWDWTVTRFYYMRCGSGSGS*
ATGGTGTATGTTAAGGCGTTTTGGTTGAATAAGAAGTCTTTTCCTAACTGCGGCAGCGGCAGCGGCAGCTAG	YVYVKAFWLNKKSFPNCGSGSGS*
ATGATTTCGCTTAGGTGGCAGAAGAATACGATTGTTCATGTGTGGCGCTGCGGCAGCGGCAGCGGCAGCTAG	YISLRWQKNTIVHVWRCGSGSGS*
ATGTGGCATAAGAATAAGTATGTTCTGACGTATAGTTGTCTTTTTGCTTGCGGCAGCGGCAGCGGCAGCTAG	YWHKNKYVLTYSCLFACGSGSGS*
ATGTTGTTGATTATTGAGTGTGCTTATTCGTCGATTCCGTTGGGGTACTGCGGCAGCGGCAGCGGCAGCTAG	YLLIIECAYSSIPLGYCGSGSGS*
ATGAATTATGATACGACTTGGCCGGAGCTTAGGAGGGGTTTTCCGACGTGCGGCAGCGGCAGCGGCAGCTAG	YNYDTTWPELRRGFPTCGSGSGS*
ATGTATCTGAGTAATTGGCCTACGTTGTTGCTTCAGCGGAGGACTCATTGCGGCAGCGGCAGCGGCAGCTAG	YYLSNWPTLLLQRRTHCGSGSGS*
ATGTTTGCTGGTTTTTTGGAGTCTGGTACGTTTACGCAGACTTGGAATTGCGGCAGCGGCAGCGGCAGCTAG	YFAGFLESGTFTQTWNCGSGSGS*
ATGAGGATTACTAGTACTGCTCCGTTTTGGTCTAGTGCTTTTCCAGTTTGCGGCCGCGGCAGCGGCAGCTAG	YRITSTAPFWSSAFPVCGRGSGS*
ATGGAGCTGACTTCGTGGCCTAATTTGGCGTTGGTTCGGGCTAGTTACTGCGGCAGCGGCAGCGGCAGCTAG	YELTSWPNLALVRASYCGSGSGS*
ATGGTTAAGCTGCCTAAGCATTATGAGACTGTGTGGACTAGGTGGGATTGCGGCAGCGGCAGCGGCAGCTAG	YVKLPKHYETVWTRWDCGSGSGS*
ATGCGTATTAAGTTGACTTCTTTTACTAGTGGTTTGCGTGCGGTTTGGTGCGGCAGCGGCAGCGGCAGCTAG	YRIKLTSFTSGLRAVWCGSGSGS*
ATGAGGTATGCGAAGACTTCGAGGTTTTCTCGGAGTGTTTTTCCGAGTTGCGGCAGCGGCAGCGGCAGCTAG	YRYAKTSRFSRSVFPSCGSGSGS*
ATGCCTTTTAAGAATAGGTATAAGCTTGAGAAGGAGCTTTATCTTATTTGCGGCAGCGGCAGCGGCAGCTAG	YPFKNRYKLEKELYLICGSGSGS*
ATGATTTGGCATCATTGGGTTAGTTCTAATGTTAGGCATGAGTGGATTTGCGGCAGCGGCAGCGGCAGCTAG	YIWHHWVSSNVRHEWICGSGSGS*
ATGCTGGTGATTAAGTCTTGGGATTATCTTACGGTTCCGCAGTGGATTTGCGGCAGCGGCAGCGGCAGCTAG	YLVIKSWDYLTVPQWICGSGSGS*
ATGTTGAAGTTGTTTTGGCAGGGGGCGGAGGGTCTGATTACGTCTTGGTGCGGCAGCGGCAGCGGCAGCTAG	YLKLFWQGAEGLITSWCGSGSGS*
ATGTGGATTCTGAGTCCGTGGCCTTTGCTGAGGTTGCTTAGTGCGGGTTGCGGCAGCGGCAGCGGCAGCTAG	YWILSPWPLLRLLSAGCGSGSGS*
ATGTTTCTGAATTAGTATTGGCATGGGGATAAGCTTCTTTTGACTTATTGCGGCAGCGGCAGCGGCAGCTAG	YFLN*YWHGDKLLLTYCGSGSGS*
ATGGCTTATTGGCAGGTTAATTTTCTGGTTAAGCTTGTGATGTTTGGCTGCGGCAGCGGCAGCGGCAGCTAG	YAYWQVNFLVKLVMFGCGSGSGS*
ATGAGGTATAAGTTTAGTAGTAATGGGAGTTATTTTGCTGCGTGGTCCTGCGGCAGCGGCAGCGGCAGCTAG	YRYKFSSNGSYFAAWSCGSGSGS*
ATGCAGGTTGTGGCTGAGGCTTTTGATGTGTGGGTTGTTATTCGTAACTGCGGCAGCGGCAGCGGCAGCTAG	YQVVAEAFDVWVVIRNCGSGSGS*
ATGATTGCTTTTCTTGGGCAGTTTCCGGGTCTCCATCCGGTTTGGGTTTGCGGCAGCGGCAGCGGCAGCTAG	YIAFLGQFPGLHPVWVCGSGSGS*
ATGACTTATCAGAAGCTTTGGTTTATTAATCATAAGGGTTTTCCGGTTTGCGGCAGCGGCAGCGGCAGCTAG	YTYQKLWFINHKGFPVCGSGSGS*
ATGTTTATTACGCGGAGTTTGACGACTGCTGTGAAGGGTCTGTGGATTTGCGGCAGCGGCAGCGGCAGCTAG	YFITRSLTTAVKGLWICGSGSGS*
ATGAGGAGTGGTTTTCATAATGGTAGTTTTTGGGTTTCGTGGAATTCGTGCGGCAGCGGCAGCGGCAGCTAG	YRSGFHNGSFWVSWNSCGSGSGS*
ATGGTTGCGATTTATACGCATTTTGCTAATTGGTGGATTTCGTATTCCTGCGGCAGCGGCAGCGGCAGCTAG	YVAIYTHFANWWISYSCGSGSGS*
ATGCTTGTGTGGTATTCTGGTAAGATTATTTGTTATTATTCGTTTGTCTGCGGCAGCGGCAGCGGCAGCTAG	YLVWYSGKIICYYSFVCGSGSGS*
ATGAAGTTTGTTTGGTCGTATGCGCAGCATAATACGAATCATTGGGTTTGCGGCAGCGGCAGCTAG	YKFVWSYAQHNTNHWVCGSGS*
ATGGTGTGGCCGAAGTTGTTTTGGGCGCGTCCGTTGAGTCTTCCGTATTGCGGCAGCGGCAGCGGCAGCTAG	YVWPKLFWARPLSLPYCGSGSGS*
ATGATTTGGTGGACGGAGAATTATCAGGATTCTTTTAATCCGATTAGCTGCGGCAGCGGCAGCGGCAGCTAG	YIWWTENYQDSFNPISCGSGSGS*
ATGAGGATTACGTTGTATTATGTGGCTGATATTACGCGTCGTATTTATTGCGGCAGCGGCAGCGGCAGCTAG	YRITLYYVADITRRIYCGSGSGS*
ATGTTTCTTAATCTTGGGAGGTGGTTGCGTCAGACTGCTTTTCCTAATTGCGGCAGCGGCAGCGGCAGCTAG	YFLNLGRWLRQTAFPNCGSGSGS*
ATGCGTAGTGCGTGGTCGCAGAATGGGAGTTTTTCGATTTGGTGGCTGTGCGGCAGCGGCAGCGGCAGCTAG	YRSAWSQNGSFSIWWLCGSGSGS*
ATGGCGAAGTATGTTTGGACTGATTTTGCTTCTCTGCCGTATTTTTGCTGCGGCAGCGGCAGCGGCAGCTAG	YAKYVWTDFASLPYFCCGSGSGS*
ATGAGGTATAAGTTTAGTAGTAATGGGAGTTATTTTGCTGCGTGGTCTTGCGGCAGCGGCAGCGGCAGCTAG	YRYKFSSNGSYFAAWSCGSGSGS*
ATGAAGTCTACTTGGTTGAGTAATGGGCTTTTGTTGTTGAGTTGGCATTGCGGCAGCGGCAGCGGCAGCTAG	YKSTWLSNGLLLLSWHCGSGSGS*
ATGTTTTATGCTGTGTGGCGTCATAATTCTCTGCGTCATTGGCTGCTGTGCGGCAGCGGCAGCGGCAGCTAG	YFYAVWRHNSLRHWLLCGSGSGS*
ATGTTTAATGATTTTGGTAATTATTTGAATTGTATTGTTTTTCCGATCTGCGGCAGCGGCAGCGGCAGCTAG	YFNDFGNYLNCIVFPICGSGSGS*
ATGGTGAAGCTTCAGTGGTTGGAGCAGTCGCTTGTTGTTGATTGGGCGTGCGGCAGCGGCAGCGGCAGCTAG	YVKLQWLEQSLVVDWACGSGSGS*
ATGACGTACCAGCTGATTTCGATTGGGCATGGTAGGTGGCTGTTTGTGTGCGGCAGCGGCAGCGGCAGCTAG	YTYQLISIGHGRWLFVCGSGSGS*
ATGTCTTTTAGGCTTAGTTATGGGTTTGCTGCTTGGTGGAAGTCGGTGTGCGGCAGCGGCAGCGGCAGCTAG	YSFRLSYGFAAWWKSVCGSGSGS*
ATGTGGCATAAGAATAAGTATGTTCTGACGTATAGTTGTCTTTTTGCTTGCGGCAGCGGCAGCGGCAGCTAG	YWHKNKYVLTYSCLFACGSGSGS*
ATGCGGCTGAAGATTCGTGATGCTTGGATTTGGCCGAGGTTTTTTACTTGCGGCAGCGGCAGCGGCAGCTAG	YRLKIRDAWIWPRFFTCGSGSGS*
ATGCGTCTTAGTCCTTGGCCGCTTTTGCAGCTGTATCCTAGTCATTTGTGCGGCAGCGGCAGCGGCAGCTAG	YRLSPWPLLQLYPSHLCGSGSGS*
ATGTCGTATAAGTTTAGTTGGAGGTGGCCGCATAATGGTTGGACGCCTTGCGGCAGCGGCAGCGGCAGCTAG	YSYKFSWRWPHNGWTPCGSGSGS*
ATGGTTGTTTTTTATAGGCTGAGTAGGGCTACTTGGAGGGTTATTAATTGCGGCAGCGGCAGCGGCAGCTAG	YVVFYRLSRATWRVINCGSGSGS*
ATGCGTTTTGTTTTTAGGTGGACTGAGCCTGGGAAGATTATTGCTACTTGCGGCAGCGGCAGCGGCAGCTAG	YRFVFRWTEPGKIIATCGSGSGS*
ATGCATCTTGCGCGTAGTTGTCCGCGGCATCTTCGTGCTTTTCCTCTGTGCGGCAGCGGCAGCGGCAGCTAG	YHLARSCPRHLRAFPLCGSGSGS*
ATGACGACTCAGTCTACGTGGCTGGCTTTGCTGCAGCCTTGGCCTCGGTGCGGCAGCGGCAGCGGCAGCTAG	YTTQSTWLALLQPWPRCGSGSGS*
ATGGTTAAGTTTGATTGGCATAATCATTCACTGGTTACGTATTGGGTTTGCGGCAGCGGCAGCGGCAGCTAG	YVKFDWHNHSLVTYWVCGSGSGS*
ATGAAGCATCGTTAGGAGGCTTTGGGTGCGTGGAGGCTTGATGGGACGTGCGGCAGCGGCAGCGGCAGCTAG	YKHR*EALGAWRLDGTCGSGSGS*
ATGATTTTTGTGTGGGAGAATTTTTTGTCTTCGACTCGTTTTATTTCCTGCGGCAGCGGCAGCGGCAGCTAG	YIFVWENFLSSTRFISCGSGSGS*
ATGTCTAATAATAGGAATTGGCTGCCTCATGATTGGCAGGTTTTTTACTGCGGCAGCGGCAGCGGCAGCTAG	YSNNRNWLPHDWQVFYCGSGSGS*
ATGGTTGTTCTTTATTGGCGGAATTCGGCGCTTAGGAATAGGTTTGACTGCGGCAGCGGCAGCGGCAGCTAG	YVVLYWRNSALRNRFDCGSGSGS*
ATGCGTATTATTTTTTGGCGTAAGTATTGGTTCAAGGTGCGGAGTAGTTGCGGCAGCGGCAGCGGCAGCTAG	YRIIFWRKYWFKVRSSCGSGSGS*
ATGGAGTGGACGAAGTTGTTTTGGGCGAATAAGATGAGTGTTCCGACTTGCGGCAGCGGCAGCGGCAGCTAG	YEWTKLFWANKMSVPTCGSGSGS*
ATGATTTTTCGTTGGGTTAAGTTTGGTGAGACTCCTGAGTGGCAGAAGTGCGGCAGCGGCAGCGGCAGCTAG	YIFRWVKFGETPEWQKCGSGSGS*
ATGAGGAGTGGTTTTCATAATGGTAGTTTTTGGGTTTCGTGGAATTCGTGCGGCAGCGGCAGCGGCAGCTAG	YRSGFHNGSFWVSWNSCGSGSGS*
ATGTTGACGCAGAATGAGTGGTGGATTAATCCGCAGTCTCTGCCTATTTGCGGCAGCGGCAGCGGCAGCTAG	YLTQNEWWINPQSLPICGSGSGS*
ATGAAGGTGACTAATCGGCGGATTTGGGAATGGGATATTACTCATTTGTGCGGCAGCGGCAGCGGCAGCTAG	YKVTNRRIWEWDITHLCGSGSGS*
ATGACTGTTCGGGTTCCTCGTTGGTTGCGTAATGGGTTTCCTCGTGACTGCGGCAGCGGCAGCGGCAGCTAG	YTVRVPRWLRNGFPRDCGSGSGS*
ATGTTTTATATTAGTTCTTTTGCTAAGATTGGTGATGATCCGTGGATTTGCGGCAGCGGCAGCGGCAGCTAG	YFYISSFAKIGDDPWICGSGSGS*
ATGATGGATTGTTCGACTGTTGTTGCGGGGCGGAAGTATTGTGCGAATTGCGGCAGCGGCAGCGGCAGCTAG	YMDCSTVVAGRKYCANCGSGSGS*
ATGTTTTATGCTGTGTGGCGTCATAATTCTCTGCGTCATTGGCGGCTTTGCGGCAGCGGCAACGGCAGCTAG	YFYAVWRHNSLRHWRLCGSGNGS*
ATGGTTTTATCCACGTCGCGTTGGCTTGGGCAGGCTAATTTTCCGGTCTGCGGCAGCGGCAGCGGCAGCTAG	YVLSTSRWLGQANFPVCGSGSGS*
ATGCATTCTGATCTTTATTGGACTCAGGAGACTGCTTTTCCTCAGTATTGCGGCAGCGGCAGCGGCAGCTAG	YHSDLYWTQETAFPQYCGSGSGS*
ATGGTTTGGCAGACTGTGTGGTTTGTGAATAAGTCGTCTTTTATTTCGTGCGGCAGCGGCAGCAGCAGCTAG	YVWQTVWFVNKSSFISCGSGSSS*
ATGAGTCTTATTTTTAATTGGGTTGAGCCTAGTTATATTGCTCGGAACTGCGGCAGCGGCAGCGGCAGCTAG	YSLIFNWVEPSYIARNCGSGSGS*
ATGTGGTTTTCGTGGAAGTCGTTTCATACTGAGGCGATTATTCTGTCTTGCGGCAGCGGCAGCGGCAGCTAG	YWFSWKSFHTEAIILSCGSGSGS*
ATGACTATTAGTTCTACGAGTTTTCGGATTTAGCGGGTTGATAATACTTGCGGCAGCGGCAGCGGCAGCTAG	YTISSTSFRI*RVDNTCGSGSGS*
ATGGGTACGAGTCATTATGCGTTGGTTGAGTCTGCGTTTCCTACGAATTGCGGCAGCGGCAGCGGCAGCTAG	YGTSHYALVESAFPTNCGSGSGS*
ATGATTGAGTCGAATGGTTTTGATCGGTGGGTGGTGGTTGCTTGTGATTGCGGCAGCGGCAGCGGCAGCTAG	YIESNGFDRWVVVACDCGSGSGS*
ATGTTTTATGCTGTGTGGCGTCATAATTCTCTGCGTCATTGGCTGCTTTGCGGCAGCGGCAGCGGCAGCTAG	YFYAVWRHNSLRHWLLCGSGSGS*
ATGTTTCGGGCGGCGTGGAGTGATTCGACGTTGGTTCATACGTTTGACTGCGGCAGCGGCAGCGGCAGCTAG	YFRAAWSDSTLVHTFDCGSGSGS*
ATGAAGCTGACTTCGTGGCCTAATTTGGCGTTGGTTCGGGCTAGTTTTTGCGGCAGCGGCAGCGGCAGCTAG	YKLTSWPNLALVRASFCGSGSGS*
ATGGGTTTTATTAATCGTCGTACTTATTTTTGGGAGTGGACGAAGCTGTGCGGCAGCGGCAGCGGCAGCTAG	YGFINRRTYFWEWTKLCGSGSGS*
ATGTTTAATGGTCTGTATTATTATGGTAGTGGGCCTTATTATTTGTGCGGCAGCGGCAGCGGCAACTAG	YFNGLYYYGSGPYYLCGSGSGN*
ATGTTTACTTTTGGTAGTGCTTGTCCGGATAATCTGTGGTGGAGTTTTTGCGGCAGCGGCAGCGGCAGCTAG	YFTFGSACPDNLWWSFCGSGSGS*
ATGAGGTATCCTATTGATGATTTTTGGCGTCCGCATTCGTTTCCGATTTGCGGCAGCGGCAGCGGCAGCTAG	YRYPIDDFWRPHSFPICGSGSGS*
ATGCATTATCATGTTACTGCTTATTGGTTTATTTATGCTCTGCCTCGTTGCGGCAGCGGCAGCGGCAGCTAG	YHYHVTAYWFIYALPRCGSGSGS*
ATGCGGATTATTTGGAAGACTTCTAGGACGCAGCCTCAGATTTTTGAGTGCGGCAGCGGCAGCGGCAGCTAG	YRIIWKTSRTQPQIFECGSGSGS*
ATGAGGTATAAGATTGATCGTCTTGTTAAGTTGCGGTGTGCTTCTTACTGCGGCAGCGGCAGCGGCAGCTAG	YRYKIDRLVKLRCASYCGSGSGS*
ATGGTTTATGCGTTTGATGCGAATTATGTTTATAGTGCTGCTTGGACGTGCGGCAGCGGCAGCGGCAGCTAG	YVYAFDANYVYSAAWTCGSGSGS*
ATGGTTCTGATTACTAATTGGCGGGAGTGGTATGAGCCGAATTGGAATTGCGGCAGCGGCAGCGGCAGCTAG	YVLITNWREWYEPNWNCGSGSGS*
ATGGTGAATTGGAATTGGTTTAAGAAGCGTTTGGATCCTTTTCTGAACTGCGGCAGCGGCAGCGGCAGCTAG	YVNWNWFKKRLDPFLNCGSGSGS*
ATGGGTTATTTGAATTTTAATTTTGAGTGGACGTGGAAGCTTGTTACCTGCGGCAGCGGCAGCGGCAGCTAG	YGYLNFNFEWTWKLVTCGSGSGS*
ATGGTTTTTTTGAAGTGGGAGAATAATTCTCTGTATCAGCTGGTTAACTGCGGCAGCGGCAGCGGCAGCTAG	YVFLKWENNSLYQLVNCGSGSGS*
ATGGTTTATGTTTGGCATTCGTTTTTGGAGGATAGTTATTGGTCGTCTTGCGGCAGCGGCAGCGGCAGCTAG	YVYVWHSFLEDSYWSSCGSGSGS*
ATGGTGTTTTTTGCTTGGTTTAGAGATACTCTTGTTCCGATTTGGCGCTGCGGCAGCGGCAGCGGCAGCTAG	YVFFAWFRDTLVPIWRCGSGSGS*
ATGATTCTTTGGCCGAATACGGAGTGGTTGCGTCGGTCTGTTCCTGACTGCGGCAGCGGCAGCGGCAGCTAG	YILWPNTEWLRRSVPDCGSGSGS*
ATGGAGTATGTTTTGTATTATGATCTGACGCATAGGATTGCTCATACGTGCGGCAGCGGCAGCGGCAGCTAG	YEYVLYYDLTHRIAHTCGSGSGS*
ATGTTTTGGCATTTTTGGCAGGGTATTTATTTGTATGGTTTTGCGCCTTGCGGCAGCGGCAGCGGCAGCTAG	YFWHFWQGIYLYGFAPCGSGSGS*
ATGGTTACGCGGTTTACGCCGTGGCCGAAGCTTTATCCTGTTTGGGATTGCGGCAGCGGCAGCGGCAGCTAG	YVTRFTPWPKLYPVWDCGSGSGS*
ATGCAGTTTGTGTGGGAACGTAATGCGTTTGCGACTAATCGGTGGCCCTGCGGCAGCGGCAGCGGCAGCTAG	YQFVWERNAFATNRWPCGSGSGS*
ATGAGGAAGTTTAATTGGCGTTTTGATTGGTATACTGATTTTCCGGATTGCGGCAGCGGCAGCGGCTGCTAG	YRKFNWRFDWYTDFPDCGSGSGC*
ATGTATGGTCTGTATTGGCATACTCAGAAGGGGTTGCTGGATACGTGGTGCGGCAGCGGCAGCGGCAGCTAG	YYGLYWHTQKGLLDTWCGSGSGS*
ATGAAGACGATTAATTCTTGGTGGATTGCGTGGCATAGTTTTCCGCACTGCGGCAGCGGCAGCGGCAGCTAG	YKTINSWWIAWHSFPHCGSGSGS*
ATGGTGACTTTTGTTTGGAGGAATTTTACGCTTGCTACGATTTGGAGTTGCGGCAGCGGCAGCGGCAGCTAG	YVTFVWRNFTLATIWSCGSGSGS*
ATGATTAATTGGATTAGTGTGCTGTCGGGGTGGAGTTGGAATTCGCCGTGCGGCAGCGGCAGCGGCAGCTAG	YINWISVLSGWSWNSPCGSGSGS*
ATGTTGTTGACTGATTGGCCGAATCTTAATTTGGTTCGTGAGATTTTTTGCGGCAGCGGCAGCGGCAGCTAG	YLLTDWPNLNLVREIFCGSGSGS*
ATGAAGTCTACTTGGTTGAGTAATGGGCTTTTGTTGTTGAGTTGGCGCTGCGGCAGCGGCAGCGGCAGCTAG	YKSTWLSNGLLLLSWRCGSGSGS*
ATGGTTCTTACTCATTGGCCGTTTCTGAGGTTGAGGCAGATTGGTCTTTGCGGCAGCGGCAGCGGCAGCTAG	YVLTHWPFLRLRQIGLCGSGSGS*
ATGCGTTTTGTGAGTGCGTGGTGGATTGATTCTACGAGTTTGCCGACCTGCGGCAGCGGCAGCGGCAGCTAG	YRFVSAWWIDSTSLPTCGSGSGS*
ATGAGGAGTGGTTTTCATAATGGTAGTTTTTGGGTTTCGTGGAATTCGTGCGGCAGCGGCAGCGGCAGCTAG	YRSGFHNGSFWVSWNSCGSGSGS*
ATGTGGATTCTGAGTCCGTGGCCTTTGCTGAGGTTGCTTAGTGCGGGTTGCGGCAGCGGCAGCGGCAGCTAG	YWILSPWPLLRLLSAGCGSGSGS*
ATGAATGATAAGTGGACCAAGACTTCTGGTTATTATTATACCTGGAGCTGCGGCAGCGGCAGCGGCAGCTAG	YNDKWTKTSGYYYTWSCGSGSGS*
ATGCATCTTATTTTGTATTGGCTTAATGATTTGCGGTATCGTTGGACCTGCGGCAGCGGCAGCGGCAGCTAG	YHLILYWLNDLRYRWTCGSGSGS*
ATGCGTTTGAATTGGCTGAGGATTGGTGTTCTGCGGCTGGATTGGCAGTGCGGCAGCGGCAGCGGCAGCTAG	YRLNWLRIGVLRLDWQCGSGSGS*
ATGAGGTATCCTATTGATGATTTTTGGCGTCCGCATTCGGTTCCGAGCTGCGGCAGCGGCAGCGGCAGCTAG	YRYPIDDFWRPHSVPSCGSGSGS*
ATGGGTCAGATTTTTGATCGTTATGGGATTTATAGTGGGAAGTGGTCCTGCGGCAGCGGCAGCGGCAGCTAG	YGQIFDRYGIYSGKWSCGSGSGS*
ATGTTTGATGCGAATGGTTTTTTTCATTTTGTTTGGGTGATTCCGCATTGCGGCAGCGGCAGCGGCAGCTAG	YFDANGFFHFVWVIPHCGSGSGS*
ATGATTTTTCTTTTTTCGCGGGCTGATAATTCTCGTATTTTTAATACGTGCGGCAGCGGCAGCGGCAGCTAG	YIFLFSRADNSRIFNTCGSGSGS*
ATGAGTCATTGGTTTACTGCTGATAATACTTTTCATATTTATTGGCAGTGCGGCAGCGGCAGCGGCAGCTAG	YSHWFTADNTFHIYWQCGSGSGS*
ATGACTTTTTGTCGGAATTTTTCTCGGGATTATCATGCTGTTTTGATGTGCGGCAGCGGCAGCGGCAGCTAG	YTFCRNFSRDYHAVLMCGSGSGS*
ATGTTTGCTGGTTTTTTGGAGTCCGGTACGTTTACGCGGACTTGGAGCTGCGGCAGCGGCAGCGGCAGCTAG	YFAGFLESGTFTRTWSCGSGSGS*
ATGCGTGTGACTCAGAATGTTCTTTTTAGTAGGGCTTTTCCTGTTGATTGCGGCAGCGGCAGCGGCAGCTAG	YRVTQNVLFSRAFPVDCGSGSGS*
ATGGATGTGGCTATTTATATTTATTTTACGCAGACTCCGATGCCTATCTGCGGCAGCGGCAGCGGCAGCTAG	YDVAIYIYFTQTPMPICGSGSGS*
ATGATTACGCGGTTTACGCCGTGGCCGAAGCTTTATCCTGTTTGGGATTGCGGCAGCGGCAGCGGCAGCTAG	YITRFTPWPKLYPVWDCGSGSGS*
ATGGAGTTGACGAATTGGCCGTATTTGTATCTTAAGCATTCGAAGATTTGCGGCAGCGGCAGCGGCAGCTAG	YELTNWPYLYLKHSKICGSGSGS*
ATGTATTATTTGAGTAGTTGGCCGTTGTTGAACCTGATTAGGCATAATTGCGGCAGCGGCAGCGGCAGCTAG	YYYLSSWPLLNLIRHNCGSGSGS*
ATGCGTTTAGTGTTTGTGTGGACGGATTTTAATGGTATTATTAGGCCCTGCGGCAGCGGCAGCGGCAGCTAG	YRLVFVWTDFNGIIRPCGSGSGS*
ATGGTTTATGCGTTTGATGCGAATTATGTTTATAGTGCTGTATGGACGTGCGGCAGCGGCAGCGGCAGCTAG	YVYAFDANYVYSAVWTCGSGSGS*
ATGGTTGTGCCTGATCATTGGGTTTTTACGCCGCAGTCTTTTCCGAATTGCGGCAGCGGCAGCGGCAGCTAG	YVVPDHWVFTPQSFPNCGSGSGS*
ATGCTTGTTTCGCCTCATGCGTGTCTGCCTCCTCTTGATTCTCCGTCTTGCGGCAGCGGCAGCGGCAGCTAG	YLVSPHACLPPLDSPSCGSGSGS*
ATGGGTGTGTTTATTTGGAAGCATTTTACGGATTCTCCGAGGTTTAGTTGCGGCAGCGGCAGCGGCAGCTAG	YGVFIWKHFTDSPRFSCGSGSGS*
ATGGTTCTGGGCCATTGGCCTAAGCTTCTGTTGGAGCGGACTTATAAGTGCGGCAGCGGCAGCGGCAGCTAG	YVLGHWPKLLLERTYKCGSGSGS*
ATGATTTTTGTGTGGACTACTTGGGTGAGTAAGCCGCATTTTTCGACTTGCGGCAGCGGCAGCGGCAGCTAG	YIFVWTTWVSKPHFSTCGSGSGS*
ATGTTTACTGAGTGGCCTGATCTGCGGTTTCTGTTTGATGCTGATACGTGCGGCAGCGGCAGCGGCAGCTAG	YFTEWPDLRFLFDADTCGSGSGS*
ATGTGTTTGAGTGTGTGGCCTGAGCTGTCGCTGATTAAGCATGCTATTTGCGGCAGCGGCAGCGGCAGCTAG	YCLSVWPELSLIKHAICGSGSGS*
ATGTTTCTGATTACTTGGAATCGTTGGTATAATGGGCATTGGAGTGCTTGCGGCAGCGGCAGCGGCAGCTAG	YFLITWNRWYNGHWSACGSGSGS*
ATGCGGTATAGTTGGGTGATTAAGAGTAATACTTTTCCTAGTCTTGTGTGCGGCAGCGGCAGCGGCAGCTAG	YRYSWVIKSNTFPSLVCGSGSGS*
ATGACTTTTCGTTGGACGCTGGCAGGTTTTTATCAGGCTGCGTGGAAGTGCGGCAGCGGCAGCGGCAGCTAG	YTFRWTLAGFYQAAWKCGSGSGS*
ATGGTGGCTTTTTTTCTTGATCCGTTTTTGTCTGAGCGGTGGTATGATTGCGGCAGCGGCAGCGGCAGCTAG	YVAFFLDPFLSERWYDCGSGSGS*
ATGTATGCTGATTGGTTCGATAATCATACGTATCACATTGCTTGGAACTGCGGCAGCGGCAGCGGCAGCTAG	YYADWFDNHTYHIAWNCGSGSGS*
ATGACTCTTGGTTCGTGGCCTTTTCTTCGTCTGCGTCCGAGTATTCGCTGCGGCAGCGGCAGCGGCAGCTAG	YTLGSWPFLRLRPSIRCGSGSGS*
ATGACGTTTGTGTGGTATCGGAGGCATTCGAATACTAATCGTTGGGGCTGCGGCAGCGGCAGCGGCAGCTAG	YTFVWYRRHSNTNRWGCGSGSGS*
ATGCGGTAAAGATGGGTAATTAAGAGGAATACCTTTCCGATTCTTGTGTGCGGCAGCGGCAGCGGCAGCTAG	YR*RWVIKRNTFPILVCGSGSGS*
ATGTTTAAGATTCAGTGGAATGTTGTTTATAAGCATTCGTTTTTTAGGTGCGGCAGCGGCAGCGGCAGCTAG	YFKIQWNVVYKHSFFRCGSGSGS*
ATGGTTTATCATTGGGATCATTTTCGTCATAGGCCTTTTTGGGGGGCCTGCGGCAGCGGCAGCGGCAGCTAG	YVYHWDHFRHRPFWGACGSGSGS*
ATGAAGTCGTATTTTTCGTGGACTGGGAAGTTTTATCTTACGTGGAATTGCGGCAGCGGCAGCGGCAGCTAG	YKSYFSWTGKFYLTWNCGSGSGS*
ATGCGTTTTATTAAGTGGACTTGGTATAGTATTGAGGCTTTTCCTAGTTGCGGCAGCGGCAGCGGCAGCTAG	YRFIKWTWYSIEAFPSCGSGSGS*
ATGACTCATCAGAATCTTTAGTTTATTACGCATAAGGGTTTTCCGGTCTGCGGCAGCGGCAGCGGCAGCTAG	YTHQNL*FITHKGFPVCGSGSGS*
ATGCGTTATCCGAAGGATTTGTGGTTGGGTCCGTCTTCGTTTCCGTTTTGCGGCAGCGGCAGCGGCAGCTAG	YRYPKDLWLGPSSFPFCGSGSGS*
ATGTTGCATTTTAGTAATAGGCCTCTTTATATTCATTTTTGTTCGCCCTGCGGCAGCGGCAGCGGCAGCTAG	YLHFSNRPLYIHFCSPCGSGSGS*
ATGCCTCAGACGCGGACTAGGGGTGGGTAGCTTAAGCTTAATTGGAATTGCGGCGGCAGCAGCGGCAGCTAG	YPQTRTRGG*LKLNWNCGGSSGS*
ATGCATATTAAGAGTCGTTTTCATTATTATGGGTTGAAGGATTGGGTGTGCGGCAGCGGCAGCGGCAGCTAG	YHIKSRFHYYGLKDWVCGSGSGS*
ATGATTTATGGGTTTACTAATTATGTGGTGTATTGGGGTGAGTGGACGTGCGGCAGCGGCAGCGGCAGCTAG	YIYGFTNYVVYWGEWTCGSGSGS*
ATGGTGAAGTTGAGGTGGTCTAGGAATAGTTTGAAGACTGAGTGGGTGTGCGGCAGCGGCAGCGGCAGCTAG	YVKLRWSRNSLKTEWVCGSGSGS*
ATGATTGATTTTAGGTGGTCGAGTGATGGGTTGACGTTTCAGTGGCTTTGCGGCAGCGGCAGCGGCAGCTAG	YIDFRWSSDGLTFQWLCGSGSGS*
ATGGTGAAGTTGAGGTGGTCTAGGAATAGTTTGAAGACTGAGTGGGTGTGCGGCAGCGGCAGCGGCAGCTAG	YVKLRWSRNSLKTEWVCGSGSGS*
ATGGTTGCGTGGTTTGATGATGTGGGTTAGTTTAAGAATCAGTGGTCTTGCGGCAGCGGCAGCGGCAGCTAG	YVAWFDDVG*FKNQWSCGSGSGS*
ATGGTTGTTCCTCTTACGTGGTCGTTTGCTGCTCAGCCTTGGCCTACCTGCGGCAGCGGCAGCGGCAGCTAG	YVVPLTWSFAAQPWPTCGSGSGS*
ATGGTTGACATTAAGTGGAATAATGAGGGTTATACGCATACGCTGTGCTGCGGCAGCGGCAGCGGCAGCTAG	YVDIKWNNEGYTHTLCCGSGSGS*
ATGAAGATTGTTTATATTCATCCGTTGCGCTGGCTTGTGAAGAAGAGTTGCGGCAGCGGCAGCGGCAGCTAG	YKIVYIHPLRWLVKKSCGSGSGS*
ATGCATAAGAATCAGCTTGGTCCATGGCCGGCTCTTGTGGTGATTTGATGCGGCAGCGGCAGCGGCAGCTAG	YHKNQLGPWPALVVI*CGSGSGS*
ATGACTTTTCGTTGGACGCTGGCTGGTTTTTATCAGGCTGCGTGGAAGTGCGGCAGCGGCAGCGGCAGCTAG	YTFRWTLAGFYQAAWKCGSGSGS*
ATGGTTTATGCGATTGATGCGAATTATGTTTATAGTGCTGTTTGGACGTGCGGCAGCGGCAGCGGCAGCTAG	YVYAIDANYVYSAVWTCGSGSGS*
ATGAATTTGAAGGAGAGTTTGTGGCTGACGCATGATAGTTTTCCTAACTGCGGCAGCGGCAGCGGCAGCTAG	YNLKESLWLTHDSFPNCGSGSGS*
ATGATTACTACTCTGTCGGGTTGGTTGCCGCGGACTGCTTTTCCGATTTGCGGCAGCGGCAGCGGCAGCTAG	YITTLSGWLPRTAFPICGSGSGS*
ATGAAGTTTGTTTGGTCGTATGCGCAGCATAATACGAATCATTGGGTTTGCGGCAGCGGCAGCGGCAGCTAG	YKFVWSYAQHNTNHWVCGSGSGS*
ATGAGGATTACTAGTCTTAGTTATGCTGTTTGGTATGTGAGTTATACCTGCGGCAGCGGCAGCGGCAGCTAG	YRITSLSYAVWYVSYTCGSGSGS*
ATGTGGAAGGAGTTTAATCATCGTATGGCGGTTCGTCGGTTTTCTTCGTGCGGCAGCGGCAGCGGCAGCTAG	YWKEFNHRMAVRRFSSCGSGSGS*
ATGAGGATTACTAGCACTGCTCCGTTTTGGTCTAGTGCTTTTCCGGTTTGCGGCAGCGGCAGCGGCAGCTAG	YRITSTAPFWSSAFPVCGSGSGS*
ATGCGTTTGAATTGGCTGAGGATTGGTGTTCTGCGGCTGGATTGGCAGTGCGGCAGCGGCAGCGGCAGCTAG	YRLNWLRIGVLRLDWQCGSGSGS*
ATGTTTGATAAGGATATTCGTTTTCATTTTTCTTGGGCTCTTGCTCGTTGCGGCAGCGGCAGCGGCAGCTAG	YFDKDIRFHFSWALARCGSGSGS*
ATGCTTGCTATTTGGGTGTTTCAGACTGGTTTGCCGCGGTCTTGTCAGTGCGGCAGCGGCAGCGGCAGCTAG	YLAIWVFQTGLPRSCQCGSGSGS*
ATGAGGTATAAGTTTAGTAGTAATGGGAGTTATTTTGCTGCGTGGTCCTGCGGCAGCGGCAGCGGCAGCTAG	YRYKFSSNGSYFAAWSCGSGSGS*
ATGACTTGGTATTTTAATTATAATGGTACGTATCTGGCTACGTGGTGTTGCGGCAGCGGCAGCGGCAGCTAG	YTWYFNYNGTYLATWCCGSGSGS*
ATGATTTTGAGGCTTAGGCGTAAGCGGAGTTAGATTGCCGAGTCGTGTTGCGGCAGCGGCAGCGGCAGCTAG	YILRLRRKRS*IAESCCGSGSGS*
ATGTCTTATTTTGATGTGAATACTATTTTTTGGTTTTCGCCGTTTTGTTGCGGCAGCGGCAGCGGCAGCTAG	YSYFDVNTIFWFSPFCCGSGSGS*
ATGCGGTATGTGAGGAATAGGTGGTGGACGCTTTCGCCGTTTCCTAGCTGCGGCAGCGGCAGCGGCAGCTAG	YRYVRNRWWTLSPFPSCGSGSGS*
ATGAAGTATGTTTATGCGACGTGGCCTACGTGGATTTGGCGTTTTGAGTGCGGCAGCGGCAGCGGCAGCTAG	YKYVYATWPTWIWRFECGSGSGS*
ATGAGGTATCCTATTGATGATTTTTGGCGTCCGCATTCGTTTCCGATCTGCGGCAGCGGCAGCGGCAGCTAG	YRYPIDDFWRPHSFPICGSGSGS*
ATGTTTTCGTGGAAGAATTTTCTGGAGGCGCCTGTGTGGGGGTCTTGGTGCGGCAGCGGCAGCGGCAGCTAG	YFSWKNFLEAPVWGSWCGSGSGS*
ATGTTGACTATTAAGTGGTATGGTCGTTCTTTACTTACGTATTTTAATTGCGGCAGCGGCAGCGGCAGCTAG	YLTIKWYGRSLLTYFNCGSGSGS*
ATGATTAAGATTATTTGGGATACGCGTTATTTGTCTTTTTGGCAGAATTGCGGCAGCGGCAGCGGCAGCTAG	YIKIIWDTRYLSFWQNCGSGSGS*
ATGAAGTTTGTTTGGTCGTATGCACAGCATAATACGAATCACTGGGTCTGCGGCAGCGGCAGCGGCAGCTAG	YKFVWSYAQHNTNHWVCGSGSGS*
ATGCGTATTAATAGTCATGCTTTTTTGGGTATTTATCATTTTCCGCGGTGCGGCAGCGGCAGCGGCAGCTAG	YRINSHAFLGIYHFPRCGSGSGS*
ATGCGGTATGTGAGGTATAGGTGGTGGACGCTTTCGTCGTTTCCTAGGTGCGGCAGCGGCAGCGGCAGCTAG	YRYVRYRWWTLSSFPRCGSGSGS*
ATGGTTCAGTGGTGGAATGCTGAGAATTGTTTTAAGATTGCGTGGACTTGCGGCAGCGGCAGCGGCAGCTAG	YVQWWNAENCFKIAWTCGSGSGS*
ATGAATCATAGGGTTCGTGAGACTTTGACTTGTCAGAATACTTGGTGCTGCGGCAGCGGCAGCGGCAGCTAG	YNHRVRETLTCQNTWCCGSGSGS*
ATGACTAGTTATTTTAATGCGGGGCTTTTTTATGCTACTTGGAAGAGCTGCGGCAGCGGCAGCGGCAGCTAG	YTSYFNAGLFYATWKSCGSGSGS*
ATGAAGTTTGGGCTGAAGAGTTTTCAGTCTTATGCGTGGGTGGATACCTGCGGCAGCGGCAGCGGCAGCTAG	YKFGLKSFQSYAWVDTCGSGSGS*
ATGAGTATTTTTGAGTGGGTGACTTTTAATCATAGGCCTCGTTTTGTCTGCGGCAGCGGCAGCGGCAGCTAG	YSIFEWVTFNHRPRFVCGSGSGS*
ATGATTACTACTCTGTCGGGTTGGTTGCCGAGGACTGCTTTTCCGATTTGCGGCAGCGGCAGCGGCAGCTAG	YITTLSGWLPRTAFPICGSGSGS*
ATGAGGTATGTGGATGGGAAGGTTCAGCTGATCTATACGTGTCTTTTCTGCGGCAGCGGCAGCGGCAGCTAG	YRYVDGKVQLIYTCLFCGSGSGS*
ATGTGGCATAAGAATAAGTATGTTCTGACGGCGAGTAGTCTTCTTGCTTGCGGCAGCGGCAGCGGCAGCTAG	YWHKNKYVLTASSLLACGSGSGS*
ATGCGTCAGACGTGGACTGGTGGTGGTTGGTTTAAGATTAATTGGAATTGCGGCAGCGGCAGCGGCAGCTAG	YRQTWTGGGWFKINWNCGSGSGS*
ATGTTTTGGAAGAGTCAGTTTTTTGGTTTTTGGAATGAGGATGGGTATTGCGGCAGCGGCAGCGGCAGCTAG	YFWKSQFFGFWNEDGYCGSGSGS*
ATGTCTAATAATAGGAATTGGCTGCCTCATGATTGGCAGGTTCTTTATTGCGGCAGCGGCAGCGGCAGCTAG	YSNNRNWLPHDWQVLYCGSGSGS*
ATGATTTATCCTGTGTGGTGGAATAGGCCTTTTCTGAGGGTTCGTTGCGGCAGCGGCAGCGGCAGCTAG	YIYPVWWNRPFLRVRCGSGSGS*
ATGGTGTGGCCGAAGTTGTTTTGGGCTAGTCCGTTGAGTCTTCCGTCTTGCGGCAGCGGCAGCGGCAGCTAG	YVWPKLFWASPLSLPSCGSGSGS*
ATGATTAGTTGGTTTCGTAAGCATCCGATTACGTGTAATGTGGTGTACTGCGGCAGCGGCAGCGGCAGCTAG	YISWFRKHPITCNVVYCGSGSGS*
ATGGTTGTGCCTGATCATAGGGTTTTTACGCCGCAGTCTTTTCCGAACTGCGGCAGCGGCAGCGGCAGCTAG	YVVPDHRVFTPQSFPNCGSGSGS*
ATGATTACGCGGTTTACGCCGTTGCCGAAGCTTTAGCCTGTTTGGGATTGCGGCAGCGGCAGCGGCAGCTAG	YITRFTPLPKL*PVWDCGSGSGS*
ATGATTTATACGAAGCAGAGTTTTGATTGGAATCATGCGTCTCCGACCTGCGGCAGCGGCAGCGGCAGCTAG	YIYTKQSFDWNHASPTCGSGSGS*
ATGCGTATTGTGGATTCTACTCTTTTTGCGTCTGCGTTTCCGCGTTATTGCGGCAGCGGCAGCGGCAGCTAG	YRIVDSTLFASAFPRYCGSGSGS*
ATGGTGGTTACGCATAGGTGGATTGCTACGTGGAGGATTAAGTCGGTTTGCGGCAGCGGCAGCGGCAGCTAG	YVVTHRWIATWRIKSVCGSGSGS*
ATGCGTGTGACTCAGAATGTTCTTTTTAGTAGGGCTTTTCCTGTTGATTGCGGCAGCGGCAGCGGCAGCTAG	YRVTQNVLFSRAFPVDCGSGSGS*
ATGGTGATTCCGCCTTTGTGGCTTTATTCTCGTGAGGCTTATCCGCACTGCGGCAGCGGCAGCGGCAGCTAG	YVIPPLWLYSREAYPHCGSGSGS*
ATGCGTTTTGTTTTTAGGTGGACTGAGCCTGGGAAGATTATTGCTACCTGCGGCAGCGGCAGCGGCAGCTAG	YRFVFRWTEPGKIIATCGSGSGS*
ATGGTGTTTAGTAATCATCATGTTATTAATGTTATTTGGGCTACTTTTTGCGGCAGCGGCAGCGGCAGCTAG	YVFSNHHVINVIWATFCGSGSGS*
ATGCTGATGTTTCTTGGGATTTTTCCTAATCCGGTGGTGATTTGGGATTGCGGCAGCGGCAGCGGCAGCTAG	YLMFLGIFPNPVVIWDCGSGSGS*
ATGTGGCATAAGAATAAGTATGTTCTGACGTATAGTTGTCTTTTTGCTTGCGGCAGCGGCAGCGGCAGCTAG	YWHKNKYVLTYSCLFACGSGSGS*
ATGCATTTTATTTGGGTGAGTTTTGATAAGCTTCCGCTTTGGATTCATTGCGGCAGCGGCAGCGGCAGCTAG	YHFIWVSFDKLPLWIHCGSGSGS*
ATGAATAATTCGCTTTGGCCGTTTGTTTGGGCAGGGGCTTTTCCGTACTGCGGCAGCGGCAGCGGCAGCTAG	YNNSLWPFVWAGAFPYCGSGSGS*
ATGCTGTTTACTTGGGATAAGTGGAGTAATAGTCCGTTTTGGGAGCGTTGCGGCAGCGGCAGCGGCAGCTAG	YLFTWDKWSNSPFWERCGSGSGS*
ATGCGTTTTACGATTACTACGTTTTATGATAGTAAGCTGTCGTGGGTGTGCGGCAGCGGCAGCGGCAGCTAG	YRFTITTFYDSKLSWVCGSGSGS*
ATGGTTGAGCATTTTATTTTTAAGTGGAAGCTTGTTCTGGTTGGTAATTGCGGCAGCGGCAGCGGCAGCTAG	YVEHFIFKWKLVLVGNCGSGSGS*
ATGAAGCTGACTTCGTGGCCTAATTTGGCGTTGGTTCGGGCTAGTTTATGCGGCAGCGGCAGCGGCAGCTAG	YKLTSWPNLALVRASLCGSGSGS*
ATGGTTTATGCGTTTGATGCGAATTATGTTTATAGTGCTGTTTGGACGTGCGGCAGCGGCAGCGGCAGCTAG	YVYAFDANYVYSAVWTCGSGSGS*
ATGTATTTTTTGAGGGATTTTCCTAGTTTGTCGCTTCGTTATCACTACTGCGGCAGCGGCAGCGGCAGCTAG	YYFLRDFPSLSLRYHYCGSGSGS*
ATGACTCTTGGTTCGTGGCCTTTTCTTCGTCTGCGTCCGAGTATTCTTTGCGGCAGCGGCAGCGGCAGCTAG	YTLGSWPFLRLRPSILCGSGSGS*
ATGGTGTATCCTCGGGTGTTTTTTTCTACTGCGGATGCGTTTCCGTTCTGCGGCCGCGGCAGCGGCAGCTAG	YVYPRVFFSTADAFPFCGRGSGS*
ATGAAGTATGTTGTAAAGACGTTTTATGTTTCGACGTGGAAGTATACGTGCGGCAGCGGCAGCGGCAGCTAG	YKYVVKTFYVSTWKYTCGSGSGS*
ATGACTTATGAGGTGTATGGTTGGCTGTCTTGGAATACGTTTCCTTGCTGCGGCAGCGGCAGCGGCAGCTAG	YTYEVYGWLSWNTFPCCGSGSGS*
ATGATTTTGAGTCCGTTGCCTAAGCTGAGTTTGAAGGCTGAGTCGAGCTGCGGCAGCGGCAGCGGCAGCTAG	YILSPLPKLSLKAESSCGSGSGS*
ATGGGGTATAGTTGGAGTCAGAATGGTAAGTATTATGGTGCTTGGTATTGCGGCAGCGGCAGCGGCAGCTAG	YGYSWSQNGKYYGAWYCGSGSGS*
ATGACTAGTTATTTTAATGCGGGGCTTTTTTATGCTACTTGGAAGAACTGCGGCAGCGGCAGCGGCGGCTAG	YTSYFNAGLFYATWKNCGSGSGG*
ATGTTTAGTGCGACTTGGGTGCATACTTATGCGCATACTTTTTATGGGTGCGGCAGCGGCAGCGGCAGCTAG	YFSATWVHTYAHTFYGCGSGSGS*
ATGTTTGTTTGGAAGCGTAGGAGTGATGTTCCTTATTTTCTTGATGGTTGCGGCAGCGGCAGCGGCAGCTAG	YFVWKRRSDVPYFLDGCGSGSGS*
ATGGTTAGTTATTTTGATGTGACTGGTTTTTATAAGGCTTCTTGGGGTTGCGGCAGCGGCAGCGGCAGCTAG	YVSYFDVTGFYKASWGCGSGSGS*
ATGCGGTTTATTTGGAAGACTTTTAGGTCGCAGCCTCAGATTTTTGAGTGCGGCAGCGGCAGCGGCAGCTAG	YRFIWKTFRSQPQIFECGSGSGS*
ATGTTTTTTCGGTTTAATTCTAATTCGACGTTTTGGCATAGTTTTTGTTGCGGCAGCGGCAGCGGCAGCTAG	YFFRFNSNSTFWHSFCCGSGSGS*
ATGATTTCGCTTAGGTGGCAGAAGAATACGATTGTTCATGTGTGGCATTGCGGCAGCGGCAGCGGCAGCTAG	YISLRWQKNTIVHVWHCGSGSGS*
ATGCGTATTCCGGCTCGTTGGGCTCATCAGTTTGCTTTTCCGTCTTTTTGCGGCAGCGGCAGCTAG	YRIPARWAHQFAFPSFCGSGS*
ATGATTTTGTCGCCGTGGCCTCAGCTGATGCTTCAGAGTTCGCATAAGTGCGGCAGCGGCAGCGGCAGCTAG	YILSPWPQLMLQSSHKCGSGSGS*
ATGAGGATTATTCCGATTGGGTTTTCGATTTGGCATGTTGCTTTTTTGTGCGGCAGCGGCAGCGGCAACTAG	YRIIPIGFSIWHVAFLCGSGSGN*
ATGATTTCGCTTAGGTCGCAGAAGAATACGATTGTTCATGGGTGGCATTGCGGCAGCGGCAGCGGCAGCTAG	YISLRSQKNTIVHGWHCGSGSGS*
ATGCCGTTTGTGGGTTATTATAGTTCGTCGGCTGTAGTGCCGTTTATTTGCGGCAGCGGCAGCGGCAGCTAG	YPFVGYYSSSAVVPFICGSGSGS*
ATGGTGTTTTTTGCTTGGTTGAGAGATACTCTTGTTCCGATTTGGCGTTGCGGCAGCGGCAGCTAG	YVFFAWLRDTLVPIWRCGSGS*
ATGAAGGTTCCTGAGAATTGGCGTTGGACGTCGAATGCTTTTCCTAATTGCGGCAGCGGCAGCGGCAGCTAG	YKVPENWRWTSNAFPNCGSGSGS*
ATGTCGTATAAGTTTAGTTGGAGGTGGCCGCATAATGGTTGGACGCCTTGCGGCAGCGGCAGCGGCAGCTAG	YSYKFSWRWPHNGWTPCGSGSGS*
ATGAGGTATAGTAGGATTTGGTGGATTTCGCAGTATGCGTTTCCGAGGTGCGGCAGCGGCAGCGGCAGCTAG	YRYSRIWWISQYAFPRCGSGSGS*
ATGCTTTATGCTTGGTCGAGTGTTGGTAATTATAGTGCTTGTTGGTGTTGCGGCAGCGGCAGCGGCAGCTAG	YLYAWSSVGNYSACWCCGSGSGS*
ATGGGGTATAAGTTTAGTAGTAATGGGAGTTATTTTGCTGCGTGGTCTTGCGGCGGCGGCAGCGGCAGCTAG	YGYKFSSNGSYFAAWSCGGGSGS*
ATGATTTTTTCTAAGGGTGTGATTATTGGGAGTGTGCGGTATGATTTTGGCGGCAGCGGCAGCGGCAGCTAG	YIFSKGVIIGSVRYDFGGSGSGS*
ATGTTTGGTGATCTGTATAGGGTTCCTCGTCTGTGGTGGGGTACGGTTTGCGGCAGCGGCAGCGGCAGCTAG	YFGDLYRVPRLWWGTVCGSGSGS*
ATGGGTTTTATTGAGTATGATTCTTTTTCGTGGACGTGGAGGCGTTCGTGCGGCAGCGGCAGCGGCAGCTAG	YGFIEYDSFSWTWRRSCGSGSGS*
ATGTTGGTTCGTTTTTCTCTGTGGCCGAGGCTGGTCCCGGTTTGGAATTGCGGCAGCGGCAGCGGCAGCTAG	YLVRFSLWPRLVPVWNCGSGSGS*
ATGTGTTGGAGTTGGCAGACGTGGTATAGTGCGCCGTTGTGGGTGAATTGCGGCAGCGGCAGCGGCAGCTAG	YCWSWQTWYSAPLWVNCGSGSGS*
ATGCTTCAGCGTCTTGGGTCGTGGCCGTCTCTGTCGCCTCAGTGGGGTTGCGGCAGCGGCAGCGGCAGCTAG	YLQRLGSWPSLSPQWGCGSGSGS*
ATGCCTCTTAGTAATACGTATCTAGATACTAGGTCGGAAGTGCTCCGCTGCGGCAGCGGCAGCGGCAGCTAG	YPLSNTYLDTRSEVLRCGSGSGS*
ATGTGGAGTGGTGATCTGAGTATGCATTTTTTTAATGGCTTTCTTCGCTGCGGCAGCGGCAGCGGCAGCTAG	YWSGDLSMHFFNGFLRCGSGSGS*
ATGAATTTGAAGGAGAGTTTGTGGCTGACGCATGATAGTTTTCCTAACTGCGGCAGCGGCAGCGGCAGCTAG	YNLKESLWLTHDSFPNCGSGSGS*
ATGAAGCATCGTTGGGTGTCTTTGGGTGTGTTGAGGCTTGATTGGACGTGCGGCAGCGGCAGCGGCAGCTAG	YKHRWVSLGVLRLDWTCGSGSGS*
ATGCCTTTTCGTTATCAGCTTGAGTCTGATTTTGGGGTGACGTGGGTGTGCGGCAGCGGCAGCGGCAGCTAG	YPFRYQLESDFGVTWVCGSGSGS*
ATGAGGAATTTTGATCGGCTTTTTGATTGGTATACTGCTTTTCCGGTTTGCGGCAGCGGCAGCGGCAGCTAG	YRNFDRLFDWYTAFPVCGSGSGS*
ATGTTTCGGGCGGCGTGGAGTGGTTCGACGTTGGTTCATACGTTTGATTGCGGCAGCGGCAGCGGCAGCTAG	YFRAAWSGSTLVHTFDCGSGSGS*
ATGATTTATGTTTTGACTTGGGCGAGTTTGTCGTATCCGACTTTTTCTTGCGGCAGCGGCAGCGGCAGCTAG	YIYVLTWASLSYPTFSCGSGSGS*
ATGTTTGTTGATTTGGGTCGGCATTCTTTTAAGCGGACTGATAATCGTTGCGGCAGCGGCAGCGGCAGCTAG	YFVDLGRHSFKRTDNRCGSGSGS*
ATGCGTGTTCCTCTGTCTAAGTTGTTGATTCGTGCGTTTCCTACTTACTGCGGCAGCGGCAGCGGCAGCTAG	YRVPLSKLLIRAFPTYCGSGSGS*
ATGAATGCTTTTTGGATTTCGGATGCTCAGTTTAAGATTGAGTGGACTTGCGGCAGCGGCAGCGGCAGCTAG	YNAFWISDAQFKIEWTCGSGSGS*
ATGAGGAGTGGTTTTCATAATGGTAGTTTTCGGGTTTCGTGGAATTCGTGCGGCAGCGGCAGCGGCAGCTAG	YRSGFHNGSFRVSWNSCGSGSGS*
ATGCGTTGGCGTTATACTGTTATTGGGAGGTATCATGCTGATTGGAGCTGCGGCAGCGGCAGCGGCAGCTAG	YRWRYTVIGRYHADWSCGSGSGS*
ATGTTTGATGTTTTGGGTCGGTATTCTTTTAGTTGGAATGATAATCGCTGCGGCAGCGGCAGCGGCAGCTAG	YFDVLGRYSFSWNDNRCGSGSGS*
ATGATTTTGCGGTGGATGCCTTATGCGTGTTATCAGTTTTCGTCGCCTTGCGGCAGCGGCAGCGGCAGCTAG	YILRWMPYACYQFSSPCGSGSGS*
ATGATTGAGCGTCTTCTGCCGTTTTGTCATGCGGCGTGGTGTATTCGCTGCGGCAGCGGCAGCGGCAGCTAG	YIERLLPFCHAAWCIRCGSGSGS*
ATGCCTGCGGATTTTAGTATTGATAAGAATTTTCGTCATGTGTGGATTTGCGGCAGCGGCAGCGGCAGCTAG	YPADFSIDKNFRHVWICGSGSGS*
ATGACTTGGTATGTGATTCAGAAGAATCGTTTGGAGCTTTTTCTGATTTGCGGCAGCGGCAGCGGCAGCTAG	YTWYVIQKNRLELFLICGSGSGS*
ATGGCGCTTGGGCATTGGCCGGGGTTGGCTTTGCTTAATTAGGCTAGATGCGGCAGCGGCAGCGGCAGCTAG	YALGHWPGLALLN*ARCGSGSGS*
ATGATTTTGTTGGCTTATCCGGGGTTTAGTCTTCGGAATACGTGGCCGTGCGGCAGCGGCAGCGGCAGCTAG	YILLAYPGFSLRNTWPCGSGSGS*
ATGAGGATTACTAGTCTTAGTTATGCTGTTTGGTATGTGAGTTATACGTGCGGCAGCGGCAGCGGCAGCTAG	YRITSLSYAVWYVSYTCGSGSGS*
ATGCGTGTTTATAGTGGTCGGTTTTGGCGGGGGGCTTTTCCTACTGACTGCGGCAGCGGCAGCGGCAGCTAG	YRVYSGRFWRGAFPTDCGSGSGS*
ATGGTTACTTGTGCGTGTAGGAAGTTGATGCGCGCTACTATTGGGGGGTGCGGCAGCGGCAGCGGCAGCTAG	YVTCACRKLMRATIGGCGSGSGS*
ATGATTTATGCTTGGGTGACTTGGATTAATGCGCATACTTTTCCGCGTTGCGGCAGCGGCAGCGGCAGCTAG	YIYAWVTWINAHTFPRCGSGSGS*
ATGGTGTATAATTGGAAGTTTAGTGGGGAGTTTTTTGGTTCTTGGTCCTGCGGCAGCGGCAGCGGCAGCTAG	YVYNWKFSGEFFGSWSCGSGSGS*
ATGGTTAGGCTGTTTTGGCATGATGAGACTGTGCGGATTAGTTGGGATTGCGGCAGCGGCAGCGGCAGCTAG	YVRLFWHDETVRISWDCGSGSGS*
ATGATTTCGCTTAGGTGGCAGAAGAATACGATTGTTCATGTGTGGCACTGCGGCAGCGGCAGCGGCAGCTAG	YISLRWQKNTIVHVWHCGSGSGS*
ATGATTGAGCAGTTTTTTGATGATGGGCTGTTTGTGTTTCGTTGGTTTTGCGGCAGCGGCAGCGGCAGCTAG	YIEQFFDDGLFVFRWFCGSGSGS*
ATGTTTTTGAATTCGTGGACGCCTGATAGTTTTTATACTCTTCTTTGGTGCGGCAGCGGCAGCGGCAGCTAG	YFLNSWTPDSFYTLLWCGSGSGS*
ATGAGGAGTGGTTTTCATAATGGTAGTTTTTGGGTTTCGTGGAATTCGTGCGGCAGCGGCAGCGGCAGCTAG	YRSGFHNGSFWVSWNSCGSGSGS*
ATGAATAATTCGCTTTGGCCGTTTGTTTGGGCTGGTGCTTTTCCGAACTGCGGCAGCGGCAGCGGCAGCTAG	YNNSLWPFVWAGAFPNCGSGSGS*
ATGAATCATGTTTTTACTCGTGCGGGGACGTTTTTGCTTCGGTGGAATTGCGGCAGCGGCAGCGGCAGCTAG	YNHVFTRAGTFLLRWNCGSGSGS*
ATGACGTATAAGTTTAGTTGGAGGTGGCCGCATAATGGTTGGACGCCTTGCGGCAGCGGCAGCGGCAGCTAG	YTYKFSWRWPHNGWTPCGSGSGS*
ATGACTTTTCGTTGGACGCTGGCTGGTTTTTATCAGGCTGCGTGGAAGTGCGGCAGCGGCAGCGGCAGCTAG	YTFRWTLAGFYQAAWKCGSGSGS*
ATGAAGAGTTGGTTTGATTATACTGGTATTTGGCATGCTACTTTTGGCTGCGGCAGCGGCAGCGGCAGCTAG	YKSWFDYTGIWHATFGCGSGSGS*
ATGCTTATTGCTGAGTATTCTTGGATTCGGCTGAATCACTTTCCGGTGTGCGGCAGCGGCAGCGGCAGCTAG	YLIAEYSWIRLNHFPVCGSGSGS*
ATGACCTATTCTGCGATTTGGCGGACGACTTATACGTTTCGTTGGACGTGCGGCAGCGGCAGCGGCAGCTAG	YTYSAIWRTTYTFRWTCGSGSGS*
ATGACGTATGAGAGGTGGGCGTTTAATAGGCTGGATGCTTTTCCGGTGTGCGGCAGCTAG	YTYERWAFNRLDAFPVCGS*
ATGGTTTGGATTGATGGGCGTATTCGTTTGCTGTCTAATTGTTTGTTTTGCGGCAGCGGCAGCGGCAGCTAG	YVWIDGRIRLLSNCLFCGSGSGS*
ATGGGGGTGTTTATTTGGAGGCATTTTACGGATTCTCCGAGGTTTAGTTGCGGCAGCGGCAGCGGCAGCTAG	YGVFIWRHFTDSPRFSCGSGSGS*
ATGGGTGTGTTTATTTGGAGACATTTTACGGATTCTCCGAGGTTTAGTTGCGGCAGCGGCAGCGGCAGCTAG	YGVFIWRHFTDSPRFSCGSGSGS*
ATGTTTTATGCTGAGCCTCAGTGGCTTAGTAAGAATTCGTTTCCTGTGTGCGGCAGCGGCAGCGGCAGCTAG	YFYAEPQWLSKNSFPVCGSGSGS*
ATGATTCGTTTGTCTTGGCTTGTGAATGGTTTGCAGACGGTTTGGCATTGCGGCAGCGGCAGCGGCAGCTAG	YIRLSWLVNGLQTVWHCGSGSGS*
ATGGTGTATGTTCTGTATTATGATCTGACGCATAGTATTGCTCATACGTGCGGCAGCGGCAGCGGCAGCTAG	YVYVLYYDLTHSIAHTCGSGSGS*
ATGACTCTTGGTTCGTGGCCTTTTCTTCGTCTGCGTCCGAGTATTCGTTGCGGCAGCGGCAGCGGCAGCTAG	YTLGSWPFLRLRPSIRCGSGSGS*
ATGCATGTTACTATTTATTATGCGCATACTAGGATTCATGTGCTGCATTGCGGCGGCGGCAGCGGCAGCTAG	YHVTIYYAHTRIHVLHCGGGSGS*
ATGACTTCGTATAGGAATTGTCCGACTGCTACGCTTGTTCCTTCGAGTTGCGGCAGCGGCAGCGGCAGCTAG	YTSYRNCPTATLVPSSCGSGSGS*
ATGTTTGTTTGGAAGCGTTGGAGTGATGTTCCTTATTTTCTTGATGGTTGCGGCAGCGGCAGCGGCAGCTAG	YFVWKRWSDVPYFLDGCGSGSGS*
ATGGTTTATGCGTTTGATGCGAATTATGTTTATAGTGCTGTTTGGAGTTGCGGCAGCGGCAGCGGCAGCTAG	YVYAFDANYVYSAVWSCGSGSGS*
ATGTTTGAGTCTGATACGTTTTATGGGTGTTTTTTCCCGAGTACGAGCTGCGGCAGCGGCAGCGGCAGCTAG	YFESDTFYGCFFPSTSCGSGSGS*
ATGACGTATGAGAGGTGGGCGTTTAATAGGCTGGATGCTTTTCCGGTGTGCGGCAGCGGCAGCGGCAGCTAG	YTYERWAFNRLDAFPVCGSGSGS*
ATGATTTTGTCGCCGTGGCCTCAGCTGTGGCTTCAGAGTTCGCATAAGTGCGGCAGCGGCAGCGGCAGCTAG	YILSPWPQLWLQSSHKCGSGSGS*
ATGGGTTTTATTAATCGTCGTACTTATTTTTGGGAGTGGACGAAGCTGTGCGGCAGCGGCAGCGGCAGCTAG	YGFINRRTYFWEWTKLCGSGSGS*
ATGAAGTATAGTACGCTTGCTTGGATTCCTATTACTGCGTTTCCTAATTGCGGCAGCGGCAGCGGCAGCTAG	YKYSTLAWIPITAFPNCGSGSGS*
ATGAATTTGAAGGAGAGTTTGTGGCTGACGCATGATAGTTTTCCTAATTGCGGCAGCGGCAGCGGCAGCTAG	YNLKESLWLTHDSFPNCGSGSGS*
ATGATTCGTTTGTCGTGGCTTGTGGATGGTTTGCAGACGGTTTGGCACTGCGGCAGCGGCAGCGGCAGCTAG	YIRLSWLVDGLQTVWHCGSGSGS*
ATGAGGTCTGATTTTGATGGTCAGTAGAAGATTTATATTACGTGGTCCTGCGGCAGCGGCAGCGGCAGCTAG	YRSDFDGQ*KIYITWSCGSGSGS*
ATGAAGCTGACTTCGTGGCCTAATTTGGCGTTGGTTCGGGCTAGTTTTTGCGGCAGCGGCAGCGGCAGCTAG	YKLTSWPNLALVRASFCGSGSGS*
ATGATTACGTTGGCGTGGAAGCCGTGGGGTTTGGTTAGTCGTTTGCATTGCGGCAGCGGCAGCGGCAGCTAG	YITLAWKPWGLVSRLHCGSGSGS*
ATGCGTTTTGATTGGCCGAGTTGGGATGTTGCGCCTAAGTGGATTCCTTGCGGCAGCGGCAGCGGCAGCTAG	YRFDWPSWDVAPKWIPCGSGSGS*
ATGACGCATTATTGGGTGAGGCCTGGGATTTTTGCGGTTGCTTGGCGTTGCGGCAGCGGCAGCGGCAGCTAG	YTHYWVRPGIFAVAWRCGSGSGS*
ATGGTGGTGAATGCGAAGTGGATGTTTAGTCAGCATGCGTTTCCTGATTGCGGCAGCGGCAGCGGCAGCTAG	YVVNAKWMFSQHAFPDCGSGSGS*
ATGGTTTATACGAATCATTGGCTGAATCTGGAGAATGCGTTTCCGCGCTGCGGCAGCGGCAGCGGCAGCTAG	YVYTNHWLNLENAFPRCGSGSGS*
ATGAATTTGAAGGAGAGTTTGTGGCTGACGCATGATAGTTTTCCTAACTGCGGCAGCGGCAGCGGCAGCTAG	YNLKESLWLTHDSFPNCGSGSGS*
ATGTATCTGAGTAATTGGCCTACGTTGTTGCTTCAGCGGAGGACTCACTGCGGCAGCGGCAGCGGCAGCTAG	YYLSNWPTLLLQRRTHCGSGSGS*
ATGGCGCTTGGGAATTGGCCGGGGTTGGCTTTGCTTCATTTGGCTACTTGCGGCAGCGGCAGCGGCAGCTAG	YALGNWPGLALLHLATCGSGSGS*
ATGCTTGTGTATGTTTGGACTAGCTTTTCGGATAAGCCGTATTATGCTTGCGGCAGCGGCAGCGGCAGCTAG	YLVYVWTSFSDKPYYACGSGSGS*
ATGTTTAGGTTGTTTTGGTAGAATTCTAGTTTGAGGCATAGTTGGTGTTGCGGCAGCGGCAGCGGCAGCTAG	YFRLFW*NSSLRHSWCCGSGSGS*
ATGCGGTTTATTTGGAAGACTTTTAGGTCGCAGCCTCAGATTTTTGAGTGCGGCAGCGGCAGCGGCAGCTAG	YRFIWKTFRSQPQIFECGSGSGS*
ATGTTTATTACGCGGAGTTTGACGACTGCTGTGAAGGGTCTGTGGAGTTGCGGCAGCGGCAGCGGCAGCTAG	YFITRSLTTAVKGLWSCGSGSGS*
ATGAATAGTGAGTTTTTGGCGTCGGGGACTTTTGTGATTACTTGGGATTGCGGCAGCGGCAGCGGCAGCTAG	YNSEFLASGTFVITWDCGSGSGS*
ATGACGTTTAGTGGTCATTCGTGGCTTGTTTCGGGGTTTTCGCTGGTTTGCGGCAGCGGCAGCGGCAGCTAG	YTFSGHSWLVSGFSLVCGSGSGS*
ATGCAGGTTAGGAGTGATTGGATTTCGTTTTGGAGTGTTCATCGGATTTGCGGCAGCGGCAGCGGCAGCTAG	YQVRSDWISFWSVHRICGSGSGS*
ATGGTGACTTTTGTTTGGAGGAATTTTACGCTTGCTACGATTTGGAGCTGCGGCAGCGGCAGCGGCAGCTAG	YVTFVWRNFTLATIWSCGSGSGS*
ATGACGAATAATAGTACGTATCGGAGGAATCATATTGCTTTTCGGGTTTGCGGCAGCGGCAGCGGCAGCTAG	YTNNSTYRRNHIAFRVCGSGSGS*
ATGTCTTATAAGATTAGAGCGCTTACTCAGTATTCGGCTAGTTGGAATTGCGGCAGCGGCAGCGGCAGCTAG	YSYKIRALTQYSASWNCGSGSGS*
ATGCGGTTTATTTGTAAGACTTTTAAGTCGCAGCCTCAGATTGTTGAGTGCGGCAGCGGCAGCGGCAGCTAG	YRFICKTFKSQPQIVECGSGSGS*
ATGCGTATTCCGGCTCGTTGGGCTCATCAGTTTGCTTTTCCGTCTTTTTGCGGCAGCGGCAGCGGCAGCTAG	YRIPARWAHQFAFPSFCGSGSGS*
ATGAGGCTTCCTCGTAATAGGTGGTTTGGGGCTGCTGCGTTTCCGTACTGCGGCAGCGGCAGCGGCAGCTAG	YRLPRNRWFGAAAFPYCGSGSGS*
ATGAAGTATCGTTATTTTAAGTGGGTTGGGCCTACGTCTTTTCCGGATTGCGGCAGCGGCAGCGGCAGCTAG	YKYRYFKWVGPTSFPDCGSGSGS*
ATGTTTCATTGGTTTGTGCATGCTAGGTTTTTTCTTACTTGGAATGCGTGCGGCAGCGGCAGCGGCAGCTAG	YFHWFVHARFFLTWNACGSGSGS*
ATGCGTATTCCGGCTCGTTGGGCTCATCAGTCTGCTTTTCCGTCTTTTTGCGGCAGCGGCAGCGGCAGCTAG	YRIPARWAHQSAFPSFCGSGSGS*
ATGCGTCTTAGTCCTTGGCCGCTTTTGCAGCTGTATCCTAGTTATTTGTGCGGCAGCGGCAGCGGCAGCTAG	YRLSPWPLLQLYPSYLCGSGSGS*
ATGAAGCATTGGTGGAATATTAGTTCTTATTTTTCTATTGATTGGTCTTGCGGCAGCGGCAGCGGCAGCTAG	YKHWWNISSYFSIDWSCGSGSGS*
ATGTGGCATAAGAATAAGTATGTTCTGACGTATAGTTGTCTTTTTGCCTGCGGCAGCGGCAGCGGCAGCTAG	YWHKNKYVLTYSCLFACGSGSGS*
ATGGGTAGGCTTTATTGGCGTGAAACGTTGAATTGGATTTGGTTTAGCTGCGGCAGCTAG	YGRLYWRETLNWIWFSCGS*
ATGAGGCATTAGTTTAGTTGTTATGGGGGTTTTTGTGCTGTGTGGCTCTGCGGCAGCGGCAGCGGCAGCTAG	YRH*FSCYGGFCAVWLCGSGSGS*
ATGCTTACTCGTCATAATGCGATGTTTGAGCCTGATTTTCATACGTACTGCGGCAGCGGCAGCGGCGGCTAG	YLTRHNAMFEPDFHTYCGSGSGG*
ATGTTGAAGTTTAGGGAGCATGAGAGTACGCTTAAGACTAATTGGATTTGCGGCAGCGGCAGCGGCAGCTAG	YLKFREHESTLKTNWICGSGSGS*
ATGTTTTGGCTTTCTCCGTGGCCGTGGCTGGCTATTCAGGCGCGTAATTGCGGCAGCGGCAGCGGCAGCTAG	YFWLSPWPWLAIQARNCGSGSGS*
ATGCAGTTTGTGTGGGAGCGTAATGCGTTTGCGACTAATCGGTGGCCTTGCGGCGGCGGCAGCGGCAGCTAG	YQFVWERNAFATNRWPCGGGSGS*
ATGACTTTTCGTTATCAGCTTGTGTGTGATTTTGGGGTGACGTGGATTTGCGGCAGCGGCAGCGGCAGCTAG	YTFRYQLVCDFGVTWICGSGSGS*
ATGAGTCATTGGTTTACTGCTGATAATACTTTTCATATTTATTGGCAGTGCGGCAGCGGCAGCGGCAGCTAG	YSHWFTADNTFHIYWQCGSGSGS*
ATGTGGAAGGGTTGTTATCATCGTAATGGGGTGCTGCGGTTTTCTTGGTGCGGCAGCGGCAGCGGCAGCTAG	YWKGCYHRNGVLRFSWCGSGSGS*
ATGGTTTTGCTGATTTCGCCTGAGACTTCGTGGTTGACGGCGATTCGGTGCGGCAGCGGCAGCGGCAGCTAG	YVLLISPETSWLTAIRCGSGSGS*
ATGCTGACTCGTTATAATCCGTTTCTGGGGTTGGAGGTTTGGGTTGCTTGCGGCAGCGGCAGCGGCAGCTAG	YLTRYNPFLGLEVWVACGSGSGS*
ATGAATATTTAGCGTCTGTGGACGCGGCCGACTAGGGGTAGTTTTTATTGCGGCAGCGGCAGCGGCAGCTAG	YNI*RLWTRPTRGSFYCGSGSGS*
ATGTGGACGCATCTTCATGAGCTGCTTTTTCTTTGGTGTTCGTATAAGTGCGGCAGCGGCAGCGGCAGCTAG	YWTHLHELLFLWCSYKCGSGSGS*
ATGATTTTGTCGCCGTGGCCTCAGCTGTGGCTTCAGAGTTCGCATAAGTGCGGCAGCGGCAGCGGCAGCTAG	YILSPWPQLWLQSSHKCGSGSGS*
ATGCCTTATAAGTTTCTGCTTTCGTCGATTTCGACTTATAAGTGGTACTGCGGCAGCGGCAGCGGCAGCTAG	YPYKFLLSSISTYKWYCGSGSGS*
ATGGTTATTTTGTTTTGGAAGGAGACGAGTCTGTCTGTTAATTGGACTTGCGGCAGCGGCAGCGGCAGCTAG	YVILFWKETSLSVNWTCGSGSGS*
ATGGCGTTTAGGTTGTATTGGCCGTATCGGGAGGAGTGGTTGAATTCGTGCGGCAGCGGCAGCGGCAGCTAG	YAFRLYWPYREEWLNSCGSGSGS*
ATGAATTATGATACGACTTGGCCGGAGCTTAGGAGGGGTCTTCCGACGTGCGGCAGCGGCAGCGGCAGCTAG	YNYDTTWPELRRGLPTCGSGSGS*
ATGACTTTTCGTTGGACGCTGGCTGGTTTTTATCAGGCTGCGTGGAAGTGCGGCAGCGGCAGCGGCAGCTAG	YTFRWTLAGFYQAAWKCGSGSGS*
ATGACTTATGATAAGCGTCTTGTGTTTCTGCTTGGTGCTTTCCCGCTCTGCGGCAGCGGCAGCGGCAGCTAG	YTYDKRLVFLLGAFPLCGSGSGS*
ATGCATCATCGTTTTGAGGAGGCTGGTAATTTTGAGCTTTGGTGGAATTGCGGCAGCGGCAGCGGCAGCTAG	YHHRFEEAGNFELWWNCGSGSGS*
ATGCTTATTGCTGAGTATTCTTGGATTCGGCTGAATCATTTTCCGGTGTGCGGCAGCGGCAGCGGCAGCTAG	YLIAEYSWIRLNHFPVCGSGSGS*
ATGAAGTTTCGTGATGCGTGGTGGACGGATCAGAATCCTTGGCCGTACTGCGGCAGCGGCAGCGGCAGCTAG	YKFRDAWWTDQNPWPYCGSGSGS*
ATGAGGTATTTGCTTTCGCCGTGGCCTCATTTGGAGCTTGTGCTGACTTGCGGCAGCGGCAGCGGCAGCTAG	YRYLLSPWPHLELVLTCGSGSGS*
ATGTTTATTACGCGGAGTTTGACGACTGCTGTGAAGGGTCTGTGGATTTGCGGCAGCGGCAGCGGCAGCTAG	YFITRSLTTAVKGLWICGSGSGS*
ATGTTTTCGTGGAAGAATGGAGAGATTTCTAGTCTTGAGTGGCATTTCTGCGGCAGCGGCAGCGGCAGCTAG	YFSWKNGEISSLEWHFCGSGSGS*
ATGGTTTATACGAATCATTGGCTGAATCTGGAGAATGCGTTTCCGCGGTGCGGCAGCGGCAGCGGCAGCTAG	YVYTNHWLNLENAFPRCGSGSGS*
ATGCTGTATAAGTTTAGTTGGAGGTGGCCGCTTTATGGTTGTTGGCCTTGCGGCAGCGGCAGCGGCAGCTAG	YLYKFSWRWPLYGCWPCGSGSGS*
ATGACGCTTTCGTCTTGGCCTAATTTGGATCTGCAGAGTCGTTTTTCTTGCGGCAGCGGCAGCGGCAGCTAG	YTLSSWPNLDLQSRFSCGSGSGS*
ATGAAGTTTGATTGGTCGTATGCGCAGCATAATACGAATCATTGGGTTTGCGGCAGCGGCAGCGGCAGCTAG	YKFDWSYAQHNTNHWVCGSGSGS*
ATGTTTCATAATTTTACTCCTGCGTTTCAGATTCAGTGGACGCAGCTTTGCGGCAGCGGCAGCGGCAGCTAG	YFHNFTPAFQIQWTQLCGSGSGS*
ATGGTTTATGCGTTTGATGCGAATTATGTTTATAGTGCTGCTTGGACGTGCGGCAGCGGCAGCGGCAGCTAG	YVYAFDANYVYSAAWTCGSGSGS*
ATGAAGTATTATTTTACTGATGAGGGTGAGTTTATTCATTCTTTTGATTGCGGCAGCGGCAGCGGCAGCTAG	YKYYFTDEGEFIHSFDCGSGSGS*
ATGCGTTTTTTTGAGTGTATTATGGGTGTTGCGCTTGCTTATCGTGCTTGCGGCAGCGGCAGCGGCAGCTAG	YRFFECIMGVALAYRACGSGSGS*
ATGGTTATTCTGTATTGGAGGGATTCTGCGTTGAATCAGACTTGGTTGTGCGGCAGCGGCAGCGGCAGCTAG	YVILYWRDSALNQTWLCGSGSGS*
ATGCGTCATTATTGGAAGGTTGGGTTTAGGCTTGTCCTGCTGTGGGACTGCGGCAGCGGCAGCGGCAGCTAG	YRHYWKVGFRLVLLWDCGSGSGS*
ATGACGTTTGTGTGGGATCGGAGGCATTCGAAAACTAATCGTTGGGGCTGCGGCAGCGGCAGCGGCAGCTAG	YTFVWDRRHSKTNRWGCGSGSGS*
ATGATTTCGGTTTTTGATGCTGATTATCGGTATAGTGCGTTTTGGGCTTGCGGCAGCGGCAGCGGCAGCTAG	YISVFDADYRYSAFWACGSGSGS*
ATGCGTTATAGGCAGTATACTATTTGGATTGGTTATTTTTATACTACGTGCGGCAGCGGCAGCGGCAGCTAG	YRYRQYTIWIGYFYTTCGSGSGS*
ATGGTTGTGCCTGATCATTGGGTTTTTACGCCGCAGTCTTTTCCGAATTGCGGCAGCGGCAGCGGCAGCTAG	YVVPDHWVFTPQSFPNCGSGSGS*
ATGAAGGTTCCTGAGAATTGGCGTTGGACGTCGAATGCTTTTCCTAACTGCGGCAGCGGCAGCGGCAGCTAG	YKVPENWRWTSNAFPNCGSGSGS*
ATGCGGATCTTTGGGTGGGCGACTTTTAAGCATAAGCCTCGTTTTGTGTGCGGCAGCGGCAGCGGCAGCTAG	YRIFGWATFKHKPRFVCGSGSGS*
ATGGGGTTGTCTAAGTGGCCTACGTTGAATTTGATTGTGTTGAATGAGTGTGGCAGCGGCAGCGGCAGCTAG	YGLSKWPTLNLIVLNECGSGSGS*
ATGTGGTATGCGTCTGAGGGTAAGACGTATTATAAGTTTAGTTGGGCGTGCGGCAGCGGCAGCGGCAGCTAG	YWYASEGKTYYKFSWACGSGSGS*
ATGCATAAGATTCAGCTTGGTCCTTGGCCTGCTCTTGTGCCAATTTGGTGCGGCAGCGGCAGCGGCAGCTAG	YHKIQLGPWPALVPIWCGSGSGS*
ATGCATTTTTATTTTGATCCTAGGCCGAATTATTCTATTAAGTGTTTCTGCGGCAGCGGCAGCGGCAGCTAG	YHFYFDPRPNYSIKCFCGSGSGS*
ATGTTGAATTTGAGGGGGTGGAGGAATAGTTTGAAGACTGAGTGGAAGTGCGGCAGCGGCAGCGGCAGCTAG	YLNLRGWRNSLKTEWKCGSGSGS*
ATGTTTACCTTTTTTTGGCGGAGTGGTACTCTGGATTGGCTGCATCATTGCGGCAGCGGCAGCGGCAGCTAG	YFTFFWRSGTLDWLHHCGSGSGS*
ATGACGTATAAGTTTAGTTGGAGGTGGCCGCATAATGGTTGGACGCCTTGCGGCAGCGGCAGCGGCAGCTAG	YTYKFSWRWPHNGWTPCGSGSGS*
ATGACTATTCAGTGGATTAAGTGTTATTATGCTTATTGGACTGATACTTGCGGCAGCGGCAGCGGCAGCTAG	YTIQWIKCYYAYWTDTCGSGSGS*
ATGCGTACTAATAGTCATGCTTTTTTGGGTATTTATCATTTTCCGCGGTGCGGCAGCGGCAGCGGCAGCTAG	YRTNSHAFLGIYHFPRCGSGSGS*
ATGAGTTATTATTTTCGTTATGATGTGTATTATGCGGAGTGGAAGGATTGCGGCAGCGGCAGCGGCAGCTAG	YSYYFRYDVYYAEWKDCGSGSGS*
ATGCGGTATAAGTTTAGTAGTAATGGGAGTTATTTTGCTGCGTGGTCCTGCGGCAGCGGCAGCGGCAGCTAG	YRYKFSSNGSYFAAWSCGSGSGS*
ATGAGGATTACTTGGAATGCGGTGTATAAGTCTTATTGGACTCCGAGGTGCGGCAGCGGCAGCGGCAGCTAG	YRITWNAVYKSYWTPRCGSGSGS*
ATGTGGCATAAGAATAAGTATGTTCTGACGTATAGTTGTCTTTTTGCCTGCGGCAGCGGCAGCGGCAGCTAG	YWHKNKYVLTYSCLFACGSGSGS*
ATGAGGTATAAGACTGAGCTGTGGATTACGAATGATACGTTTCCGCTGTGCGGCAGCGGCAGCGGCAGCTAG	YRYKTELWITNDTFPLCGSGSGS*
ATGAAGGATTGGTTTGATTATTCTGGTATTTGGCATGTTACTTTTAGTTGCGGCAGCGGCAGCGGCAGCTAG	YKDWFDYSGIWHVTFSCGSGSGS*
ATGACTGATTGGTGGTCGCCGAGTGGGCATTATTTTTTGACTTGGAGCTGCGGCAGCGGCAGCGGCAGCTAG	YTDWWSPSGHYFLTWSCGSGSGS*
ATGAAGGTTAATGTTCTGGGTTTTTCGAATTGGTCGATTGTTTTTAGCTGCGGCAGCGGCAGCGGCAGCTAG	YKVNVLGFSNWSIVFSCGSGSGS*
ATGAGGAATTATCCTAATCATTATTTGCCGCTTTGGACTCCGTCGCTCTGCGGCAGCGGCAGCGGCAGCTAG	YRNYPNHYLPLWTPSLCGSGSGS*
ATGTGGCTTTCGACTTGGCCTGATCTGCAGCTGCGTGCGTATAGGCGGTGCGGCAGCGGCAGCGGCAGCTAG	YWLSTWPDLQLRAYRRCGSGSGS*
ATGGTTAGTTATTTTGATGTGACTGGTTTTTATAAGGCTTCTTGGGGCTGCGGCAGCGGCAGCGGCAGCTAG	YVSYFDVTGFYKASWGCGSGSGS*
ATGAATAATTCGCTTTGGCCGTTTGTTTGGGCTGATGCTTTTCCGAACTGCGGCAGCGGCAGCGGCAGCTAG	YNNSLWPFVWADAFPNCGSGSGS*
ATGATTCGTTGGATTTTTGGGTCGAGGTCGAGTAATTATATTACTGCGTGCGGCAGCGGCAGCGGCAGCTAG	YIRWIFGSRSSNYITACGSGSGS*
ATGCAGTATTATAGGTATGTTGCGCATTTTACTTGGGTTTGGGTTACTTGCGGCAGCGGCAGCGGCAGCTAG	YQYYRYVAHFTWVWVTCGSGSGS*
ATGCTGAAGTTGATTTGGACGCAGCAGGCGCTTGTGCATGAGTGGATTTGCGGCAGCGGCAGCGGCAGCTAG	YLKLIWTQQALVHEWICGSGSGS*
ATGGTTCAGATTTTTGATCGTTACGGTATTTATAGTGGGAAGTGGTCTTGCGGCAGCGGCAGCGGCAGCTAG	YVQIFDRYGIYSGKWSCGSGSGS*
ATGTCTAATAATAGGAATTGGCTGCCTCATGATTGGCAGGTTCTTTACTGCGGCAGCGGCAGCGGCAGCTAG	YSNNRNWLPHDWQVLYCGSGSGS*
ATGCGGAGGGGTTTTCTTACTATTATTTCTCAGCAGTGGGCTAGGGGGTGCGGCAGCGGCAGCGGCAGCTAG	YRRGFLTIISQQWARGCGSGSGS*
ATGAGGATTACTAGTACTGCTGCGTTTTGGGCTAGTGCCTTTCCGGTTTGCGGCAGCGGCAGCGGCAGCTAG	YRITSTAAFWASAFPVCGSGSGS*
ATGCATTCTGGGTTTTCTGATAATCGTTTTTGGCATATTTTTGTTTGTTGCGGCAGCGGCAGCGGCAGCTAG	YHSGFSDNRFWHIFVCCGSGSGS*
ATGGTTTGGTATACGTGGACTCGTGCTAATTTGATTTTTGGTTTGAGTTGCGGCAGCGGCAGCGGCAGCTAG	YVWYTWTRANLIFGLSCGSGSGS*
ATGAGGAGTGGTTTTCATAATGGTAGTTTTTGGGTTTCGTGGAATTCGTGCGGCAGCGGCAGCGGCAGCTAG	YRSGFHNGSFWVSWNSCGSGSGS*
ATGAGTTATGTTTGGTTGAATTGGTTGTCGAAGCCTATTTGGTTGGTCTGCGGCAGCGGCAGCGGCAGCTAG	YSYVWLNWLSKPIWLVCGSGSGS*
ATGTTTAATGTGGATGGGCTGTTTGTTTTTACGTGGGAGTCGGAGAAGTGCGGCAGCGGCAGCGGCAGCTAG	YFNVDGLFVFTWESEKCGSGSGS*
ATGGGTTATGCGTTTGATGCGAATGATGTTTATAGGGCTGTTTGGACGTGCGGCAGCGGCAGCGGCAGCTAG	YGYAFDANDVYRAVWTCGSGSGS*
ATGCGTCAGACGTGGACTAGTGGTGGTTGGCTTAAGATTAATTGGAATTGCGGCAGCGGCAGCGGCAGCTAG	YRQTWTSGGWLKINWNCGSGSGS*
ATGAGGATTACTAGTACTGCTCCGTTTTGGTCTAGTGCTTTTCCGGTTTGCGGCAGCGGCAGCGGCAGCTAG	YRITSTAPFWSSAFPVCGSGSGS*
ATGCGTGTGACTCAGAATGTTCTTTTTAGTAGGGCTTTTCCTGTTGACTGCGGCAGCGGCAGCGGCAGCTAG	YRVTQNVLFSRAFPVDCGSGSGS*
ATGGTGTGGCATCTGGCTTTTGCTAGTGATACGACTTTTCCGTCGTTTTGCGGCAGCGGCAGCGGCAGCTAG	YVWHLAFASDTTFPSFCGSGSGS*
ATGTGTATTTTTGAGTGGGTGACTTTTAATCATAGGCCTCGTTTTGTGTGCGGCAGCGGCAGCGGCAGCTAG	YCIFEWVTFNHRPRFVCGSGSGS*
ATGACTTTTTGTTGGACGCTGGCTGGTTTTTATCAGGCTGCGTGGAAGTGCGGCAGCGGCAGCGGCAGCTAG	YTFCWTLAGFYQAAWKCGSGSGS*
ATGACTGGGTTGTTTCTTGAGAGGTTTCAGTTTTATGGTTATTGGACCTGCGGCAGCGGCAGCGGCAGCTAG	YTGLFLERFQFYGYWTCGSGSGS*
ATGGTTTATGCGTTTGACGCGAATTATGTTTATAGTGCTGTTTGGACGTGCGGCAGCGGCAGCGGCAGCTAG	YVYAFDANYVYSAVWTCGSGSGS*
ATGTTTACGCTTACGTGGACGAAGAAGGGTTTGCTTACTCGGTGGTATTGCGGCAGCGGCAGCGGCAGCTAG	YFTLTWTKKGLLTRWYCGSGSGS*
ATGGTGTATATTTGGCATGATTTTCGTACTCGTCCGTATTTTCATAGCTGCGGCAGCGGCAGCGGCAGCTAG	YVYIWHDFRTRPYFHSCGSGSGS*
ATGAATGCTTTTTGGATTTCGGATGCTCAGTTTAAGATTGAGTGGACTTGCGGCAGCGGCAGCGGCAGCTAG	YNAFWISDAQFKIEWTCGSGSGS*
ATGGAGTTGTCGAATTTGTATGATACGTTTATTGATACTATTTGGAAGTGCGGCAGCGGCAGCGGCAGCTAG	YELSNLYDTFIDTIWKCGSGSGS*
ATGTTTGGTTATTTTTCGCGGGAGGGGGAGTATAGTGCGCGTTGGGATTGCGGCAGCGGCAGCGGCAGCTAG	YFGYFSREGEYSARWDCGSGSGS*
ATGCATTTTATTTGGGTGAGTTTTGATAAGCTTCCGCTTTGGATTCATTGCGGCAGCGGCAGCGGCAGCTAG	YHFIWVSFDKLPLWIHCGSGSGS*
ATGTGGTTTTCTATTGTTCGGTTTTATGTGGCGTGTTTTACTGATCGGTGCGGCAGCGGCAGCGGCAGCTAG	YWFSIVRFYVACFTDRCGSGSGS*
ATGTATTATTTGAGTAGTTGGCCGTTGTTGAATCTGATTAGGCATAATTGCGGCAGCGGCAGCGGCAGCTAG	YYYLSSWPLLNLIRHNCGSGSGS*
ATGGTTCAGTGGTGGAATGCTGAGAATTGTTTTAAGATTGCGTGGACCTGCGGCAGCGGCAGCGGCAGCTAG	YVQWWNAENCFKIAWTCGSGSGS*
ATGCATTCTGATCTTCATTGGACGCAGGAGACCGCTTTTCCTCAGTATTGCGGCAGCGGCAGCGGCAGCTAG	YHSDLHWTQETAFPQYCGSGSGS*
ATGGGTCAGACGTGGACTAGTGGGGGTTGGCTTAAGATTAATTGGAATTGCGGCAGCGGCAGCGGCAGCTAG	YGQTWTSGGWLKINWNCGSGSGS*
ATGCCTTACGTTTTTCGTTTTAGTTGGATTGATGCGCTGTTGTGGGAGTGCGGCAGCGGCAGCGGCAGCTAG	YPYVFRFSWIDALLWECGSGSGS*
ATGAGTCATTGGTTTACTGCTGATAATACTTTTCATATTTATTGGCAGTGCGGCAGCGGCAGCGGCAGCTAG	YSHWFTADNTFHIYWQCGSGSGS*
ATGAAGTCGTATTTTTCGTGGACTGGGAAGTTTTATCTTACGTGGAATTGCGGCAGCGGCAGCGGCAGCTAG	YKSYFSWTGKFYLTWNCGSGSGS*
ATGAGGTATAAGACTGAGCTGTGGATTACGAATGATACGTTTCCGCTGTGCGGCAGCGGCAGCGGCAGCTAG	YRYKTELWITNDTFPLCGSGSGS*
ATGATTACGTTTTATTGGAAGCCGACTCGGACTTTGGCGCATTCTTATTGCGGCAGCGGCAGCGGCAGCTAG	YITFYWKPTRTLAHSYCGSGSGS*
ATGCCTTATGTTTTTCGTTTTAGTTGGATTGATGCGCTGTTGTGGGAGTGCGGCAGCGGCAGCGGCAGCTAG	YPYVFRFSWIDALLWECGSGSGS*
ATGCTGTATTTTGTGGGGTCGCCTGGGAGTTGGTTGTGGAAGTTTGTTTGCGGCAGCGGCAGCGGCAGCTAG	YLYFVGSPGSWLWKFVCGSGSGS*
ATGACGTTTGTGTGGGATCGGAGGCATTCGAAAACTAATCGTTGGGGCTGCGGCAGCGGCAGCGGCAGCTAG	YTFVWDRRHSKTNRWGCGSGSGS*
ATGAAGTATAGTACGCTTGCTTGGATTCCAATTACTGCGTTTCCTAACTGCGGCAGCGGCAGCGGCAGCTAG	YKYSTLAWIPITAFPNCGSGSGS*
ATGGATTAGATGCCTTGTATTTCGTAGGCGGCGCTTCCTTTGCCGAGGTGCGGCAGCGGCAGCGGCAGCTAG	YD*MPCIS*AALPLPRCGSGSGS*
ATGCCTTATGTTTTTCGTTTTAGTTGGATTGATGCGCTGTTGTGGGAGTGCGGCAGCGGCAGCTAG	YPYVFRFSWIDALLWECGSGS*
ATGGCGCTTGGGAATTGGCCGGGGTTGGCTTTGCTTCATTTTGCTAGTTGCGGCAGCGGCAGCGGCAGCTAG	YALGNWPGLALLHFASCGSGSGS*
ATGGTTTGGATTGATCGTCGGATTTCGTATTTGTGTTTGTTTCGGTGGTGCGGCAGCGGCAGCGGCAGCTAG	YVWIDRRISYLCLFRWCGSGSGS*
ATGACGACTCAGTCTACGTGGCTGGCTTTGCTGCAGCCTTGGCCTCGGTGCGGCAGCGGCAGCGGCAGCTAG	YTTQSTWLALLQPWPRCGSGSGS*
ATGAAGTGGAGTTCTTATCTGAATCATTGGCATAAGCTTTGGTGTAGTTGCGGCAGCGGCAGCGGCAGCTAG	YKWSSYLNHWHKLWCSCGSGSGS*
ATGAATCATTAGTTTCGTGAGGATTTGATTTTTCAGATTACTTGGCGGTGCGGCAGCGGCAGCGGCAGCTAG	YNH*FREDLIFQITWRCGSGSGS*
ATGGGTGGGCCTGAGCATTGGGTTTTTACGCCGCAGTCTTTTCCGAATTGCGGCAGCGGCAGCGGCAGCTAG	YGGPEHWVFTPQSFPNCGSGSGS*
ATGCGTGTGACTCAGAATGTTCTTTTTAGTAGGGCTTTTCCTGTTGATTGCGGCAGCGGCAGCGGCAGCTAG	YRVTQNVLFSRAFPVDCGSGSGS*
ATGATTTTTGATTTTAGGTCGTGGTGGAGTCTGGGGGCTTTTCCTGAGTGCGGCAGCGGCAGCGGCAGCTAG	YIFDFRSWWSLGAFPECGSGSGS*
ATGTCGTATAAGTTTAGTTGGAGTTGGCCGCATAATGGTTGGACGCCCTGCGGCAGCGGCAGCGGCAGCTAG	YSYKFSWSWPHNGWTPCGSGSGS*
ATGTTTAATCATATTGGTGTGTTTACGCTGACGTGGAATAATCCGCGTTGCGGCAGCGGCAGCGGCAGCTAG	YFNHIGVFTLTWNNPRCGSGSGS*
ATGAGGATTACTAGTCTTAGTTATGCTGTTTGGTACGTGAGATATACCTGCGGCAGCGGCAGCGGCAGCTAG	YRITSLSYAVWYVRYTCGSGSGS*
ATGCGTTTTTTGTGGAGTAGTTTTTCTAGTCAGCCGAGTTGGGTTCATTGCGGCAGCGGCAGCGGCAGCTAG	YRFLWSSFSSQPSWVHCGSGSGS*
ATGATTTGGTGGACGGAGAATTATCAGGTTTCTTTTAATCCGTTTAAGTGCGGCAGCGGCAGCGGCAGCTAG	YIWWTENYQVSFNPFKCGSGSGS*
ATGCATTTTGCGAAGCATTTTTTTATTGAGCAGAATCCGTTTCCGTTGTGCGGCAGCGGCAGCGGCAGCTAG	YHFAKHFFIEQNPFPLCGSGSGS*
ATGACTATTGATACTGGTGCTTATCTTAATGCTCTTAATTTTCCTGTCTGCGGCAGCGGCAGCGGCAGCTAG	YTIDTGAYLNALNFPVCGSGSGS*
ATGAGGAGTGGTTTTCATAATGGTAGTTTTTGGGTTTCGTGGAATTCGTGCGGCAGCGGCAGCGGCAGCTAG	YRSGFHNGSFWVSWNSCGSGSGS*
ATGATTGTTTATGGGCCTTGGCCGGGGTTGAAGCCAAATCATTTTAGTTGCGGCAGCGGCAGCGGCAGCTAG	YIVYGPWPGLKPNHFSCGSGSGS*
ATGGTGTATAATAGGGGTTTTGATGTTTGGCTTGTGCTTTGGTGTTCGTGCGGCAGCGGCAGCGGCAGCTAG	YVYNRGFDVWLVLWCSCGSGSGS*
ATGCGTGGGAAGTTTTATGCGAATCTGAAGTATTTTGCGAGTTGGGTTTGCGGCAGCGGCAGCGGCAGCTAG	YRGKFYANLKYFASWVCGSGSGS*
ATGCTTTATTTTTTTAGTAAGAATGGGTTTTTTCATGCTTCTTGGTCGTGCGGCAGCGGCAGCGGCAGCTAG	YLYFFSKNGFFHASWSCGSGSGS*
ATGTATTGGCTTAAGCAGTGGCCGGCGCTGCGGCTTCTTTTTGCGAACTGCGGCAGCGGCAGCGGCAGCTAG	YYWLKQWPALRLLFANCGSGSGS*
ATGATTGTGTTGGTTTGGTCGTCTACTTTGATTACTTATTGGCGTAATTGCGGCAGCGGCAGCGGCAGCTAG	YIVLVWSSTLITYWRNCGSGSGS*
ATGGTGGCGTTGACTTGGGTTGGGTCGGGTCTGGCGACTCAGTGGAGGTGCGGCAGCGGCAGCGGCAGCTAG	YVALTWVGSGLATQWRCGSGSGS*
ATGCTTGTTTATGTTTGGACTAGTTTTTCGGCTAAGCCGTATTTTGCTTGCGGCAGCGGCAGCGGCAGCTAG	YLVYVWTSFSAKPYFACGSGSGS*
ATGTTTTATATCAGTTCTTTTGCTAAGATTGGTGATGATCCGTGGATCTGCGGCAGCGGCAGCGGCAGCTAG	YFYISSFAKIGDDPWICGSGSGS*
ATGGTGTTTAGTAATCATCATGTTATTAATTTTATTTGGGCTACTTTTTGCGGCAGCGGCAGCGGCAGCTAG	YVFSNHHVINFIWATFCGSGSGS*
ATGATTTTGAGTCCGTGGCCTAAGCTGAGTTTGAAGGCTGAGTCGTGTTGCGGCAGCGGCAGCGGCAGCTAG	YILSPWPKLSLKAESCCGSGSGS*
ATGATTACGCCTGTGGGTTCTGTTCGTCGTTGGGGTCAGTGGCTGTGGTGCGGCAGCGGCAGCGGCAGCTAG	YITPVGSVRRWGQWLWCGSGSGS*
ATGCGTTTTGTGTATTTGGGGCAGCTTGCTTGGCATTTTCGGGCTGTGTGCGGCAGCGGCAGCGGCAGCTAG	YRFVYLGQLAWHFRAVCGSGSGS*
ATGCGTTATGATATTCGGTGGTGGTGGATTAGGCCGTTTATGCTTAAGTGCGGCAGCGGCAGCGGCAGCTAG	YRYDIRWWWIRPFMLKCGSGSGS*
ATGGTGAATTGGAATTGGTTTAAGAAGCGTTTGGATCCTTTTCTGAATTGCGGCAGCGGCAGCGGCAGCTAG	YVNWNWFKKRLDPFLNCGSGSGS*
ATGTGGCGTCATACGCTGAGGTGGCATTTTGCGGATGGGAAGTTTACGTGCGGCAGCGGCAGCGGCAGCTAG	YWRHTLRWHFADGKFTCGSGSGS*
ATGATTTTGAGTCCGTGGCCTAAGCTGAGTTTGAAGGCTGAGTCGTGTTGCGGCAGCGGCAGCGGCAGCTAG	YILSPWPKLSLKAESCCGSGSGS*
ATGAGTATTTTTGAGTGGGTGACTTTTAATCATAGGCCTCGTTTTGTCTGCGGCAGCGGCAGCGGCAGCTAG	YSIFEWVTFNHRPRFVCGSGSGS*
ATGCGTATTGTGGATTCTACTCTTTTTGCGTCTGCGTTTCCGCGTTATTGCGGCAGCGGCAGCGGCAGCTAG	YRIVDSTLFASAFPRYCGSGSGS*
ATGCTTTTTCATTTTCATTTGGGTAGTACTTTTACTAATTATTGGGGTTGCGGCAGCGGCAGCGGCAGCTAG	YLFHFHLGSTFTNYWGCGSGSGS*
ATGTATCGGTTGGGTCATTGGCCGACGTTGAGTTTGCTTCCTGTGAGTTGCGGCAGCGGCAGCGGCAGCTAG	YYRLGHWPTLSLLPVSCGSGSGS*
ATGCGGTATACGTTTTTGTTTAGTTTGGGGTCTAATGTTTTTCCTATTTGCGGCAGCGGCAGCGGCAGCTAG	YRYTFLFSLGSNVFPICGSGSGS*
ATGAGGTTTCGTTTGACGTATGATTTTAAGCCTACTTTTGAGGCTATTTGCGGCAGCGGCAGCGGCAGCTAG	YRFRLTYDFKPTFEAICGSGSGS*
ATGTTTGTTACTAATGCGGATTTTGATGTGTGGAAGATTGAGAATCTTTGCGGCAGCGGCAGCGGCAGCTAG	YFVTNADFDVWKIENLCGSGSGS*
ATGTCTGCTTGGTGGGCGCCGAGTGGTCATTATTTTTTGACTTGGAGTTGCGGCAGCGGCAGCGGCAGCTAG	YSAWWAPSGHYFLTWSCGSGSGS*
ATGCGTTTTGATTGGCCGAGGTGGATTGTTCCGCCTAATCGGATTCCCTGCGGCAGCGGCAGCGGCAGCTAG	YRFDWPRWIVPPNRIPCGSGSGS*
ATGACTTTTGTGTGGATGAATTTTCGTGCGATTCCGGTTTTTGCTAAGTGCGGCAGCGGCAGCGGCAGCTAG	YTFVWMNFRAIPVFAKCGSGSGS*
ATGAATTTGACTACTTTGCAGTGGCTCAGGGGGTCGTTTCCTGCTTTTTGCGGCAGCGGCAGCGGCAGCTAG	YNLTTLQWLRGSFPAFCGSGSGS*
ATGGTTTTTCTGTCTTGGTCTCAGTTGAATCATGTTGTTTGGTTGTCTTGCGGCAGCGGCAGCGGCAGCTAG	YVFLSWSQLNHVVWLSCGSGSGS*
ATGCATTTTGCGAAGCATTTTTTTATTGAGCAGAATCCGTTTCCGTTGTGCGGCAGCGGCAGCGGCAGCTAG	YHFAKHFFIEQNPFPLCGSGSGS*
ATGTCGGATTAGTTTAGTTGGAGTTGGCCGCATTCGGGTTGGACGCGTTGCGGCAGCGGCAGCGGCAGCTAG	YSD*FSWSWPHSGWTRCGSGSGS*
ATGAGGATTACTAGTACTGCTCCGTTTTGGTCTAGTGCTTTTCCGGTTTGCGGCAGCGGCAGCGGCAGCTAG	YRITSTAPFWSSAFPVCGSGSGS*
ATGTGGCATAAGAATAAGTATGTTCTGACGTATAGTTGTCTTTTTGCTTGCGGCAGCGGCAGCGGCAGCTAG	YWHKNKYVLTYSCLFACGSGSGS*
ATGCGTGTGATTGGTTTGCTTCAGAATAGTTTGCCGGAGTCGTGGCAGTGCGGCAGCGGCAGCGGCAGCTAG	YRVIGLLQNSLPESWQCGSGSGS*
ATGGTTTTGCTGATTTCGCCTGAGACTTCGTGGTTGACGGCGATTCGGTGCGGCAGCGGCAGCGGCAGCTAG	YVLLISPETSWLTAIRCGSGSGS*
ATGATTGATGGTCATTTTGAGAATGGGATTTATCGTCTTCGTTTGCACTGCGGCAGCGGCAGCGGCAGCTAG	YIDGHFENGIYRLRLHCGSGSGS*
ATGACTTATAGTCATATTAATTTGTTTATTTGGCAGTGGCAGAGTACGTGCGGCAGCGGCAGCGGCAGCTAG	YTYSHINLFIWQWQSTCGSGSGS*
ATGCCGTATTCGAATACGTATAGTAAGACGCATAGGATGCAGTTGCGGTGCGGCAGCGGCAGCGGCAGCTAG	YPYSNTYSKTHRMQLRCGSGSGS*
ATGAGGTATAAGTTTAGTAGTAATGGGAGTTATTTTGCAGCGTGGTCCTGCGGCAGCGGCAGCGGCAGCTAG	YRYKFSSNGSYFAAWSCGSGSGS*
ATGTCGCAGTATTTTACTACGCCTTCGGCGTTTTTTATTATTTGGCTCTGCGGCAGCGGCAGCGGCAGCTAG	YSQYFTTPSAFFIIWLCGSGSGS*
ATGGGTAGGCTTTATTGGCGTGAGACGTTGAATTGGATTTGGTTTAGTTGCGGCAGCGGCAGCGGCAGCTAG	YGRLYWRETLNWIWFSCGSGSGS*
ATGGTGAATGCGTTGGATTATGATTTTGGGAATAGTGTTGGTAATACGTGCGGCAGCGGCAGCGGCAGCTAG	YVNALDYDFGNSVGNTCGSGSGS*
ATGATTACGCGGTTTACGCCGTGGCCGAAGCTTTATCCTGTTTGGGATTGCGGCAGCGGCAGCGGCAGCTAG	YITRFTPWPKLYPVWDCGSGSGS*
ATGTATAATAAGTGGGCTAATACTGGTGCTTTTTATATTTTGTGGACGTGCGGCAGCGGCAGCGGCAGCTAG	YYNKWANTGAFYILWTCGSGSGS*
ATGCAGCTTCATCCGTGGCCTACGCTTACGCTGGTTCCTGTGTGTCTCTGCGGCAGCGGCAGCGGCAGCTAG	YQLHPWPTLTLVPVCLCGSGSGS*
ATGGTTTATGCGTTTGATGCGAATTATGTTTATAGTGCTGTTTGGACGTGCGGCAGCGACAGCGGCAGCTAG	YVYAFDANYVYSAVWTCGSDSGS*
ATGAAGTCTACTTGGTTGAGTAATGGGCTTTTGTTGTTGAGTTGGCACTGCGGCAGCGGCAGCGGCAGCTAG	YKSTWLSNGLLLLSWHCGSGSGS*
ATGGTGAAGCTGTTTTGGTCTAATAAAACTGTGACTTTTAGGTGGAATTGCGGCAGCGGCAGCGGCAGCTAG	YVKLFWSNKTVTFRWNCGSGSGS*
ATGACGTATGAGAGGTGGGCGTTTAATAGGCTGGATGCTTTTCCGATGTGCGGCAGCGGCAGCGGCAGCTAG	YTYERWAFNRLDAFPMCGSGSGS*
ATGAAGGTGACTAATCGGTGGATTTGGGATTGGGATATTACTCATTTGTGCGGCAGCGGCAGCGGCAGCTAG	YKVTNRWIWDWDITHLCGSGSGS*
ATGCTTATGGCGCATAATCTTCTTCCGCTGGCTGGTGAGAATGCGCAGTGCGGCAGCGGCAGCGGCAGCTAG	YLMAHNLLPLAGENAQCGSGSGS*
ATGTTTTTTTATCTGGGTTTGAATGGGAATGGTTTTCAGTTGCGGTGCTGCGGCAGCGGCAGCGGCTGCTAG	YFFYLGLNGNGFQLRCCGSGSGC*
ATGTATCTGAGTAATTGGCCTACGTTGTTGCTTCAGCGGAGGACTCATTGCGGCAGCGGCAGCGGCAGCTAG	YYLSNWPTLLLQRRTHCGSGSGS*
ATGAATTTTAAGTTTACTGAGTGTGGGCGTTATACTGCTCATTGGTCTTGCGGCAGCGGCAGCGGCAGCTAG	YNFKFTECGRYTAHWSCGSGSGS*
ATGAGGTATAGATGGAGTCAGAATGGTAAGTATTATGGTGCTTGGTATTGCGGCAGCGGCAGCGCCAGCTAG	YRYRWSQNGKYYGAWYCGSGSAS*
ATGCATCATTTTTGGACTGTGAATGGTAGGTTGATTATTTCGTTTCAGTGCGGCAGCGGCAGCGGCAGCTAG	YHHFWTVNGRLIISFQCGSGSGS*
ATGTCGTATAAGTTTAGTTGGAGGTGGCCGCATAATGGTTGGACGCCTTGCGGCAGCGGCAGCGGCAGCTAG	YSYKFSWRWPHNGWTPCGSGSGS*
ATGTGTCTGTCTGCTTGGCCGGCTTTGCTTCTGACTAATGAGCCGACGTGCGGCAGCGGCAGCGGCAGCTAG	YCLSAWPALLLTNEPTCGSGSGS*
ATGCATTTTGTTTGGGAGAATTTTTTTACCCGTCCGAGTTGGGCTTCTTGCGGCAGCGGCAGCGGCAGCTAG	YHFVWENFFTRPSWASCGSGSGS*
ATGAAACTGACTTCGTGGCCTAATTTGGCGTTGGTTCGGGCTAGTTTCTGCGGCAGCGGCAGCGGCAGTTAG	YKLTSWPNLALVRASFCGSGSGS*
ATGAGGATTACTAGTCTTAGTTATGCTGTTTGGTATGTGAGTTATACCTGCGGCAGCGGCAGCGGCAGCTAG	YRITSLSYAVWYVSYTCGSGSGS*
ATGTTTACTTATGTTATTAGTGCGCCGTTTTTTCTTACGCCTGCTTGGTGCGGCAGCGGCAGCGGCAGCTAG	YFTYVISAPFFLTPAWCGSGSGS*
ATGTCTTATCAGTTTCTTTTGCTTCGGCATGATGAGTTTAAGTGGCGTTGCGGCAGCGGCAGCGGCAGCTAG	YSYQFLLLRHDEFKWRCGSGSGS*
ATGAAGGCGCCTGCGGGTGGTATTTGGCTTTTGGCTTTTCCGCGTCTGTGCGGCAGCGGCAGCGGCAGCTAG	YKAPAGGIWLLAFPRLCGSGSGS*
ATGATTGTGGGTCTTGTGCCGTTTTCTCATGCGCGGTGGATTGTGCGTTGCGGCAGCGGCAGCGGCAGCTAG	YIVGLVPFSHARWIVRCGSGSGS*
ATGACTTTTCGTTGGACGCTGGCTGGTTTTTATCAGGCTGCGTGGAAGTGCGGCAGCGGCAGCGGCAGCTAG	YTFRWTLAGFYQAAWKCGSGSGS*
ATGCATCATTGGTTTGGTAATGATATGAATTTTTATATTAGTTGGACTTGCGGCAGCGGCAGCGGCAGCTAG	YHHWFGNDMNFYISWTCGSGSGS*
ATGAGGATTACTAGTCTTGGTTATGCTGTTTGGTATGTGAGTTATACCTGCGGCAGCGGCAGCGGTAGCTAG	YRITSLGYAVWYVSYTCGSGSGS*
ATGCAGCTGATTTCGGGTTGGAAGAATGGTCGTTTCTTTCTGCTTTGGTGCGGCAGCGGCAGCGGCAGCTAG	YQLISGWKNGRFFLLWCGSGSGS*
ATGGTTTTGAATAATTTTAGTCGGCCGAGGAATAAGACTTTTCGTTTGTGCGGCAGCGGCAGCGGCAGCTAG	YVLNNFSRPRNKTFRLCGSGSGS*
ATGAGGTTTTTTTTGACGCATGATTGGGAGAATATTTGGCTTTTTAATTGCGGCAGCGGCAGCGGCAGCTAG	YRFFLTHDWENIWLFNCGSGSGS*
ATGAAGTATAGTACGCTTGCTTGGATTCCTATTACTGCGTTTCCTAATTGCGGCAGCGGCAGCGGCAGCTAG	YKYSTLAWIPITAFPNCGSGSGS*
ATGGTGTATATTTGGCATGATTTTCGGACTCGTCCGTATTTTCATAGCTGCGGCAGCGGCAGCGGCAGCTAG	YVYIWHDFRTRPYFHSCGSGSGS*
ATGAATTTTTCGGCTTTTTGGTGGTGGCCTCGGCCTCCGTTTGAGTTCTGCGGCAGCGGCAGCGGCAGCTAG	YNFSAFWWWPRPPFEFCGSGSGS*
ATGAAGAATCTTGGTCTGACGACTCGTTGGCTGGTTGTTTATCGTGTTTGCGGCAGCGGCAGCTAG	YKNLGLTTRWLVVYRVCGSGS*
ATGAAGTATGTGAATTATTATTCTGTTACTCGTCTGCTTTCGGTTGTGTGCGGCAGCGGCAGCGGCAGCTAG	YKYVNYYSVTRLLSVVCGSGSGS*
ATGAATGCTTTTTGGATTTCGGATGCTCAGTTTAAGATTGAGTGGACTTGCGGCAGCGGCAGCGGCAGCTAG	YNAFWISDAQFKIEWTCGSGSGS*
ATGGGGTATTATTTGAGTAGTTGGCCGCGGCTTTCTTTGCGTATGATTTGCGGCAGCGGCAGCGGCAGCTAG	YGYYLSSWPRLSLRMICGSGSGS*
ATGCGTTTGATTTTTTGGCGTTAGAATAGGCGGCAGGGGCAGACTAGTTGCGGCAGCGGCAGCGGCAGCTAG	YRLIFWR*NRRQGQTSCGSGSGS*
ATGGTTTTTTATACTTTTAGTCGTCTGGGTATTCATTTTTTTATTAGGTGCGGCAGCGGCAGCGGCAGCTAG	YVFYTFSRLGIHFFIRCGSGSGS*
ATGCCGTATATTTTTGCGCTTTCGGATAATTTTCTTCTTAATTGGTATTGCGGCAGCGGCAGCGGCAGCTAG	YPYIFALSDNFLLNWYCGSGSGS*
ATGGTTTATGCGTTTGATGCGAATTATGTTTATAGTGCTGTTTGGACGTGCGGCAGCGGCAGCGGCAGCTAG	YVYAFDANYVYSAVWTCGSGSGS*
ATGATTTATACTGGGTGGAATGCGCTGTTTTGGCAGGCGTTCCCTCTTTGCGGCAGCGGCAGCGGCAGCTAG	YIYTGWNALFWQAFPLCGSGSGS*
ATGATTTATGGGTTTACTGATTATGTGGTGTATTGGGGTGAGTGGACCTGCGGCAGCGGCAGCGGCAGCTAG	YIYGFTDYVVYWGEWTCGSGSGS*
ATGTATGTTTGGAATTTTTCGGATTTTCCGCGTAATGGTTTGTTGCTGTGCGGCAGCGGCAGCGGCAGCTAG	YYVWNFSDFPRNGLLLCGSGSGS*
ATGAATCTTACTTGGCTTCCTAATGGTGTTGTTCGTCTGAAGTGGAATTGCGGCAGCGGCAGCGGCAGCTAG	YNLTWLPNGVVRLKWNCGSGSGS*
ATGAATAGTTCTTGGACTCATGAGTGGGTTTTTCGTATTCAGTGGACTTGCGGCAGCGGCAGCGGCAGCTAG	YNSSWTHEWVFRIQWTCGSGSGS*
ATGAAGATTGTTTCGAGGTCGTGCAGGGGGTTGGTGACTACTCCTGCGTGCGGCAGCGGCAGCGGCAGCTAG	YKIVSRSCRGLVTTPACGSGSGS*
ATGAATTGGAGTTTTCAGAATAGGCGGTATGTTGCTTGGTGGAAGTGTTGCGGCAGCGGCAGCGGCAGCTAG	YNWSFQNRRYVAWWKCCGSGSGS*
ATGATTGTTAAGCTTTCGTCGTGGCCTGCGCTGTTTCCTAATTGGCTCTGCGGCAGCGGCAGCGGCAGCTAG	YIVKLSSWPALFPNWLCGSGSGS*
ATGAAGAATCTTGGTCCGCCTACTCGTTCGCTGGCTCTTTATACTCTCTGCGGCAGCGGCAGCGGCAGCTAG	YKNLGPPTRSLALYTLCGSGSGS*
ATGTGGATTAATTGGAATTCGGTTATTGAGTTTGCTGATGTGTGGAAGTGCGGCAGCGGCAGCGGCAGCTAG	YWINWNSVIEFADVWKCGSGSGS*
ATGAGTTTTGTTTTTTCTTGGTCGCATCGGTCTGGGTTTGATTTTCATTGCGGCAGCGGCAGCGGCAGCTAG	YSFVFSWSHRSGFDFHCGSGSGS*
ATGTTTTGGTATTTTAAGTTGGATTCTAAGTTGAGGAATACTTGGACGTGCGGCAGCGGCAGCGGCAGCTAG	YFWYFKLDSKLRNTWTCGSGSGS*
ATGAAGTATTATTTTACTGATGAGGGTGAGTTTATTCATTCTTTTGACTGCGGCAGCGGCAGCGGCAGCTAG	YKYYFTDEGEFIHSFDCGSGSGS*
ATGAGGAGTGGTTTTCATAATGGTAGTTTTTGGGTTTCGTGGAATTCGTGCGGCAGCGGCAGCGGCAGCTAG	YRSGFHNGSFWVSWNSCGSGSGS*
ATGAGTATTTTTGAGTGGGTGACTTTTAATCACAGGCCTCGTTTTGTGTGCGGCAGCGGCAGCGGCAGCTAG	YSIFEWVTFNHRPRFVCGSGSGS*
ATGAGGAGTGGTTTTCATAATGGTAGTTTTTGGGTTTCGTGGAATTCGTGCGGCAGCGGCAGCGGCAGCTAG	YRSGFHNGSFWVSWNSCGSGSGS*
ATGTTTGCTGGTTTTTTGGAGTCTGGTACGTTTACGCAGACTTGGAACTGCGGCAGCGGCAGCGGCAGCTAG	YFAGFLESGTFTQTWNCGSGSGS*
ATGGTGATTCCGCCTTTGTGGCTTTATTCTCGTGAGGCTTATCCGCACTGCGGCAGCGGCAGCGGCAGCTAG	YVIPPLWLYSREAYPHCGSGSGS*
ATGAGTTATCAGTGGAATTTGTGGGGGAGGGTGAGTACGTTTCTTGTGTGCGGCAGCGGCAGCGGCAGCTAG	YSYQWNLWGRVSTFLVCGSGSGS*
ATGACTTTTGCGGAGTATGGTTGGATGTATTGGAATACGTTTCCTTTCTGCGGCAGCGGCAGCGACAGCTAG	YTFAEYGWMYWNTFPFCGSGSDS*
ATGCGTTCGGGTTTTACTTTTAGTCGTTTTTGGCTGTCGTGGGGTAAGTGCGGCAGCGGCAGCGGCAGCTAG	YRSGFTFSRFWLSWGKCGSGSGS*
ATGTATTTTTGGGCGAGTTTTGATCGTCATCCTTATTTTACGCCGTGTTGCGGCAGCGGCAGCGGCAGCTAG	YYFWASFDRHPYFTPCCGSGSGS*
ATGGGTATTTATTTTGAGCGGTGGAATATTTATCGTATGGTTCATTTCTGCGGCAGCGGCAGCGGCAGCTAG	YGIYFERWNIYRMVHFCGSGSGS*
ATGACTTATGAGGTGTATGGTTGGCTGTCTTGGAATACGTTTCCTTTCTGCGGCAGCGGCAGCGCCAGCTAG	YTYEVYGWLSWNTFPFCGSGSAS*
ATGACTCTTGCTGATTGGCCGACGCTGACTTTGCAGTATTCGAAGGCTTGCGGCAGCGGCAGCGGCAGCTAG	YTLADWPTLTLQYSKACGSGSGS*
ATGTTTATTGTGTTTACGTCGCATCCGAATCTTTATCCTTGTTCGGATTGCGGCAGCGGCAGCGGCAGCTAG	YFIVFTSHPNLYPCSDCGSGSGS*
ATGCGTATTATTTTTTGGCGTAAGTACTGGTTTAAGGTGCGGAGTAGTTGCGGCAGCGGCAGCGGCAGCTAG	YRIIFWRKYWFKVRSSCGSGSGS*
ATGAGGAGTTGGTTTAATTCGGGGATGTTTTTTCTGAATTGGTCTAGCTGCGGCAGCGGCAGCGGCAGCTAG	YRSWFNSGMFFLNWSSCGSGSGS*
ATGTTTTTGTGTACGAAGTGGGATCGTGGTCGTTGGTATCTGTTTTACTGCGGCAGCGGCAGCGGCAGCTAG	YFLCTKWDRGRWYLFYCGSGSGS*
ATGTTTTTGCTTGGGATTTGGCCAAAGTTGCCGCTTGAGTTTTCTGACTGCGGCAGCGGCAGCGGCAGCTAG	YFLLGIWPKLPLEFSDCGSGSGS*
ATGAATAATTCGCTTTGGCAGTTTGTTTGGGCTGGTGCTTTTCCGAGTTGCGGCAGCGGCAGCGGCAGCTAG	YNNSLWQFVWAGAFPSCGSGSGS*
ATGAGGTACAATTTTAGTAGTAATGGGAGTTATTTTGCTTCGTGGTCTTGCGGCAGCGGCAGCGGCAGCTAG	YRYNFSSNGSYFASWSCGSGSGS*
ATGCAGGCTTTTTGGAATTCGTGGGGTGATTATCATATTACTTGGAATTGCGGCAGCGGCAGCGGCAGCTAG	YQAFWNSWGDYHITWNCGSGSGS*
ATGAAGTATTATTTTACTGATGAGGGTGAGTTTATTCATTCTTTTGATTGCGGCAGCGGCAGCGGCAGCTAG	YKYYFTDEGEFIHSFDCGSGSGS*
ATGTTTACGTGGAAGTGGACGATAGGGGGTATGGTTGAGAATTGCAGGTGCGGCAGCGGCAGCGGCAGCTAG	YFTWKWTIGGMVENCRCGSGSGS*
ATGGCTTATAAGGCGTCGTGGGAGCAGCTGCTTAATAATCTGCCTCACTGCGGCAGCGGCAGCGGCAGCTAG	YAYKASWEQLLNNLPHCGSGSGS*
ATGGTGAGTGTTCTTTTGGTCAATTGGCCGCTTGGTGTGCCGACGTATTGCGGCAGCGGCAGCGGCAGCTAG	YVSVLLVNWPLGVPTYCGSGSGS*
ATGGTTAAGCTTGTTTGGCAGAATACTACGCTGCTTTATCGGTTTGACTGCGGCAGCGGCAGCGGCAGCTAG	YVKLVWQNTTLLYRFDCGSGSGS*
ATGAATATTCCGCTTGATATTATTTTTCATAATGCCTTTCCGCGGGAGTGCGGCAGCGGCAGCGGCAGCTAG	YNIPLDIIFHNAFPRECGSGSGS*
ATGGAGTTTTATATTCGGGATTTTCATGATTTGCCTGGGAATTTTTCTTGCGGCAGCGGCAGCGGCAGCTAG	YEFYIRDFHDLPGNFSCGSGSGS*
ATGCGTGTGACTCAGAATGTTCTTTTTAGTAGGGCTTTTCCTGTTGATTGCGGCAGCGGCAGCGGCAGCTAG	YRVTQNVLFSRAFPVDCGSGSGS*
ATGCGTTTTGATTGGCCGAGTTGGGATGATGCGCCTAAGTGGATTCCTTGCGGCAGCGGCAGCGGCAGCTAG	YRFDWPSWDDAPKWIPCGSGSGS*
ATGGTTCAGTGGTGGAATGCTGAGAATTGTTTTAAGATCGCGTGGACGTGCGGCAGCGGCAGCGGCAGCTAG	YVQWWNAENCFKIAWTCGSGSGS*
ATGCGGATTAGTAACTATAGTTATAATGTTTGAATTGTTCAGAGGGTGTGCGGCAGCGGCAGCGGCAGCTAG	YRISNYSYNV*IVQRVCGSGSGS*
ATGAAGAATAGGGCGTCTGTTGTTGTGGGGTGGAATTATAGTGCGAAGTGCGGCAGCGGCAGCGGCAGCTAG	YKNRASVVVGWNYSAKCGSGSGS*
ATGCTTGTGACTCAGAATGTTCTTTTTAGTAGGGCTTTTCCTGTTGACTGCGGCAGCGGCAGCGGCAGCTAG	YLVTQNVLFSRAFPVDCGSGSGS*
ATGACGTTTAGTGGTCATTCGTGGCTTGTTTCGGGTTTTCCGCTGGTTTGCGGCAGCGGCAGCGGCAGCTAG	YTFSGHSWLVSGFPLVCGSGSGS*
ATGACTGATTGGTGGTCGCCGAGTGGGCATTATTTTTTGACTTGGAGTTGCGGCAGCGGCAGCGGCAGCTAG	YTDWWSPSGHYFLTWSCGSGSGS*
ATGAAGTCGTATTTTTCGTGGACTGGGAAGTTTTATCTTACGTGGAATTGCGGCAGCGGCAGCGGCAGCTAG	YKSYFSWTGKFYLTWNCGSGSGS*
ATGATTAGGTTGTTTTGGGAGAATGGGAATGTGTTGACTGTTTGGAATTGCGGCAGCGGCAGCGGCAGCTAG	YIRLFWENGNVLTVWNCGSGSGS*
ATGAAGATTTCTCGGTTTTCGTGGTTGCCTGTGACTTCTTTTCCGAGTTGCGGCAGCGGCAGCGGCAGCTAG	YKISRFSWLPVTSFPSCGSGSGS*
ATGAGTGGTGTTGGTATTGTTTTTAATAGTTTGCATGAGCTGTGGAAGTGCGGCAGCGGCAGCGGCAGCTAG	YSGVGIVFNSLHELWKCGSGSGS*
ATGCATGTGATTGGTTTACTTCAGAATAGTTTGCCGGAGTCGTGGCAGTGCGGCAGCGGCAGCGGCAGCTAG	YHVIGLLQNSLPESWQCGSGSGS*
ATGAGTACGACGCTTCCTTATTTGTGGAGGCGTAATGCGTTTCCGTATTGCGGCAGCGGCAGCGGCAGCTAG	YSTTLPYLWRRNAFPYCGSGSGS*
ATGCCTTTTCGTTATCAGCTTGAGTCTGATTTTGGGGTGACGTGGATTTGCGGCAGCGGCAGCGGCAGCTAG	YPFRYQLESDFGVTWICGSGSGS*
ATGAAGAATTGGGCGTCTGTTATTGTGGGGTGGAATTATAGTGCAAATTGCGGCAGCGGCAGCGGCAGCTAG	YKNWASVIVGWNYSANCGSGSGS*
ATGGAGTTTTATATTCGGGATTTTCATGATTTGCCTGGGAATTTTTCTTGCGGCAGCGGCAGCGGCAGCTAG	YEFYIRDFHDLPGNFSCGSGSGS*
ATGACGCATCGTCTGAGGAATAATTATTATACTGCGCGGTGGGGTTGTTGCGGCAGCGGCAGCGGCAGCTAG	YTHRLRNNYYTARWGCCGSGSGS*
ATGAGGACTTATTGGGATATTCGTAATAGGTGGCGTGCTGATTGGGGTTGCGGCAGCGGCAGCGGCAGCTAG	YRTYWDIRNRWRADWGCGSGSGS*
ATGCGGGTTTCGCTGTCTCCGTGGCCGGGGCTTCTTCCTGTGTGGACTTGCGGCAGCGGCAGCGGCAGCTAG	YRVSLSPWPGLLPVWTCGSGSGS*
ATGGCGCATTTTTGGGATGAGGATTTTTATTTTAGTCTTACGTGGACGTGCGGCAGCGGCAGCGGCAGCTAG	YAHFWDEDFYFSLTWTCGSGSGS*
ATGACGATTTGTTGGATGTCTTGGCGGGTGACTAAGGTTGGTACTAATTGCGGCAGCGGCAGCGGCAGCTAG	YTICWMSWRVTKVGTNCGSGSGS*
ATGACGCTTCAGGCTATTTGGTGGGCTCCTCAGTCGCCTTTTCCTGTGTGCGGCAGCGGCAGCGGGAGCTAG	YTLQAIWWAPQSPFPVCGSGSGS*
ATGATTGTGATTGCGAAGAATTTTTCTAGTGGGATCTTTTGAATGTTTGCGGCAGCGGCAGCGGCAGCTAG	YIVIAKNFSSGIF*MFAAAAAAA
ATGCGTTATTGGCGGTCTGCTTTGGTTGATCATAATGTTTTTCCGCAGGGCGGCAGCGGCAGCGGCAGCTAG	YRYWRSALVDHNVFPQGGSGSGS*
ATGCCGTTTTGGAATAATTATTATCATTCTAATAAGCTTGGTATTTGCTGCGGCAGCGGCAGCGGCAGCTAG	YPFWNNYYHSNKLGICCGSGSGS*
ATGTTTGCTGGTTTTTTGGAGTCTGGTACGTTTACGCAGACTTGGAGCTGCGGCAGCGGCAGCGGCAGCTAG	YFAGFLESGTFTQTWSCGSGSGS*
ATGCGTTTGGGGGAGTGGCCGAATCTGACGCTGTATTATACGGGCAATTGCGGCAGCGGCAGCGGCAGCTAG	YRLGEWPNLTLYYTGNCGSGSGS*
ATGATTTGGTATAATACTTATCTGACTAGTAAGTCTTTGGCGATTCAGTGCGGCAGCGGCAGCGGCAGCTAG	YIWYNTYLTSKSLAIQCGSGSGS*
ATGACGATTTCGATTGAGCCGTGGCTTACTCCGTATTCTTTTCCTATTTGCGGCAGCGGCAGCGGCAGCTAG	YTISIEPWLTPYSFPICGSGSGS*
ATGGAGTTTTATATTCGGGATTTTCATGATCTGCCTGGGCATTTTTCTTGCGGCAGCGGCAGCGGCAGCTAG	YEFYIRDFHDLPGHFSCGSGSGS*
ATGATTGTGATTGCGAAGAATTTTTCTAAGTGGGATCTTTTGAATGTTTGCGGCAGCGGCAGCGGCAGCTAG	YIVIAKNFSKWDLLNVCGSGSGS*
ATGATTCAGCGGCCGAAGCAGTTTTCTCAGTGGGATCCTTTGATCGTATGCGGCAGCGGCAGCGGCAGCTAG	YIQRPKQFSQWDPLIVCGSGSGS*
ATGCTTGCTTATTTTAATTCGTCGGGTGTTTTTGCTCATTTGTTTTATTGCGGCAGCGGCAGCGGCAGCTAG	YLAYFNSSGVFAHLFYCGSGSGS*
ATGACGTATGAGAGGTGGGCGTTTAATAGGCTGGATGCTTTTCCGGTGTGCGGCAGCGGCAGCGGCAGCTAG	YTYERWAFNRLDAFPVCGSGSGS*
ATGCTGACTCGTTATAATCCGTTTCTGGGGTTGGAGGTTTGGGTTGCTTGCGGCAGCGGCAGCGGCAGCTAG	YLTRYNPFLGLEVWVACGSGSGS*
ATGTCGCATTATTTTACTACGCGTTCGGAGTTTATTATTATTTGGCTTTGCGGCAGCGGCAGCGGCAGCTAG	YSHYFTTRSEFIIIWLCGSGSGS*
ATGAATGCTTTTTGGATTTCGGATGCTCAGTTTAAGATTGAGTGGACTTGCGGCAGCGGCAGCGGCAGCTAG	YNAFWISDAQFKIEWTCGSGSGS*
ATGGAGTATTCGTTTTATTTTTAGTTGAGGCAGAATCCGTTTCCTGTGTGCGGCGCGGCAGCGGCAGCTAG	YEYSFYF*LRQNPFPVCGAAAAA
ATGATTGTTAAGCTTTCGTCGTGGCCTGCGCTGTTTCCTAATTGGCTTTGCGGCAGCGGCAGCGGCAGCTAG	YIVKLSSWPALFPNWLCGSGSGS*
ATGCCTTTTACTAATACTTATGAGCATACTAGGTCGCTTGTGCTGCATTGCGGCAGCGGCAGCGGCAGCTAG	YPFTNTYEHTRSLVLHCGSGSGS*
ATGCCTAAGTTTATTTGGGTGAAGTTTTCGGCTTTGTCGTTTTCTCATTGCGGCAGCGGCAGCGGCAGCTAG	YPKFIWVKFSALSFSHCGSGSGS*
ATGAGGTATAAGTTTAGTAGTAATGGGAGTTATTTTGCTGCGTGGTCTTGCGGCAGCGGCAGCGGCAGCTAG	YRYKFSSNGSYFAAWSCGSGSGS*
ATGAAGCTGACTTCGTGGCCTAATTTGGCGTTGGTTCGGGCTAGTTTTTGCGGCAGCGGCAGCGGCAGCTAG	YKLTSWPNLALVRASFCGSGSGS*
ATGCTTATTGCTGAGTATTCTTGGATTCGGCTGAATCATTTTCCGGTCTGCGGCAGCGGCAGCGGCAGCTAG	YLIAEYSWIRLNHFPVCGSGSGS*
ATGGTGTGGCCGAAGTTGTTTTGGGCGAGTCCGTTGAGTCTTCCGTCCTGCGGTAGCGGCAGCGGCAGCTAG	YVWPKLFWASPLSLPSCGSGSGS*
ATGACTTATGAGGTGTACGGTTGGCTGTCTTGGAATACGTTTCCTTTCTGCGGCAGCGGCAGCGGCAGCTAG	YTYEVYGWLSWNTFPFCGSGSGS*
ATGCATCTTGCGCGTGGTTGGCCGCGGCTTCTTCGTGCTTTTCCTCTCTGCGGCAGCGGCAGCGGCAGCTAG	YHLARGWPRLLRAFPLCGSGSGS*
ATGGGTGTGTTTATTTGGAGGCATTTTACGGATTCTCCGAGGTTTAGCTGCGGCAGCGGCAGCGGCAGCTAG	YGVFIWRHFTDSPRFSCGSGSGS*
ATGCGTTTTGTTTTTAGGTGGACTGAGCCTGGGAAGATTATTGCTACCTGCGGCAGCGGCAGCGGCAGCTAG	YRFVFRWTEPGKIIATCGSGSGS*
ATGAGGATTACTAGTCTTAGTTATGCTGTTTGGTATGTGAGCTATACCTGCGGCAGCGGCAGCGGCAGCTAG	YRITSLSYAVWYVSYTCGSGSGS*
ATGCTTTTTAAGTTTCGGATTAATTCTAATTTTGATACGATTTGGGCTTGCGGCAGCGGCAGCGGCAGCTAG	YLFKFRINSNFDTIWACGSGSGS*
ATGACGTTTGTGTGGGATCGGAGGCATTCGAATACTAATCGTTGGGGCTGCGGCAGCGGCAGCGGCAGCTAG	YTFVWDRRHSNTNRWGCGSGSGS*
ATGAGGTATAGTTGGAGTCAGAATGGTAAGCATTATGGTGCTTGGTATTGCGGCAGCGGCAGCGGCAGCTAG	YRYSWSQNGKHYGAWYCGSGSGS*
ATGTTGAATAGTTGGCCTAATTTTGGTGAGTTTAAGGCTTTTTGGAATTGCGGCAGCGGCAGCGGCAGCTAG	YLNSWPNFGEFKAFWNCGSGSGS*
ATGTTGCTTCTGACTTGGGATACGACTGGTTATCAGGCTAGATGGTTTTGCGGCAGCGGCAGCGGCAGCTAG	YLLLTWDTTGYQARWFCGSGSGS*
ATGATTGTTAAGCTTTCGTCGTGGCCTGCGCTGTTTCCTAATTGGCTCTGCGGCAGCGGCAGCGGCAGCTAG	YIVKLSSWPALFPNWLCGSGSGS*
ATGAGGATTACTAGTCTTAGTTAAGCTGTTTGGTATGTGAGTTATACTTGCGGCAGCGGCAGCGGCAGCTAG	YRITSLS*AVWYVSYTCGSGSGS*
ATGATTGGTACGTTTGCTTCGGATTATCGGTTTAAGATTTCTTGGAATTGCGGCAGCGGCAGCGGCAGCTAG	YIGTFASDYRFKISWNCGSGSGS*
ATGATTCCTTTTAATTGGACTCCGCTTACTTTGGTGGTTGATATGTGCTGCGGCAGCGGCAGCGGCAGCTAG	YIPFNWTPLTLVVDMCCGSGSGS*
ATGCTTAAGATTTATTGGGATGCTGTGTATGTTCATGTGTGGTATACGTGCGGCAGCGGCAGCGGCAGCTAG	YLKIYWDAVYVHVWYTCGSGSGS*
ATGCGTATTGTGGATTCTACTCTTTTTGCGTCTGCGTTTCCGCGTTTCTGCGGCAGCGGCAGCGGCAGCTAG	YRIVDSTLFASAFPRFCGSGSGS*
ATGAATTATAGTACTCTGGCTTGGCTTCCTACTACGGCGTTTCCTAACTGCGGCAGCGGCAGCGGCAGCTAG	YNYSTLAWLPTTAFPNCGSGSGS*
ATGCCTTTTCGCTGGGAGGCGGGTAGTTTTGCTGAGCTTAGGTGGATTTGCGGCAGCGGCAGCGGCAGCTAG	YPFRWEAGSFAELRWICGSGSGS*
ATGGTGTTTTTTGCTTGGTTTAGAGATACTCTTGTTCCGATTTGGCGCTGCGGCAGCGGCAGCGGCAGCTAG	YVFFAWFRDTLVPIWRCGSGSGS*
ATGTATCTGAGTAATTGGCCTACGTTGTTGCTTCAGCGGAGGACTCATTGCGGCAGCGGCAGCGGCAGCTAG	YYLSNWPTLLLQRRTHCGSGSGS*
ATGTATAATCATATTGGTGTGTTTACGCTGACGTGGAATAATCCGCGTCGCGGCAGCGGCAGCGGCAGCTAG	YYNHIGVFTLTWNNPRRGSGSGS*
ATGACTGATTGGTGGTCGCCGAGTGGGCATTATTTTTTGACTTGGAGTTGCGGCAGCGGCAGCGGCAGCTAG	YTDWWSPSGHYFLTWSCGSGSGS*
ATGATTCGTTTGTCTTGGCTTGTGAATGGTTTGCAGACGGTTTGGCACTGCGGCAGCGGCAGCGGCAGCTAG	YIRLSWLVNGLQTVWHCGSGSGS*
ATGCATTTTGCGAAGCATTTTTTTATTGAGCAGAATCCGTTTCCGCTGTGCGGCAGCGGCAGCGGCAGCTAG	YHFAKHFFIEQNPFPLCGSGSGS*
ATGACTGATTGGTGGTCGCCGAGTGGGCATTATTTTTTGACTTGGAGTTGCGGCAGCGGCAGCGGCAGCTAG	YTDWWSPSGHYFLTWSCGSGSGS*
ATGTCTGGGTGGTTTGCGAATAATGGGCAGTTTCGTAGTGCGTGGAATTGCGGCAGCGGCAGCGGCAGCTAG	YSGWFANNGQFRSAWNCGSGSGS*
ATGTCGTTGGATGAGAAGAATTCTTGGCTGGCTAACGCGTTTCCTAGTTGCGGCAGCGGCAGCGGCAGCTAG	YSLDEKNSWLANAFPSCGSGSGS*
ATGTTTTGGTATTTTAAGTTGGATTCTAAGTTGAGGAATACTTGGACTTGCGGCAGCGGCAGCGGCAGCTAG	YFWYFKLDSKLRNTWTCGSGSGS*
ATGCGTTATAATGATGTGTGGTTTATTTTGGATGCTATTCCGTTTATTTGCGGCAGCGGCAGCGGCAGCTAG	YRYNDVWFILDAIPFICGSGSGS*
ATGACGTATGAGAGGTGGGCGTTTAATAGGCTGGATGCTTTTCCGGTGTGCGGCAGCGGCAGCGGCAGCTAG	YTYERWAFNRLDAFPVCGSGSGS*
ATGAGGTATAAGTTTAGTAGTAATGGGAGTTATTTTGCTGCGTGGTCTTGCGGCAGCGGCAGCGGCAGCTAG	YRYKFSSNGSYFAAWSCGSGSGS*
ATGCGACAGACGTGGACTAGTGGTGGATGGCTTAAGATTCATTGGAATTGCGGCAGCGGCAGCGGCAGCTAG	YRQTWTSGGWLKIHWNCGSGSGS*
ATGACTCTTGCTGATTGGCCGACGCTGACTTTGCAGTATTCGAAGGCTTGCGGCAGCGGCAGCGGCAGCTAG	YTLADWPTLTLQYSKACGSGSGS*
ATGCTTATTCCGCCGTCTCTTTGGCTGCGTCGGCAGCATTTTCCTAGTTGCGGCAGCGGCAGCGGCAGCTAG	YLIPPSLWLRRQHFPSCGSGSGS*
ATGACTTTTCAGTTTACTTGGAATGAAGGTAGTAGGTGGATTGCTTCCTGCGGCAGCGGCAGCGGCAGCTAG	YTFQFTWNEGSRWIASCGSGSGS*
ATGGTGAGTGTTCTTTTGGTGAATTGGCCGCTTGGTGTGCCGACGTACTGCGGCAGCGGCAGCGGCAGCTAG	YVSVLLVNWPLGVPTYCGSGSGS*
ATGCTTGTTTCGCCTCATACTTTTCTTACGCCTTTGTCTTTTCCGTCTTGCGGCAGCGGCAGCGGCAGCTAG	YLVSPHTFLTPLSFPSCGSGSGS*
ATGAAGTATGTTCAGATTAGTATTAGGGATAGTGCGTGGATTCATCCTTGCGGCAGCGGCAGCGGCAGCTAG	YKYVQISIRDSAWIHPCGSGSGS*
ATGTCGTTGTCTGATTGGCCTGAGTTGGAGCTGACGTATTGGAGTTGTTGCGGCAGCGGCAGCGGCAGCTAG	YSLSDWPELELTYWSCCGSGSGS*
ATGCGTGTGGTGCGTATGCTTCAGCATAGTCAGACGGGGACGCGGAAGTGCGGCAGCGGCAGCGGCAGCTAG	YRVVRMLQHSQTGTRKCGSGSGS*
ATGGTGACTTTTGTTTGGAGGAATTTTACGCTTGCTACGATTTGGAGCTGCGGCAGCGGCAACGGCAGCTAG	YVTFVWRNFTLATIWSCGSGNGS*
ATGAGTTGGATTGCTCTTCCGTGGCGGTTTGTTATTGCTGCGTTTCCTTGCGGCAGCGGCAGCGGCAGCTAG	YSWIALPWRFVIAAFPCGSGSGS*
ATGAAGTATGTTCAGATTAGTATTAGGGATAGTGCGTGGATTTATCGCTGCGGCAGCGGTAGCGGCAGCTAG	YKYVQISIRDSAWIYRCGSGSGS*
ATGTGTAGTTATTTTGATAATGCTGGTGTGTTTTATATTATTTGGTCCTGCGGCAGCGGCAGCGGCAGCTAG	YCSYFDNAGVFYIIWSCGSGSGS*
ATGTATCGGTTGGGGCATTGGCCGACGTTGAGTTTGCTTCATGTGAATTGCGGCAGCGGCAGCGGCAGCTAG	YYRLGHWPTLSLLHVNCGSGSGS*
ATGAAGTATTATTTTACTGATGAGGGTGAGTTTATTCATTCTTTTGATTGCGGCAGCGGCAGCGGCAGCTAG	YKYYFTDEGEFIHSFDCGSGSGS*
ATGTTTACTTATGTTATTAGTGCGCCGTTTTTTCTTACGCCTGCTTGGTGCGGCAGCGGCAGCGGCAGCTAG	YFTYVISAPFFLTPAWCGSGSGS*
ATGTGGTATAAGTTTAGTAGTAATGGGAGTTATTTTGCTGCGTGGTCTTGTGGCAGCGGCAGCGGCAGCTAG	YWYKFSSNGSYFAAWSCGSGSGS*
ATGAAGTATTATTTTACTGATGAGGGTGAGTTTATTCATTCTTTTGACTGCGGCAGCGGCAGCGGCAGCTAG	YKYYFTDEGEFIHSFDCGSGSGS*
ATGACTTTTCGTTGGACGCTGGCTGGTTTTTATCAGGCTGCGTGGAAGTGCGGCAGCGGCAGCGGCAGCTAG	YTFRWTLAGFYQAAWKCGSGSGS*
ATGGTTTATGCGTTTGATGCGAATTATGTTTATAGTGCTGTTTGGAGCTGCGGCAGCGGCAGCGGCAGCTAG	YVYAFDANYVYSAVWSCGSGSGS*
ATGAAGTATGTTTATGCGACGTGGCCTACGTGGATTTGGCGTTTTGACTGCGGCAGCGGCAGCGGCAGCTAG	YKYVYATWPTWIWRFDCGSGSGS*
ATGTTTCGGGCGGCGTGGAGTGGTTCGACGTTGGTTCATACGTTTGACTGCGGCAGCGGCAGCGGCAGCTAG	YFRAAWSGSTLVHTFDCGSGSGS*
ATGGTTCATTGGAGGAATGATAATTATGGTTTTTTTATTGGGTAGACTTACGGCAGCGGCAGCGGCAGCTAG	YVHWRNDNYGFFIG*TYGSGSGS*
ATGAATCATCGTTTTGAGGAGGCGGGTAATTTTGAGATTTGGTGGAATTGCGGCAGCGGCAGCGGCAGCTAG	YNHRFEEAGNFEIWWNCGSGSGS*
ATGTTTGCTGGGTTGTTGGAGTCTGGGACGTTGACGCAGACTTGGAATTGCGGCAGCGGCAGCGGCAGCTAG	YFAGLLESGTLTQTWNCGSGSGS*
ATGGTTCGTTTGAAGTGGATTGTGGCTACGCTGAAGCATAGTTTTAACTGCGGCAGCGGCAGCGGCAGCTAG	YVRLKWIVATLKHSFNCGSGSGS*
ATGGCTGTGCCTGTTTATAGTCTTTTTACGCCGCAGTCTTTTCCTATTTGCGGCAGCGGCAGCGGCAGCTAG	YAVPVYSLFTPQSFPICGSGSGS*
ATGAATTTGAAGGAGAGTTTGTGTCTGACGCATGATAGTTTTCCTAACTGCGGCAGCGGCAGCGGCAGCTAG	YNLKESLCLTHDSFPNCGSGSGS*
ATGAATAGTTCTTGGACTCATGAGTGGGTTTTTCGTATTCAGTGGACCTGCGGCAGCGGCAGCGGCAGCTAG	YNSSWTHEWVFRIQWTCGSGSGS*
ATGCATCATTATTTTAGGGCTAGGTTTATTATCCAGTGGCCGCGTGTGTGCGGCAGCGGCAGCGGCAGCTAG	YHHYFRARFIIQWPRVCGSGSGS*
ATGTCGTTGGATGAGAAGAATTCTTGGCTAGCTAATGCGTTTCCTAGTTGCGGCAGCGGCAGCGGCAGCTAG	YSLDEKNSWLANAFPSCGSGSGS*
ATGCGGTATCCTCGGACGTCTTGGATTCCGTTGACTGCGTTTATTAAGTGCGGCAGCGGCAGCGACAGCTAG	YRYPRTSWIPLTAFIKCGSGSDS*
ATGGTGAAGTTGAGGTGGTCTAGGAATAGTTTGAAGACTGAGTGGGTGTGCGGCAGCGGCAGCGGCAGCTAG	YVKLRWSRNSLKTEWVCGSGSGS*
ATGCGTGTGATTGGTTTGCTTCAGAATAGTTTGCCGGAGTCGTGGCAGTGCGGCAGCGGCAGCGGCAGCTAG	YRVIGLLQNSLPESWQCGSGSGS*
ATGCGTTCGGGTTTTACTTTTAGTCGTTTTTGGCTGTCGTGGGGTAAGTGCGGCAGCGGCAGCGGCAGCTAG	YRSGFTFSRFWLSWGKCGSGSGS*
ATGCCTCTTATTCCTTGGCCTACTTTGCATCTGTATACTAGTTATTTGTGCGGCAGCGGCAGCGGCAGCTAG	YPLIPWPTLHLYTSYLCGSGSGS*
ATGAGGATTACTAGTCTTAGTTATGCTGTTTGGCATGTGAGTTATACCTGCGGCAGCGGCAGCGGCAGCTAG	YRITSLSYAVWHVSYTCGSGSGS*
ATGTTTGTGTTTTTTTGGAGGGATGGTAGTCTGCGGAGTAATAGTAGCTGCGGCAGCGGCAGCGGCAGCTAG	YFVFFWRDGSLRSNSSCGSGSGS*
ATGCCCTTTACGAATTATTTTGCTAAGACGCGTTCTTTGTTGATTGGTTGCGGCAGCGGCAGCGGCAGCTAG	YPFTNYFAKTRSLLIGCGSGSGS*
ATGCGTTATGTTATGTATAGGTGGTGGACGCTTTCGTCGTTTCCTAGTTGCGGCAGCGGCAGCGGCAGCTAG	YRYVMYRWWTLSSFPSCGSGSGS*
ATGAGGCATTTGTGGTCTAGTAAGAGGGGGTTTCTGATTGATTGGGCGTGCGGCAGCGGCAGCGGCAGCTAG	YRHLWSSKRGFLIDWACGSGSGS*
ATGATTGAGCTGAAGTGGCTGAAGACTGGGCTGCATACGGTGTTGTACTGCGGCAGCGGCAGCGGCAGCTAG	YIELKWLKTGLHTVLYCGSGSGS*
ATGACTTTTCGTTGGACGCTGGCTGGTTTTTATCAGGCTGCGTGGAAGTGCGGCAGCGGCAGCGGCAGCTAG	YTFRWTLAGFYQAAWKCGSGSGS*
ATGCCTCTTACTAATACTTATGAGCATACTAGGTCGCTTGTGCTGCATTGCGGCAGCGGCAGCGGCAGCTAG	YPLTNTYEHTRSLVLHCGSGSGS*
ATGGAGTTGACGAATTGGCCGTATTTGTATCTTAAGCATTCGAAGATCTGCGGCAGCGGCAGCGGCAGCTAG	YELTNWPYLYLKHSKICGSGSGS*
ATGGGTGTTTTGAAGTATAATTCTGATGGTATTACTTGGGCTTGGTGCTGCGGCAGCGGCAGCGGCAGCTAG	YGVLKYNSDGITWAWCCGSGSGS*
ATGATTGGTTATCATTCGTGGCCGCCTTTTTGGAATTGGCTGCGGTTCTGCGGCAGCGGCAGCGGCAGCTAG	YIGYHSWPPFWNWLRFCGSGSGS*
ATGAAGAATTGGGCGTCTGATGTTGTGGGGTGGAATTATAGGGCGAACTGCGGCAGCGGCAGCGGCAGCTAG	YKNWASDVVGWNYRANCGSGSGS*
ATGTTTGCTGGTTTTTTGGAGTCTGGTACGTTTACGCAGACTTGGAATTGCGGCAGCGGCAGCGGCAGCTAG	YFAGFLESGTFTQTWNCGSGSGS*
ATGATTTATTTTCTTTGGTCTGATGGTACGCTGTTGAATAATTGGGCCTGCGGCAGCGGCAGCGGCAGCTAG	YIYFLWSDGTLLNNWACGSGSGS*
ATGCATTTTGCGAAGCATTTTTTTATTGAGCAGAATCCGTTTCCGTTGTGCGGCAGCGGCAGCGGCAGCTAG	YHFAKHFFIEQNPFPLCGSGSGS*
ATGCGTTTGAGTGCTTGGCCGTTTCTTAAGCTTACTAGGTGTTTTCGGTGCGGCAGCGGCAGCGGCAGCTAG	YRLSAWPFLKLTRCFRCGSGSGS*
ATGAATCATTATTGGCTGAATGGTTGTTTTGTCATTATTTGGGCGAATTGCGGCAGCGGCAGCGGCAGCTAG	YNHYWLNGCFVIIWANCGSGSGS*
ATGACTTTTCGTTGGACGCTGGCTGGTTCTTATCAGGCTGCGTGGAAGTGCGGCAGCGGCAGCGGCAGCTAG	YTFRWTLAGSYQAAWKCGSGSGS*
ATGAAGGTGACTAATCGGTGGATTTGGGATTGGGATATTACTCATTTGTGCGGCAGCGGCAGCGGCAGCTAG	YKVTNRWIWDWDITHLCGSGSGS*
ATGCATCATTGGTTTGGTAATGATATGAATTTTTATATTAGTTGGACTTGCGGCAGCGGCAGCGGCAGCTAG	YHHWFGNDMNFYISWTCGSGSGS*
ATGTTTTGGAAGCGGCAGTTTTTTGGTTTTTGGTATGAGGATGGGGATTGCGGCAGCGGCAGCGGCAGCTAG	YFWKRQFFGFWYEDGDCGSGSGS*
ATGTCGTTGGATGAGAAGAATTCTTGGCTGGCTAATGCGTTTCCTAGTTGCGGCAGCGGCAGCGGCAGCTAG	YSLDEKNSWLANAFPSCGSGSGS*
ATGAAGTTTCGTGATGCGTGGAGGACGGATCAGAATCCTTGGCCGTATTGCGGCAGCGGCAGCGGCAGCTAG	YKFRDAWRTDQNPWPYCGSGSGS*
ATGATTTTGACTATTTTTGGGCTGACTGCTCGGTCTTATCCGACTGGGTGTGGCAGCGGCAGCGGCAGCTAG	YILTIFGLTARSYPTGCGSGSGS*
ATGAAGGTTAATGTTCTGGGTTTTTCGAATTGGTCGATTGTTTTTGGTTGCGGCAGCGGCAGCGGCAGCTAG	YKVNVLGFSNWSIVFGCGSGSGS*
ATGGAGATGCCTCCTTGGAGGTATAATTTTCGTGAGGCGGATCCTCATTGCGGCAGCGGCAGCGGCAGCTAG	YEMPPWRYNFREADPHCGSGSGS*
ATGAAGGTTCCTGAGAATTGGCGTTGGACGTCGAATGCTTTTCCTAACTGCGGCAGCGGCAGCGGCAGCTAG	YKVPENWRWTSNAFPNCGSGSGS*
ATGCCTTATAATTTTCTGCTTTCGCAGATTTCGTATTATAAGTGGTATTGCGGCAGCGGCAGCGGCAGCTAG	YPYNFLLSQISYYKWYCGSGSGS*
ATGTTGAGTTTTTGGTCTGTGTATGGTTATTTTGGTATTTCGTGGACGTGCGGCAGCGACAGCGGCAGCTAG	YLSFWSVYGYFGISWTCGSDSGS*
ATGTTTGTGAGTTTTTTGAAGCATAATCGTAAGCTTTTTTCTTCGTATTGCGGCAGCGGCAGCGGCAGCTAG	YFVSFLKHNRKLFSSYCGSGSGS*
ATGCCGATTGGTCTTTCTTGGTGGCCGTTTCTGACGTCTCTTTGGTCCTGCGGCAGCGGCAGCGGCAGCTAG	YPIGLSWWPFLTSLWSCGSGSGS*
ATGATTGAGCTGGAGTGGCTGAAGACTGGGCTGCATACGGTGTTGTATTGCGGCAGCGGCAGCGGCAGCTAG	YIELEWLKTGLHTVLYCGSGSGS*
ATGATTTTGTCGCCGTGGCCTCAGCTGTGGCTTCAGAGTTCGCATAAGTGCGGCAGCGGCAGCGGCAGCTAG	YILSPWPQLWLQSSHKCGSGSGS*
ATGAGGTGGACGCTTTCGTGGGCTGCTCCGCAGGGGGTGTGGCCGACTTGCGGCAGCGGCAGCGGCAGCTAG	YRWTLSWAAPQGVWPTCGSGSGS*
ATGCCTTTTAAGTTTCGGATTAATTCTAATTTTGTTACGATTTGGGCTTGCGGCAGCGGCAGCGGCAGCTAG	YPFKFRINSNFVTIWACGSGSGS*
ATGCTTAATTTGTATTGGATTTCGACGAATTTGGTTCATGTTTTTGATTGCGGCAGCGGCAGCGGCAGCTAG	YLNLYWISTNLVHVFDCGSGSGS*
ATGCGTGTGCTGGAGTGGTTTTTTCTACTTCAGGCTTTTCCGACGCCTTGCGGCAGCGGCAGCGGCAGCTAG	YRVLEWFFLLQAFPTPCGSGSGS*
ATGAATTTGAATGAGAGTTTGTGGCTGACGCATGATAGTTTTCCTAACTGCGGCAGCGGCAGCGGCAGCTAG	YNLNESLWLTHDSFPNCGSGSGS*
ATGTTTAAGATTGTTTGGCGGCTTGATTCTTATCATCATTTTTTTACGTGCGGCAGCGGCAGCGGCAGCTAG	YFKIVWRLDSYHHFFTCGSGSGS*
ATGCATCATCGTTTTGAGGAGGCGGGTAATTTTGAGATTTGGTGGAATTGCGGGAGCGGCCGCCGCAGGTAG	YHHRFEEAGNFEIWWNCGSGRRR*
ATGAAGGATTGGTTTGATTATTTTGGTAATTGTCATGTTACTTTCAGTTGCGGCAGCGGCAGCGGCAGCTAG	YKDWFDYFGNCHVTFSCGSGSGS*
ATGACTTGGATTGATGTTGTTTATAATCAGTGGACTCCTTGGCTTCTTTGCGGCAGCGGCAGCGGCAGCTAG	YTWIDVVYNQWTPWLLCGSGSGS*
ATGTTTGTTTGGAAGCGTTGGAGTGATGTTCCTTATTTTCTTGATGGTTGCGGCAGCGGCAGCGGCAGCTAG	YFVWKRWSDVPYFLDGCGSGSGS*
ATGTCTAATAATAGGTATTAGCTGCCTCATGATTGGCAGGTTCCTTATTGCGGCAGCGGCAGCGGCAGCTAG	YSNNRY*LPHDWQVPYCGSGSGS*
ATGAGGTATAAGTTTAGTAGTAATGGGAGTTATTTTGCTGCGTGGTCTTGCGGCAGCGGCAGCGGCAGCTAG	YRYKFSSNGSYFAAWSCGSGSGS*
ATGCGGATTAGTAATTATGGTTATAATGTTTGGATTGTTCAGAGGGTGTGCGGCAGCGGCAGCGGCAGCTAG	YRISNYGYNVWIVQRVCGSGSGS*
ATGGCTCAGGGTTGGAATGGTTCTAATCAGTTTTATGCGTATTTTAGCTGCGGCAGCGGCAGCGGCAGCTAG	YAQGWNGSNQFYAYFSCGSGSGS*
ATGAGGTATCCCATTGATGATTTTTGGCGTCCGCATTCGTTTCCGATCTGCGGCAGCGGCAGCGGCAGCTAG	YRYPIDDFWRPHSFPICGSGSGS*
ATGAGTTTTGTTTTTTCTTGGTCGCATCGGTCTAGGTTTGATTTTTATTGCGGCAGCGGCAGCGGCAGCTAG	YSFVFSWSHRSRFDFYCGSGSGS*
ATGCATCATTGGTTTGGTAATGATATGAATTTTTATATTAGTTGGACTTGCGGCAGCGGCAGCGGCAGCTAG	YHHWFGNDMNFYISWTCGSGSGS*
ATGATTTTGTTGGCTTATCCGGGGTTTAGTCTTCGGAATACGTGTCCTTGCGGCAGCGGCAGCGGCAGCTAG	YILLAYPGFSLRNTCPCGSGSGS*
ATGATTACGCGGTTTACGCCGTGGCCGAAGCTTCATCCTGTTTGGGATTGCGGCAGCGGCAGCGGCAGCTAG	YITRFTPWPKLHPVWDCGSGSGS*
ATGTTTGTTAATTGGATTTGGCGTAATAGTCGTCTTCTGGCGTTTTGGTGCGGCAGCGGCAGCGGCAGCTAG	YFVNWIWRNSRLLAFWCGSGSGS*
ATGAAGAATCTTGGTCTGACGACTCGTTGGCTGGCTGTTTATCGTGTTTGCGGCAGCGGCAGCGGCAGCTAG	YKNLGLTTRWLAVYRVCGSGSGS*
ATGGTTTTGACGGGGTGGCCGTATCTGCGTCTGTTGAGGACTAAGGCGTGCGGCAGCGGCAGCGGCAGCTAG	YVLTGWPYLRLLRTKACGSGSGS*
ATGTGTTTTTCGTGGAAGTCGTTTCATACTGAGGCGATTATTATGACCTGCGGCAGCGGCAGCGGCAGCTAG	YCFSWKSFHTEAIIMTCGSGSGS*
ATGCGTTATCCTACGAATAGTAGTTTGTTTCTGAAGGCGTTTCCGTCGTGCGGCAGCGGCAGCGGCAGCTAG	YRYPTNSSLFLKAFPSCGSGSGS*
ATGATTAAGTTGATTTGGGAAGTTCATCTTATTCATAAGTGGATGGCGTGCGGCAGCGGCAGCGGCAGCTAG	YIKLIWEVHLIHKWMACGSGSGS*
ATGGTGATTTGGTCGCAGTCTTTTAGTGAGTGGTATCTTGATAATACTTGCGGCAGCGGCAGCGGCAGCTAG	YVIWSQSFSEWYLDNTCGSGSGS*
ATGATTGCTTATTGGAATTTTAGTAGGGGTTATGTGTTTTGGTGGCCTTGCGGCAGCGGCAGCGGCAGCTAG	YIAYWNFSRGYVFWWPCGSGSGS*
ATGGAGTTTTATATTCGGGATTTTCATGATTTGCCTGGGAATTTTTCCTGCGGCAGCGGCAGCGGCAGCTAG	YEFYIRDFHDLPGNFSCGSGSGS*
ATGCGTGTGATTGGTTTGCTTCAGAATAGTTTGCCGGAGTCGTGGCCGTGCGGCAGCGGCAGCGGCAGCTAG	YRVIGLLQNSLPESWPCGSGSGS*
ATGCCTTGGCTGCATTCGTTTCATTGGGCTGATACTCAGCTGTGGAGGTGCGGCAGCGGCAGCGGCAGCTAG	YPWLHSFHWADTQLWRCGSGSGS*
ATGAAGCTGACTTCGTGGCCTAATTTGGCGTTGGTTCGGGCTAGTTTTTGCGGCGGCGGCAGCGGCAGCTAG	YKLTSWPNLALVRASFCGGGSGS*
ATGCGTTTTTTGTGGAGTAGTTTTTCTAGTCAGCCGAGTTGGGTTCATTGCGGCAGCGGCAGCGGCAGCTAG	YRFLWSSFSSQPSWVHCGSGSGS*
ATGTCGTTGGATGAGAAGAGTTCTCGGCTGGCTAATCCGTTTCCTAGTTGCGGCAGCGGCAGCGGCAGCTAG	YSLDEKSSRLANPFPSCGSGSGS*
ATGATTACGTTGGCGTGGAAGCCGTGGGGTTTGGTTAGTCGTTTGCGTTGCGGCAGCGGCAGCGGCAGCTAG	YITLAWKPWGLVSRLRCGSGSGS*
ATGAAGTCGTATTTTTCGTGGACTGGGAAGTTTCATCTTACGTGGAATTGCGGCAGCGGCAGCGGCAGCTAG	YKSYFSWTGKFHLTWNCGSGSGS*
ATGAAGTTTGTTTGGTCGTATGCGCAGCATAATACGAATCATTGGGTCTGCGGCAGCGGCAGCGGCAGCTAG	YKFVWSYAQHNTNHWVCGSGSGS*
ATGATTTTGACGAATTGGCCTCGTTTGTCTTTGCTTCGTTGTTCTACTTGCGGCGGCGGCAGCGGCAGCTAG	YILTNWPRLSLLRCSTCGGGSGS*
ATGTCTTATTTTGATGTGAATACTATTTTTTGGTTTTCGCCGTTTTATTGCGGCAGCGGCAGCGGCAGCTAG	YSYFDVNTIFWFSPFYCGSGSGS*
ATGGAGTATTTTGGTGATCATGGTTATTATTATTTTAATCCGTTTCATTGCGGCAGCGGCAGCGGCAGCTAG	YEYFGDHGYYYFNPFHCGSGSGS*
ATGCTTTTGCTGTTTTGGAAGAAGGTTACGCTTAGTCATGTTTGGCGCTGCGGCAGCGGCAGCGGCAGCTAG	YLLLFWKKVTLSHVWRCGSGSGS*
ATGAGGTATGAGTTTGGTAGTAATGGGAGGTATTTTTCTGCGTGGTCTTGCGGCAGCGGCAGCGGCAGCTAG	YRYEFGSNGRYFSAWSCGSGSGS*
ATGAGGATTATTCCGATTGGGTTCTCGATTTGGCATGTTGCTTTTTTGTGCGGCAGCGGCAGCGGCAGCTAG	YRIIPIGFSIWHVAFLCGSGSGS*
ATGATTACGCGGTTTACGCCGTGGCCGAAGCTTTATCCTGTTTGGGATTGCGGCAGCGGCAGCGGCAGCTAG	YITRFTPWPKLYPVWDCGSGSGS*
ATGACGTGGGCGAGTATTGTGGCGAATTCGTTGAATGGTTTGTTGTTCTGCGGCAGCGGCAGCGGCAGCTAG	YTWASIVANSLNGLLFCGSGSGS*
ATGATTTTTCGTTGGTCTGTTTCTGGGCTGGCTAAGATTTCTTGGAATTGCGGCAGCGGCAGCGGCAGCTAG	YIFRWSVSGLAKISWNCGSGSGS*
ATGCATATTAAGAGGCGTTTTCATTATTAGGGGTTGAAGAATTGGGGCTGCGGCAGCGGCAGCGGCAGCTAG	YHIKRRFHY*GLKNWGCGSGSGS*
ATGAAGATTGCGTTTTGGAGGAGGAAGACTTATCGTTTTCTCCGTGGCTGCGGCAGCGGCAGCGGCAGCTAG	YKIAFWRRKTYRFLRGCGSGSGS*
ATGCGTATTGTGGATTCTACTCTTTTTGCGTCTGCGGTTCCGCGTTATTGCGGCAGCGGCAGCGGCAGCTAG	YRIVDSTLFASAVPRYCGSGSGS*
ATGAGGGTTTTTAATATTAGTTGGGACGGTGAGTATCGTTCTTGGTGGTGCGGCAGCGGCAGCGGCAGCTAG	YRVFNISWDGEYRSWWCGSGSGS*
ATGATTGTTAAGCTTTCGTCGTGGCCTGCGCTGTTTCCTAATTGGCTTTGCGGCAGCGGCAGCGGCAGCTAG	YIVKLSSWPALFPNWLCGSGSGS*
ATGATTTGGTATAATACTTATCTGACTAGTAAGTCTTTGGCGATTCAGTGCGGCAGCGGCAGCGGCAGCTAG	YIWYNTYLTSKSLAIQCGSGSGS*
ATGCGCGTGACTCAGAATGTTCTCTTTAGTAGGGCTTTTCCTGTTGATTGCGGCAGCGGCAGCGGCAGCTAG	YRVTQNVLFSRAFPVDCGSGSGS*
ATGTTTTTTCATTCGTGGTATAAGAATCACTATCTGGCGGGTTTTTCCTGCGGCAGCGGCAGCGGCAGCTAG	YFFHSWYKNHYLAGFSCGSGSGS*
ATGAAGCTGACTTCGTGGCCTAATTTGGCGTTGGTTCGGGCTAGTTTGTGCGGCAGCGGCAGCGGCAGCTAG	YKLTSWPNLALVRASLCGSGSGS*
ATGGAGTTGACGAATTGGCCGAATTTGTATCTTAAGCATTCGAAGACTTGCGGCAGCGGCAGCGGCAGCTAG	YELTNWPNLYLKHSKTCGSGSGS*
ATGTATTATTTGAGTAGTTGGCCGTTGTTGAATCTGATTAGGCATAACTGCGGCAGCGGCAGCGGCAGCTAG	YYYLSSWPLLNLIRHNCGSGSGS*
ATGGTGTTTAGTAATCATCATGTTATTAATGTTATTTGGGCTACTTTCTGCGGCAGCGGCAGCGGCAGCTAG	YVFSNHHVINVIWATFCGSGSGS*
ATGCTTGTTCCTGGGCGTTCGTTTAAGACGTGGCAGAGTCGTTTGAGGTGCGGCAGCGGCAGCGGCAGCTAG	YLVPGRSFKTWQSRLRCGSGSGS*
ATGAGTCATTGGTTTACTGCTGATAATACTTTTCATATTTATTGGCAGTGCGGCAGCGGCAGCGGCAGCTAG	YSHWFTADNTFHIYWQCGSGSGS*
ATGAGGCATAGATGGAGAAAGAGTGGTAAGTATTATGATACTTGGAATTGCGGCAGCGGCAGCGGCAGCTAG	YRHRWRKSGKYYDTWNCGSGSGS*
ATGATTGATATTGTGGTGAAGTTTCAGAGTTTGACTTTTTATGGGCGTTGCGGCAGCGGCAGCGGCAGCTAG	YIDIVVKFQSLTFYGRCGSGSGS*
ATGCCTTATGTTTTTCGGTTTAGTTGGATTGATGCGCTGTTGTGGGAGTGCGGCAGCGGCAGCGGCAGCTAG	YPYVFRFSWIDALLWECGSGSGS*
ATGCATCATTGGTTTGGTAATGATATGAATTTTTATATTAGTTGGATCTGCGGCAGCGGCAGCGGCAGCTAG	YHHWFGNDMNFYISWICGSGSGS*
ATGTGGAGTGTGACGTTGAGGTTTCCGATTAAGGATCGGGTTCTGTCCTGCGGCAGCGGCAGCGGCAGCTAG	YWSVTLRFPIKDRVLSCGSGSGS*
ATGTTTGTGTGGTTTGTCTGGAATATTACTAGTGCTTATGGTTTTAGTTGCGGCAGCGGCAGCGGCAGCTAG	YFVWFVWNITSAYGFSCGSGSGS*
ATGATTACGACTTTGTTTTATGATTTGTATCTTAAGCGGTTGGTTTGGTGCGGCAGCGGCAGCGGCAGCTAG	YITTLFYDLYLKRLVWCGSGSGS*
ATGTAGTATTTGTTGACTTATGATCTGGTTAGTGTTTGGATTGATAATTGCGGCAGCGGCAGCGGCAGCTAG	Y*YLLTYDLVSVWIDNCGSGSGS*
ATGAGGTGGAGGTTTTATCTTACGTAAGATTTTGTTCCGACGTGGGAGTGCGGCAGCGGCAGCGGCAGCTAG	YRWRFYLT*DFVPTWECGSGSGS*
ATGCCTTTTACTAATACTTATTAGCTGACGCTGTCGCCTGTGCCGCATTGCGGCAGCGGCAGCGGCAGCTAG	YPFTNTY*LTLSPVPHCGSGSGS*
ATGCCTTTTACGTTTTCGATTGAGAAGTTTAATCATGCTCAGTGGTTTTGCGGCAGCGGCAGCGGCAGCTAG	YPFTFSIEKFNHAQWFCGSGSGS*
ATGCCTTATAAGTTTGTTCTGTGGTCGTTTTCTGAGCCGCAGTTTGTGTGCGGCAGCGGCAGCGGCAGCTAG	YPYKFVLWSFSEPQFVCGSGSGS*
ATGGTGTATAATTTTTCGTTTGCTTCTGGTGGTAATATTTCTTGGGTTTGCGGCAGCGGCAGCGGCAGCTAG	YVYNFSFASGGNISWVCGSGSGS*
ATGAAGTTTGTTTGGTCGTATGCGCAGCAAAATACGAATCATTGGGTTTGCGGCAGCGGCAGCGGCAGCTAG	YKFVWSYAQQNTNHWVCGSGSGS*
ATGTATCTGGCTACGTATTCTATTGCGTATATTATTAGTGATGGGTTTTGCGGCAGCGGCAGCGGCAGCTAG	YYLATYSIAYIISDGFCGSGSGS*
ATGCTTCGGGCGGCGTGGAGTGGTTCGACGTTGGTTCATACGTTTGATTGCGGCAGCGGCAGCGGCAGCTAG	YLRAAWSGSTLVHTFDCGSGSGS*
ATGTTTCAGCTTTCTCTTTGGAAGGGCGGTTGTGTGGATCAGAAGTACTGCGGCAGCGGCAGCGGCAGCTAG	YFQLSLWKGGCVDQKYCGSGSGS*
ATGAGGTATAAGTTTAGTAGTAATGGGAGTTATTTTGCTGCGTGGTCTTGCGGCAGCGGCAGCGGCAGCTAG	YRYKFSSNGSYFAAWSCGSGSGS*
ATGAGGTAGAGTAAGCGTTTGCTGGTTTGGCAGTATGCAGTGCGGAGTTGCGGCAGCGGCTGCGGCAGATAG	YR*SKRLLVWQYAVRSCGSGCGR*
ATGCTTAATCTTTTTTATAGTGCTAAGCATGTTGTTGTTGCGAGTTTCTGCGGCAGCGGCAGCGGCAGCTAG	YLNLFYSAKHVVVASFCGSGSGS*
ATGGTTTTTCATAGGCATAATAATATTTTTGCTGATGCTTTTCCTGTGTGCGGCAGCGGCAGCGGCAGCTAG	YVFHRHNNIFADAFPVCGSGSGS*
ATGACGTGGCGGTTTAAGGCGGGTATTTATTGGTCGAGCTGGCATCGGTGCGGCAGCGGCAGCGGCAGCTAG	YTWRFKAGIYWSSWHRCGSGSGS*
ATGTTTTTGACGAGGTGGCCGAATCTTTGTCTTTCGTGTGATAAGGTTTGCGGCAGCGGCAGCGGCAGCTAG	YFLTRWPNLCLSCDKVCGSGSGS*
ATGCATTTTGTTTGGGAGAATTTTTTTACTCGTCCGAGTTGGGCTTCCTGCGGCAGCGGCAGCGGCAGCTAG	YHFVWENFFTRPSWASCGSGSGS*
ATGCGTTTTGTGAGTGCGTGGTGGATTGATTCTACGAGTTTGCCGTCTTGCGGCAGCGGCAGCGGCAGCTAG	YRFVSAWWIDSTSLPSCGSGSGS*
ATGAGTTATTATTTTCGTTATGATGTGTATTATGCGGAGTGGAAGGATTGCGGCAGCGGCAGCGGCAGCTAG	YSYYFRYDVYYAEWKDCGSGSGS*
ATGTGGAAGACGAATTGGCCTTCGTTGAGTTTTGGGGGGGAGTAGGAGTGCGGCAGCGGCAGCGGCAGCTAG	YWKTNWPSLSFGGE*ECGSGSGS*
ATGCAGGATGGTTTTGATTCTATTACTTATAAGTATTGGGCTAGGTGGTGCGGCAGCGGCAGCGGCAGCTAG	YQDGFDSITYKYWARWCGSGSGS*
ATGGTGATTCAGGCGTGGTTTTGGTATTCGGATAATGCTTTTCCGGCCTGCGGCAGCGGCAGCGGCAGCTAG	YVIQAWFWYSDNAFPACGSGSGS*
ATGCGTATTGTGGATTCTACTCTTTTTGCGTCTGCGTTTCCACGTTATTGCGGCAGCGGCAGCGGCAGCTAG	YRIVDSTLFASAFPRYCGSGSGS*
ATGAAGATTTCTCGGTTTTCGTGGTTGCCTGTGACTTCTTTTCCGAGTTGCGGCAGCGGCAGCGGCAGCTAG	YKISRFSWLPVTSFPSCGSGSGS*
ATGCGGTAGCGGCCGCGGCAGCTACGATTGTTGCCGGCAAAGATGTGTTGCGGCAGCGGCAGCGGCAGCTAG	YR*RPRQLRLLPAKMCCGSGSGS*
ATGGTTATTAGTATTACGTGGTGGATTAGTGAGGAGCCTTTTCCTAGTTGCGGCAGCGGCAGCGGCAGCTAG	YVISITWWISEEPFPSCGSGSGS*
ATGAAGAATCTTGGTCTGACGACTCGTTGGCTGGCTGTTTATCGTGTTTGCGGCAGCGGCAGCGGCAGCTAG	YKNLGLTTRWLAVYRVCGSGSGS*
ATGATTTCGCTTAGGTGGCAGAAGAATACGATTGTTCACGTGTGGCATTGCGGCAGCGGCAGCGGCAGCTAG	YISLRWQKNTIVHVWHCGSGSGS*
ATGAAGCTGACTTCGTGGCCTAATTTGGCGTTGGTTCGGGCTAGTTTTTGCGGCAGCGGCAGCGGCAGCTAG	YKLTSWPNLALVRASFCGSGSGS*
ATGGCGCAGTTGAGTTGGCGTTGGATTGCTGGTGAGTATGCGCAGGTGTGCGGCAGCGGCAGCGGCAGCTAG	YAQLSWRWIAGEYAQVCGSGSGS*
ATGGTTATTTTGTTTTGGAAGGAGACGAGTCTGTCTGTTAATTGGACTTGCGGCAGCGGCAGCGGCAGCTAG	YVILFWKETSLSVNWTCGSGSGS*
ATGTTGAGGTTGAGTTGGAAGTTTAGGTCGTTGCCGTATACGTGGGAGTGCGGCAGCGGCAGCGGCAGCTAG	YLRLSWKFRSLPYTWECGSGSGS*
ATGAAGTATTATTTTACTGATGAGGGTGAGTTTATTCATTCTTTTGATTGCGGCAGCGGCAGCGGTAGCTAG	YKYYFTDEGEFIHSFDCGSGSGS*
ATGAAGGTTCCTGAGAATTGGCGTTGGACGTCGAATGCTTTTCCTAGCTGCGGCAGCGGCAGCGGCAGCTAG	YKVPENWRWTSNAFPSCGSGSGS*
ATGAGGTATAGTTGGAGTCAGAATGGTAAGTATTATGGTGCTTGGTATTGCGGCAGCGGCAGCGGCAGCTAG	YRYSWSQNGKYYGAWYCGSGSGS*
ATGTTTGATGCGAATGGTTTTTTTCATTTTGTTTGGGAGATTCCGCACTGCGGCAGCGGCAGCGGCAGCTAG	YFDANGFFHFVWEIPHCGSGSGS*
ATGATTGGGTTTTTTAATCATGCTGGGCATTTTATTATGGCTTGGACGTGCGGCAGCGGCAGCGGCAGCTAG	YIGFFNHAGHFIMAWTCGSGSGS*
ATGGTGTACCCTCGGGTGTTTTTTTCTACTGCGGGTGCGTTTCCGTTCTGCGGCAGCGGCAGCGGCAGCTAG	YVYPRVFFSTAGAFPFCGSGSGS*
ATGTTTGCTATTCATTATTTTTATTCGTCGGCTTGGACTTGTTGTCTTTGCGGCAGCGGCAGCGGCAGCTAG	YFAIHYFYSSAWTCCLCGSGSGS*
ATGGATTATGTGTTTGTGTGGGGGCTGGTGAATGAGATTCAGTGGTCTTGCGGCAGCGGCAGCGGCAGCTAG	YDYVFVWGLVNEIQWSCGSGSGS*
ATGATTGGTACGTTTGCTTAGGATACTCGGCTTAATATTTCTTCGAATTGCGGCAGCGGCAGCGGCAGCTAG	YIGTFA*DTRLNISSNCGSGSGS*
ATGTTTCGGGCGGCGTGGAGTGGTTCGACGTTGGTTCATACGTTTGATTGCGGCAGCGGCAGCGGCAGCTAG	YFRAAWSGSTLVHTFDCGSGSGS*
ATGCGTTTTGTGAGTGCGTGGTGGATTGATTCTACGAGCTTGCCGACCTGCGGCAGCGGCAGCGGCAGCTAG	YRFVSAWWIDSTSLPTCGSGSGS*
ATGAAGCTTTCTGTGTGGCCGAGGCTTTTGCTTTATGTTACTGCTCACTGCGGCAGCGGCAGCGGCAGCTAG	YKLSVWPRLLLYVTAHCGSGSGS*
ATGGTGTATATTGTGCATGATTTTCGGACTCGTCCGTATTTTCAGAGTTGCGGCAGCGGCAGCGGCAGCTAG	YVYIVHDFRTRPYFQSCGSGSGS*
ATGCGTCATTATTGGAAGGTTGGGTTTAGGCTTGTTCTGCTGTGGGACTGCGGCAGCGGCAGCGGCAGCTAG	YRHYWKVGFRLVLLWDCGSGSGS*
ATGTTTGGTTATTTTTCGCGGGATGGGGAGTATAGTGCGCGTTGGGATTGCGGCAGCGGCAGCGGCAGCTAG	YFGYFSRDGEYSARWDCGSGSGS*
ATGTTTTTTTAGTAGAATTATTTTCTGGGTCAGCCGACTTTTTCGCCTTGCGGCAGCGGCAGCGGCAGCTAG	YFF**NYFLGQPTFSPCGSGSGS*
ATGAATTTGAAGGAGAGTTTGTGGCTGACGCATGATAGTTTTCCTAATTGCGGCAGCGGCAGCGGCAGCTAG	YNLKESLWLTHDSFPNCGSGSGS*
ATGATTTTGTCGCCGTGGCCTCAGCTGTGGCTTCAGAGTTCGCATAAGTGCGGCAGCGGCAGCGGCAGCTAG	YILSPWPQLWLQSSHKCGSGSGS*
ATGTGGAGTAATGATCTGAGTGTGCATTTTTTTAATGGTTTTCTTCGCTGCGGCAGCGGCAGCGGCAGCTAG	YWSNDLSVHFFNGFLRCGSGSGS*
ATGAGGTATAGTTGGAGTCAGAATGGTAAGTATTATGGTGCTTGGTATTGCGGCAGCGGCAGCGGCAGCTAG	YRYSWSQNGKYYGAWYCGSGSGS*
ATGAAGGTGCCTGCGGGTGGTATCTGGCTTTTGGCTTTTCCGCGTCTGTGCGGCAGCGGCAGCGGCAGCTAG	YKVPAGGIWLLAFPRLCGSGSGS*
ATGATTTTTAGTTTTGATGAGCTTTGGTTGAGGAGTGCTTTTCCTCAGTGCGGCAGCGGCAGCGGCAGCTAG	YIFSFDELWLRSAFPQCGSGSGS*
ATGCCTTATAGGAATGCTTATAGGTTTACGAAGCTTTTTGATCTTCGGTGCGGCAGCGGCAGCGGCAGCTAG	YPYRNAYRFTKLFDLRCGSGSGS*
ATGTTTTTTACTAAGTATTCTATTAAGACGTTTGATTCTTGGATTTGGTGCGGCAGCGGCAGCGGCAGCTAG	YFFTKYSIKTFDSWIWCGSGSGS*
ATGCGTTTTATTTGGAATTATCAGAGTTTTCTTACTAATGTGTGGGGCTGCGGCAGCGGCAGCGGCAGCTAG	YRFIWNYQSFLTNVWGCGSGSGS*
ATGTTGCGTAAGAGGTTTTATCTGATTGCGTTTGTGCGGGGTTATCGTTGCGGCAGCGGCAGCGGCAGCTAG	YLRKRFYLIAFVRGYRCGSGSGS*
ATGTCTAATAATAGGAATTGGCTGCCTCATGATTGGCAGGTTCTTTACTGCGGCAGCGGCAGCGGCAGCTAG	YSNNRNWLPHDWQVLYCGSGSGS*
ATGACTGTGATTGCGATTTCTTGGGATCAGTGGGTTCTTCATGGGACTTGCGGCAGCGGCAGCGGCAGCTAG	YTVIAISWDQWVLHGTCGSGSGS*
ATGTCGATTCTGGATACTTGGCTGATTTCTACTGTTGCGTTTCCGCGCTGCGGCAGCGGCAGCGGCAGCTAG	YSILDTWLISTVAFPRCGSGSGS*
ATGCGTTTTTTGTGGAGTAGTTTTTCTAGTCAGCCGAGTTGGGTTCATTGCGGCAGCGGCAGCGGCCGCTAG	YRFLWSSFSSQPSWVHCGSGSGR*
ATGCATCATTGGTTTGGTAATGATATGAATTTTTATATTAGTTGGACTTGCGGCAGCGGCAGCGGCAGCTAG	YHHWFGNDMNFYISWTCGSGSGS*
ATGGTTATTCTGGAGTGGATTAATACGTTGCATGTTTCGTGGACTCGGTGCGGCAGCGGCAGCGGCAGCTAG	YVILEWINTLHVSWTRCGSGSGS*
ATGACTTATCAGAAGCTTTGGTTTATTAATCATAAGGGTTTTCCGGTTTGCGGCAGCGGCAGCGGCAGCTAG	YTYQKLWFINHKGFPVCGSGSGS*
ATGCCTTTTAAGAATAGGTATAAGCTTGAGAAGGAGCTTTATCTTATCTGCGGCAGCGGCAGCGGCAGCTAG	YPFKNRYKLEKELYLICGSGSGS*
ATGCGTTTGAGTGCTTGGCCGTTTCTTAAGCTTACTAGGTGTTTTCGGTGCGGCAGCGGCAGCGGCAGCTAG	YRLSAWPFLKLTRCFRCGSGSGS*
ATGAAGTATTATTTTACTGATGAGGGTGAGTTTATTCATTCTTTTAGCTGCGGCAGCGGCAGCGGCAGCTAG	YKYYFTDEGEFIHSFSCGSGSGS*
ATGATTTGGTTTTGGACTGCGTTTCGGGAGAATCCTTATTTTAGGTCGTGCGGCAGCGGCAGCGGCAGCTAG	YIWFWTAFRENPYFRSCGSGSGS*
ATGAATGCTAAGTGGACTACGAGTTCTGGTTATCATTATACTTGGAATTGCGGCAGCGGCAGCGGCAGCTAG	YNAKWTTSSGYHYTWNCGSGSGS*
ATGTGGCATAAGAATAAGTATGTTCTGACGTATAGTTGTCTTTTTGCTTGCGGCGGCGGCAGCGGCAGCTAG	YWHKNKYVLTYSCLFACGGGSGS*
ATGCAGGTTGTGGCTGAGGCTTTTGATGTGTGGGTTGTTATTCGTAACTGCGGCAGCGGCAGCGGCAGCTAG	YQVVAEAFDVWVVIRNCGSGSGS*
ATGCCTTTTATTAATGAGTATTTTGTGCACCAGAGTTTGCATATTATTTGCGGCAGCGGCAGCGGCAGCTAG	YPFINEYFVHQSLHIICGSGSGS*
ATGGTGAATTAGAAGGCTCAGTTTATGCCTAATGGTCTTTCTCTTTCCTGCGGCAGCGGCAGCGGCAGCTAG	YVN*KAQFMPNGLSLSCGSGSGS*
ATGGTTTATGCGTTTGATGCGAATTATGTTTATAGTGCTGTTTGGACGTGCGGCAGCGGCAGCGGCAGCTAG	YVYAFDANYVYSAVWTCGSGSGS*
ATGTGGTATAGTGGGAAGTATCAGATTACTTTGCTGTGTATTGGGTTGTGCGGCAGCGGCAGCGGCAGCTAG	YWYSGKYQITLLCIGLCGSGSGS*
ATGTTGTTTAGTTTTTTTGATCCGGCTTTTAAGCTTGTTTGGTATCCCTGCGGCAGCGGCAGCGGCAGCTAG	YLFSFFDPAFKLVWYPCGSGSGS*
ATGTGGCATAAGAATAAGTATGTTCTGACGTATAGTTGTCTTTTTGTTTGCGGCAGCGGCAGCGGCAGCTAG	YWHKNKYVLTYSCLFVCGSGSGS*
ATGCATAATTGGTTTGGTAATGATATGAATTTTTATATTAGTTGGACTTGCGGCAGCGGCAGCGGCAGCTAG	YHNWFGNDMNFYISWTCGSGSGS*
ATGGTGAAGCTTCTTACGTGGCCTCTTGCGCATCCGATTTGGCTTCGTTGCGGCAGCGGCAGCGGCAGCTAG	YVKLLTWPLAHPIWLRCGSGSGS*
ATGAAGTATAGTACGCTTGCTTGGATTCCTATTACTGCATTTCCTAACTGCGGCAGCGGCAGCGGCAGCTAG	YKYSTLAWIPITAFPNCGSGSGS*
ATGCGTGTGACTCAGAATGTTCTTTTTAGTAGGGCTTTTCCTGTTGACTGCGGCAGCGGCAGCGGCAGCTAG	YRVTQNVLFSRAFPVDCGSGSGS*
ATGCTGTTGTTTTGGGTGGAGGAGCTGACGATTAAGATTAAGTGGAATTGCGGCAGCGGCAGCGGCAGCTAG	YLLFWVEELTIKIKWNCGSGSGS*
ATGAGGATTACTAGTACTGCTCCGTTTTGGTCTAGTGCTTTTCCGGTTTGCGGCAGCGGCAGCGGCAGCTAG	YRITSTAPFWSSAFPVCGSGSGS*
ATGAGGCAGCATTTTAATAGGGTTGGGCGGTTTACTGCTAGTTTTAACTGCGGCAGCGGCAGCGGCAGCTAG	YRQHFNRVGRFTASFNCGSGSGS*
ATGACGATTGTGTGTACTCGGAGGCATTCGCATTATCATCGTTGGGGCTGCGGCAGCGGCAGCGGCAGCTAG	YTIVCTRRHSHYHRWGCGSGSGS*
ATGAGTATTTTTGAGTGGGTGACTTTTAATCACAGGCCTCGTTTTGTGTGCGGCAGCGGCAGCGGCAGCTAG	YSIFEWVTFNHRPRFVCGSGSGS*
ATGGGTTATTTGAGTAGTGATTTTCTTTGGCATTGGAATAAGTGGGCTTGCGGCAGCGGCAGCGGCAGCTAG	YGYLSSDFLWHWNKWACGSGSGS*
ATGGGGAAGATGCGGAAGCTTGAGCGGGTGTGGCTGGGTGGTTTTGACTGCGGCAGCGGCAGCGGCAGCTAG	YGKMRKLERVWLGGFDCGSGSGS*
ATGAGTTATTTGCCTAGTGTTTGGCTTGATTTTCGGTCTTTTCCTATCTGCGGCAGCGGCAGCGGCAGCTAG	YSYLPSVWLDFRSFPICGSGSGS*
ATGCCTTTTACTAATACTTATGAGCATACTAGGTCGCTTGTGCTGCATTGCGGCAGCGGCAGCGGCAGCTAG	YPFTNTYEHTRSLVLHCGSGSGS*
ATGCGTATTGTGCTTACTTTTTTTCGGTCTCATACTCGTACTCTTACGTGCGGCAGCGGCAGCGGCAGCTAG	YRIVLTFFRSHTRTLTCGSGSGS*
ATGAATTGGCTTTTTCATTATTGGAAGTCGGCTGGTGTGTTGTGTGCTTGCGGCAGCGGCAGCGGCAGCTAG	YNWLFHYWKSAGVLCACGSGSGS*
ATGATTATTTATAGTCCGTCTCTTTCGGAGTGGCTGATTTCGTTTGCGTGCGGCAGCGGCAGCGGCAGCTAG	YIIYSPSLSEWLISFACGSGSGS*
ATGCAGCTGATTTCGGGTTGGAAGAATGGTCGTTTTTTTCTGCTTTGGTGCGGCAGCGGCAGCGGCAGCTAG	YQLISGWKNGRFFLLWCGSGSGS*
ATGCATAAGATTCTGCTTCGTCCTTGGCCTGCTCTTGTGGCGATTTGGTGCGGCAGCGGCAGCGGCAGCTAG	YHKILLRPWPALVAIWCGSGSGS*
ATGGCTCAGATTTTTGCTCGTTATGGTCTTTATAGGGGGAAGTGGTCCTGCGGCAGCGGCAGCGGCAGCTAG	YAQIFARYGLYRGKWSCGSGSGS*
ATGTTTGTGTCTTGGTGGTGTCGGTTTGGTCTTCTTATTTCTCATGTGTGCGGCAGCGGCAGCGGCAGCTAG	YFVSWWCRFGLLISHVCGSGSGS*
ATGAAGTTTACGATTTATCATTTTTATTTGGCTGATTTGGCTTATACGTGCGGCAGCGGCAGCGGCAGCTAG	YKFTIYHFYLADLAYTCGSGSGS*
ATGAAGTATGTTCAGATTAGTATTAGGGATAGTGCGTGGATTTATCGTTGCGGCAGCGGCAGCGGCAGCTAG	YKYVQISIRDSAWIYRCGSGSGS*
ATGACTTTTCGTTGGACGCTGGCTGGTTTTTATCAGGCTGCGTGGAAGTGCGGCAGCGGCAGCGGCAGCTAG	YTFRWTLAGFYQAAWKCGSGSGS*
ATGTCGACGCAGAATGAGTGGAGGATTAATCCGCAGTCTCTGCCTATCTGCGGCAGCGGCAGCGGCAGCTAG	YSTQNEWRINPQSLPICGSGSGS*
ATGTATTATTTGAGTATTTTTTCGTTGTTGAATCTGATTAGTCATAATTGCGGCAGCGGCAGCGGCAGCTAG	YYYLSIFSLLNLISHNCGSGSGS*
ATGTTTGTTACGAGTCTTTGGTATGGTATTCGTGCGTTTCCGAATTGCTGCGGCAGCGGCAGCGGCAGCTAG	YFVTSLWYGIRAFPNCCGSGSGS*
ATGACTTATGAGGTGTATGGTTGGCCGCCTTGGCATACGTTTCCTTTTTGCGGCAGCGGCAGCGGCAGCTAG	YTYEVYGWPPWHTFPFCGSGSGS*
ATGATTGTTAATTTTTCGTCTTAGCCTGCGCTGTTTCCTAATTGGCTTTGCGGCAGCGGCAGCGGCAGCTAG	YIVNFSS*PALFPNWLCGSGSGS*
ATGTGTTGGAATTTTGGGAAGTTTACGCCTCTGCCGGATTTTCCGTTTTGCGGCAGCGGCAGCGGCAGCTAG	YCWNFGKFTPLPDFPFCGSGSGS*
ATGAATGTTGGGAGTGATTCGTGGATTTCGTTTACGACGTTTCCGACTTGCGGCAGTGGCAGCGGCAGCTAG	YNVGSDSWISFTTFPTCGSGSGS*
ATGATGATTCATAGTTTTTCGAAGCTTCCTGGGACTTGGACGCGTAATTGCGGCAGCGGCAGCGGCAGCTAG	YMIHSFSKLPGTWTRNCGSGSGS*
ATGGTGAAGTGGATTAATTTTCGGGTTGTTGATCTTCGGATTTTTTGCTGCGGCAGCGGCAGCGGCAGCTAG	YVKWINFRVVDLRIFCCGSGSGS*
ATGTTTACTTTTGTTTGGGCGCGTCCGGATTATCTGTCGTGGAGTTTTTGCGGCAGCGGCAGCGGCAGCTAG	YFTFVWARPDYLSWSFCGSGSGS*
ATGGGGTATCCTATTGATGATTTTTGGCGTCCGCATTCGTTTCCGATTTGCGGCAGCGGCAGCGGCAGCTAG	YGYPIDDFWRPHSFPICGSGSGS*
ATGGTGTTTAAGATTTTTAGTTTTTATGCGCCTACGTGGCTTTTTACGTGCGGCAGCGGCAGCGGCAGCTAG	YVFKIFSFYAPTWLFTCGSGSGS*
ATGATTGTGTTTACGTATGGTTGGCTTGAGGAGTATGATCCTTTTCGTTGCGGCAGCGGCAGCGGCAGCTAG	YIVFTYGWLEEYDPFRCGSGSGS*
ATGAGGCTTCCTCGTAATAGGTGGTTTGGGGCTACTGCGTTTCCGTACTGCGGCAGCGGCAGCGGCAGCTAG	YRLPRNRWFGATAFPYCGSGSGS*
ATGAGGGCTTGGTTTAATGCGAGGTCGATTTTTTCGGCGGAGTGGTCTTGCGGCAGCGGCAGCGGCAGCTAG	YRAWFNARSIFSAEWSCGSGSGS*
ATGAGTCATTGGTTTACTGCTGATAATACTTTTCATATTCATTGGCAGTGCGGCAGCGGCAGCGGCAGCTAG	YSHWFTADNTFHIHWQCGSGSGS*
ATGCGTTATCCCACGAATAGTAGTTTGTTTCTGGAGGCGTTTCCGCAGTGCGGCAGCGGCAGCGGCAGCTAG	YRYPTNSSLFLEAFPQCGSGSGS*
ATGGATTGGGCTTTTACTCTTCATGGGCGTTATTATGCTCGGTGGACGTGCGGCAGCGGCAGCGGCAGCTAG	YDWAFTLHGRYYARWTCGSGSGS*
ATGACGGCTTATTTTGTGGATGGGATTTTGATTACTAAGGGTTGGATTTGCGGCAGCGGCAGCGGCAGCTAG	YTAYFVDGILITKGWICGSGSGS*
ATGGTTAGGCTGTTTTGGCATGATGAGACTGTGCGGATTAGTTGGGACTGCGGCAGCGGCAGCGGCAGCTAG	YVRLFWHDETVRISWDCGSGSGS*
ATGCCTTCTAAGAATAGGTATAAGCTTGAGAAGGAGCTTTATCTTATTTGCGGCAGCGGCAGCGGCAGCTAG	YPSKNRYKLEKELYLICGSGSGS*
ATGAGGTATAAGTTTAGTAGTAATGGGAGTTATTTTGCTGCGTGGTCTTGCGGCAGCGGCAGCGGCAGCTAG	YRYKFSSNGSYFAAWSCGSGSGS*
ATGATTGGTACGTTTGCTTCGGATTATCGGTTTAAGATTTCTTGGGATTGCGGCAGCGGCAGCGGCAGCTAG	YIGTFASDYRFKISWDCGSGSGS*
ATGCGTTGGGTTTGGACGAGTTTTTTTAGGGAGCCGTATTTTGTTGTCTGCGGCAGCGGCAGCGGCAGCTAG	YRWVWTSFFREPYFVVCGSGSGS*
ATGAGGTATAGTTGGAGTCAGAATGTTAAGTATTATGGTGCTTCGTATTGCGGCAGCGGCAGCGGCAGCTAG	YRYSWSQNVKYYGASYCGSGSGS*
ATGCGTTTTCATTGTTCTAGGCGGGTGTTTTGGCCTTTGGCGGTTGCTTGCGGCAGCGGCAGCGGCAGCTAG	YRFHCSRRVFWPLAVACGSGSGS*
ATGCGTATTATTTTTTGGCGTAAGTATTGGTTTAAGGTCCGGAGTAGTTGCGGCAGCGGCAGCGGCAGCTAG	YRIIFWRKYWFKVRSSCGSGSGS*
ATGCGTATTGTGGATTCTACTCTTTTTGCGTCTGCGTTTCCGCGTTATTGCGGCAGCGGCAGCGGCAGCTAG	YRIVDSTLFASAFPRYCGSGSGS*
ATGATTGGTACGTTTGCTTCGGATTATCGGTTTAAGATTTCTTGGAATTGCGGCAGCGGCAGCGGCAGCTAG	YIGTFASDYRFKISWNCGSGSGS*
ATGGTGTATTCCTTTTATTTTTGGTTGAGGCAGAATCCGTTTCCTGTGTGCGGCAGCGGCAGCGGCAGCTAG	YVYSFYFWLRQNPFPVCGSGSGS*
ATGCTTGTTTATGTTTGGACTAGTTTTTCGGCTAAGCCGTATTTTGCTTGCGGCAGTGGCAGCGGCAGCTAG	YLVYVWTSFSAKPYFACGSGSGS*
ATGAAGGAGTGGTTTGATTATTCTGGTATTTGGCATGTTACTTTTAGTTGCGGCAGCGGCAGCGGCAGCTAG	YKEWFDYSGIWHVTFSCGSGSGS*
ATGACTCTTGGTTCGTGGCCTTTTCTTCGTCTGCGTCCGAGTATTCGCTGCGGCAGCGGCAGCGGCAGCTAG	YTLGSWPFLRLRPSIRCGSGSGS*
ATGTTTTGGTATTTTAAGTTGGATCCTAAGTTGAGGAATACTTGGACTTGCGGCAGCGGCAGCGGCAGCTAG	YFWYFKLDPKLRNTWTCGSGSGS*
ATGTATCATGGGTTTTGGAATACGGGTTATAGTTATGTTTGGTATCCGTGCGGCAGCGGCAGCGGCAGCTAG	YYHGFWNTGYSYVWYPCGSGSGS*
ATGCGTATTTGGAAGTGGCTTAAGTTTTCTGAGCCGAGCTATTGGACGTGCGGCAGCGGCAGCGGCAGCTAG	YRIWKWLKFSEPSYWTCGSGSGS*
ATGGATTGGGCTTTTACTCTTCATGGGCGTTATTACGCTCGGTGGACGTGCGGCAGCGGCAGCGGCAGCTAG	YDWAFTLHGRYYARWTCGSGSGS*
ATGTCTGGGTGGTTTGCGAATAATGGGCAGTTTCGTAGTGCGCGGAATTGCGGCAGCGGCAGCGGCAGCTAG	YSGWFANNGQFRSARNCGSGSGS*
ATGAGTTATCAGTGGAATTTGTGGGGGAGGGTGAGTACGTTTCTTGTGTGCGGCAGCGGCAGCGGCAGCTAG	YSYQWNLWGRVSTFLVCGSGSGS*
ATGTCGTATAAGTTTAGTTGGAGGTGGCCGCATAATGGTTGGACGCCTTGCGGCAGCGGCAGCGGCAGCTAG	YSYKFSWRWPHNGWTPCGSGSGS*
ATGGTGACTTTTGTTTGGAGGAATTTTACTCTTGCTACGATTTGGAGTTGCGGCAGCGGCAGCGGCAGCTAG	YVTFVWRNFTLATIWSCGSGSGS*
ATGTATCGTGTTCTGTCGGAGTTGCCGCCTCTGTGGGCGCCTACGCGGTGCGGCAGCGGCAGCGGCAGCTAG	YYRVLSELPPLWAPTRCGSGSGS*
ATGAAGTATAGTACGCTTGCTTGGATTCCTATTACTGCGTGTCCTAACTGCGGCAGCGGCAGCGGCAGCTAG	YKYSTLAWIPITACPNCGSGSGS*
ATGATTACGCGGTTTACGCCGTGGCCGAAGCTTTATCCTGTTTGGGATTGCGGCAGCGGCAGCGGCAGCTAG	YITRFTPWPKLYPVWDCGSGSGS*
ATGGATTCGGGGTTTTCTTGGACTGGTACGTTTTGGAGTACGTTTGCTTGCGGCAGCGGCAGCGGCAGCTAG	YDSGFSWTGTFWSTFACGSGSGS*
ATGCGTTTGTTTAATTATTCGTATACGAATTGGTGGGTTGAGAATGTGTGCGGCAGCGGCAGCGGCAGCTAG	YRLFNYSYTNWWVENVCGSGSGS*
ATGGATGTTTGGATTTGGGATATTTATGTTTTTTGTGGGAATTTTTACTGCGGCAGCGGCAGCGGCGGCTAG	YDVWIWDIYVFCGNFYCGSGSGG*
ATGTCTTATAAGAAGTCTTGGTATAGTCTTAGTAATGCTTGGCCTGCTTGCGGCAGCGGCAGCGGCAGCTAG	YSYKKSWYSLSNAWPACGSGSGS*
ATGTTGATTAAGTGGCGTCCTGCTGAGGGGTATCAGGGGCGTTGGGCTTGCGGCAGCGGCAGCGGCAGCTAG	YLIKWRPAEGYQGRWACGSGSGS*
ATGCGTTTGGGGGAGTGGCCAAGTTTGACGCTGTATTATACGGGTAATTGTGGCAGCGGCAGCGGCAGCTAG	YRLGEWPSLTLYYTGNCGSGSGS*
ATGCTGACTCGTTATAATCCGTTTCTGGGGTTGGAGGTTTGGGTTGCTTGCGGCAGCGGCAGCGGCAGCTAG	YLTRYNPFLGLEVWVACGSGSGS*
ATGCGTCATTGGTTTGATTTTGGGACTTTTGTTATTAAGTTTAGTGACTGCGGCAGCGGCAGCGGCAGCTAG	YRHWFDFGTFVIKFSDCGSGSGS*
ATGAGGTATCCTATTCTGATTTTTTCTGTGAATGGGGCGTTTCCTACGTGCGGCAGCGGCAGCGGCAGCTAG	YRYPILIFSVNGAFPTCGSGSGS*
ATGATTGTGGGTCTTGTGCCGTTTTCTCATGCGCGGTGGGTTGTGCCTTGCGGCAGCGGCAGCGGCAGCTAG	YIVGLVPFSHARWVVPCGSGSGS*
ATGGTTTTTGTTTGGAAGCGTTTTACGGATTCTACGACGTGGTTTCCCTGCGGCAGCGGCAGCGGCAGCTAG	YVFVWKRFTDSTTWFPCGSGSGS*
ATGCGTTGGGTTTGGACGAGTTTTTTTAGTGAGCCGTATTTTGTCGTTTGCGGCAGCGGCAGCGGCAGCTAG	YRWVWTSFFSEPYFVVCGSGSGS*
ATGTTTTTTCATGGTGTTTTTTATTTTAAGTGGGCGCCTGCGCCTTCTTGCGGCAGCGGCAGCGGCAGCTAG	YFFHGVFYFKWAPAPSCGSGSGS*
ATGACGTTTAGTGGTCATTCGTGGCTTGTTTCGGGTTTTTCGCTGGATTGCGGCAGCGGCAGCGGCAGCTAG	YTFSGHSWLVSGFSLDCGSGSGS*
ATGATTGTGATTGCGAAGAATTTTTCTAAGTGGGATCTTTTGAATGTCTGCGGCAGCGGCAGCGGCAGCTAG	YIVIAKNFSKWDLLNVCGSGSGS*
ATGCGGGATTTGGCTGATGCTTTTGAGGTGTGTGTTGTTATGCGTAACTGCGGCAGCGGCAGCGGCAGCTAG	YRDLADAFEVCVVMRNCGSGSGS*
ATGCATTATACGTATATGATTTGGTGGTCTAGGACGGCGTTTCCTGGCTGCGGCAGCGGCAGCGGCAGCTAG	YHYTYMIWWSRTAFPGCGSGSGS*
ATGGTTTTGAAGAATTTTTGGTGGACGAAGAATGATACTTTTCCTTCGTGCGGCAGCGGCAGCGGCAGCTAG	YVLKNFWWTKNDTFPSCGSGSGS*
ATGACGTTTGTGCGGAATCGGAGGCATTCGAATACTAATCGTTGGAGTTGCGGCAGCGGCAGCGGCAGCTAG	YTFVRNRRHSNTNRWSCGSGSGS*
ATGGCTATTCGTGCGCCTGGTTGGTTTGGAGATGCGTTTCCTCATTGCGGCCGCGGCAGCGGCAGCTAG	YAIRAPGWFGDAFPHCGRGSGS*
ATGAGTCATTGGTTTACTGCTGATAATACTTTTCATATTTATTGGCAGTGCGGCAGCGGCAGCGGCAGCTAG	YSHWFTADNTFHIYWQCGSGSGS*
ATGGTTCAGATTTTTGATCGTTATGGTATTTATAGTGGGAAGTGGTCTTGCGGCAGCGGCAGCGGCAGCTAG	YVQIFDRYGIYSGKWSCGSGSGS*
ATGCCTTTTATTAATGAGTATTTTGTGCATCAGAGTTTGCATATTATTTGCGGCAGCGGCAGCGGCAGCTAG	YPFINEYFVHQSLHIICGSGSGS*
ATGTTTACTTATGTTATTAGTGCGCCGTTTTTTCTTACGCCCGCTTGGTGCGGCAGCGGCAGCGGCAGCTAG	YFTYVISAPFFLTPAWCGSGSGS*
ATGGTGAATGTTTATCATTTGAATCTTAGTTTGGATTTGACGTTTGTCTGCGGCAGCGGCAGCGGCAGCTAG	YVNVYHLNLSLDLTFVCGSGSGS*
ATGTCTTTTATTAATGAGTATTTTGTGCATCAGAGTTTGCATATTATTTGCGGCAGCGGCAGCGGCAGCTAG	YSFINEYFVHQSLHIICGSGSGS*
ATGGTGTATTCGTTTTATTTTTGGTTGAGGCAGAATCCGTTTCCTGTGTGCGGCAGCGGCAGCGGCAGCTAG	YVYSFYFWLRQNPFPVCGSGSGS*
ATGGTCTGGTTTACGAGTTTTAAGTCGCGTGAGCCTTGGCGTGTGTATTGCGGCAGCGGCAGCGGCAGCTAG	YVWFTSFKSREPWRVYCGSGSGS*
ATGAGGTATCCTATTGATGATTTTTGGCGTCCGCATTCGTTTCCGATTTGCGGCAGCGGCAGCGGCAGCTAG	YRYPIDDFWRPHSFPICGSGSGS*
ATGTATCTTGTGAGTGATACGCTTCGGATTTGGCGTATTGTGAAGGCGTGCGGCAGCGGCAGCGGCAGCTAG	YYLVSDTLRIWRIVKACGSGSGS*
ATGCGTTTTTTGTGGAGTAGTTTTTCTAGTCAGCCGAGTTGGGTTCACTGCGGCAGCGGCAGCGGCAGCTAG	YRFLWSSFSSQPSWVHCGSGSGS*
ATGTCGTGTAAGTTTAGTTGTAGGAGGCCGCATAATGGGTGGACGCCTTGCGGCAGCGGCAGCGGCAGCTAG	YSCKFSCRRPHNGWTPCGSGSGS*
ATGTTTGGTTATTTTTCGCGGGAGGGGGAGTATAGTGCGCGTTGGGACTGCGGCAGCGGCAGCGGCAGCTAG	YFGYFSREGEYSARWDCGSGSGS*
ATGATTACTGCGAAGGCCTTTGATGCGTGGAAGGTGTGTTGTTCGGTGTGCGGCAGCGGCAGCGGCAGCTAG	YITAKAFDAWKVCCSVCGSGSGS*
ATGAAGTTTCTGGATTATACGTGGATTTCTAGGAGTACGTTTCCGCACTGCGGCAGCGGCAGCGGCAGCTAG	YKFLDYTWISRSTFPHCGSGSGS*
ATGGCGAAGTATGTTTGGACTGATTTTGCTTCTCTGCCGTATTTTTGGTGCGGCAGCGGCAGCGGCAGCTAG	YAKYVWTDFASLPYFWCGSGSGS*
ATGATTGAGCAGTTTTTTGATGATGGGCTGTTTGTGTTTCGTTGGTTTTGCGGCAGCGGCAGCGGCAGCTAG	YIEQFFDDGLFVFRWFCGSGSGS*
ATGAGGAATTCTCGGTATCCTTTGTTGCCGCTGACTTCTTTTCCGATTTGCGGCAGCGGCAGCGGCAGCTAG	YRNSRYPLLPLTSFPICGSGSGS*
ATGGTGATTCCGCCTTTGTGGCTTTATTCTCGTGAGGCTTATCCGCATTGCGGCAGCGGCAGCGGCAGCTAG	YVIPPLWLYSREAYPHCGSGSGS*
ATGTTTATTACGCGTAGTTTGACGCCTGCTGTGTAGGCTCTGTGGATTTGCGGCAGCGGCAGCGGCAGCTAG	YFITRSLTPAV*ALWICGSGSGS*
ATGTGGCATAAGAATAAGTATGTTCTGACGTATAGTTGTCTTTTTGCTTGCGGCAGCGGCAGCGGCAGCTAG	YWHKNKYVLTYSCLFACGSGSGS*
ATGGGGTTTATTTATAAGCCTTTTGTGTAGCAGTGTCATATGTATCAGTGCGGCAGCGGCAGCGGCAGCTAG	YGFIYKPFV*QCHMYQCGSGSGS*
ATGAGGTATTTGCTTTCGCCGTGGCCTCATTTGGAGCTTGTGCTGACCTGCGGCAGCGGCAGCGGCAGCTAG	YRYLLSPWPHLELVLTCGSGSGS*
ATGATTTTGAGTCCGTGGCCTAAGCTGAGTTTGAAGGCTGAGTCGTATTGCGGCAGCGGCAGCGGCAGCTAG	YILSPWPKLSLKAESYCGSGSGS*
ATGAGTCTTTCGTTTTGGCCGACTTTGGCGCTTTTTCGGGTGGCTTCTTGCGGCAGCGGCAGCGGCAGCTAG	YSLSFWPTLALFRVASCGSGSGS*
ATGCGTGGGAAGTTTTATGCGAATCTGAAGTATTTTGCGAGTTGGGTTTGCGGCAGCGGCAGCGGCAGCTAG	YRGKFYANLKYFASWVCGSGSGS*
ATGTTTGTGTGGAATTCTTTGCCGGCTTTTTGGCATGTTTTGTATCGCTGCGGCAGCGGCAGCGGCAGCTAG	YFVWNSLPAFWHVLYRCGSGSGS*
ATGAAGGTGCCTGCGGGTGGTATTTGGCTTTTGGCTTTTCCGCGTCTGTGCGGCAGCGGCAGCGGCAGCTAG	YKVPAGGIWLLAFPRLCGSGSGS*
ATGCGGATTGTGGATTCTACTCTTTTTGCGTCTGCGTTTCCGCGTTATTGCGGCAGCGGCAGCGGCAGCTAG	YRIVDSTLFASAFPRYCGSGSGS*
ATGATTTTTGTGTGGGAGAATTTTTTGTCTTCGACTCGTTTTATTTCGTGCGGCAGCGGCAGCGGCAGCTAG	YIFVWENFLSSTRFISCGSGSGS*
ATGATTTATCCTGTGTGGTGGAATAGGCCTTTTCTGAGGGTTCGTTGCGGCAGCGGCAGCGGCAGCTAG	YIYPVWWNRPFLRVRCGSGSGS*
ATGTCGACGCAGAACGAGTGGTGGATTAATCCGCAGTCTCTGCCTATTTGCGGCAGCGGCAGCGGCAGCTAG	YSTQNEWWINPQSLPICGSGSGS*
ATGAGGTATAAGTTTAGTAGTAATGGGAGTTATTTTGCTGCGTGGTCCTGCGGCAGCGGCAGCGGCAGCTAG	YRYKFSSNGSYFAAWSCGSGSGS*
ATGTGGCATAAGAATAAGTATGTTCTGACGTATAGTTGTCTTTTTGCCTGCGGCAGCGGCAGCGGCAGCTAG	YWHKNKYVLTYSCLFACGSGSGS*
ATGCTTTTGCTGTTTTGGAAGAAGGTTACGCTTAGTCATGTTTGGCGCTGCGGCAGCGGCAGCGGCAGCTAG	YLLLFWKKVTLSHVWRCGSGSGS*
ATGGGTAGGCTTTATTGGCGTGAGACGTTGAATTGGATTTGGTTTAGTTGCGGCAGCGGCAGCGGCAGCTAG	YGRLYWRETLNWIWFSCGSGSGS*
ATGGTGTATATTTGGCATGATTTTCGGACTCGTCCGTATTTTCATAGTTGCGGCAGCGGCAGCGGCAGCTAG	YVYIWHDFRTRPYFHSCGSGSGS*
ATGACTTTTCAGTTTACTTGGAATGATGGTAGTAGGTGGATTGCTTCCTGCGGCAGCGGCAGCGGCAGCTAG	YTFQFTWNDGSRWIASCGSGSGS*
ATGAGTCATTGGTTTACTGCTGATAATACTTTTCATATTTATTGGCAGTGCGGCAGCGGCAGCGGCAGCTAG	YSHWFTADNTFHIYWQCGSGSGS*
ATGTGTTATTCTATTTGGTTGAATGAGCTGTTTAGTGTTTGTCCGGGGTGCGGCAGCGGCAGCGGCAGCTAG	YCYSIWLNELFSVCPGCGSGSGS*
ATGAGGTATAAGTTTAGTAGTAATGGGAGTTATTTTGCTGCGTGGACTTGCGGCAGCGGCAGCGGCAGCTAG	YRYKFSSNGSYFAAWTCGSGSGS*
ATGTTTAATGTGGATGGGCTGTTTGTTTTTACGTGGGTGTCGGAGAGGTGCGGCAGCGGCAGCGGCAGCTAG	YFNVDGLFVFTWVSERCGSGSGS*
ATGAAGAGTTGGTGGGATGATAAGAATGTTCTTGTTATTGCTTGGAGCTGCGGCAGCGGCAGCGGCAGCTAG	YKSWWDDKNVLVIAWSCGSGSGS*
ATGTGGCATAAGAATAAGTATGTTCTGACGTATAGTTGTCTTTTTGCTTGCGGCAGCGGCAGCGGCAGCTAG	YWHKNKYVLTYSCLFACGSGSGS*
ATGGTTTTGTCTACGTCGCGTTGGCTTGGGCAGGCTAATTTTCCGGTTTGCGGCAGCGGCAGCGGCAGCTAG	YVLSTSRWLGQANFPVCGSGSGS*
ATGCCTCTTGCGAAGCATTCTTTTATTGGGCAGGTGCCGTTTCCTTACTGCGGCAGCGGCAGCGGCAGCTAG	YPLAKHSFIGQVPFPYCGSGSGS*
ATGATTTTTAGGACTGATTTGTGGTTTTGGAATCCTGTTCCGTTTCCGTGCGGCAGCGGCAGCGGCAGCTAG	YIFRTDLWFWNPVPFPCGSGSGS*
ATGAAGGATTGGCCTAGGCATTTTTTTGCTACGATGTTTCCGCTTGCTTGCGGCAGCGGCAGCGGCAGCTAG	YKDWPRHFFATMFPLACGSGSGS*
ATGGTGAAGTTGAGGTGGTCTAGGCATAGTTTGAAGACTGAGTGGGTGTGCGGCAGCGGCAGCGGCAGCTAG	YVKLRWSRHSLKTEWVCGSGSGS*
ATGATTTTTCGTTGGATTAAGTTTGGTGAGACTCCTGAGTGGCAGAAGTGCGGCAGCGGCAGCGGCAGCTAG	YIFRWIKFGETPEWQKCGSGSGS*
ATGCCGTTTTTTAATCATTATTCGACGGGGTATGCTTTGCATCTGACTTGCGGCAGCGGCAGCGGCAGCTAG	YPFFNHYSTGYALHLTCGSGSGS*
ATGCCGACGTGGTATACGTATAAGAGTCAGTTGAAGTGGATTTGGACCTGCGGCAGCGGCAGCGGCAGCTAG	YPTWYTYKSQLKWIWTCGSGSGS*
ATGTGGAATTGGAGTGCTAGGAAGTTGTGTTGTTTTTTGCTTAGTTATTGCGGCAGCGGCAGCGGCAGCTAG	YWNWSARKLCCFLLSYCGSGSGS*
ATGCGTTTGGGACCTTGGCCTAGTTTGCGGTTGTTTGCTTTGTTGTATTGTGGCAGCGGCAGCGGCAGCTAG	YRLGPWPSLRLFALLYCGSGSGS*
ATGTCGACGCAGAATGAGTGGTGGATTAATCCGCAGTCTCTGCCTATTTGCGGCAGCGGCAGCGGCAGCTAG	YSTQNEWWINPQSLPICGSGSGS*
ATGCATTTTGCGAAGCATTTTTTTATTGAGCAGAATCCGTTTCCGTTGTGCGGCAGCGGCAGCGGCAGCTAG	YHFAKHFFIEQNPFPLCGSGSGS*
ATGAGGAATCTTGATCTGATGACTCGTTGGCTGGCTGTTTCTCGTGTTTGCGGCAGCGGCAGCGGCAGCTAG	YRNLDLMTRWLAVSRVCGSGSGS*
ATGCCGCATAGTAATGGGTTTCGTTATTCGCTTTCGTTGGCGTTGACTTGCGGCAGCGGCAGCGGCAGCTAG	YPHSNGFRYSLSLALTCGSGSGS*
ATGAGTTTTGTTTTTTATTGGAATAAGCCTAGTATTATTCTTGCTTATTGCGGCAGCGGCAGCGGCAGCTAG	YSFVFYWNKPSIILAYCGSGSGS*
ATGCTTATTGCTGAGTATTCTTGGATTCGGCTGAATCATTTTCCGGTCTGCGGCAGCGGCAGCGGCAGCTAG	YLIAEYSWIRLNHFPVCGSGSGS*
ATGACGAATTATAGTAAGCCTTTTAAGGGGCTGTAGGCTTTGCCTCTTTGCGGCAGCGGCAGCGGCAGCTAG	YTNYSKPFKGL*ALPLCGSGSGS*
ATGCCTTATTATCATCGTTATAATCTGTTTAAGACTTTGCTGTCGTACTGCGGCAGCGGCAGCGGCAGCTAG	YPYYHRYNLFKTLLSYCGSGSGS*
ATGGGTGTTACGTATAATGGTTCGTTTGTTTGGATTATTAGGTGGACCTGCGGCAGCGGCAGCGGCAGCTAG	YGVTYNGSFVWIIRWTCGSGSGS*
ATGTGGGAGTTGAATTTGGAGTTTTTTCAGATTACGAAGGTTGTGAAGTGCGGCAGCGGCAGCGGCAGCTAG	YWELNLEFFQITKVVKCGSGSGS*
ATGAAGAATTGGGCGTCTGTTGTTGAGGGGTGGAATTATAGTGCGAATTGCGGCAGCGGCAGCGGCAGCTAG	YKNWASVVEGWNYSANCGSGSGS*
ATGAGGTATAGTAGGATTTGGTGGATTTCGCAGTATGCGTTTCCGAGGTGCGGCAGCGGCAGCGGCAGCTAG	YRYSRIWWISQYAFPRCGSGSGS*
ATGATTTTGTTGGCTTATCCGGGGCTTAGTCTTCGGAATACGTGGCCCTGCGGCAGCGGCAGCGGCAGCTAG	YILLAYPGLSLRNTWPCGSGSGS*
ATGAGGTATCGGTCTCGTCCGTTTTTTGGGCCTAAGGCTTTTCCATCGTGCGGCAGCGGCAGCGGCAGCTAG	YRYRSRPFFGPKAFPSCGSGSGS*
ATGCTTTTTGGTTTTGAGACGTTTGCGTCTTATCGGTGGATTCATGTTTGCGGCAGCGGCAGCGGCAGCTAG	YLFGFETFASYRWIHVCGSGSGS*
ATGTCGACGCAGAATGACTGGGGCATTAACCCGCACTCCCTCCCTATTTGCGGCGGCGGCAGCGGCGGCTAG	YSTQNDWGINPHSLPICGGGSGG*
ATGCCGTATTCGAATACGTATAGTAAGACGCATAGGCTGCAGTTGCGCTGCGGCAGCGGCAGCGGCAGCTAG	YPYSNTYSKTHRLQLRCGSGSGS*
ATGATTACGCGGTTTACGCCGTGGCCGAAGCTTTATCCTGTTTGGGATTGCGGCAGCGGCAGCGGCAGCTAG	YITRFTPWPKLYPVWDCGSGSGS*
ATGCGGTATAGTTGGGTGATTAAGAGTAATACTTTTCCTAGTCTTGTGTGCGGCAGCGGCAGCGGCAGCTAG	YRYSWVIKSNTFPSLVCGSGSGS*
ATGCCTTATACTTATCATCTTTCGCGGGATTTTACTAATGCTTGGTTTTGCGGCAGCGGCAGCGGCAGCTAG	YPYTYHLSRDFTNAWFCGSGSGS*
ATGCGTTTTCAGCTGGATTATGGTTTTGGTCATAATTGGTTTGCTGTTTGCGGCAGCGGCAGCGGCAGCTAG	YRFQLDYGFGHNWFAVCGSGSGS*
ATGCAGTTTGTGTGTGAGTGGAATGCTTTTTCTACTAATCGGTAGCCTTGCGGCAGCGGCAGCGGCAGCTAG	YQFVCEWNAFSTNR*PCGSGSGS*
ATGGTTTATGTTTGGCATTCGTTTTTGGAGGATAGGTATTGGTCGTCTTGCGGCAGCGGCAGCGGCAGCTAG	YVYVWHSFLEDRYWSSCGSGSGS*
ATGAAGGTTCCTGAGAATTGGCGTTGGACGTCGAATGCTTTTCCTAATTGCGGCAGCGGCAGCGGCAGCTAG	YKVPENWRWTSNAFPNCGSGSGS*
ATGTGGCTTTGTCATTCTTGGAATCTTGGTGTTTTGAGGATTTGGCGCTGCGGCAGCGGCAGCGGCAGCTAG	YWLCHSWNLGVLRIWRCGSGSGS*
ATGATTTTTGTGTGGGAGACTTTTCTGAGTGTTCCGACTTATCTGCTGTGCGGCAGCGGCAGCGGCAGCTAG	YIFVWETFLSVPTYLLCGSGSGS*
ATGCTTGTTGTGGATTCTACTCTTTTGGCGTCTGCGTTTCCGCGTTATTGCGGCAGCGGCAGCGGCAGCTAG	YLVVDSTLLASAFPRYCGSGSGS*
ATGGTTCATGTTTTTGTGCGTTATGGGATTTATAGTGTGGAGTGGTCTTGCGGCAGCGGCAGCGGCAGCTAG	YVHVFVRYGIYSVEWSCGSGSGS*
ATGAAGTTTTATTTGTCGTATGATTTTCATGATAGTTGGCAGTTGGAGTGCGGCAGCGGCAGCGGCAGCTAG	YKFYLSYDFHDSWQLECGSGSGS*
ATGGTTAAGCTTGTTTGGAAGAATACTACGCTGCTTTATCGGTTTGATTGCGGCAGCGGCAGCGGCAGCTAG	YVKLVWKNTTLLYRFDCGSGSGS*
ATGATTTTTTCTAACGGTGATATTATTGGGATTGTGTGGTATGCTTTCTGCGGCAGCGGCAGCGGCAGCTAG	YIFSNGDIIGIVWYAFCGSGSGS*
ATGTTTTTGAATTCGTGGACGCCTGATAGTTTTTATACTCTTCTTTGCTGCGGCAGCGGCAGCGGCAGCTAG	YFLNSWTPDSFYTLLCCGSGSGS*
ATGTTTTTTCTGCTTACTTCTAATTCGACGTTTTGGCATAGTTTTTGTTGCGGCAGCGGCAGCGGCAGCTAG	YFFLLTSNSTFWHSFCCGSGSGS*
ATGAGGTATAAGACTGAGCTGTGGATTACGAGTGATACGTTTCCGCTGTGCGGCAGCGGCAGCGGCAGCTAG	YRYKTELWITSDTFPLCGSGSGS*
ATGGTGTGGAATTATGCTGGGCATTTCACGTGGAATTGGGTGCGTTCTTGCGGCAGCGGCAGCGGCAGCTAG	YVWNYAGHFTWNWVRSCGSGSGS*
ATGTTTATTACGCGGAGTTTGACGACTGCTGTGAAGGGTCTGTGGATTTGCGGCAGCGGCAGCGGCAGCTAG	YFITRSLTTAVKGLWICGSGSGS*
ATGAATGTGTTTTATAGTGATAGGGAGATTCGTTATGAGTTTAAGTGGTGCGGCAGCGGCAGCGGCAGCTAG	YNVFYSDREIRYEFKWCGSGSGS*
ATGATTCGTTGGATTTTTGGGTCGAGGTCGAGTAATTATATTACTGCGTGCGGCAGCGGCAGCGGCAGCTAG	YIRWIFGSRSSNYITACGSGSGS*
ATGAGGATTACTAGTCTTAGTTATGCCGTTTGGTATGAGAGTTATACCTGCGGCAGCGGCAGCGGCAGCTAG	YRITSLSYAVWYESYTCGSGSGS*
ATGTTTACGTTTTTTTGGCGGAGTGGTACTCTGGATTGGCTGCATCACTGCGGCAGCGGCAGCGGCAGCTAG	YFTFFWRSGTLDWLHHCGSGSGS*
ATGGAGTGGTCGACGTTGTTTTAGACGAGTCCGTTGACTCTTCCGTTTTGCGGCAGCGGCAGCGGCAGCTAG	YEWSTLF*TSPLTLPFCGSGSGS*
ATGTCTTATAAGAAGTCTTGGTATAGTCTTAGTAATGCTTGGCCTGCCTGCGGCAGCGGCAGCGGCAGCTAG	YSYKKSWYSLSNAWPACGSGSGS*
ATGGTTGCGTGGTTTGATGATGTGGGTCAGTTTAAGAATCAGTGGTCCTGCGGCAGCGGCAGCGGCAGCTAG	YVAWFDDVGQFKNQWSCGSGSGS*
ATGCCGTATGTTTTTAAGTTTGGGTTTTTTGAGTCGATTAGTTGGCATTGCGGCAGCGGCAGCGGCAGCTAG	YPYVFKFGFFESISWHCGSGSGS*
ATGCCGTTTTGGAATAATTATTATCATTCTAATAAGCTTGGTTTTTGCTGCGGCAGCGGCAGCGGCAGCTAG	YPFWNNYYHSNKLGFCCGSGSGS*
ATGCCTTGGCTGTATTCGTTTCATTGGGCTGATACTCAGCTGTGGAGGTGCGGCAGCGGCAGCGGCAGCTAG	YPWLYSFHWADTQLWRCGSGSGS*
ATGTGGCGTTGGCCGAATTTTAATTCTATGCCGCTGTGGTTGAAGAAGTGCGGCAGCGGCAGCGGCAGCTAG	YWRWPNFNSMPLWLKKCGSGSGS*
ATGTTTTTTAAGGATAAGTTTGAGAATGGTGTTTATGTTGCTTGTTATTGCGGCCGCGGCAGCGGCAGCTAG	YFFKDKFENGVYVACYCGRGSGS*
ATGCGTTATTTGTCGCCGCTTTGGGTTCCTGCGGATGCGTTTCCTGTGTGCGGCAGCGGCAGCGGCAGCTAG	YRYLSPLWVPADAFPVCGSGSGS*
ATGACGTTGACGGCTTGGCCTGTGTTGTCTCTTCTGGAGACTCCGCATTGCGGCAGCGGCAGCGGCAGCTAG	YTLTAWPVLSLLETPHCGSGSGS*
ATGTATCGGATTATTCGTTTTACGCCGTTTCAGGATTGTTGGAGTTTTTGCGGCAGCGGCAGCGGCAGCTAG	YYRIIRFTPFQDCWSFCGSGSGS*
ATGAGGTATAGTTGGAGTCAGAATGGTAAGTATTATGGTGCTTGGTATTGCGGCAGCGGCAGCGGCAGCTAG	YRYSWSQNGKYYGAWYCGSGSGS*
ATGTGGCATAAGAATAAGTATGTTCTGACGTATAGTTGTCTTTTTGCGTGCGGCAGCGGCAGCGGCAGCTAG	YWHKNKYVLTYSCLFACGSGSGS*
ATGATTTATGTGTTTCAGCTGGCGAAGACTCCTGCGATTCTGTTCTGTTGCGGCAGCGGCAGCGGCAGCTAG	YIYVFQLAKTPAILFCCGSGSGS*
ATGCCGTTTACGAATTATTTTGCTAAGAGGCGTTCTTTGTTGATTGGTTGCGGCAGCGGCAGCGGCAGCTAG	YPFTNYFAKRRSLLIGCGSGSGS*
ATGCGTTATTTGTCGCCGCTTTGGGTTCCTGCGGATGCGTTTCCTGTGTGCGGCAGCGGCAGCGGCAGCTAG	YRYLSPLWVPADAFPVCGSGSGS*
ATGATGTCTTTTACTGATAGTTTTCTTTCGTTGTGTCGTGCTTCTTGTTGCGGCAGCGGCAGCGGCAGCTAG	YMSFTDSFLSLCRASCCGSGSGS*
ATGCCTTATAGGAATGCTTATAGGTTTACGAAGCTTTTTGATCTTCGGTGCGGCAGCGGCAGCGGCAGCTAG	YPYRNAYRFTKLFDLRCGSGSGS*
ATGATTTGGTTTTGGACTGCGTTTCGGGAGAATCCTTATTTTAGGTCGTGCGGCAGCGGCAGCGGCAGCTAG	YIWFWTAFRENPYFRSCGSGSGS*
ATGAAGTTTTATTTGTCGTATGATTTTCATGATAGTTGGCAGTTGGAGTGCGGCAGCGGCAGCGGCAGCTAG	YKFYLSYDFHDSWQLECGSGSGS*
ATGAAGTTTCTGGATTATACGTGGATATCTAGGAGTACGTTTCCGCATTGCGGCAGCGGCAGCGGCAGCTAG	YKFLDYTWISRSTFPHCGSGSGS*
ATGCGGACGATTTGGACGCAGGAGAATACCGTGCGTATGGATTGGTATTGCGGCAGCGGCAGCGGCAGCTAG	YRTIWTQENTVRMDWYCGSGSGS*
ATGTTGTATGCTTATTGGTCGGATACTGGTTTGCGGCATGTTTTTAACTGCGGCAGCGGCAGCGGCAGCTAG	YLYAYWSDTGLRHVFNCGSGSGS*
ATGATTACGCGGTTTACGCCGTGGCCGAAGCTTTATCCTGTTTGGGATTGCGGCAGCGGCAGCGGCAGCTAG	YITRFTPWPKLYPVWDCGSGSGS*
ATGAGGTATAAGTTTAGTAGTAATGGGAGTTATTTTGCTGCGTGGTCTTGCGGCAGCGGCAGCGGCAGCTAG	YRYKFSSNGSYFAAWSCGSGSGS*
ATGCCTTATAAGCATTTTTATCATACGCTGCGGGAGTTGAGGATTTATTGCGGCAGCGGCAGCGGCAGCTAG	YPYKHFYHTLRELRIYCGSGSGS*
ATGCGGTATCCTCGGACGTCTTGGATTCCGTTGGCTGCGTTTATTAATTGCGGCAGCGGCAGCGGCAGCTAG	YRYPRTSWIPLAAFINCGSGSGS*
ATGTATCGGTTGGGTCATTGGCCGACGTTGAGTTTGCTTCCTGTGTATTGCGGCAGCGGCAGCGGCAGCTAG	YYRLGHWPTLSLLPVYCGSGSGS*
ATGCCTTTTATTAATGAGTATTTTGTGCATCAGAGTTTGCATATTATTTGCGGCAGCGGCAGCGGCAGCTAG	YPFINEYFVHQSLHIICGSGSGS*
ATGATTTTTGCGTGGACTACTTGGGTGAGTAAGCCGCATTTTTCGACTTGCGGCAGCGGCAGCGGCAGCTAG	YIFAWTTWVSKPHFSTCGSGSGS*
ATGGGTTATTTTCTGTCGCCGTGGCCGAAGTTGTCGCTTCTTGCGCATTGCGGCAGCGGCAGCGGCAGCTAG	YGYFLSPWPKLSLLAHCGSGSGS*
ATGGCTTTGACTTGGCAGCATTGTGGTGTTATTAGTATTTCTTGGAACTGCGGCAGCGGCAGCGGCAGCTAG	YALTWQHCGVISISWNCGSGSGS*
ATGATTTTTTCTGATGGTGATATTATTGGGATTGTGTGGTATGCTTTTTGCGGCAGCGGCAGCGGCAGCTAG	YIFSDGDIIGIVWYAFCGSGSGS*
ATGAGGTATAAGTTTAGTAGTAATGGGAGTTATTTTGCTGCGTGGTCTTGCGGCAGCGGCAGCGGCAGCTAG	YRYKFSSNGSYFAAWSCGSGSGS*
ATGCCTTTTGTGAATGATTATTTTAAGTTGGGTGTTTTGAATATTTCTTGCGGCAGCGGCAGCGGCAGCTAG	YPFVNDYFKLGVLNISCGSGSGS*
ATGATTTTTGTGCGGACTACTTGGGTGATTAAGCCGCATTTTTCGACTTGCGGCAGCGGCAGCGGCAGCTAG	YIFVRTTWVIKPHFSTCGSGSGS*
ATGCGTTTTTTGTGGAGTAGTTTTTCTAGTCAGCCGAGTTGGGTTCACTGCGGCAGCGGCAGCGGCAGCTAG	YRFLWSSFSSQPSWVHCGSGSGS*
ATGAAGTGGAATTTTAAGTATCGTCTGCATTCTGTGCCTGCTCTGTGTTGCGGCAGCGGCAGCGGCAGCTAG	YKWNFKYRLHSVPALCCGSGSGS*
ATGAGGTATAAGTTTAGTAGTAATGGGAGTTATTTTGCTGCGTGGTCTTGCGGCAGCGGCAGCGGCAGCTAG	YRYKFSSNGSYFAAWSCGSGSGS*
ATGACTGATTGGTGGTCGCCGAGTGGGCATTATTTTTTGACTTGGAGTTGCGGCAGCGGCAGCGGCAGCTAG	YTDWWSPSGHYFLTWSCGSGSGS*
ATGGTGAAGTTGAGGTGGTCTAGGAATAGTTTGAAGACTGAGTGGGTGTGCGGCAGCGGCAGCGGCAGCTAG	YVKLRWSRNSLKTEWVCGSGSGS*
ATGAATGCTTTTTGGATTTCGGATGCTCAGTTTAAGATTGAGTGGACCTGCGGCAGCGGCAGCGGCAGCTAG	YNAFWISDAQFKIEWTCGSGSGS*
ATGCGTTTTGTGAGTGCGTGGTGGATTGATTCCACGAGTTTGCCGACTTGCGGCAGCGGCAGCGGCAGCTAG	YRFVSAWWIDSTSLPTCGSGSGS*
ATGAAGGATTGGTTTGATTATTCTGGTATTTGGCATGTTACTTTTAGCTGCGGCAGCGGCAGCGGCAGCTAG	YKDWFDYSGIWHVTFSCGSGSGS*
ATGTGGATGTTTTTTCTTCCGCCGAATTGGCAGAAGCTTTATATTCTTTGCGGCAGCGGCAGCGGCAGCTAG	YWMFFLPPNWQKLYILCGSGSGS*
ATGGTGTGGCCGAAGTAGTTTTGGGCGAGTCCGTTGGGTCTTCCGTCTTGCGGCAGCGGCAGCGGCAGCTAG	YVWPK*FWASPLGLPSCGSGSGS*
ATGATTACGCGGTTTACGCCGTGGCCGAAGCTTTATCCTGTTTGGGATTGCGGCAGCGGCAGCGGCAGCTAG	YITRFTPWPKLYPVWDCGSGSGS*
ATGTTTTGGCTTTCTCCGTGGCCGTGGCTGGCTATTCAGGCGCGTAATTGCGGCAGCGGCAGCGGCAGCTAG	YFWLSPWPWLAIQARNCGSGSGS*
ATGTTTGTTTGGAAGCGTTGGAGTGATGTTCCTTATTTTCTTGATGGGTGCGGCAGCGGCAGCGGCAGCTAG	YFVWKRWSDVPYFLDGCGSGSGS*
ATGTGGCATAAGATTAATTACATTATGACGCATAGTTGTCTTTTTCTTTGCGGCAGCGGCAGCGGCAGCTAG	YWHKINYIMTHSCLFLCGSGSGS*
ATGCTTAGGTGGATTTGGGAGAATGGTAGTGTGTTGTCTTTTTGGAATTGCGGCAGCGGCAGCGGCAGCTAG	YLRWIWENGSVLSFWNCGSGSGS*
ATGATTATTTGTTTTAGGACTTGTCTGCGTACTTATCCTGGTAATTTTTGCGGCAGCGGCAGCGGCAGCTAG	YIICFRTCLRTYPGNFCGSGSGS*
ATGTGGCATAAGAATAAGTATGTTCTGACGTATAGTTGTCTTTTTGCCTGCGGCAGCGGCAGCGGCAGCTAG	YWHKNKYVLTYSCLFACGSGSGS*
ATGAATACGTCGAACTTGCCTGGTTTGTGAGGTCGTGGTATAATTTGCGCGGCAGCGGCAGCGGCAGCTAG	YNTSNLPGL*GRGIICAAAAAAA
ATGTTTACTGCTCGGTGGTCTTTTGGGACTTTGATTGGTTATTTTAGGTGCGGCAGCGGCAGCGGCAGCTAG	YFTARWSFGTLIGYFRCGSGSGS*
ATGCAGGTTAGGAGTGATTGGATTTTGTTTTGGAGTGTTCATCGGATTTGCGGCAGCGGCAGCGGCAGCTAG	YQVRSDWILFWSVHRICGSGSGS*
ATGTGGCAGTTTTGGCTTCCGGGGAGTGAGTATGTGGCTTATTGGACGTGCGGCAGCGGCAGCGGCAGCTAG	YWQFWLPGSEYVAYWTCGSGSGS*
ATGACTTTTAATTATCAGGGTAATTTTGAGTGGTACTGGACTACGAGTTGCGGCAGCGGCAGCGGCAGCTAG	YTFNYQGNFEWYWTTSCGSGSGS*
ATGAATGCTTTTTGGATTTCGGATGCTCAGTTTAAGATTGAGTGGACCTGCGGCAGCGGCAGCGGCAGCTAG	YNAFWISDAQFKIEWTCGSGSGS*
ATGGTGTGGCCGAAGTTGTTTTGGGCGAGTCCGTTGAGTCTTCCGTCTTGCGGCAGCGGCAGCGGCAGCTAG	YVWPKLFWASPLSLPSCGSGSGS*
ATGGGTAGGCTTTATTGGCGTGAGACGTTGAATTGGATTTGGTTTAGTTGTGGCAGCGGCAGCGGCAGCTAG	YGRLYWRETLNWIWFSCGSGSGS*
ATGAAGATTGGGTATCGGGTGAGGAGGTGTCTTGAGCTGATTAATTTCTGCGGCAGCGGCAGCGGCAGCTAG	YKIGYRVRRCLELINFCGSGSGS*
ATGATTGTGAAGTTTGCTTCGGTTTTTAGGGTGACGATTTCGTGGAATTGCGGCAGCGGCAGCGGCAGCTAG	YIVKFASVFRVTISWNCGSGSGS*
ATGCCTTATGTGAATGATTTTTATAGGTCTGCTAAGTTGTCTGTGTTTTGCGGCAGCGGCAGCGGCAGCTAG	YPYVNDFYRSAKLSVFCGSGSGS*
ATGGTTATTTTGTTTTGGAAGGAGACGAGTCTGTCTGTTAATTGGACTTGCGGCAGCGGCAGCGGCAGCTAG	YVILFWKETSLSVNWTCGSGSGS*
ATGGTGTATTATTTTACGCCTTTGCCGACGTTTAGGGTGATTTGGCGTTGCGGCAGCGGCAGCGGCAGCTAG	YVYYFTPLPTFRVIWRCGSGSGS*
ATGCGTGTGATTGGTTTGCTTCAGAATAGTTTGCCGGAGTCGTGGCAGTGCGGCAGCGGCAGCGGCAGCTAG	YRVIGLLQNSLPESWQCGSGSGS*
ATGACGTGGATTTGGACGAAGTTTTGTGAGTCGCCGGCTTGGCTTAAGTGCGGCAGCGGCAGCGGCAGCTAG	YTWIWTKFCESPAWLKCGSGSGS*
ATGGTGAGTGTTCTTTTGGTGAATTGGCCGCTTGGTGTGCCGACGTACTGCGGCAGCGGCAGCGGCAGCTAG	YVSVLLVNWPLGVPTYCGSGSGS*
ATGAAGGTTGTTAGGGTTGTCTAGCCTTATTCTCAGTGTACTGCTATTTGCGGCAGCGGCAGCGGCAGCTAG	YKVVRVV*PYSQCTAICGSGSGS*
ATGCGTGTGACTCAGAATGTTCTTTTTAGTAGGGCTTTTCCTGTTGATTGCGGCAGCGGCAGCGGCAGCTAG	YRVTQNVLFSRAFPVDCGSGSGS*
ATGAGTTGGAAGCTTTCTCTTTATTTGACTTCTGAGCCGTATCTGCCCTGCGGCAGCGGCAGCGGCAGCTAG	YSWKLSLYLTSEPYLPCGSGSGS*
ATGATTTATCTTGAGTGGACGCCGATTGGGCTGTTGTCTAGGATTGATTGCGGCAGCGGCAGCGGCAGCTAG	YIYLEWTPIGLLSRIDCGSGSGS*
ATGCGGTTTGTTGATTTTGCGTGGTCGTCGGCTACTGTGTGGCCTAGTTGCGGCAGCGGCAGCGGCAGCTAG	YRFVDFAWSSATVWPSCGSGSGS*
ATGAAGTATTATTTTACTGATGAGGGTGAGTTTATTCATTCTTTTGATTGCGGCAGCGGCAGCGGCAGCTAG	YKYYFTDEGEFIHSFDCGSGSGS*
ATGACGGCCTATTTTGTGGATGGGATTTTGATTACTAAGGGTTGGATTTGCGGCAGCGGCAGCGGCAGCTAG	YTAYFVDGILITKGWICGSGSGS*
ATGCGTTGGAAGTTTTATGCGAATCTGAAGTATTTTGCGAGTTGGGTTTGCGGCAGCGGCAGCGGCAGCTAG	YRWKFYANLKYFASWVCGSGSGS*
ATGAATTATTATTTTAAGCTGGAGTATAATCTTGTGCATGTTTGGCTTTGCGGCAGCGGCAGCGGCAGCTAG	YNYYFKLEYNLVHVWLCGSGSGS*
ATGGGGATTCAGGCGTGGTTTTGGAATTCGGATACTGCTTTTCCGGCGTGCAGCAGCGGCAGCGGCAGCTAG	YGIQAWFWNSDTAFPACSSGSGS*
ATGCGGTATAGTTGGGTGATTAAGAGTAATACTTTTCCTAGTCTTGTGTGCGGCAGCGGCAGCGGCAGCTAG	YRYSWVIKSNTFPSLVCGSGSGS*
ATGGTTTGGATTGATCGTCGGATTTCGTATTTGTGTTTGTTTCGGTGTTGCGGCAGCGGCAGCGGCAGCTAG	YVWIDRRISYLCLFRCCGSGSGS*
ATGATTGTGATTGCGAAGAATTTTTCTAAGTGGGATCTTTTGAATTTTTGCGGCAGCGGCAGCGGCAGCTAG	YIVIAKNFSKWDLLNFCGSGSGS*
ATGCATCTTCCGCGGCATCGTCTTTTTGTGACTGCGTTTCCTCATTTTTGCGGCAGCGGCCGCGGCAGCTAG	YHLPRHRLFVTAFPHFCGSGRGS*
ATGTCTAATAATAGGAATTGGCTGCCTCATGATTGGCAGGTTCTTTATTGCGGCAGCGGCAGCGGCAGCTAG	YSNNRNWLPHDWQVLYCGSGSGS*
ATGTATGTGGATGCTAAGTGGTGGACTCAGAATGCTTTTCCTATTTTCTGCGGCAGCGGCAGCGGCAGCTAG	YYVDAKWWTQNAFPIFCGSGSGS*
ATGAAGTTTTCGTGGTCTAGTTCGAGTTTGCTTTCGAATAGTTGGAACTGCGGCAGCGGCAGCGGCAGCTAG	YKFSWSSSSLLSNSWNCGSGSGS*
ATGACTTATGAGGTGTATGGTTGGCTGTCTTGGAATACGTTTCCTTTCTGCGGCAGCGGCAGCGGCAGCTAG	YTYEVYGWLSWNTFPFCGSGSGS*
ATGTCTAGTAGTTGGACGTCATTGGGGACTTGGTTGTTGACGTGGGACTGCGGCAGCGGCAGCGGCAGCTAG	YSSSWTSLGTWLLTWDCGSGSGS*
ATGCGTGTGACTCAGAATGTTCTTTTTAGTAGGGCTTTTCCTGTTGATTGCGGCAGCGGCAGCGGCAGCTAG	YRVTQNVLFSRAFPVDCGSGSGS*
ATGGTTTATGCGTTTGATGCGAATTATGTTTATAGTGCTGTTTGGACGTGCGGCAGCGGCAGCGGCAGCTAG	YVYAFDANYVYSAVWTCGSGSGS*
ATGCGTGTTTATAGTGGTCGGTTTTGGCGGGGGGCTTTTCCTACTGATTGCGGCAGCGGCAGCAGCAGCTAG	YRVYSGRFWRGAFPTDCGSGSSS*
ATGGGTTATATTGATTCGCATACTTTTAAGTGGAGGTGGTTGCTTTGGTGCGGCAGCGGCAGCGGCAGCTAG	YGYIDSHTFKWRWLLWCGSGSGS*
ATGAATCTTACTTGGCTTCCTAATGGTGTTGTTCGTCTGAAGTGGGATTGCGGCAGCGGCAGCGGCAGCTAG	YNLTWLPNGVVRLKWDCGSGSGS*
ATGAAGTTTAGTTCGATTTGGTTTAGGGATCGGCCGTTTTCGCTGTTCTGCGGCAGCGGCAGCGGCAGCTAG	YKFSSIWFRDRPFSLFCGSGSGS*
ATGCGTTTTGTGAGTGCGTGGTGGATTGATTCTACGAGTTTGCCGACTTGCGGCAGCGGCAGCGGCAGCTAG	YRFVSAWWIDSTSLPTCGSGSGS*
ATGTTTGATCATTATGGTCTGTTTATTTTTGTTTGGCGGGCGCAGGCCTGCGGCAGCGGCAGCGGCAGCTAG	YFDHYGLFIFVWRAQACGSGSGS*
ATGTTTTGGAGTGCGGGTAATGTTACTTTACTTTATTTTACGGGTTTCTGCGGCAGCGGCAGCGGCAGCTAG	YFWSAGNVTLLYFTGFCGSGSGS*
ATGAAGTTTCTGTTTCAGTGGGGTTTTCAGCCGGAGTTTTATTTTGTTTGCGGCAGCGGCAGCGGCAGCTAG	YKFLFQWGFQPEFYFVCGSGSGS*
ATGCGTGTGATTGGTTTGCTTCAGAATAGTTTGCCGGAGTCGTGGCAGTGCGGCAGCGGCAGCGGCAGCTAG	YRVIGLLQNSLPESWQCGSGSGS*
ATGAAGCTTGATCATTGGCCGAAGTTGGGGTTGATTCTTCATCATTCCTGCGGCAGCGGCAGCGGCAGCTAG	YKLDHWPKLGLILHHSCGSGSGS*
ATGCCTTATTATTTTCGTTTGAATGGGACGTTTCGTTGTGATTGGTTGTGCGGCAGCGGCAGCAGCAGCTAG	YPYYFRLNGTFRCDWLCGSGSSS*
ATGAAGGTTCCTGAGAATTGGCGTTGGACGTCGAATGCTTTTCCTAATTGCGGCAGCGGCAGCGGCAGCTAG	YKVPENWRWTSNAFPNCGSGSGS*
ATGACTTTTAATTATCAGGGTAATTTTGAGTGGTATTGGTCTACGAGTTGCGGCAGCGGCAGCGGCAGCTAG	YTFNYQGNFEWYWSTSCGSGSGS*
ATGAGGTTTAAGAATTTTAATTAGGCTGTGTGGAATGAGGGTTATACTTGCGGCAGCGGCAGCGGCAGCTAG	YRFKNFN*AVWNEGYTCGSGSGS*
ATGAATTGGATTTTGTGGGCTTTTCATGCGTATCCTCGTTGGCTTAGTTGCGGCAGCGGCAGCGGCAGCTAG	YNWILWAFHAYPRWLSCGSGSGS*
ATGCATGTTATTTATGCTCATAGGTTTAATTGGAATTTTGTTTGGACCTGCGGCAGCGGCAGCGGCAGCTAG	YHVIYAHRFNWNFVWTCGSGSGS*
ATGGTGAATCGTTATGCGGAGACGAAGTCTCTTTTGATTTGGAGGGCGTGCGGCAGCGGCAGCGGCAGCTAG	YVNRYAETKSLLIWRACGSGSGS*
ATGGTTTATGCGTTTGATGCGAATTATGTTTATAGTGCTGTTTGGACGTGCGGCAGCGGCAGCGGCAGCTAG	YVYAFDANYVYSAVWTCGSGSGS*
ATGCCTTTTACTAATACTTGTTATCATACTATGTCGCGGGTGCTGCATTGCGGCAGCGGCAGCGGCAGCTAG	YPFTNTCYHTMSRVLHCGSGSGS*
ATGCGGTATGTGAGGTATAGGTGGTGGACGCTTTCGTCGTTTCCTAGTTGCGGCAGCGGCAGCGGCAGCTAG	YRYVRYRWWTLSSFPSCGSGSGS*
ATGAGTCAGCATTTTAATAGGGTTGGGCGGTTTACTGCTAGTTTTAAGTGCGGCAGCGGCAGCGGCAGCTAG	YSQHFNRVGRFTASFKCGSGSGS*
ATGAATCTTGGGCCGTGGCCTGCGTTGAATCTGCTGTCGGGTCATCCTTGCGGCAGCGGCAGCGGCAGCTAG	YNLGPWPALNLLSGHPCGSGSGS*
ATGCATTTTGTTTGGGAGAATTTTTTTACTCGTCCGAGTTGGGCTTCTTGCGGCAGCGGCAGCGGCAGCTAG	YHFVWENFFTRPSWASCGSGSGS*
ATGAAGTGTTATGGGTATCTGAAGACTGGGTCTTTTGATTGGATTTGGTGCGGCAGCGGCAGCGGCAGCTAG	YKCYGYLKTGSFDWIWCGSGSGS*
ATGATTTTTTGGTTTGCGGATCTTCGGTATTATTTTGCTGTTTGTTCTTGCGGCAGCGGCAGCGGCAGCTAG	YIFWFADLRYYFAVCSCGSGSGS*
ATGTATCGATTGGGTCATTGGCCGACGTTGAGTTTGCTTCCTGTGAATTGCGGCAGCGGCAGCGGCAGCTAG	YYRLGHWPTLSLLPVNCGSGSGS*
ATGAAGCTTGATCATTGGCCGAAGTTGGGGTTGATTCTTCATCATTCCTGCGGCAGCGGCAGCGGCAGCTAG	YKLDHWPKLGLILHHSCGSGSGS*
ATGCATTTTGTGTATCGGATTATTGGGGCTCAGGTTCTTTTTCTGGCCTGCGGCAGCGGCAGCGGCAGCTAG	YHFVYRIIGAQVLFLACGSGSGS*
ATGGTGACTTTTGTTTGGAGGCATTTTACGGATTCTCCGAGGTTTAGCTGCGGCAGCGGCAGCGGCAGCTAG	YVTFVWRHFTDSPRFSCGSGSGS*
ATGACGTATGAGAGGTGGGCGTTTAATAGGCTGGACGCTTTTCCGGTGTGCGGCAGCGGCAGCGGCAGCTAG	YTYERWAFNRLDAFPVCGSGSGS*
ATGACTGTGATTCTTTTGCCGTTTCCGTCTAATAATGTGCTGTGGTATTGCGGCAGCGGCAGCGGCAGCTAG	YTVILLPFPSNNVLWYCGSGSGS*
ATGATTGAGCAGTTTTTTGATGATGGGCTGTTTGTGTTTCGTTGGTTTTGCGGCAGCGGCAGCGGCAGCTAG	YIEQFFDDGLFVFRWFCGSGSGS*
ATGCCTTATACTAGGTTTACTTCGATTAATTCGTTTTTTAATTTGCGGTGCGGCAGCGGCAGCGGCAGCTAG	YPYTRFTSINSFFNLRCGSGSGS*
ATGACGTTTAGCGGTCATTCGTGGCTTGGTTCGGGTTTTCCGCTGGTTTGCGGCAGCGGCAGCGGCAGCTAG	YTFSGHSWLGSGFPLVCGSGSGS*
ATGAGGTATAAGTTTAGTAGTAATGGGAGTTATTTTGCTACGTGGTCTTGCGGCAGCGGCAGCGGCAGCTAG	YRYKFSSNGSYFATWSCGSGSGS*
ATGCCTTATGTTCTTGTTTATAGTCCCAGGAAGGTGGTTGTTGTTCTTTGCGGCAGCGGCAGCGGCAGCTAG	YPYVLVYSPRKVVVVLCGSGSGS*
ATGATTAGGTTGACGTGGCTTGTTTCTGGTCTTCAGACTCGTTGGGTGTGCGGCAGCGGCAGCGGCAGCTAG	YIRLTWLVSGLQTRWVCGSGSGS*
ATGCTTATTCCGCCGTCTCTTTGGCTGCGTTGGCAGCATTTTCCTAGCTGCGGCAGCGGCAGCGGCAGCTAG	YLIPPSLWLRWQHFPSCGSGSGS*
ATGATCTGGTCTACGAATTGGTATTTTAATACGGGTTTTCCGAAGTTTTGCGGCAGCGGCAGCGGCAGCTAG	YIWSTNWYFNTGFPKFCGSGSGS*
ATGTTTTATCATTTTTGGGATAATGGGTTTCAGCTGAGGCTAGTGAATTGCGGCAGCGGCAGCGGCAGCTAG	YFYHFWDNGFQLRLVNCGSGSGS*
ATGGCGTTTAGGTTGTATTGGCCGTATCGGGAGGAGTGGTTGAATTCCTGCGGCAGCGGCAGCGGCAGCTAG	YAFRLYWPYREEWLNSCGSGSGS*
ATGTTTGATCATTATGGTCTGTTTATTTTTGTTTGGCGGGCGCAGGCTTGCGGCAGCGGCAGCGGCAGCTAG	YFDHYGLFIFVWRAQACGSGSGS*
ATGGTTTTGTCTACGTCGCGTTGGCTTGGGCAGGCTAATTTTCCGGTCTGCGGCAGCGGCAGCGGCAGCTAG	YVLSTSRWLGQANFPVCGSGSGS*
ATGAAGAATGAGTATCGTGAGAGGAGGTCGCTTGAGCTGGTTAATTACTGCGGCAGCGGCAGCGGCAGCTAG	YKNEYRERRSLELVNYCGSGSGS*
ATGTCTGGGTGGTTGGCGAATAATGGTCAGTTTCGGAGTGCGTGGCACTGCGGCAGCGGCAGCGGCAGCTAG	YSGWLANNGQFRSAWHCGSGSGS*
ATGTTTTGGTGGAAGAATGGTGAGATTTCTAGTCTTGAGTGGCATTTCTGCGGCAGCGGCAGCGGCAGCTAG	YFWWKNGEISSLEWHFCGSGSGS*
ATGCTTTTGACTTGGAAGGCGGGTTTTATTAAGCATTATAAGCCTTTTTGTGGCAGCGGCAGCGGCAGCTAG	YLLTWKAGFIKHYKPFCGSGSGS*
ATGTCTAATAATAGGAATTGGCTGCCTCATGATTGGCAGGTTCTTTATTGCGGCAGCGGCAGCGGCAGCTAG	YSNNRNWLPHDWQVLYCGSGSGS*
ATGAAGAATCTAGGTCTGACGACTCGTTGGCTGGCTGTTTATCGTGTTTGCGGCAGCGGCAGCGGCAGCTAG	YKNLGLTTRWLAVYRVCGSGSGS*
ATGTGTTGGAATTTTGGGAAGTTTACGCCTCTGCCGGATTTTCCGTTTTGCGGCAGCGGCAGCGGCAGCTAG	YCWNFGKFTPLPDFPFCGSGSGS*
ATGGTGAAGCTTCAGTGGTTGGAGCAGTCGCTTGTTGTTGATTGGGCGTGCGGCAGCGGCAGCGGCAGCTAG	YVKLQWLEQSLVVDWACGSGSGS*
ATGTCGTAGGGGCAGGGTAGTTCGACTGATTGGCGGCCTAATGTGCCGTGCGGCAGCGGCAGCGGCAGCTAG	YS*GQGSSTDWRPNVPCGSGSGS*
ATGCGTTTTGATTGGCCGAGTTGGGATGTTGCGCCTAAGTGGATTCCTTGCGGCAGCGGCAGCGGCAGCTAG	YRFDWPSWDVAPKWIPCGSGSGS*
ATGTTGTTGTGGGTTATGTTTTATCTTGCTGCGTTTTGTGGGTTGTTGTGCGGCAGCGGCAGCGGCAGCTAG	YLLWVMFYLAAFCGLLCGSGSGS*
ATGTCGTATAAGTTTAGTTGGAGGTGGCCGCATAATGGTTGGACGCCCTGCGGCAGCGGCAGCGGCAGCTAG	YSYKFSWRWPHNGWTPCGSGSGS*
ATGTTTGTTTGTTTTTATTTTATTGAGGCTAAGGTTTCTATTTATATTTGCGGCAGCGGCAGCGGCAGCTAG	YFVCFYFIEAKVSIYICGSGSGS*
ATGGCGTTGGATAATTGGCCTCATCTGGCTTTGATTAGGCATCAGAGGTGCGGCAGCGGCAGCGGCAGCTAG	YALDNWPHLALIRHQRCGSGSGS*
ATGGTGTATTCGTTTTATTTTTGGTTGAGGCAGAATCCGTTTCCTGTGTGCGGCAGCGGCAGCGGCAGCTAG	YVYSFYFWLRQNPFPVCGSGSGS*
ATGATTTGGTCTACGAATTGGTATTTTAATACGGGTTTTCCGAAGTTTTGCGGCAGCGGCAGCGGCAGCTAG	YIWSTNWYFNTGFPKFCGSGSGS*
ATGTGGAGTAGTGATCTGAGTGTGCATTTTTTTAATGGTTTTCTTCGCTGCGGCAGCGGCAGCGGCAGCTAG	YWSSDLSVHFFNGFLRCGSGSGS*
ATGAAGTCTACTTGGTTGAGTAATGGGCTTTTGTTGTTGAGTTGGCACTGCGGCAGCGGCAGCGGCAGCTAG	YKSTWLSNGLLLLSWHCGSGSGS*
ATGGCGCTTGGGAATTGGCCGGGGTTGGCTTTGCTTCATTTGGCTAGCTGCGGCAGCGGCAGCGGCAGCTAG	YALGNWPGLALLHLASCGSGSGS*
ATGTCTTATACTCGGACTGGTGATGCTGCTTATGAGGCGGTGTGGTTTTGCGGCAGGGGCAGCGGCAGCTAG	YSYTRTGDAAYEAVWFCGRGSGS*
ATGACTGTGAGGTTGGTGTATGGTCAGCGGGTGGCGCAGCTTAATAGGTGCGGCAGCGGCAGCGGCAGCTAG	YTVRLVYGQRVAQLNRCGSGSGS*
ATGTTTTCTATGACTTGGCTGGGGCATACTTCGAAGCATAGTTATTTTTGCGGCAGCGGCAGCGGCAGCTAG	YFSMTWLGHTSKHSYFCGSGSGS*
ATGTTTATTCGTGATACGTGGAATCATGGGCGTTATGTTCTTTATGCCTGCGGCAGCGGCAGCGGCAGCTAG	YFIRDTWNHGRYVLYACGSGSGS*
ATGTTTTTGATTCTGGAGTTGTCGAAGCAGGGTCTTGTTTGGTCTTGCTGCGGCAGCGGCAGCGGCAGCTAG	YFLILELSKQGLVWSCCGSGSGS*
ATGCGTATTATTTTTTGGCGTAAGTATTGGTTTAAGGTGCGGAGTAGCTGCGGCAGCGGCAGCGGCAGCTAG	YRIIFWRKYWFKVRSSCGSGSGS*
ATGAAGTTTGTTTGGTCGTATGCGCAGCATAATACGAATCATTGGGTTTGCGGCAGCGGCAGCGGCAGCTAG	YKFVWSYAQHNTNHWVCGSGSGS*
ATGCTGATTTTTAATGTTTTTACTACGAAGAAGCCTTTGACTGTTGTGTGCGGCAGCGGCAGCGGCAGCTAG	YLIFNVFTTKKPLTVVCGSGSGS*
ATGAATAGTGTGTTTCTGTCGTCGGGGAATTTTGTGATTACTTGGGATTGCGGCAGCGGCAGCGGCAGCTAG	YNSVFLSSGNFVITWDCGSGSGS*
ATGACTTGGTATGTGATTCAGAAGGATCGTTTGGAGCTTTTTCTGATCTGCGGCAGCGGCAGCGGCAGCTAG	YTWYVIQKDRLELFLICGSGSGS*
ATGAGGATTACTAGTACTGCTCCGTTTTGGTCTAGTGCCTTTCCGGTTTGCGGCAGCGGCAGCGGCAGCTAG	YRITSTAPFWSSAFPVCGSGSGS*
ATGGTTGAGAGGCTTACGTGGTATTCTAGACAGTGTCCGTTTCCGATTTGCGGCAGCGGCAGCGGCAGCTAG	YVERLTWYSRQCPFPICGSGSGS*
ATGTGGCATAAGAATAAGTATGTTCTGACGTATAGTTGTCTTTTTGCTTGCGGCAGCGGCAGCGGCAGCTAG	YWHKNKYVLTYSCLFACGSGSGS*
ATGCCTTTTCGTTATCAGCTTGAGTCTGATTTTGAGGTGACGTGGATTTGCGGCAGCGGCAGCGGCAGCTAG	YPFRYQLESDFEVTWICGSGSGS*
ATGCGTTTTTTGTGGAGTAGTTTTTCTAGTCAGCCGAGTTGGGTTCATTGCGGCAGCGGCAGCGGCAGCTAG	YRFLWSSFSSQPSWVHCGSGSGS*
ATGATTTGGGCTCATTATTGGTGGATTTTTTCGTCTTCTTTGCCGACGTGCGGCAGCGGCGGCGGCAGCTAG	YIWAHYWWIFSSSLPTCGSGGGS*
ATGACGAATACTTAGCGGATTCCTCATCCGGATTGTACTGGTTTGAATTGCGGCAGCGGCAGCGGCAGCTAG	YTNT*RIPHPDCTGLNCGSGSGS*
ATGACGTTTGTGCGGTATCGTAGTCATTCTAAAACTAATCGTTTGTGCTGCGGCAGCGGCAGCGGCAGCTAG	YTFVRYRSHSKTNRLCCGSGSGS*
ATGAGGAGTGGTTTTCATAATGGTAGTTTTTGGGTTTCGTGGAATTCGTGCGGCAGCGGCAGCGGCAGCTAG	YRSGFHNGSFWVSWNSCGSGSGS*
ATGCATCAGTGTTGGACGCGTTTGCGGTTGTTTCTGTTGGCTTGGTATTGCGGCAGCGGCAGCGGCAGCTAG	YHQCWTRLRLFLLAWYCGSGSGS*
ATGAAGGATTGGTTTGATTATACTGGTATTTGGCATGGTACTTTTAGCTGCGGCAGCGGCAGCGGCAGCTAG	YKDWFDYTGIWHGTFSCGSGSGS*
ATGTTGATGTTGGTTGCGGATACTGTTACTAGTTCTTATCGGTGTCGCTGCGGCAGCGGCAGCGGCAGCTAG	YLMLVADTVTSSYRCRCGSGSGS*
ATGGTTGTGCCTGATCATTGGGTTTTTACGCCGCAGTCTTTTCCGAATTGCGGCAGCGGCAGCGGCAGCTAG	YVVPDHWVFTPQSFPNCGSGSGS*
ATGGTTCTTACTCATTGGCCGTTTCTGCGGTTGAGGCAGATTGTTCATTGCGGCAGCGGCAGCGGCCGATAG	YVLTHWPFLRLRQIVHCGSGSGR*
ATGCGTATTATTTTTTGGCGTAAGTATTGGTTTAAGGCGCGGAGTAGTTGCGGCAGCGGCAGCGGCAGCTAG	YRIIFWRKYWFKARSSCGSGSGS*
ATGACTATTTGTATTGAGGAGCATTTTAAGATTGGGTTTCCTATTTATTGCGGCAGCGGCAGCGGCAGCTAG	YTICIEEHFKIGFPIYCGSGSGS*
ATGAAGGATGTTAGGGATTTTATTCAGTGTTGGACTATTCAGCGTACGTGCGGCAGCGGCAGCGGCAGCTAG	YKDVRDFIQCWTIQRTCGSGSGS*
ATGGCGCAGTTGAGTTGGCGTTGGATTGCTGGTGAGTATGCGCAGGTGTGCGGCAGCGGCAGCGGCAGCTAG	YAQLSWRWIAGEYAQVCGSGSGS*
ATGTCGTATAAGTTTAGTTGGAGGTGGCCGCATAATGGTTGGACGCCTTGCGGCAGCGGCAGCGGCAGCTAG	YSYKFSWRWPHNGWTPCGSGSGS*
ATGACTTAGCGGTTTCCGTATACTAGGACTCGGTCGAAGCCGTTGCGTTGCGGCAGCGGCAGCGGCAGCTAG	YT*RFPYTRTRSKPLRCGSGSGS*
ATGAAGCTTTTGTCTTGGCCGGCGCTTGCTCTGTTTCGTCGTCGGGATTGCGGCAGCGGCAGCGGCAGCTAG	YKLLSWPALALFRRRDCGSGSGS*
ATGCGTGTGACTCAGAATGTTCTTTTTAGTAGGGCTTTTCCTGTTGATTGCGGCAGCGGCAGCGGCAGCTAG	YRVTQNVLFSRAFPVDCGSGSGS*
ATGCGGTTTGTGCGTGATCGTAATGCGTTTCCGATTGATCGGTGGCCTTGCGGCAGCGGCAGCGGCAGCTAG	YRFVRDRNAFPIDRWPCGSGSGS*
ATGAGTGTGAGTAGGTAGCAGCTTTTTCGTTATGCTTTTCCTAATTATTGCGGCAGCGGCAGCGGCAGCTAG	YSVSR*QLFRYAFPNYCGSGSGS*
ATGGTTCATTGGTGGAATGTTAATTATGGTTTTTTTATTGGGTGGACTTGCGGCAGCGGCAGCGGCAGCTAG	YVHWWNVNYGFFIGWTCGSGSGS*
ATGACTTGGCATCTGTCGTGGAGTGTTGGTGATGTTTTTCCGACTAGTTGCGGCAGCGGCAGCGGCAGCTAG	YTWHLSWSVGDVFPTSCGSGSGS*
ATGATGTTTAGTAATCATCATGTTATTAATGTTATTTGGGCTACTTTTTGCGGCAGCGGCAGCGGCAGCTAG	YMFSNHHVINVIWATFCGSGSGS*
ATGATTTTTCCGGAGATTTGGTAGTTTGATACTGCTTTTCCTCGGTACTGCGGCAGCGGCAGCGGCAGCTAG	YIFPEIW*FDTAFPRYCGSGSGS*
ATGAAGTATAGTACGCTTGCTTGGATTCCTATTACTGCGTTTCCTAAGTGCGGCAGCGGCAGCGGCAGCTAG	YKYSTLAWIPITAFPKCGSGSGS*
ATGGTGACTATTACTTGGAATGAGCTGTATGAGGTGCAGTGGCTGTCGTGCGGCAGCGGCAGCGGCAGCTAG	YVTITWNELYEVQWLSCGSGSGS*
ATGAGTCATAGGTTGTCGTTTGTCGGGACGATTTTGTTTATTTGGAGGTGCGGCAGCGGCAGCGGCAGCTAG	YSHRLSFVGTILFIWRCGSGSGS*
ATGTCTAATAATAGGAATTGGCTGCCTCATGATTGGCAGGTTCTTTATTGCGGCAGCGGCAGCGGCAGCTAG	YSNNRNWLPHDWQVLYCGSGSGS*
ATGGTTTATGCGTTTGATGCGAATTATGTTTATAGTGCTGTTTGGACGTGCGGCAGCGGCAGCTAG	YVYAFDANYVYSAVWTCGSGS*
ATGTTTCGGGCGGTGTGGAGTGGTTCGACGTTGGTTCATACGTTTGACTGCGGCAGCGGCAGCGGCAGCTAG	YFRAVWSGSTLVHTFDCGSGSGS*
ATGTTTTGGCATTTTTGGCAGGGTATTTATTTGTATGGCTTTGCGCCTTGCGGCAGCGGCAGCGGCAGCTAG	YFWHFWQGIYLYGFAPCGSGSGS*
ATGCCTTATAAGTTTCTGCTTTCGTCGATTTCGACTTATAAGTGGCACTGCGGCAGCGGCAGCGGCAGCTAG	YPYKFLLSSISTYKWHCGSGSGS*
ATGTGGAAGGGTTTTTATCATCGTAATGGGGTGCTTCGGTTTTCTTGGTGCGGCAGCGACAGCGGCAGCTAG	YWKGFYHRNGVLRFSWCGSDSGS*
ATGACTGTGATTCTGGGGTCGTTTCCTGTTTTGCAGCCGTCGTGGTCTTGCGGCAGCGGCAGCGGCAGCTAG	YTVILGSFPVLQPSWSCGSGSGS*
ATGACGTATGTGAGGTGGGCGTTTAATAGTCCGCATGCTTTTCCGGTGTGCGGCAGCGGCAGCGGCAGCTAG	YTYVRWAFNSPHAFPVCGSGSGS*
ATGTTTTCGTGGAAGAATTTTCTGGAGGCGCCTGTGTGGGGGTCTTCTTGCGGCAGCGGCAGCGGCAGCTAG	YFSWKNFLEAPVWGSSCGSGSGS*
ATGGTGAATAGTTGGCCTAATTTTGGTGAGTTTAAGGCTTTTTGGAACTGCGGCAGCGGCAGCGGCAGCTAG	YVNSWPNFGEFKAFWNCGSGSGS*
ATGATTACGCGGTTTACGCCGTGGCCGAAGCTTTATCCTGTTTGGGATTGCGGCAGCGGCAGCGGCAGCTAG	YITRFTPWPKLYPVWDCGSGSGS*
ATGAAGTCGTATTTTTCGTGGACTGGGAAGTTTTATCTTACGTGGAATTGCGGCAGCGGCAGCGGCAGCTAG	YKSYFSWTGKFYLTWNCGSGSGS*
ATGACGGGTTTTCTTGATCGGCATTATCAGTGGACGTGGCATGCGCTTTGCGGCAGCGGCAGCGGCAGCTAG	YTGFLDRHYQWTWHALCGSGSGS*
ATGTGTAGTTATTTTGATAATGCTGGTGTGTTTTATATTATTTGGTCGTGCGGCAGCGGCAGCGGCAGCTAG	YCSYFDNAGVFYIIWSCGSGSGS*
ATGTATTTGGGAATTTGGCCTCGGCTTTCTCTGTTTGCGCATGCGTTCTGCGGCAGCGGCAGCGGCAGCTAG	YYLGIWPRLSLFAHAFCGSGSGS*
ATGTTTTTTGGTAGGTGGATTGGTCTTACTTATGTTGGTGTGGTTTCCTGCGGCAGCGGCAGCGGCAGCTAG	YFFGRWIGLTYVGVVSCGSGSGS*
ATGGTGTGGAATTATGCTGCGCATTCTACGCGGAATTGGGTGCTTACCTGCGGCAGCGGCAGCGGCAGCTAG	YVWNYAAHSTRNWVLTCGSGSGS*
ATGAATTATTATTTTAAGCTGGAGTATAATCTTGTGCATGTTTGGCTCTGCGGCAGCGGCAGCGGCAGCTAG	YNYYFKLEYNLVHVWLCGSGSGS*
ATGTATCATCGTTGGCGTCCGGATGGGCTGCTTAGTCTTGGGTGGAGTTGCGGCAGCGGCAGCGGCAGCTAG	YYHRWRPDGLLSLGWSCGSGSGS*
ATGAAGCATTGGTTTGATCGTTCTGCGTTGTTTCATGCGCATTTTGTCTGCGGCAGCGGCAGCGGCAGCTAG	YKHWFDRSALFHAHFVCGSGSGS*
ATGAGTTATGGGTCTTGGCTTTATAGTGTTTCTGCGGCTTTTCCGTTCTGCGGCAGCGGCAGCGGCAGCTAG	YSYGSWLYSVSAAFPFCGSGSGS*
ATGTTTTTTTGGGTGAGTTTTGATCGGCATCCTTATTTTTCGCCGTGGTGCGGCAGCGGCAGCGGCAGCTAG	YFFWVSFDRHPYFSPWCGSGSGS*
ATGGTTTATGCGTTTGATGCGAATTATGTTTATAGTGCTGTCTGGACGTGCGGCAGCGGCAGCGGCAGCTAG	YVYAFDANYVYSAVWTCGSGSGS*
ATGAGGATTATTCCGATTGGGTTTTCGATTTGGCATGTTGCTTTTTTGTGCGGCAGCGGCAGCGGCAGCTAG	YRIIPIGFSIWHVAFLCGSGSGS*
ATGAGTCAGCATTTTAATAGTGTTGGGCGGTTTACTGCCAGTTTTAAGTGCGGCAGCGGCAGCGGCAGCTAG	YSQHFNSVGRFTASFKCGSGSGS*
ATGATTCGTTTGTCTTGGCTTGTGAATGGTTTGCAGACGGTTTGGCATTGCGGCAGCGGCAGCGGCAGCTAG	YIRLSWLVNGLQTVWHCGSGSGS*
ATGGTTTTGAAGAATTTTTGGTGGACGAAGAATGATACTTTTCCTTCGTGCGGCAGCGGCAGCGGCAGCTAG	YVLKNFWWTKNDTFPSCGSGSGS*
ATGCGGTATGTGAGGTATAGGTGGTGGACGCTTTCGTCGTTTCCTAGTTGCGGCAGCGGCAGCGGCAGCTAG	YRYVRYRWWTLSSFPSCGSGSGS*
ATGACTGATTGGTGGTCGCCGAGTGGGCATTATTTTTTGACTTGGAGTTGCGGCAGCGGCAGCGGCAGCTAG	YTDWWSPSGHYFLTWSCGSGSGS*
ATGTTTATTACGAGGAGTTTGACGATTACTCGGTCGGATCTGTGGCTTTGCGGCAGCGGCAGCGGCAGCTAG	YFITRSLTITRSDLWLCGSGSGS*
ATGCATATTAAGAGTCGTTTTCATTATTATGGGTTGAAGAATTGGGTGTGCGGCAGCGGCAGCGGCAGCTAG	YHIKSRFHYYGLKNWVCGSGSGS*
ATGAAGGTTGTTAGTGATTTTATTCAGTGTTGGACTATTCAGCGTACGTGCGGCAGCGGCAGCGGCAGTTAG	YKVVSDFIQCWTIQRTCGSGSGS*
ATGCCGATTGGTCTTGCTTCGTGGCCTTTGCTGACGGCTGTTTGGTCCTGCGGCAGCGGCAGCGGCAGCTAG	YPIGLASWPLLTAVWSCGSGSGS*
ATGATTACGCGGTTTACGCCGTGGCCGAAGCTTTATCCTGTTTGGGATTGCGGCAGCGGCAGCGGCAGCTAG	YITRFTPWPKLYPVWDCGSGSGS*
ATGCGGAGGTATTCGTTGACTCCTTGGCCGAATCTGAGGCTTTATTATTGCGGCAGCGGCAGCGGCAGCTAG	YRRYSLTPWPNLRLYYCGSGSGS*
ATGAAGTATTCTAAGAGTTTGTTTGATATTACGTCGATGTTTCCTAGTTGCGGCAGCGGCAGCGGCAGCTAG	YKYSKSLFDITSMFPSCGSGSGS*
ATGACTTTTTCGGCGGAGTGGACTTTGAGTCCGAGTGCCTTTCCTCGGTGCGGCAGCGGCAGCGGCAGCTAG	YTFSAEWTLSPSAFPRCGSGSGS*
ATGTTTGTTTGGAAGCGTTGGAGTGATGTTCCTTATTTTCTTGATGGTTGCGGCAGCGGCAGCGGCAGCTAG	YFVWKRWSDVPYFLDGCGSGSGS*
ATGAGGTATAAGTTTAGTAGTAATGGGAGTTATTTTGCTGCGTGGTCTTGCGGCAGCGGCAGCGGCAGCTAG	YRYKFSSNGSYFAAWSCGSGSGS*
ATGCCGTATTTTCATGATTTTCCTAGGACGGGGAGGGTGTCGTTGTATTGCGGCAGCGGCAGCGGCAGCTAG	YPYFHDFPRTGRVSLYCGSGSGS*
ATGTGGGATTAGCTTAATTAGGTTGTGAAGCATTGGTGTTTGTGTGGCTGCGGCAGCGGCAGCGGCTGCTAG	YWD*LN*VVKHWCLCGCGSGSGC*
ATGGCGTTGGATAATTGGCCTCATCTGGCTTTGATTAGGCATCAGACTTGCGGCAGCGGCAGCGGCAGCTAG	YALDNWPHLALIRHQTCGSGSGS*
ATGCAGGATGGTTTTGATTCTATTACTTATAAGTATTGGGCTAGGTGGTGCGGCAGCGGCAGCGGCAGCTAG	YQDGFDSITYKYWARWCGSGSGS*
ATGTTTTGGGCGCTTTGGCGGAATGGGACTCTTACTAATGGTTGGAAGTGCGGCAGCGGCAGCGGCAGCTAG	YFWALWRNGTLTNGWKCGSGSGS*
ATGCCGTATTTTCATGATTTTCCTAGGACGGGGAGGTTGTCGTTGTATTGCGGCAGCGGCAGCGGCAGCTAG	YPYFHDFPRTGRLSLYCGSGSGS*
ATGACTTTTCAGTTTACTTGGAATGATGGTAGTAGGTGGATTGCTTCCTGCGGCAGCGGCAGCGGCAGCTAG	YTFQFTWNDGSRWIASCGSGSGS*
ATGAAGGTTGTTAGTGATTTCATTCAGTGATGGACTATTCAGCGTACGTGCGGCAGCGGCAGCGGCAGCTAG	YKVVSDFIQ*WTIQRTCGSGSGS*
ATGGCGTTGGATAATTGGCCTCATCTGGCTTTGATTAGGCATCAGAACTGCGGCAGCGGCAGCGGCAGCTAG	YALDNWPHLALIRHQNCGSGSGS*
ATGATGCTTTCGTCTTGAGCTAATTTGGAGCTGCATAGTTGTTTTTCTTGCGGCAGCGGCAGCGGCAGCTAG	YMLSS*ANLELHSCFSCGSGSGS*
ATGCGTGTGATTGGTTTGCTTCAGAATAGTTTGCCGGAGTCGTGGCAGTGCGGCAGCGGCAGCGGCAGCTAG	YRVIGLLQNSLPESWQCGSGSGS*
ATGCCTCGTTATTTTTCGCTTAGTCTGGCGTTGACTGTTGATTGGCTGTGCGGCAGCGGCAGCGGCAGCTAG	YPRYFSLSLALTVDWLCGSGSGS*
ATGGTTACGAGTCATTATGCGTTGTTTGAGTCTGCGTTTCCTACGTACTGCGGCAGCGGCAGCGGCAGCTAG	YVTSHYALFESAFPTYCGSGSGS*
ATGAGGTTTGTTTTTAGTTGGACGTTTGGAAATACGTGGACGCTTATTTGCGGCAGAGGCAGCGGCAGCTAG	YRFVFSWTFGNTWTLICGRGSGS*
ATGATTTTGTCGCCGTGGCCTCAGCTGTGGCTTCAGAGTTCGCATAAGTGCGGCAGCGGCAGCGGCAGCTAG	YILSPWPQLWLQSSHKCGSGSGS*
ATGATTTTTCGTTGGATTAAGTTTGGTGAGACTCCTGAGTGGCAGAAGTGCGGCAGCGGCAGCGGCAGCTAG	YIFRWIKFGETPEWQKCGSGSGS*
ATGATTCGTTTGTCTTGGCTTGTGAATGGTTTGCAGACGGTTTGGCATTGCGGCAGCGGCAGCGGCAGCTAG	YIRLSWLVNGLQTVWHCGSGSGS*
ATGGTTTTTGTGTGGGATTGTTTTATTTGTGTGCCGCATTGGATTGCCTGCGGCAGCGGCAGCGGCAGCTAG	YVFVWDCFICVPHWIACGSGSGS*
ATGGTGTCGGATTATTGTTGTGCTTTTAATGAGCATACTACTTTGTCTTGCGGCAGCGGCAGCGGCAGCTAG	YVSDYCCAFNEHTTLSCGSGSGS*
ATGGGTATTCGGACTGCTACGTGGAATCATTGGATTGTGAGGTGGGTCTGCGGCAGCGGCAGCGGCAGCTAG	YGIRTATWNHWIVRWVCGSGSGS*
ATGAGGTTTTATTTTGTATATTGGTCTGCTTGTCTTCTTCGGTCGTATTGCGGCAGCGGCAGCGGCCGCTAG	YRFYFVYWSACLLRSYCGSGSGR*
ATGATTGGTTATCATTCGTGGCCGCCTTTTTGGAATTGGCTGCGGTTTTGCGGCAGCGGCAGCGGCAGCTAG	YIGYHSWPPFWNWLRFCGSGSGS*
ATGCTTATTCCGCCGTCTCTTTGGCTGCGTCGGCAGCATTTTCCTAGTTGCGGCAGCGGCAGCGGCAGCTAG	YLIPPSLWLRRQHFPSCGSGSGS*
ATGTGTATTTTTGAGTGGGTGACTTTTAATCATAGGCCTCGTTTTGTGTGCGGCAGCGGCAGCGGCAGCTAG	YCIFEWVTFNHRPRFVCGSGSGS*
ATGCGTTATTCTTCGGATAGTAGTTCGGTTATGCTGGGGTTTCCGACGTGCGGCAGCGGCAGCGGCAGCTAG	YRYSSDSSSVMLGFPTCGSGSGS*
ATGAATATTTTTAATCATGGGAAGTATAGGCTTACGTGGTGTTTTAGCTGCGGCAGCGGCAGCGGCAGCTAG	YNIFNHGKYRLTWCFSCGSGSGS*
ATGGCTTTTAGGTTTAAGTGGCCGAGTCATTTTTGGATTCTGCGGAGTTGCGGCAGCGGCAGCGGCAGCTAG	YAFRFKWPSHFWILRSCGSGSGS*
ATGTTGGTGCATAGTGATAATCAGCTTAATTTGCCGTTGGATTGGCTGTGCGGCAGCGGCAGCGGCAGCTAG	YLVHSDNQLNLPLDWLCGSGSGS*
ATGATTATTTTGAGTTGTACTAAGAGTGGGTTGCGTAATGAGATTAAGTGCGGCAGCGGCAGCGGCAGCTAG	YIILSCTKSGLRNEIKCGSGSGS*
ATGTATCTGAGTAATTGGCCTACGTTGTTGCTTCAGCGGAGGACTCACTGCGGCAGCGGCAGCGGCAGCTAG	YYLSNWPTLLLQRRTHCGSGSGS*
ATGCCTTATACGCAGCGGTACCATGTGGATCGTGCTTTGATGATTCTTTGCGGCAGCGGCAGCGGCAGCTAG	YPYTQRYHVDRALMILCGSGSGS*
ATGCGTTTGAATTGGCTGAGGATTGGTGTTCTGCGGCTGGATTGGCAGTGCGGCAGCGGCAGCGGCAGCTAG	YRLNWLRIGVLRLDWQCGSGSGS*
ATGCTTGCGGTTTGGGTTGCTGATGGTGTGATTCTGCTTTCGTGGTTGTGCGGCAGCGGCAGCGGCAGCTAG	YLAVWVADGVILLSWLCGSGSGS*
ATGCGGGTTTCTTCTAATTGGATTAATGATTGGTATATTCGTTATATTTGCGGCAGCGGCAGCGGCAGCTAG	YRVSSNWINDWYIRYICGSGSGS*
ATGGGTGTGTTTATTTGGAGGCATTTTACGGATTCTCCGAGGTTTAGTTGCGGCAGCGGCAGCGGCAGCTAG	YGVFIWRHFTDSPRFSCGSGSGS*
ATGAGGTATAAGACTGAGCTGTGGATTACGAATGATACGTTTCCGCTCTGCGGCAGCGGCAGCTAG	YRYKTELWITNDTFPLCGSGS*
ATGTTTACTATTCGGTGGACTGATGGGACTTATTTTCAGAGTCTGATTTGCGGCAGCGGCAGCGGCAGCTAG	YFTIRWTDGTYFQSLICGSGSGS*
ATGAAGCTGACTTCGTGGCCTAATTTGGCGGTGGTTCGGGCTAGTTTTTGCGGCAGCGGCAGCGGCAGCTAG	YKLTSWPNLAVVRASFCGSGSGS*
ATGCCGTTTTGGAATAATTATTATCATTCCAATAAGCTTGGTATTTTTTGCGGCAGCGGCAGCGGCAGCTAG	YPFWNNYYHSNKLGIFCGSGSGS*
ATGTATCAGGAGTTTATTTCGCCGTCGCGTTTTGTGATTGGGTGGTGGTGCGGCAGCGGCAGCGGCAGCTAG	YYQEFISPSRFVIGWWCGSGSGS*
ATGAATTATAGTACGATTGCTTGGATTTCTATTACTGCGTTTCCTAATTGCGGCAGCGGCAGCGGCAGCTAG	YNYSTIAWISITAFPNCGSGSGS*
ATGCGTTATCCGAAGGATTTGTGGTTCGGTCCGTCTTCGTTTCCGTTTTGCGGCAGCGGCAGCGGCAGCTAG	YRYPKDLWFGPSSFPFCGSGSGS*
ATGGGTTTGTATAATTTTAGTTGGTTTTTTCCGCATAATAGTTGGACTTGCGGCAGCGGCAGCGGCAGCTAG	YGLYNFSWFFPHNSWTCGSGSGS*
ATGCATTTGAAGTATACCATTGATTATAGGATTATTGGGCTGTGGACGTGCGGCAGCGGCAGCGGCAGCTAG	YHLKYTIDYRIIGLWTCGSGSGS*
ATGCGTATTATTTTTTGGCGTAAGTATTGGTTTAAGGTGCGGAGTAGTTGCGGCAGCGGCAGCGGCAGCTAG	YRIIFWRKYWFKVRSSCGSGSGS*
ATGGGTTTGTATAATTTTAGTTGGTTTTTTCCGCATAATAGTTGGACTTGCGGCAGCGGCAGCGGCAGCTAG	YGLYNFSWFFPHNSWTCGSGSGS*
ATGCCTTATACTAGTTTTACGTCGATTAATTCGTTTTTTAACTTGCGGTGTGGCAGCGACAGCGGCAGCTAG	YPYTSFTSINSFFNLRCGSDSGS*
ATGTTCTATGCTTATTGGTCGGAGACTGGTTTGCGGCATGTTTTTAATTGCGGCAGCGGCAGCGGCAGCTAG	YFYAYWSETGLRHVFNCGSGSGS*
ATGAAGTTTCGTGATGCGTGGTGGACGGATCAGAATCCTTGGCCGTATTGCGGCAGCGGCAGCGGCAGCTAG	YKFRDAWWTDQNPWPYCGSGSGS*
ATGTTTAAGACGATTTGGACGGTTTCTGGGTCGTTTAGGCTTAGTTGGTGCGGCAGCGGCAGCAGCAGCTAG	YFKTIWTVSGSFRLSWCGSGSSS*
ATGAGTCAGCATTATAATAGTGCTGGTCGGTTTAGTGCTAGTTTTAAGTGCGGCAGCGGCAGCGGCAGCTAG	YSQHYNSAGRFSASFKCGSGSGS*
ATGATTTATTTTCTTTGGTCTGATGGTACGCTGTTGAATAATTGGGCCTGCGGCAGCGGCAGCGGCAGCTAG	YIYFLWSDGTLLNNWACGSGSGS*
ATGAGGTATAAGTTTAGTAGTAATGGGAGTTATTTTGCTGCGTGGTCTTGCGGCAGCGGCAGCGGCAGCTAG	YRYKFSSNGSYFAAWSCGSGSGS*
ATGAGAACGACGCTTCCTTATTGGAGGGGGCGTAATGCGTTTCCGTATTGCGGCAGCGGCAGCGGCAGCTAG	YRTTLPYWRGRNAFPYCGSGSGS*
ATGGTGTTTTGGATTTTGTGGGATCAGCAGTTGAAGTCTGGGTTTTCTTGCGGCAGCGGCAGCGGCAGCTAG	YVFWILWDQQLKSGFSCGSGSGS*
ATGCCGTATTATAATCTTTACGGGAGGCAGCAGTTTCTGTCTGTTTTTTGCGGCAGCGGCAGCGGCGGCTAG	YPYYNLYGRQQFLSVFCGSGSGG*
ATGATTAGGCTTACTTGGGCTCATCATACGGTTCATTTGAAGTGGGTCTGCGGCAGCGGCAGCGGCAGCTAG	YIRLTWAHHTVHLKWVCGSGSGS*
ATGCGTTTGGAGTATAGTTGGTTTGCGACTAGTGCGGCTTTTCCGAGGTGCGGCAGCGGCAGCGGCAGCTAG	YRLEYSWFATSAAFPRCGSGSGS*
ATGCATCACTTTTGGACTGTGAATGGTAGGTTGATTATTTCGTTTCAGTGCGGCAGCGGCAGCGGCAGCTAG	YHHFWTVNGRLIISFQCGSGSGS*
ATGATTTTGTCGCCGTGGCCTCAGCTGTGGCTTCAGAGTTCGCATAAGTGCGGCAGCGGCAGCGGCAGCTAG	YILSPWPQLWLQSSHKCGSGSGS*
ATGTCGTATATGTTTAGTTGGAGGTGGCCGCATAATGGTTGGACGCCCTGCGGCAGCGGCAGCGGCAGCTAG	YSYMFSWRWPHNGWTPCGSGSGS*
ATGAAGAATCTTGGTCTGACGACTAGTTGGCTGGCTGTTTATCGTGTTTGCGGCAGCGGCAGCGGCAGCTAG	YKNLGLTTSWLAVYRVCGSGSGS*
ATGGTTCATTATGGTCCTTATTATTATACGAGTACGGCTTTTCCGGTGTGCGGCAGCGGCAGCGGCAGCTAG	YVHYGPYYYTSTAFPVCGSGSGS*
ATGCCTTTTAAGTTTCGGATTAATTCTAATTTTGATACGATTTGGGCCTGCGGCAGCGGCAGCGGCAGCTAG	YPFKFRINSNFDTIWACGSGSGS*
ATGTTTCGGGCGGCGTGGAGTGGTTCGACGTTGGTTCATACGTTTGACTGCGGCAGCGGCAGCGGTAGCTAG	YFRAAWSGSTLVHTFDCGSGSGS*
ATGGTTGTGCCTGATCATTGGGTTTTTACGCCGCAGTCTTTTCCGAATTGCGGCAGCGGCAGCGGCAGCTAG	YVVPDHWVFTPQSFPNCGSGSGS*
ATGAAGGTGACTAATCGGTGGATTTGGGATTGGGATATTACTCATTGGTGCGGCAGCGGCAGCGGCAGCTAG	YKVTNRWIWDWDITHWCGSGSGS*
ATGAAGGATTGGTTTGATTATTCTGGTATTTGGCATGTTACTTTCAGCTGCGGCAGCGGCAGCGGCAGCTAG	YKDWFDYSGIWHVTFSCGSGSGS*
ATGTTTTTTTGTCTTGTGCCTTTTGGGCTCCATGGGTGGAATGGCTCCTGCGGCAGCGGCAGCGGCAGCTAG	YFFCLVPFGLHGWNGSCGSGSGS*
ATGAAGTTTGTTTGGTCGTATGCGCAGCATAATACGAATCATTGGGTTTGCGGCAGCGGCAGCGGCAGCTAG	YKFVWSYAQHNTNHWVCGSGSGS*
ATGTTTGCTGGTTTTTTGGAGACTGGTACGTTTACGCAGACTTGGAACTGCGGCAGCGGCAGCGGCAGCTAG	YFAGFLETGTFTQTWNCGSGSGS*
ATGGATTTTCATTATACTGGGTATGGTAGGATTTTAATTTAGCCTTTTTACGGCAGCAGCAGCGGCAGCTAG	YDFHYTGYGRILI*PFYGSSSGS*
ATGATTTATCGTTTTATGCATGGGCAGAATTTGTCGTCTTGGGGGAGTTGCGGCAGCGGCAGCGGCAGCTAG	YIYRFMHGQNLSSWGSCGSGSGS*
ATGATTGTTTCGCCTCATACTTTTCTTACGCCTTTGTCTTTTCCGTCTTGCGGCAGCGGCAGCGGCAGCTAG	YIVSPHTFLTPLSFPSCGSGSGS*
ATGCGTATTTGGAAGTGGCTTAAGTTTTCTGAGTCGAGTTATTGGACGTGCGGCAGCGGCAGCGGCAGCTAG	YRIWKWLKFSESSYWTCGSGSGS*
ATGATTTGTGTGACTGGGTCGTATCGTTGGTTGTTTCGGAGGCTGACGTGCGGCAGCGGCAGCGGCAGCTAG	YICVTGSYRWLFRRLTCGSGSGS*
ATGAATCTTACGTGTCTTCCTAATGTTGTTGTTCGTCTGAAGTGGGACTGCGGCAGCGGCAGCGGCAGCTAG	YNLTCLPNVVVRLKWDCGSGSGS*
ATGACTTTTCAGTTTACTTGGAATGATGGCAGTAGGTGGATTGCTTCCTGCGGCAGCGGCAGCGGCAGCTAG	YTFQFTWNDGSRWIASCGSGSGS*
ATGCGGTTTGAGTAGGAGTTTTATGGGGAGAGTCATTTTCGTTATGTGTGCGGCAGCGGCAGCGGCAGCTAG	YRFE*EFYGESHFRYVCGSGSGS*
ATGAGGCTTGATCTTAACTATAGGTTTAAGTCGTCGTGGATTGAGTCTTGCGGCAGCGGCAGCGGCAGCTAG	YRLDLNYRFKSSWIESCGSGSGS*
ATGTGGCATAAGAATAAGTATGTTCTGACGTATAGTTGTCTTTTTGCCTGCGGCAGCGGCAGCGGCAGCTAG	YWHKNKYVLTYSCLFACGSGSGS*
ATGAAGGTTCCTGAGAATTGGCGTTGGACGTCGAATGCTTTTCCTAATTGCGGCAGCGGCAGCGGCAGCTAG	YKVPENWRWTSNAFPNCGSGSGS*
ATGATTACGCTTTTTACGCCGTAGACTAAGACTCAGCCTGATTGGGATTGCGGCAGCGGCAGCGGCAGCTAG	YITLFTP*TKTQPDWDCGSGSGS*
ATGGTGTTGAAAACTTGGGATGATGTTCTTAGTGGGGGTACTTGGTATTGCGGCAGCGGCAGCGGCAGCTAG	YVLKTWDDVLSGGTWYCGSGSGS*
ATGTTTGCTGGTTTTTTGGAGTCTGGTACGTTTACGCAGACTTGGAATTGCGGCAGCGGCAGCGGCAGCTAG	YFAGFLESGTFTQTWNCGSGSGS*
ATGCGTTTGAATTGGCTGAGGATTGGTGTTCTGCGGCTGGATTGGCACTGCGGCAGCGGCAGCGGCAGCTAG	YRLNWLRIGVLRLDWHCGSGSGS*
ATGATTGTTAAGCTTTCGTCGTGGCCTGCGCTGTTTCCTAATTGGCTTTGCGGCAGCGGCAGCGGCAGCTAG	YIVKLSSWPALFPNWLCGSGSGS*
ATGGTTCAGTGGTGGAATGCTGAGAATTGTTCTAAGATTGCGTGGACTTGCGGCAGCGGCAGCGGCAGCTAG	YVQWWNAENCSKIAWTCGSGSGS*
ATGACGTTTGTGTGGGATCGGAGGCATTCGAATACTAATCGTTGGGACTGCGGCAGCGGCAGCGGCAGATAG	YTFVWDRRHSNTNRWDCGSGSGR*
ATGCTTGTTTATGTTTGGACTAGTTTTTCGGCTAAGCCGTATTTTGCTTGCGGCAGCGGCAGCGGCAGCTAG	YLVYVWTSFSAKPYFACGSGSGS*
ATGACCTGGTATGTGATTCAGAAGAATCGTTTGGAGCTTTTTCTGATTTGCGGCAGCGGCAGCGGCAGCTAG	YTWYVIQKNRLELFLICGSGSGS*
ATGCGTGTGATTGGTTTGCTTCAGAATAGTTTGCCGGAGTCGTGGCAGTGCGGCAGCGGCAGCGGCAGCTAG	YRVIGLLQNSLPESWQCGSGSGS*
ATGTTTGTTTGGAAGCGTTGGAGTGATGTTCCTTATTTTCTTGATGGTTGCGGCAGCGGCAGCGGCAGCTAG	YFVWKRWSDVPYFLDGCGSGSGS*
ATGGATTGGGCTTTTACTCTTCAAGGGCGCTATTATGCTCGGTGGACGTGCGGCAGCGGCAGCGGCAGCTAG	YDWAFTLQGRYYARWTCGSGSGS*
ATGAGTTTTCTGATGACTTGGTATAGTAATCAGACGCCTTTTCCTAGCTGCGGCAGCGGCAGCGGCAGCTAG	YSFLMTWYSNQTPFPSCGSGSGS*
ATGGTTGCGTGGTTTGATGAGGTGGGTCAGTTTAAGAATCAGTGGCCTTGCGGCAGCGGCAGCGGCAGCTAG	YVAWFDEVGQFKNQWPCGSGSGS*
ATGGTTATTTTGTTTTGGAAGGAGACGAGTCTGGCTGTTAATTGGACTTGCGGCAGCGGCAGCGGCAGCTAG	YVILFWKETSLAVNWTCGSGSGS*
ATGTTTACGTTTTTTTGGCGGAGTGGTACTCTGGATTGGCTGCATCATTGCGGCAGCGGCAGCGGCAGCTAG	YFTFFWRSGTLDWLHHCGSGSGS*
ATGCGTGTGATTGGTTTGCTTCAGAATAGTTTGCAGGAGGCGTGGCAGTGCGGCAGCGGCAGCGGCAGCTAG	YRVIGLLQNSLQEAWQCGSGSGS*
ATGAAGTATTATATGACTGGTGGGGTGTATTTGATGCAGTCTTTGGACTGCGGCAGCGGCAGCGGCAGCTAG	YKYYMTGGVYLMQSLDCGSGSGS*
ATGCGTGTGCAGGAGTGGTTTTTTCTGCTTCAGGCTTTTCCGACGCGTTGCGGCAGCGGCAGCGGCAGCTAG	YRVQEWFFLLQAFPTRCGSGSGS*
ATGTGTGAGGTGTGGCGGGATTGGTTGGTTCTTTGGTTTTTGTCTTTTTTCGGCAGCGGCAGCGGCAGCTAG	YCEVWRDWLVLWFLSFFGSGSGS*
ATGCGGTATAGTACGATTTGTAGGTTGTCGCTGTATGCGTTCCCGCCGTGCGGCAGCGGCAGCGGCAGCTAG	YRYSTICRLSLYAFPPCGSGSGS*
ATGATTGTTGTGACTTTTGGTTTTAATGAGTGGTTTATTATCAATAGGTGCGGCAGCGGCAGCGGCAGCTAG	YIVVTFGFNEWFIINRCGSGSGS*
ATGAGGTTTGTGTATGTTGGTAAGCTGAAGTGGGGGTGGAATGGGCTGTGCGGCAGCGGCAGCGGCAGCTAG	YRFVYVGKLKWGWNGLCGSGSGS*
ATGTGGGAGCTTGTTGGTCCGTCTATGGCTTTGTAGGATTGGTTTATCTGCGGCAGCGGCAGCGGCAGCTAG	YWELVGPSMAL*DWFICGSGSGS*
ATGGAGCATACTTGGTCGGTGCCGTTTACGCTTCTGATTACTTGGCTTTGCGGCAGCGGCAGCGGCAGCTAG	YEHTWSVPFTLLITWLCGSGSGS*
ATGCTTTATGAGTATGTTAATGATTTTACGTGGCGTTTTAAGCGTTGGTGCGGCAGCGGCAGCGGCAGCTAG	YLYEYVNDFTWRFKRWCGSGSGS*
ATGAGGGCTTGGTTTAATGCGAGGTCGATTTTTTCGGCGGAGTGGTCTTGCGGCAGCGGCAGCGGCAGCTAG	YRAWFNARSIFSAEWSCGSGSGS*
ATGCTTGAGTTTGAGGTTGCTTTTGGTTTTATTCGTACGTTGAACGTTTGCGGCAGCGGCAGCGGCAGCTAG	YLEFEVAFGFIRTLNVCGSGSGS*
ATGTTTGAGTGTAATTATTATAATTGGCCGATTGTGTGTGGTCTTAGCTGCGGCAGCGGCAGCGGCAGCTAG	YFECNYYNWPIVCGLSCGSGSGS*
ATGGTTGTTCTTTATTGGCGGAATTCGGCGCTTAGGTATAGTTTTGATTGCGGCAGCGGCAGCGGCAGCTAG	YVVLYWRNSALRYSFDCGSGSGS*
ATGCCTTGGCTGTATTCGTTTCATTGGGCTGATACTCAGCTGTGGAGGTGCGGCAGCGGCAGCGGCAGCTAG	YPWLYSFHWADTQLWRCGSGSGS*
ATGACGTTTATGTGGGATCGGAGGCATTCGAATACTAATCGTTGGGGCTGCGGCAGCGGCAGCGGCAGCTAG	YTFMWDRRHSNTNRWGCGSGSGS*
ATGCATCTTGCGCGTGGTTGGCCGCGGCTTCTTCGTGCTTTTCCTCTGTGCGGCAGCGGCAGCGGCAGCTAG	YHLARGWPRLLRAFPLCGSGSGS*
ATGCATATTAAGAGGCGTTTTCATTATTATGGGTTGAAGAATTGGGAGTGCGGCAGCGGCAGCGGCAGCTAG	YHIKRRFHYYGLKNWECGSGSGS*
ATGCGTGTGATTGGTTTGCTTCAGAATAGTTTGCCGGAGTCGTGGCAGTGCGGCAGCGGCAGCGGCAGCTAG	YRVIGLLQNSLPESWQCGSGSGS*
ATGACGTATACGTGGATTAAGAAGAGGTATTTTGCTCTTTGGGGGTCGTGCGGCAGCGGCAGCGGCAGCTAG	YTYTWIKKRYFALWGSCGSGSGS*
ATGAATGCTTTTTGGATTTCGGATGCTCAGTTTAAGATTGAGTGGACTTGCGGCAGCGGCAGCGGCAGCTAG	YNAFWISDAQFKIEWTCGSGSGS*
ATGACGCAGCGGTGGACTAAGTATGGGCTGTTTCGGCTGCATTGGGATTGCGGCAGCGGCAGCGGCAGCTAG	YTQRWTKYGLFRLHWDCGSGSGS*
ATGAATGCTTTTTGGATTTCGGATGCTCAGTTTAAGATTGAGTGGACTTGCGGCAGCGGCAGCGGCAGCTAG	YNAFWISDAQFKIEWTCGSGSGS*
ATGGTTGAGCCTGATCATTGGGCTTTTACGCCGCAGTCTTTTCCGAATTGCGGCAGCGGCAGCGGCAGCTAG	YVEPDHWAFTPQSFPNCGSGSGS*
ATGAGGAATTCTGATTGGCTTTTTGATTGGTATACTGCTTTTCCGGATTGCGGCAGCGGCAGCGGCAGCTAG	YRNSDWLFDWYTAFPDCGSGSGS*
ATGTTTTTTCATTTGTGTTTTATTAATGATTATCTGTCTAGTTATTGCTGCGGCAGCGGCAGCGGCAGCTAG	YFFHLCFINDYLSSYCCGSGSGS*
ATGAGTCAGCATTTTAATAGTGTTGGGCGGTTTACTGCTAGTTTTAAGTGCGGCAGCGGCAGCGGCAGCTAG	YSQHFNSVGRFTASFKCGSGSGS*
ATGCCTTATAGTTTTCGTTTGGTTACTATTAATACGGTTAGGTGGAGTTGCGGCAGCGGCAGCGGCAGCTAG	YPYSFRLVTINTVRWSCGSGSGS*
ATGCATCATTGGTTTGTTAATGATATGAATTTTTATATTAGTTGGACTTGCGGCAGCGGCAGCGGCAGCTAG	YHHWFVNDMNFYISWTCGSGSGS*
ATGAAGGATAGGTTTGATTATTCTGGTATTATGCATGTTACTTTTAGCTGCGGCAGCGGCAGCGGCAGCTAG	YKDRFDYSGIMHVTFSCGSGSGS*
ATGAAGCTGACTTCGTAGCCTAAGTTGGCGTGGTTCGAGCTAGTTTTTGCGGCAGCGGCCGCGGCAGCTAG	YKLTS*PKLAWFELVFAAAAAAA
ATGTTCAATCATATTGGTGTGTTTACGCTGACGTGGAATAATCCGCGTTGCGGCAGCGGCAGCGGCAGCTAG	YFNHIGVFTLTWNNPRCGSGSGS*
ATGAGTCATTGGTTTACTGCTGATAATACTTTTCATATTTATTGGCAGTGCGGCAGCGGCAGCGGCAGCTAG	YSHWFTADNTFHIYWQCGSGSGS*
ATGAAGTATTATTTTACTGATGAGGGTGAGTTTATTCATTCTTTTGAGTGCGGCAGCGGCAGCGGCAGCTAG	YKYYFTDEGEFIHSFECGSGSGS*
ATGAGGTATAAGTTTAGTAGTAATGGGAGTTATTTTGCTGCGTGGTCCTGCGGCAGCGGCAGCGGCAGCTAG	YRYKFSSNGSYFAAWSCGSGSGS*
ATGACTTTTCGTTGGACGCTGGCTGGTTTTTATCATGCTGCGTGGCAGTGCGGCAGCGGCAGCGGCAGCTAG	YTFRWTLAGFYHAAWQCGSGSGS*
ATGGGTTATTTTCTGTCGCCGTGGCCGAAGTTGTCGCTTCTTGCGCATTGCGGCAGCGGCAGCGGCAGCTAG	YGYFLSPWPKLSLLAHCGSGSGS*
ATGCCGTATAGTTATAGGAATACTATCCTGTTTGAGTGGGAGTGGAAGTGCGGCAGCGGCAGCGGCAGCTAG	YPYSYRNTILFEWEWKCGSGSGS*
ATGATTTCGGTGTTTGATAGTCATGGGTTGTATAGTGCTGGGTGGCATTGCGGCAGCGGCAGCGGCAGCTAG	YISVFDSHGLYSAGWHCGSGSGS*
ATGTTTAGTCATTTTTGGCTTCGTGGTCGTTATGTTTATACGCTGGTTTGCGGCAGCGGCAGCGGCAGCTAG	YFSHFWLRGRYVYTLVCGSGSGS*
ATGGTTTTTTTTGCTTGGTTTAGAGCTACTCTTTTTCCGACTTGGCGCTGCGGCAGCGGCAGCGGCAGCTAG	YVFFAWFRATLFPTWRCGSGSGS*
ATGCGTGGGGTTTGGAAGAGTTTTTTTAGTGCGCCGCATTTTGGTGTTTGCGGCAGCGGCAGCGGCAGCTAG	YRGVWKSFFSAPHFGVCGSGSGS*
ATGGCGCAGTTGAGTTGGCGTTGGATTGCTGGTGAGTATGCGCAGGTGTGCGGCAGCGGCAGCGGCAGCTAG	YAQLSWRWIAGEYAQVCGSGSGS*
ATGAGGCTTAAGCGTATTTTTGGTCAGTTGCCGGCTTATTTTCCGAGTTGCGGCAGCGGCAGCGGCAGCTAG	YRLKRIFGQLPAYFPSCGSGSGS*
ATGGAGTTTTATATTCGGGATTTTCATGATTTGCCTGGGAATTTTTCGTGCGGCAGCGGCAGCGGCAGCTAG	YEFYIRDFHDLPGNFSCGSGSGS*
ATGACTTTTCGTTGGACGCTGGCTGGTTTTTATCAGGCTGCGTGGAAGTGCGGCAGCGGCAGCGGCAGCTAG	YTFRWTLAGFYQAAWKCGSGSGS*
ATGAGGAAGTTGTTTCATATTACGAGTTTTTATGCTGCTGTGTGGGAGTGCGGCAGCGGCAGCGGCAGCTAG	YRKLFHITSFYAAVWECGSGSGS*
ATGTTGGTGCATGATATTTTTAAGTGGTCTGTGCGTTTGAATATTGGGTGCGGCAGCGGCAGCGGCAGCTAG	YLVHDIFKWSVRLNIGCGSGSGS*
ATGTTTTCTATTGTTTGGAAGATTGATTATGTGCAGACGTTTATTTGTTGCGGCAGCGGCAGCGGCAGCTAG	YFSIVWKIDYVQTFICCGSGSGS*
ATGGTTCGTAATGTTGGTTGGCCTGTGATTGTTGATTTTAGTGCGGATTGCGGCAGCGGCAGCGGCAGCTAG	YVRNVGWPVIVDFSADCGSGSGS*
ATGATTCGTTTGTCTTGGCTTGTGAATGGTTTGCAGACGGTTTGGCACTGCGGCAGCGGCAGCGGCAGCTAG	YIRLSWLVNGLQTVWHCGSGSGS*
ATGACTATTAGTTCTACGAGTTTTCGTATTTGGCGGGGTGATAATACCTGCGGCAGCGGCAGCGGCAGCTAG	YTISSTSFRIWRGDNTCGSGSGS*
ATGGTTGAGCATTTTATTTTTAAGTGGAAGCTTGTTCTGGTTGGTAATTGCGGCAGCGGCAGCGGCAGCTAG	YVEHFIFKWKLVLVGNCGSGSGS*
ATGTTGTTTAGTTTATTTGATAAGGCTTTTAAGCTTGTTTGGTATCCCTGCGGCAGCGGCAGCGGCAGCTAG	YLFSLFDKAFKLVWYPCGSGSGS*
ATGCGTTTGCAGGAGTGGTTTTCTCTACTTCAGGCTTTTCCGACGCGCTGCGGCAGCGGCAGCGGCAGCTAG	YRLQEWFSLLQAFPTRCGSGSGS*
ATGGCGAAGTATGTTTGGACTGATTTTGCTTCTCTGCCGTATTTTTGGTGCGGCAGCGGCAGCGGCAGCTAG	YAKYVWTDFASLPYFWCGSGSGS*
ATGAATTTGAAGGAGAGTTTGTGGCTGACGCATGATAGTTTTCCTAATTGCGGCAGCGGCAGCGGCAGCTAG	YNLKESLWLTHDSFPNCGSGSGS*
ATGGATTGGGCTTTTACTCTTCATGGGCGTTATTATGCTCGGTGGACGTGCGGCAGCGGCAGCGGCAGCTAG	YDWAFTLHGRYYARWTCGSGSGS*
ATGGTTGTGCCTGATCATTGGGTTTTTACGCCGCAGTCTTTTCCGAATTGCGGCAGCGGCAGCGGCAGCTAG	YVVPDHWVFTPQSFPNCGSGSGS*
ATGATTTATAAGCGTCTTTTTTGGATTGTGAAGAATGTGTTTCCGTCGTGCGGCAGCGGCAGCGGCAGCTAG	YIYKRLFWIVKNVFPSCGSGSGS*
ATGGATACGCGGTTTAGGCCGCGGCCGAGGCTTTATCCTGTTTGGGATTGCGGCAGCGGCAGCGGCAGCTAG	YDTRFRPRPRLYPVWDCGSGSGS*
ATGCAGTTTGTGTGGGAGCGTAATGCGTTTGCGACTAATCGGTGGCCCTGCGGCAGCGGCAGCGGCAGCTAG	YQFVWERNAFATNRWPCGSGSGS*
ATGAATGTTTTTTGGGATTGGAATGGGTATAAGTTGTATTCGACTCTCTGCGGCAGCGGCAGCGGCAGCTAG	YNVFWDWNGYKLYSTLCGSGSGS*
ATGACTTTTCGTTGGACGCTGGCTGGTTTTTATCAGGCTGCGTGGAATTGCGGCAGCGGCAGCGGCAGCTAG	YTFRWTLAGFYQAAWNCGSGSGS*
ATGGGGAGTAGTAATCATCATGTGATTTATGTTATTTGGGCTACTTTTTGCGGCAGCGGCAGCGGCAGCTAG	YGSSNHHVIYVIWATFCGSGSGS*
ATGTATCGGTTGGGGCATTGGCCGACGTTGAGTTTGCTTCCTGTGAACTGCGGCAGCGGCAGCGGCAGCTAG	YYRLGHWPTLSLLPVNCGSGSGS*
ATGGATTATGATGATACGCGTCTTGATACTGCTTCGCTTTTGCGGCGTTGCGGCAGCGGCAGCGGCAGCTAG	YDYDDTRLDTASLLRRCGSGSGS*
ATGGCGAAGTATGTTTGGACTGATTTTGCTTCTCTGCCGTATTTTTGGTGCGGCAGCGGCAGCGGCAGCTAG	YAKYVWTDFASLPYFWCGSGSGS*
ATGAAGTTTCGTGATGCGTGGTGGACGGATCAGAATCCTTGTCCGTATTGCGGCAGCGGCAGCGGCAGCTAG	YKFRDAWWTDQNPCPYCGSGSGS*
ATGTCTTATTTTGATGTGAATACTATTTTTTGGTTTTCGCCGTTTAGTTGCGGCAGCGGCAGCGGCAGCTAG	YSYFDVNTIFWFSPFSCGSGSGS*
ATGATTTTCAGTTGGACTTTGGCTGGTGTTTATCTTGCTGCGTGTAAGTGCGGCAGCGGCAGCGGCAGCTAG	YIFSWTLAGVYLAACKCGSGSGS*
ATGGCTTTTAGGTATCATGTGAGTAGTTTTTATAATGCGAGGTGGACTTGTGGCAGCGGCAGCGGCAGCTAG	YAFRYHVSSFYNARWTCGSGSGS*
ATGTCTTATAAGAAGTCTTGGTATAGTCTTAGTAATGCTTGGCCTGCCTGCGGCAGCGGCAGCGGCAGCTAG	YSYKKSWYSLSNAWPACGSGSGS*
ATGAAGTTTTATTTGTCGTATGATTTTCATGATGGCTGGCAGTTGGAGTGCGGCAGCGGCAGCGGCAGCTAG	YKFYLSYDFHDGWQLECGSGSGS*
ATGATTACTACTCTGTCGGGTTGGTTGCCGAGGACCGCTTTTCCGATCTGCGGCAGCGGCAGCGGCAGCTAG	YITTLSGWLPRTAFPICGSGSGS*
ATGAAGATTATTGCGTATACTTTTCAGAGTTGGGTGTTGCTTTCTGACTGCGGCAGCGGCAGCGGCAGCTAG	YKIIAYTFQSWVLLSDCGSGSGS*
ATGGAGCGGTATTTTTGTATTTATAGTTTTTATGATGCGGGTTTTAATTGCGGCAGCGGCAGCGGCAGCTAG	YERYFCIYSFYDAGFNCGSGSGS*
ATGCGGTTTGTTTTTATGTCGACTAGTAAGTTGTCGAATACGTGGCCTTGCGGCAGCGGCAGCGGCAGCTAG	YRFVFMSTSKLSNTWPCGSGSGS*
ATGGATTATTTTTTATGTTTTTCGGACGTGTGTTATTGAGCGTGTTTGCGGCAGCGGCAGCGGCAGCTAG	YDYFLCFSDVCY*ACLRQRQRQL
ATGCAGGCTTTTTGGAATTCGTGGGGTGATTATCATATTACTTGGAACTGCGGCAGCGGCAGCGGCAGCTAG	YQAFWNSWGDYHITWNCGSGSGS*
ATGTTTGATATTGGGCTGCCGGATTCTTGGCTTTTGGTTTTTAGTGTGTGCGGCAGCGGCAGCGGCAGCTAG	YFDIGLPDSWLLVFSVCGSGSGS*
ATGACTGTGATTCTTTTGCCGTTCCCGTCTAATAATGTGCTGTGGTACTGCGGCAGCGGCAGCGGCAGCTAG	YTVILLPFPSNNVLWYCGSGSGS*
ATGCGGTATCCTCGGACGTCTTGGATTCCGTTGACTGCGTTTATTAAGTGCGGCAGCGGCAGCGGCAGCTAG	YRYPRTSWIPLTAFIKCGSGSGS*
ATGACTGATTGGTGGTCGCCGAGTGGGCATTATTTTTTGACTTGGAGTTGCGGCAGCGGCAGCGGCAGCTAG	YTDWWSPSGHYFLTWSCGSGSGS*
ATGTTTAGGTTTACTGGGCTTGTGCGTTCTCATAGTGTTGGGGTTAATTGCGGCAGCGGCAGCGGCAGCTAG	YFRFTGLVRSHSVGVNCGSGSGS*
ATGACGCTTTCGTCTTGGCCTAACTTGGATCTGCAGAGTCGTTTTTCTTGCGGCAGCGGCAGCGGCAGCTAG	YTLSSWPNLDLQSRFSCGSGSGS*
ATGATTTCGGTGTTTGATAGTCATGGGTTGTGTAGTGCTGGGTGGCACTGCGGCAGCGGCAGCGGCAGCTAG	YISVFDSHGLCSAGWHCGSGSGS*
ATGTGTTTGAGTGTGTGGCCTGAGCTGTCGCTGATTAAGCATGCTATTTGCGGCAGCGGCAGCGGCAGCTAG	YCLSVWPELSLIKHAICGSGSGS*
ATGTTGTTTTGTGCGAAGTGGGTTGAGGGTCGGTTGTATATTTTTAATTGCGGCAGCGGCAGCGGCAGCTAG	YLFCAKWVEGRLYIFNCGSGSGS*
ATGATGTTTCCGATTTCTATGAATGGTGGGCGGTTGCATTATGCTTTCTGCGGCAGCGGCAGCGGCAGCTAG	YMFPISMNGGRLHYAFCGSGSGS*
ATGACTTTTCGTTGGACGCTGGCTGGTTTTTATCAGGCTGCGTGGAAGTGCGGCAGCGGCAGCGGCAGCTAG	YTFRWTLAGFYQAAWKCGSGSGS*
ATGCGTCCGACGTGGACTAGTGATGGATGGCATAAGATTAATTGGAATAGCGGCAGCGGCAGCGGCAGCTAG	YRPTWTSDGWHKINWNSGSGSGS*
ATGCCTTATTTTAGTAATGGGTTTAGTTTTCTTTATGAGCCTGTTGTTTGCGGCAGCGGCAGCGGCAGCTAG	YPYFSNGFSFLYEPVVCGSGSGS*
ATGAGGTATTAGTTTAGTCGTAATGGGAGTTATTTTGCTGCGTGGTCTTGCGGCAGCGGCAGCGGCAGCTAG	YRY*FSRNGSYFAAWSCGSGSGS*
ATGGTGAGGATTGTTAATTATTGGCCGTTGAAGCATTTTATTTCTCGCTGCGGCAGCGGCAGCGGCAGCTAG	YVRIVNYWPLKHFISRCGSGSGS*
ATGTTTACGTTTTTTTGGCGGAGTGGTACTCTGGATTGGCTGCATCATTGCGGCAGCGGCAGCGGCAGCTAG	YFTFFWRSGTLDWLHHCGSGSGS*
ATGACGTATCGTTTTTTGAGTCCGCTTTGGCTGGGTGCGTTTCCTTTCTGCGGCAGCGGCAGCGGCAGCTAG	YTYRFLSPLWLGAFPFCGSGSGS*
ATGATTCGTTTGTCTTGGCTTGTGAATGGTTTGCAGACGGTTTGGCATTGCGGCAGCGGCAGCGGCAGCTAG	YIRLSWLVNGLQTVWHCGSGSGS*
[truncated: 123,840 more rows]
