# Supplementary material for: Inhibition of H1 and H5 Influenza A Virus Entry by Diverse Macrocyclic Peptides Targeting the Hemagglutinin Stem Region
Source: ACS Chem Biol. 2022 Aug 4;17(9):2425–36. doi: 10.1021/acschembio.2c00040 (PMC9486808; doi:10.1021/acschembio.2c00040)
Supplement: Supplementary file 2 — cb2c00040_si_002.zip [file cb2c00040_si_002.zip › Extracted raw data/L-Tyr selection/HA-L-R4_allreads_rnd4.csv]

ORF	peptide
ATGAAGTATGTTCAGATTAGTATTAGGGATGGTGCGTGGATTTATCGCTGCGGCAGCGGCAGCGGCAGCTAG	YKYVQISIRDGAWIYRCGSGSGS*
ATGAAGAATCTTGGTCTGACGACTCGTTGGCTGGCTGTTTATCGTGTTTGCGGCAGCGGCAGCGGCAACTAG	YKNLGLTTRWLAVYRVCGSGSGN*
ATGATTACGCGGTTAACGCCGTGGCCGAAGCTTTATCCTGTTTGGGATTGCGGCAGCGGCAGCGGCAGCTAG	YITRLTPWPKLYPVWDCGSGSGS*
ATGCTTGTTTATGTTTGGACTAGTTTTTCGGCTAAGCCGTATTTTGCTTGCGGCAGCGGCAGCGGCAGCTAG	YLVYVWTSFSAKPYFACGSGSGS*
ATGTCTAATAATAGGAATTGGCTGCCTCATGATTGGCAGGTTCTTTACTGCGGCAGCGGCAGCGGCAGCTAG	YSNNRNWLPHDWQVLYCGSGSGS*
ATGATTACGCGGTTTACGCCGTGGCCGAAGCTTTATCCCGGTTGGGATTGCGGCAGCGGCAGCGGCAGCTAG	YITRFTPWPKLYPGWDCGSGSGS*
ATGGTTTTGACGGAGTGGCCGTATCTGCGTCTGTTGAGGACTAAGGCGTGCGGCAGCGGCAGCGGCAGCTAG	YVLTEWPYLRLLRTKACGSGSGS*
ATGAGGTTTAAGTTTAGTAGTAATGAGAGTTATTTTGTTGCGTGGGCTTGCGGCAGCGGCAGCGGCAGCTAG	YRFKFSSNESYFVAWACGSGSGS*
ATGAGGAGTGGTTTTCATAATGGTAGTTTTGGGCTTCGTTGAATTCGCGCGGCAGCGGCAGCGGCAACTAG	YRSGFHNGSFGLR*IRAAAAAAT
ATGAAGCTGACTTCGTGGCCTAATTTGGCGTTGGTTCGGGCTAGTTTCTGCGGCAGCGGCAGCGGCAGCTAG	YKLTSWPNLALVRASFCGSGSGS*
ATGAAGCTGACTTCGTGTCCTAATTTGGCGCTGGTTCGGGCTAGTTTCTGCGGCAGCGGCAGCGGCAGCTAG	YKLTSCPNLALVRASFCGSGSGS*
ATGAAGCTGACTTCGTGGCCTAACTTGGCGTTGGTTCGGGCTAGTTTTTGCGGCAGCGGCAGCGGCAGCTAG	YKLTSWPNLALVRASFCGSGSGS*
ATGCGTGTGATTGGTTTGCTTCAGAATAGTTTGCCGGAGTCGTGGCAGTGCGGCAGCGGCAGCGGCAGCTAG	YRVIGLLQNSLPESWQCGSGSGS*
ATGGTTAAGCTTGTTTGGCGTTCTGGTCGGCTTAGGCTTCGTTGGGATTGCGGCAGCGGCAGCGGCAGCTAG	YVKLVWRSGRLRLRWDCGSGSGS*
ATGATTACTCGGTTGACTCCGTGGCCGAAGCTTTATCCTTTGTGGGACTGCGGCAGCGGCAGCGGCAGCTAG	YITRLTPWPKLYPLWDCGSGSGS*
ATGAATGCTTTTTGGATTTCGGATGCTCAGTTTAAGATTGAGTGGACTTGCGGCAGCGGCAGCGGCAGCTAG	YNAFWISDAQFKIEWTCGSGSGS*
ATGATTACGCGGTTTACGACGTGGCCGAAGCTTTATCCTGTTTGGGATTGCGGCAGCGGCAGCGGCAGCTAG	YITRFTTWPKLYPVWDCGSGSGS*
ATGAAGTTTTATTTGTCGTATGATTTTCATGATAGTTGGCAGCTGGTTTGCGGCAGCGGCAGCGGCAGCTAG	YKFYLSYDFHDSWQLVCGSGSGS*
ATGGTTGTGCCTGATCATTGGGTTTTTACGCCGCAGTCTTTTCCGAATTGCGGCAGCGGCAGCGGCAGCTAG	YVVPDHWVFTPQSFPNCGSGSGS*
ATGCGTTGAGTTTGGACGAGTTTTTTTAGTGAGACGTATTTTGTTGTTTGCGGCAGCGGCAGCGGCAGCTAG	YR*VWTSFFSETYFVVCGSGSGS*
ATGTTGGTTCGTTTTTCTCTGTGGCCGAGGCTGGTTCCGGTTTGGAATTGCGGCAGCGGCAGCGGCAGCTAG	YLVRFSLWPRLVPVWNCGSGSGS*
ATGACTCTTGCTGATTGGCCGACGCTGACTTTGCAGTATTCGAAGGCTTGCGGCAGCGGCAGCGGCAGCTAG	YTLADWPTLTLQYSKACGSGSGS*
ATGCGTTTTGATTGGCCGAGTTGGGATGTTGCGCCTAAGTGGATTCCCTGCGGCAGCGGCAGCGGCAGCTAG	YRFDWPSWDVAPKWIPCGSGSGS*
ATGCGTGTGATCGGTTTGCTTCAGAATAGTTTGCCGGAGTCGTGGTAGTGCGGCAGCGGCAGCGGCAGCTAG	YRVIGLLQNSLPESW*CGSGSGS*
ATGCGTTTGGGGAAGTGGCCGAGTTTGACGCTGTATTATACGGGTAACTGCGGCAGCGGCAGCGGCAGCTAG	YRLGKWPSLTLYYTGNCGSGSGS*
ATGAGGTATAGGTTTAGTCGTAATGGGAGTTATTTTGATGCGTGGTCTTGCGGCAGCGGCAGCGGCAGCTAG	YRYRFSRNGSYFDAWSCGSGSGS*
ATGGATTTGTTGGGGTTGGATCCTCGTTGGAGGGCGTTGTATTCGATCTGCGGCAGCGGCAGCGGCAGCTAG	YDLLGLDPRWRALYSICGSGSGS*
ATGTCTAATAATAGGAATTGGCAGCCTCATGATTGGCAGGTTCTTTACTGCGGCAGCGGCAGCGGCAGCTAG	YSNNRNWQPHDWQVLYCGSGSGS*
ATGGTTCAGTGGTGGAGTGCTGAGAATTGTTTTAAGATTGCGAGGACTTGCGGCAGCGGCAGCGGCAGCTAG	YVQWWSAENCFKIARTCGSGSGS*
ATGATTACGCGGTTTACGCCGTGGCCAGAGCTTTATCCTGTTTGGGACTGCGGCAGCGGCAGCGGCAGCTAG	YITRFTPWPELYPVWDCGSGSGS*
ATGCATTATCATGTTACTGCTTATTGGTTTTTTTATGCTCTGCCTCGCTGCGGCAGCGGCAGCGGCAGCTAG	YHYHVTAYWFFYALPRCGSGSGS*
ATGAGGTATAAGACTGAGCTGTGGATTACGAATGATACGTTTCCGCTGTGCGGCAGCGGCAGCGGCAGCTAG	YRYKTELWITNDTFPLCGSGSGS*
ATGGTTAGGCTGTTTTGGCATGATGAGACTGTGCGGCTTAGTTGGGGCTGCGGCAGCGGCAGCGGCAGCTAG	YVRLFWHDETVRLSWGCGSGSGS*
ATGGTTGTGCCTAATCATTGGGTTTTTACGCCGCAGTCTTTTCCGAATTGCGGCAGCGGCAGCGGCAGCTAG	YVVPNHWVFTPQSFPNCGSGSGS*
ATGTTTGTTTGTTATTATTGGACGTTTGGTCGTATGCATTTGTCTAACTGCGGCAGCGGCAGCGGCAGCTAG	YFVCYYWTFGRMHLSNCGSGSGS*
ATGCGTTTTTTGTGGAGTAGTTTTTCTAGTCAGCCGAGTTGGGTTCATTGCGGCAGCGGCAGCGGCAGCTAG	YRFLWSSFSSQPSWVHCGSGSGS*
ATGAAGCTGACTTCGTGGCCTAATTTGGCGTTGGTTCGGGCTAGTTTCTGCGGCAGCGGCAGCGGCAGCTAG	YKLTSWPNLALVRASFCGSGSGS*
ATGCCGTTTTTTAATCACTATTCGACGGGGTAGGCTTTGCATCTGACGTGCGGCAGCGGCAGCGGCAGCTAG	YPFFNHYSTG*ALHLTCGSGSGS*
ATGATTTGGTGGACGGAGAATTATCAGGTTTCTTTTAATCCGTTTAACTGCGGCAGCGGCAGCGGCAGCTAG	YIWWTENYQVSFNPFNCGSGSGS*
ATGCGTTGGGGTTGGACGCGTTTTTGTTTTTAGCAGTCTTTGGTTGATTGCGGCAGCGGCAGCGGCAGCTAG	YRWGWTRFCF*QSLVDCGSGSGS*
ATGCGGTATGTGAGGTATAGGTGGTGGACGCTTTCGTCGTTTCCTAGTTGCGGCAGCGGCAGCGGCAGCTAG	YRYVRYRWWTLSSFPSCGSGSGS*
ATGTCTAATAATAGGAATTGTCTTCCTCATGATTGGCAGGTTCTTTATTGCGGCAGCGGCAGCGGCAGCTAG	YSNNRNCLPHDWQVLYCGSGSGS*
ATGCGTGTGTTTGGTTTGCTTAAGACTAGTTTGCCGGAGTCGTGGCTGTGCGGTAGCGGCAGCGGCAGCTAG	YRVFGLLKTSLPESWLCGSGSGS*
ATGAGGCTTAAGCGTATTTTTGGTCAGTTGCCGGCTTATTTTCCGAGTTGCGGCAGCGGCAGCGGCAGCTAG	YRLKRIFGQLPAYFPSCGSGSGS*
ATGATTTTGAGTCCGTGGCCTAAGCTGAGTTTGAAGGCTGAGTCGTGTTGCGGCAGCGGCAGCGGCAGCTAG	YILSPWPKLSLKAESCCGSGSGS*
ATGCGTATTGTGGATTCTACTCTTTTTGCGTCTGCGTTTCCGCGTTATTGCGGCAGCGGCAGCGGCAGCTAG	YRIVDSTLFASAFPRYCGSGSGS*
ATGCTTTTGACTTAGAAGGCGGGTTTTATTAAGCATTATAAGCCGTTCTGCGGCAGCGGCAGCGGCAGCTAG	YLLT*KAGFIKHYKPFCGSGSGS*
ATGGATTTGTTGGGGTTGGATCCTCGTTGGAGGACGTTGTATTCGAGCTGCGGCAGCGGCAGCGGCAGATAG	YDLLGLDPRWRTLYSSCGSGSGR*
ATGTGGCATAAGAATAAGTATGTTCGGACGGATAGTTGTCTTTTTGCTTGCGGCAGCGGCAGCGGCAGCTAG	YWHKNKYVRTDSCLFACGSGSGS*
ATGCCTTTTGCTTTTTCGTGGGAGTGGCCGGGTCTGTTGGTGAGTTATTGCGGCAGCGGCAGCGGCAGCTAG	YPFAFSWEWPGLLVSYCGSGSGS*
ATGCGTTTTGTTTTTAGGTGGACTGAGCCTGGGAAGATTATTGCTGCCTGCGGCAGCGGCAGCGGCAGCTAG	YRFVFRWTEPGKIIAACGSGSGS*
ATGAGTACTTTGCGTTCGTCGTCGCGTCGTTTGCTTGTTGTGGTTTTTTGCGGCAGCGGCAGCGGCAGCTAG	YSTLRSSSRRLLVVVFCGSGSGS*
ATGTTTTTGCGGTTTACGTTTTTGGCGAGGAAGATTTGTGTTTAGAGTTGCGGCAGCGGCAGCGGCAGCTAG	YFLRFTFLARKICV*SCGSGSGS*
ATGTGTGTTAGGAATTCGGGTTTTAATAATTGGCGGCTGGTTTATAGTTGCGGCAGCGGCAGCGGCAGCTAG	YCVRNSGFNNWRLVYSCGSGSGS*
ATGATTTTGTCGCCGTGGCCTCAGCTGTGGCTTCAGAGTTCGCATAAGTGCGGCAGCGGCAGCGGCAGCTAG	YILSPWPQLWLQSSHKCGSGSGS*
ATGCTGACTCGTTATAATCCGTTTCTTGGTTTGGGTGTTTGGGTTGCCTGCGGCAGCGGCAGCGGCAGCTAG	YLTRYNPFLGLGVWVACGSGSGS*
ATGACTTATGAGGTGTATGGTTGGCTGTCTTGGAATACGTTTCCTTTCTGCGGCAGCGGCAGCGGCAGCTAG	YTYEVYGWLSWNTFPFCGSGSGS*
ATGATTGTGATTGCGAAGAATTTTTCTAAGTGGGATCTTTTGAATGTTTGCGGCAGCGGCAGCGGCAGCTAG	YIVIAKNFSKWDLLNVCGSGSGS*
ATGTATTATTTGAGTAGTTGGCCGTTGTTGAATCTGATTAGGCATAATTGCGGCAGCGGCAGCGGCAGCTAG	YYYLSSWPLLNLIRHNCGSGSGS*
ATGAAGGTTCCTGAGAATTGGCGTTGAACGTCGAATGCTTTTCCTAACTGCGGCAGCGGCAGCGGCAGCTAG	YKVPENWR*TSNAFPNCGSGSGS*
ATGGTGTGGCCGCAGTTGTTTTGGGCGAGTACGTTGAGTCTTACGTATTGCGGCAGCGGCAGCGGCAGCTAG	YVWPQLFWASTLSLTYCGSGSGS*
ATGACTTAGCTTTCTGTTGCTTGGCTGAAGTATGATACGGTTCCGTGTTGCGGCAGCGGCAGCGGCAGCTAG	YT*LSVAWLKYDTVPCCGSGSGS*
ATGTCTAATAATAGGAATTGGCTGCCTCATGATTGGCAGGTTCTTTACTGCGGCAGCGGCAGCGGCAGCTAG	YSNNRNWLPHDWQVLYCGSGSGS*
ATGTGGCATAAGAATAGGTATGTTGGGACGTATAGTGGTCTGTGTGCCTGCGGCAGCGGCAGCGGCAGCTAG	YWHKNRYVGTYSGLCACGSGSGS*
ATGCCTTATAAGTTTCTGCTTTCGTCGATTTCGACTTGTAAGTGGTATTGCGGCAGCGGCAGCGGCAGCTAG	YPYKFLLSSISTCKWYCGSGSGS*
ATGAGGTATAAGTTTAGTAGTAATGGGAGTTATTTTGCTGCGTGGTCTTGCGGCAGCGGCAGCGGCAGCTAG	YRYKFSSNGSYFAAWSCGSGSGS*
ATGGGGAGGTTTGAGAAGAATTTTCTGTGGGTTTGGTCTTGTTCGGCTTGCGGCAGCGGCAGCGGCAGCTAG	YGRFEKNFLWVWSCSACGSGSGS*
ATGATTACGCGGTTTACGTCGTGGCCGAAGCTTTATCCTGTTTGGGACTGCGGCAGCGGCAGCGGCAGCTAG	YITRFTSWPKLYPVWDCGSGSGS*
ATGGGTGTGTTTATTTGGAGGCATTTTACGGATTCTCCGAGGTTTAGCTGCGGCAGCGGCAGCGGCAGCTAG	YGVFIWRHFTDSPRFSCGSGSGS*
ATGGTGTGGCCGAAGTTGTTTTGGGCGAGTCCGTTGAGTCTTCCGTCTTGCGGCAGCGGCAGCGGCAGCTAG	YVWPKLFWASPLSLPSCGSGSGS*
ATGAGGTATTTGCTTTCGCCGTGGCCTCATTTGGAGCTTGTGCTGGCTTGCGGCAGCGGCAGCGGCAGCTAG	YRYLLSPWPHLELVLACGSGSGS*
ATGATTACGCGGTTTACGCCGTGGCCGAAGCTTTATCCTGTTTGGGACTGCGGCAGCGGCAGCGGCAGCTAG	YITRFTPWPKLYPVWDCGSGSGS*
ATGCGGTATACGTTTTTGTTTAGTTTGGGGTCTAATGTTTTTCCTATTTGCGGCAGCGGCAGCGGCAGCTAG	YRYTFLFSLGSNVFPICGSGSGS*
ATGCCTTTTCGTTATCAGCTTGAGAATGATTTTGGGGTGACGTGGATCTGCGGCAGCGGCAGCGGCAGCTAG	YPFRYQLENDFGVTWICGSGSGS*
ATGTGGCATGAGAATGAGTATGTTCTGTCGTATAGTTGTTTTTTTGCTTGCGGCAGCGGCAGCGGCAGCTAG	YWHENEYVLSYSCFFACGSGSGS*
ATGTCTAATAATAGGAATTGGCTGCCTCATGATTGGCAGGTTCTTTATTGCGGCAGCGGCAGCGGCAGCTAG	YSNNRNWLPHDWQVLYCGSGSGS*
ATGAAGCTGACTTCGTGGCCTAATTTGGCGTTGGTTCGGGCTAGTTTTTGCGGCAGCGGCAGCGGCAGCTAG	YKLTSWPNLALVRASFCGSGSGS*
ATGTTCGTTCGTTTTTCTCTGTGGCCGAGGCTGGTTCCGGTTTGGAATTGCGGCAGCGGCAGCGGCAGCTAG	YFVRFSLWPRLVPVWNCGSGSGS*
ATGGTTGTTCCTCTTACGTGGTCGTTTGCTACTCAGCCTTGGCCTACTTGCGGCAGCGGCAGCGGCAGCTAG	YVVPLTWSFATQPWPTCGSGSGS*
ATGAAGCTGACTTCGTGGCCTAATTTGGCGTTGGTTCGGGCTAGTTTTTGCGGCAGCGGCAGCGGCAGCTAG	YKLTSWPNLALVRASFCGSGSGS*
ATGAAGATTTCTCGGTTTTCGTGGTTGCCTGTGACTTCTTTTCCGAGTTGCGGCAGCGGCAGCGGCAGCTAG	YKISRFSWLPVTSFPSCGSGSGS*
ATGCGTTTTTTGTGGAGTAGTTTTTCTAGTCAGCCGAGTTGGGTTCATTGCGGCAGCGGCAGCGGCAGCTAG	YRFLWSSFSSQPSWVHCGSGSGS*
ATGCGTTTGATGTTGGCTATTTGTATTAGTGATTCGCATTAAGTTGACTGCGGCAGCGGCAGCGGCAGCTAG	YRLMLAICISDSH*VDCGSGSGS*
ATGGTTAGGCTGTTTTGGCATGATGAGACTGTGCGGATTAGTTGGGACTGCGGCAGCGGCAGCGGCAGCTAG	YVRLFWHDETVRISWDCGSGSGS*
ATGAGGGAAAAGTTTAGTAGTAATGGGAGTTATTTTGCTGCGTGGTCTTGCGGCAGCGGCAGCGGCAGCTAG	YREKFSSNGSYFAAWSCGSGSGS*
ATGTTTCTTTGCCGGCGTTTTCATGATGATATTTATGAGCTGTGGCGCTGCGGCAGCGGCAGCGGCAGCTAG	YFLCRRFHDDIYELWRCGSGSGS*
ATGATTGCGTTTGTGAAGCATTTTTCTAAGTGGGCTTTTTTGATTATCTGCGGCGGCGGCAGCGGCAGCTAG	YIAFVKHFSKWAFLIICGGGSGS*
ATGCCTTATAAGTTTCTGCTTTCGTCGATTTCGACTTATAAGTGGTATTGCGGCAGCGGCAGCGGCAGCTAG	YPYKFLLSSISTYKWYCGSGSGS*
ATGGTGAAGCTTCAGTGGTTGGAGCAGTCGCTTGTTGTTGATTGGGCGTGCGGCAGCGGCAGCGGCAGCTAG	YVKLQWLEQSLVVDWACGSGSGS*
ATGATTTTGTCGCCGTGGCCTCAGCTGTGGCTTCAGAGCTCGCATAAGTGCGGCAGCGGCAGCGGCAGCTAG	YILSPWPQLWLQSSHKCGSGSGS*
ATGCCTTTTCGTTATCAGCTTGAGTCTGATTTTGGGGTGACGTGGATCTGCGGCAGCGGCAGCGGCAGCTAG	YPFRYQLESDFGVTWICGSGSGS*
ATGTTTGGTTTTTGGTATTTTGTTGCTGGTATGCTGCCTAATTTTAACTGCGGCAGCGGCAGCGGCAGCTAG	YFGFWYFVAGMLPNFNCGSGSGS*
ATGCGTCATACGTGGAGGCCGAATTATGTTTTGCGGATTCTGTGGGATTGCGGCAGCGGCAGCGGCAGCTAG	YRHTWRPNYVLRILWDCGSGSGS*
ATGGTTTATGCGTTTGATGCGAATAATGTTTATAGTGCTGCTTGGACCTGCGGCAGCGGCAGCGGCAGCTAG	YVYAFDANNVYSAAWTCGSGSGS*
ATGACGTTTGTGTGGGATCGGAGGCATTCAAATACTAATCGTTGGGGTTGCGGCAGCGGCAGCGGCAGCTAG	YTFVWDRRHSNTNRWGCGSGSGS*
ATGATTTTTGTGTGGACTACTTGGGTGAGTACGCCGCATTTTTCGACTTGCGGCAGCGGCAGCGGCAGCTAG	YIFVWTTWVSTPHFSTCGSGSGS*
ATGTGGCATAAGAATAAGTATGTTCTGACGTATAGTTGTCTTTTTGCCTGCGGCAGCGGCAGCGGCAGCTAG	YWHKNKYVLTYSCLFACGSGSGS*
ATGAAGTTTCGTGATGCGTGGTGGACGGATCAGAATCCTTGGCCGTACTGCGGCAGCGGCAGCGGCAGCTAG	YKFRDAWWTDQNPWPYCGSGSGS*
ATGCGGTATGTGAGGTATAGGTGGTGGACGCCTTCGTCGTTCCCTAGTTGCGGCAGCGGCAGCGGCAGCTAG	YRYVRYRWWTPSSFPSCGSGSGS*
ATGTTGGATTGGTTTGATTTTATTGGGATTAAGCTTGTTAATTATAGCTGCGGCAGCGGCAGCGGCAGCTAG	YLDWFDFIGIKLVNYSCGSGSGS*
ATGAAGGATTGGTTTGATTATTCTGGTATTTGGCATGGTACTGTTAGTTGCGGCAGCGGCAGCGGCAGCTAG	YKDWFDYSGIWHGTVSCGSGSGS*
ATGATTTTGGCGCCGTGGACTCAGCTGCGGCTTCAGACTTCACATAAGTGCGGCAGCGGCAGCGGCAGCTAG	YILAPWTQLRLQTSHKCGSGSGS*
ATGAAGCTGACTTCGTGGCCTAATTTGGCGTTGGTTCGGGCTAGTTTTTGCGGCAGCGGCAGCGGCAGCTAG	YKLTSWPNLALVRASFCGSGSGS*
ATGTTTTTGTTTTATCGGTGGGTTCCTGGTACGCTGCATACGGCTTACTGCGGCAGCGGCAGCGGCAGCTAG	YFLFYRWVPGTLHTAYCGSGSGS*
ATGATTATGCGGATTACGCCGCGGCAGAAGCTTTATCCTGTTTGGGATTGCGGCAGCGGCAGCGGCAGCTAG	YIMRITPRQKLYPVWDCGSGSGS*
ATGTTTTTTCTGCATACTACTAAGTCGATTTATTATTGGAAGAGTAGGTGCGGCAGCGGCAGCGGCAGCTAG	YFFLHTTKSIYYWKSRCGSGSGS*
ATGTCTGGGTGGTTTGCGAATAATGGGCAGTTTCGTAGTGCGTGGAATTGCGGCAGCGGCAGCGGCAGCTAG	YSGWFANNGQFRSAWNCGSGSGS*
ATGCGTTTTTTGTGGAGTAGTTTTTCTAGTCAGCCGAGTTGGGTTCATTGCGGCAGCGGCAGCGGCAGCTAG	YRFLWSSFSSQPSWVHCGSGSGS*
ATGAAGGTTCCTGAGAATTGGCGTTGGACGCCGAATGCTTTTCCTAATTGCGGCAGCGGCAGCGGCAGCTAG	YKVPENWRWTPNAFPNCGSGSGS*
ATGAAGCTGACTTCGTGGCCTAACTTGGCGTTGGTTCGGGCTAGTTTTTGCGGCAGCGGCAGCGGCAGCTAG	YKLTSWPNLALVRASFCGSGSGS*
ATGACTTTTCAGTTTACTTGGAATGATGGTAGTAGGTGGATTGCTTCCTGCGGCAGCGGCAGCGGCAGCTAG	YTFQFTWNDGSRWIASCGSGSGS*
ATGAAGCTGACTTCGTGGCCTAATTTGGCGTTGGTTCGGGCTAGTTTTTGCGGCAGCGGCAGCGGCAGCTAG	YKLTSWPNLALVRASFCGSGSGS*
ATGCGTATTTGGCTTGTGGTTTATTAGGATATTGCTCCGATTGTGATCTGCGGCAGCGGCAGCGGCAGCTAG	YRIWLVVY*DIAPIVICGSGSGS*
ATGAAGCATTGGTTTGATCGTTCTGCGTTGTTTCATGCGCATTTTGTTTGCGGCAGCGGCAGCGGCAGCTAG	YKHWFDRSALFHAHFVCGSGSGS*
ATGTTTGTTTGGAAGCGTTGGAGTGATGTTCCTTATTTTCTTGATGATTGCGGCAGCGGCAGCGGCAGCTAG	YFVWKRWSDVPYFLDDCGSGSGS*
ATGCGTCTTGGTCCTTGGCCGCTTTTGCAGCTGTATCCTAGTTATTTCTGCGGCAGCGGCAGCGGCAGCTAG	YRLGPWPLLQLYPSYFCGSGSGS*
ATGGCGCTTGGGAATTGCCCGGGGTCGGCTTTGCTTAATTCGGCTAGCTGCGGCAGCGGCAGCGGCAGCTAG	YALGNCPGSALLNSASCGSGSGS*
ATGGTTCAGATTTATGATCGTTATGGTATTTTTCGTGGGAAGTGGTCTTGCGGCAGCGGCAGCGGCAGCTAG	YVQIYDRYGIFRGKWSCGSGSGS*
ATGTGCAGTTGGTTTATTTTCGTTGGCAGGTGAATAGTAGGAAGCATTGCGGCAGCGGCAGCGGCAGCTAG	YCSWFIFVGR*IVGSIAAAAAAA
ATGGGTCAGATTGATGCGACGTAGAATTGGATGTGGCATCGTGCGTGCTGCGGCAGCGGCAGCGGCAGCTAG	YGQIDAT*NWMWHRACCGSGSGS*
ATGCGTATTATTTTTTGGCGTAAGTATTGGTTTAAGGTGCGGAGTAATTGCGGCAGCGGCAGCGGCAGCTAG	YRIIFWRKYWFKVRSNCGSGSGS*
ATGAAGTATAGGACGCTGGCTTGGATTCCTATTACTGCGTTTCCTAATTGCGGCAGCGGCAGCGGCAGCTAG	YKYRTLAWIPITAFPNCGSGSGS*
ATGTGGCATAAGAATAAGTATGTTCTGACGTATAGTTGTCTTTTTGCTTGCGGCAGCGGCAGCGGCAGCTAG	YWHKNKYVLTYSCLFACGSGSGS*
ATGCTTTATTTTTTTAGTAAGAATGGGTTTTTTCATGCTTCTTGGTCGTGCGGCAGCGGCAGCGGCAGCTAG	YLYFFSKNGFFHASWSCGSGSGS*
ATGAGGTATAAGACTGAGCTTTGGATTACGAATGATACGTTTCCGCTGTGCGGCAGCGGCAGCGGCAGCTAG	YRYKTELWITNDTFPLCGSGSGS*
ATGGTTGTGCCTGATCATTGGGTTTTTACGCCGCAGTCATTTCCGAATTGCGGCAGCGGCAGCGGCAGCTAG	YVVPDHWVFTPQSFPNCGSGSGS*
ATGCGTTTTTTGTGGAGTAGTTTTTCTAGTCAGCCGAGTTGGGTTCATTGCGGCAGCGGCAGCGGCAGCTAG	YRFLWSSFSSQPSWVHCGSGSGS*
ATGAAGTATTATTTTACTGATGAGGGTGAGTTGATTCATTCTTTTGATTGCGGCAGCGGCAGCGGCAGCTAG	YKYYFTDEGELIHSFDCGSGSGS*
ATGTCTAATACTAGGAATTGGCTGCCTCATGATTGGCAGGTTCTTTATTGCGGCAGCGGCAGCGGCAGCTAG	YSNTRNWLPHDWQVLYCGSGSGS*
ATGCATTTTCAGTTTAGTGAGTGTGGGCGGGATACTGCTCATTGGGCCTGCGGCAGCGGCAGCGGCAGCTAG	YHFQFSECGRDTAHWACGSGSGS*
ATGTTTCGGGCGGCTTGGAGTGGTTCGACGTTGGTTCATACGTTTGATTGCGGCAGCGGCAGCGGCAGCTAG	YFRAAWSGSTLVHTFDCGSGSGS*
ATGAGGTATAAGTTTAGTAGTAATGGGAGTTATTTTGCTGCGTGGTCTTGCGGCAGCGGCAGCGGCAGCTAG	YRYKFSSNGSYFAAWSCGSGSGS*
ATGATTGTTCTGTGGTGGGATACTTCGGGTCTGAAGTATGCTTTTAACTGCGGCAGCGGCAGCGGCAGCTAG	YIVLWWDTSGLKYAFNCGSGSGS*
ATGACGTTTGTGTGGGATCGGAGGCATTCGAATACTAATCGTTGGGGTTGCGGCAGCGGCAGCGGCAGCTAG	YTFVWDRRHSNTNRWGCGSGSGS*
ATGAAGGTTCCTGAGAATTGGCGTTGGACGTCGAATGCTTTTCCTAACTGCGGCAGCGGCAGCGGCAGCTAG	YKVPENWRWTSNAFPNCGSGSGS*
ATGTCTAATAATAGGAATTGGCTGCCTCATGATTGGCAGGTTCTTTATTGCGGCAGCGGCAGCGGCAGCTAG	YSNNRNWLPHDWQVLYCGSGSGS*
ATGTTTGTTCTGTGGTGGGATACTGCGGGTCTGAAGTATGCTTTTAACTGCGGCAGCGGCAGCGGCAGCTAG	YFVLWWDTAGLKYAFNCGSGSGS*
ATGTCTAATAATAGGATTTTGCTGCCTCATGTTTCGCAGGGTCTTTATTGCGGCAGCGGCAGCGGCAGCTAG	YSNNRILLPHVSQGLYCGSGSGS*
ATGGTGCCTAGTTAGGGGTCGTGGCGTGGTTTTCTTCAGTTTGCTAGTTGCGGCAGCGGCAGCGGCAGCTAG	YVPS*GSWRGFLQFASCGSGSGS*
ATGCCTTATAAGTTTCTGCTTTCGTCGATTTCGACTTATAAGTGGTACTGCGGCAGCGGCAGCGGCAGCTAG	YPYKFLLSSISTYKWYCGSGSGS*
ATGCGTGTGACTCAGAATGTTCTTTTTAGTAGGGCTTTTCCTGTTGATTGCGGCAGCGGCAGCGGCAGCTAG	YRVTQNVLFSRAFPVDCGSGSGS*
ATGGCTATTCTTTTGCCTGGTTGTACTGGTGTTGCGTTTCCTTGTTGTTGCGGCAGCGGCAGCGGCAGCTAG	YAILLPGCTGVAFPCCCGSGSGS*
ATGATTACGCGGTTTACGCCGTGGCCGAAGCTTTATCCTGTTTGGGATTGCGGCAGCGGCAGCGGCAGCTAG	YITRFTPWPKLYPVWDCGSGSGS*
ATGCCTTGGCTGTATTCGTTTCATTGGGCTGATACTCAGCTGTGGAGGTGCGGCAGCGGCAGCGGCAGCTAG	YPWLYSFHWADTQLWRCGSGSGS*
ATGCTTTTTATTATTTGGGATAGGGCTTATAGGCATTATTGGAGTGGGTGCGGCAGCGGCAGCGGCAGCTAG	YLFIIWDRAYRHYWSGCGSGSGS*
ATGAATGCTTTTTGGATTTCGGATGCTCAGTTTATGATTTAGTGTACTTGCGGCAGCGGCAGCGGCAGCTAG	YNAFWISDAQFMI*CTCGSGSGS*
ATGAATGCTTTTTGGATTTCGGATGCTCAGTTTAAGATTGAGTGGACTTGCGGCAGCGGCAGCGGCAGCTAG	YNAFWISDAQFKIEWTCGSGSGS*
ATGTCTAATAATAGGAATTGGCTGCCTCATGATTGGCAGGTTCTTTATTGCGGCAGCGGCAGCGGCAGCTAG	YSNNRNWLPHDWQVLYCGSGSGS*
ATGCCTTATCGTTTTTGGTTGTATCCTGATTTTGCTATGATTTGGCTGTGCGGCAGCGGCAGCGGCAGCTAG	YPYRFWLYPDFAMIWLCGSGSGS*
ATGAAGGTTCCTGAGAATTGGCGTTGGACGTCGAATGCATTTCCTAATTGCGGCAGCGGCAGCGGCAGCTAG	YKVPENWRWTSNAFPNCGSGSGS*
ATGATTACGCGGTTTACGCCGTGGCCGAAGCTTTATCCTGTTTGGGATTGCGGCAGCGGCAGCGGCAGCTAG	YITRFTPWPKLYPVWDCGSGSGS*
ATGAGGGATAAGTTTAGTAGTAATGGGAGTTATTTTGCTGCGTGGTCCTGCGGCAGCGGCAGCGGCAGCTAG	YRDKFSSNGSYFAAWSCGSGSGS*
ATGAGGTATAAGTTTAGTAGTAATGGGAGTTATTTTGCTGCGTGGTCCTGCGGCAGCGGCAGCGGCAGCTAG	YRYKFSSNGSYFAAWSCGSGSGS*
ATGTTTTGGTCTACGAATTGGTATTTTAATACGGGTTTTCCGACGTTTTGCGGCAGCGGCAGCGGCAGCTAG	YFWSTNWYFNTGFPTFCGSGSGS*
ATGTTTACGCGGTTTAAGCCGCGGCCGAAGAATTCTTCTGATTGGGACTGCGGCAGCGGCAGCGGCAGCTAG	YFTRFKPRPKNSSDWDCGSGSGS*
ATGTTTTATGCTGAGACTCAGTGGATTAGTAAGAATTCGTTTCCTGTGTGCGGCAGCGGCAGCGGCAGCTAG	YFYAETQWISKNSFPVCGSGSGS*
ATGCAGGCTTTTTGGAATTCGTGGGGTGATTATCATATTACTTGGAACTGCGGCAGCGGCAGCGGCAGCTAG	YQAFWNSWGDYHITWNCGSGSGS*
ATGTTTATTACGCGGAGTTTGACGACTGCTGTGAAGGGTCTGTGGAGCTGCGGCAGCGGCAGCGGCAGCTAG	YFITRSLTTAVKGLWSCGSGSGS*
ATGCAGTTGTTTTGGGTGGAGGAGCTGACGATTAAGATTAAGTGGAACTGCGGCAGCGGCAGCGGCAGCTAG	YQLFWVEELTIKIKWNCGSGSGS*
ATGATTACGCGGTTTATGCCGTGGCCGAAGCTTTACCCTGTTTGGAAGTGCGGCAGCGGCAGCGGCAGCTAG	YITRFMPWPKLYPVWKCGSGSGS*
ATGAAGTTTCGTGATGCGTGGTGGACGGATCAGAATCCTTGGCCGTATTGCGGCAGCGGCAGCGGCAGCTAG	YKFRDAWWTDQNPWPYCGSGSGS*
ATGAAGGTGACTAATCGGTGGATTTGGGATTGGGATATTACTCATTTGTGCGGCAGCGGCAGCGGCAGCTAG	YKVTNRWIWDWDITHLCGSGSGS*
ATGTCTTATAATAGGGATTGGAAGACTCTGGCTGGTCAGTTTCTTTAGTGCGGCAGCGGCAGCGGCAGCTAG	YSYNRDWKTLAGQFL*CGSGSGS*
ATGGTTTATGCGTTTGGTGCGAATTATGTTTATAGTGCTGTTTGGACGTGCGGCAGCGGCAGCGGCAGCTAG	YVYAFGANYVYSAVWTCGSGSGS*
ATGAAGGTTGTTAGTGATTTTATTCAGTGTTGGACTATTAAGCGTACGTGCGGCAGCGGCAGCGGCAGCTAG	YKVVSDFIQCWTIKRTCGSGSGS*
ATGGTGTGGCCGAAGTTGTTTTGGGCGAGTCCGTTGAGTCTTCCGTCCTGCGGCAGCGGCAGCGGCAGCTAG	YVWPKLFWASPLSLPSCGSGSGS*
ATGAAGTATTATTTTACTGATGAGGGTGAGTTTATTCATTCTTTTGATTGCGGCAGCGGCAGCGGCAGCTAG	YKYYFTDEGEFIHSFDCGSGSGS*
ATGCGTTTGAGTGCTTGGCCGTTTCTTAAGCTTACTAGGTGTTTTCGCTGCGGCAGCGGCAGCGGCAGCTAG	YRLSAWPFLKLTRCFRCGSGSGS*
ATGGGTTATTTTCTGTCGCCGTGGCCGAAGTTGTCGCTTCTTGCGCATTGCGGCAGCGGCAGCGGCAGCTAG	YGYFLSPWPKLSLLAHCGSGSGS*
ATGCCTTATAAGTTTCTGCTTTCGTCGATTTCGACTTATAAGTGGTACTGCGGCAGCGGCAGCGGCAGCTAG	YPYKFLLSSISTYKWYCGSGSGS*
ATGCGTTTTGTGAGTGCGTGGTGGATTGACTCTACGAGTTTGCCGACTTGCGGCAGCGGCAGCGGCAGCTAG	YRFVSAWWIDSTSLPTCGSGSGS*
ATGCGTGTGCAGGAGTGGTTTTTTCTGCTTCAGGCTTTTCCGACGCGTTGCGGCAGCGGCAGCGGCAGCTAG	YRVQEWFFLLQAFPTRCGSGSGS*
ATGAAGTATGTTCAGATTAGTATTAGGGATAGTGCGTGGATTTATCGCTGCGGCAGCGGCAGCGGCAGCTAG	YKYVQISIRDSAWIYRCGSGSGS*
ATGCGGCTTAGTGCGTGGCCTTAGCTGCATCTTATTCGGATTAAGATGTGCGGCAGCGGCAGCGGCAGCTAG	YRLSAWP*LHLIRIKMCGSGSGS*
ATGCCTTATAAGTTTCTGCTTTCGTCGATTTCGACTTATAAGTGGTACTGCGGCAGCGGCAGCGGCAGCTAG	YPYKFLLSSISTYKWYCGSGSGS*
ATGATTACGCGGTTTACGCCGTGGCCGAAGCTTTATCCTGTTTGGGACTGCGGCAGCGGCAGCGGCAGCTAG	YITRFTPWPKLYPVWDCGSGSGS*
ATGTTTTGGTCAAGTTTTGCTGGTCTTTATTCGCATGGTTGGTTGCCTTGCGGCAGCGGCAGCGGCAGCTAG	YFWSSFAGLYSHGWLPCGSGSGS*
ATGATTACGCGGTTTACGCCGTGGCCGAAGCTCTATCCGGTTTGGGACTGCGGCAGCGGCAGCGGCAGCTAG	YITRFTPWPKLYPVWDCGSGSGS*
ATGCGTCAGACGTGGACTAGTGGTGGTTGGCTTAAGATTAATTGGAACTGCGGCAGCGGCAGCGGCAGCTAG	YRQTWTSGGWLKINWNCGSGSGS*
ATGTGTAGTTATTTTGATAATGCTGGTGTGTTTTATATTATTTGGTCGTGCGGCAGCGGCAGCGGCAGCTAG	YCSYFDNAGVFYIIWSCGSGSGS*
ATGTGGCATAAGAATAAGTATGTTCTGACGTATAGTTGTCTTTTTGCCTGCGGCAGCGGCAGCGGCAGCTAG	YWHKNKYVLTYSCLFACGSGSGS*
ATGAAGTTTCGGGATGCGTGGAGGACGGATCAGAAGCATTGGCCGTACTGCGGCAGCGGCAGCGGCAGCTAG	YKFRDAWRTDQKHWPYCGSGSGS*
ATGGTTTTTACTATTGGTTATTTTTATCGTCCTAGGTGGATTCATAGCTGCGGCAGCGGCAGCGGCAGCTAG	YVFTIGYFYRPRWIHSCGSGSGS*
ATGCGGTATGTGAGGTATAGGTGGTGGACGCTTTCGTCGTTTCCTAGTTGCGGCAGCGGCAGCGGCAGCTAG	YRYVRYRWWTLSSFPSCGSGSGS*
ATGGTTCAGATTTTTGATCGTTATGGTATTTATAGTGGGAAGTGGTCTTGCGGCAGCGGCAGCGGCAGCTAG	YVQIFDRYGIYSGKWSCGSGSGS*
ATGAAGATTATTGCGTATACTTTTCAGAGTTGGGTGTTGCTTTCTGACTGCGGCAGCGGCAGCGGCAGCTAG	YKIIAYTFQSWVLLSDCGSGSGS*
ATGGTGTTTAGTAATCATCATGTTATTAATGTTATTTGGGCTACTCTTTGCGGCAGCGGCAGCGGCAGCTAG	YVFSNHHVINVIWATLCGSGSGS*
ATGAATACTTTTTGGATTTCGGATGCTCAGCTTAAGATTGAGGGGACTTGCGGCAGCGGCAGCGGCAGCTAG	YNTFWISDAQLKIEGTCGSGSGS*
ATGAAGATTATTGCGTATACTTTTCAGAGTTGGGCGTTGCTTTCTGACTGCGGCAGCGGCAGCGGCAGCTAG	YKIIAYTFQSWALLSDCGSGSGS*
ATGTATTATTTGAGTAGTTGGCCGTTGTTGAATCTGATTAGGCATAACTGCGGCAGCGGCAGCGGCAGCTAG	YYYLSSWPLLNLIRHNCGSGSGS*
ATGTTTCGGATTACTTGGCTTAATAGTATTTATCGTCATCAGATTTGTTGCGGCAGCGGCAGCGGCAGCTAG	YFRITWLNSIYRHQICCGSGSGS*
ATGAATGCTTTTTGGATTTCGGATGCTAAGTTTAAGATTGAGTGGACGTGCGGCAGCGGCAGCGGCAGCTAG	YNAFWISDAKFKIEWTCGSGSGS*
ATGTTGGTTCGTTTTTCTCTGTGGCCGAGGCTGGTTCCGGTTTGGAATTGCGGCAGCGGCAGCGGCAGCTAG	YLVRFSLWPRLVPVWNCGSGSGS*
ATGGGGATTTTGGGTGTTGGGGCTAATGCGAATGAGATTTGTCTGTGGTGCGGCAGCGGCAGCGGCAGCTAG	YGILGVGANANEICLWCGSGSGS*
ATGAATAGGTTGAATTTGCCTGGTTTGTGGTGGACGTGGTATAATTTGTGCGGCAGCGGCAGCGGCAGCTAG	YNRLNLPGLWWTWYNLCGSGSGS*
ATGAAGAATCTTGGTCTGACGACTCGTTGGCTGGCTGTTTATCGTGTTTGCGGCAGCGGCAGCGGCAGCTAG	YKNLGLTTRWLAVYRVCGSGSGS*
ATGCTGTTGACTTGGAAGGCTGGGTAGATTATGCATTAGAAGCCATTTTGCGGCAGCGGCAGCGGCAGCTAG	YLLTWKAG*IMH*KPFCGSGSGS*
ATGTGGCATAAGACTGAGTATGTTCTGACGACTAGTTGTTTTTTTGATTGCGGCAGCGGCAGCGGCAGCTAG	YWHKTEYVLTTSCFFDCGSGSGS*
ATGATTACGCGGTTTACTCCGACGACGAAGCTTTCTCCTGTTTGGGACTGCGGCAGCGGCAGCGGCAGCTAG	YITRFTPTTKLSPVWDCGSGSGS*
ATGAGGTATAAGTTTAGTAGTAATGGGAGTTATTTTGCTGCGTGGTCCTGCGGCAGCGGCAGCGGCAGCTAG	YRYKFSSNGSYFAAWSCGSGSGS*
ATGCCTTATTATTTTCGTTTGAATAGGTCGTTTCGTTTTGATGGGTTGTGCGGCAGCGGCAGCGGCAGCTAG	YPYYFRLNRSFRFDGLCGSGSGS*
ATGGTGTGGCCGGAGTTGTTTTGGGCGAGTCCGTTGAGTCTTCCGTCCTGCGGCAGCGGCAGCGGCAGCTAG	YVWPELFWASPLSLPSCGSGSGS*
ATGACTTTTCGTTGGACGCTGGCTGGTTTTTATCAGGCTGCGTGGAAGTGCGGCAGCGGCAGCGGCAGCTAG	YTFRWTLAGFYQAAWKCGSGSGS*
ATGTCTTATTATAATGTTTTTAGTGATTCTCTCTTTTTTCATTGGAAGTGCGGCAGCGGCAGCGGCAGCTAG	YSYYNVFSDSLFFHWKCGSGSGS*
ATGATTTATCCGCGTCAGCGGTATAATCCGTTGCATGCTTTTCATCTTTGCGGCAGCGGCAGCGGCAGCTAG	YIYPRQRYNPLHAFHLCGSGSGS*
ATGACTACGCGGTTTACGCCGTGGCCGAAGCTTTATCCCGTTTGGGACTGCGGCAGCGGCAGCGGCAGCTAG	YTTRFTPWPKLYPVWDCGSGSGS*
ATGAGGTATAAGTTTAGTAGTAATGGGAGTTATTTTGCTGCGTGGTCCTGCGGCAACGGCAGCGGCAGCTAG	YRYKFSSNGSYFAAWSCGNGSGS*
ATGGTTAGTTATTTTGATGTGTCTGATTTTTATAAGGCTTCTTGGGGTTGCGGCAGCGGCAGCGGCAGCTAG	YVSYFDVSDFYKASWGCGSGSGS*
ATGAGGATTACTCGTACTGCGCGGTTTTTGTTTCATCCTTTTTCGGTCTGCGGCAGCGGCAGCGGCAGCTAG	YRITRTARFLFHPFSVCGSGSGS*
ATGCTTAGGTTGTTTTGGGAGAATGGTAATGTGTTGATTGTTTGGAACTGCGGCAGCGGCAGCGGCAGCTAG	YLRLFWENGNVLIVWNCGSGSGS*
ATGAAGTGGCCTACTTATTGGTGGACTTCGCAGGATGCTTTTCCTAAGTGCGGCAGCGGCAGCGGCAGCTAG	YKWPTYWWTSQDAFPKCGSGSGS*
ATGGTTTATGCGTTTGATGCGAATTATGTTTATAATGCGGCGTGGACGTGCGGCAGCGGCAGCGGCAGCTAG	YVYAFDANYVYNAAWTCGSGSGS*
ATGATTACGCGGTTTACGCCGTGGCCGAAGCTTTATCCTGTTTGGGAGTGCGGCAGCGGCAGCGGCAGCTAG	YITRFTPWPKLYPVWECGSGSGS*
ATGCGTGTGACTCAGAATGTTCTTTTTAGTAGGGCTTTTCCTGTTGAGTGCGGCAGCGGCAGCGGCAGCTAG	YRVTQNVLFSRAFPVECGSGSGS*
ATGAATGCTTTTTGGATTTCGGATGCTCAGTTTAAGATTGAGTGGACTTGCGGCAGCGGCAGCGGCAGCTAG	YNAFWISDAQFKIEWTCGSGSGS*
ATGGTTATTTTGTTTTGGAAGGAGACGAGTCTGTCTGTTAATTGGACTTGCGGCAGCGGCAGCGGCAGCTAG	YVILFWKETSLSVNWTCGSGSGS*
ATGATTACGCGGTTTACGCCGTGGCCGAAGCTTTATCCTGTTTGGGACTGCGGCAGCGGCAGCGGCAGCTAG	YITRFTPWPKLYPVWDCGSGSGS*
ATGGTTTATGCGTTCGATGCGAATTATGTTTATAGTGCTGCTTGGACGTGCGGCAGCGGCAGCGGCAGCTAG	YVYAFDANYVYSAAWTCGSGSGS*
ATGAATGCTTTTTGGATTTCGGATGCTCAGTTTAAGATTGAGTGGACTTGCGGCAGCGGCAGCGGCAGCTAG	YNAFWISDAQFKIEWTCGSGSGS*
ATGCGTTTTTTGTGGAGTAGTTTTTCTAGTCAGCCGAGTTGGGTTCATTGCGGCAGCGGCAGCGGCAGCTAG	YRFLWSSFSSQPSWVHCGSGSGS*
ATGTTTTTTGGGTGGAACTCTTGGGAGAGTCAGCCGCATTTTTTGTACTGCGGCAGCGGCAGCGGCAGCTAG	YFFGWNSWESQPHFLYCGSGSGS*
ATGGTGTATTATGATTCGTTTTGGCTTACTGAGTGGTCGTTTCCTACCTGCGGCAGCGGCAGCGGCAGCTAG	YVYYDSFWLTEWSFPTCGSGSGS*
ATGATTGAGCAGTTTTTTGATGATGGGCTGTTTGTGTTTCGTTGGTCCTGCGGCAGCGGCAGCGGCAGCTAG	YIEQFFDDGLFVFRWSCGSGSGS*
ATGACTGATTGGTGGTCGCCGAGTGGGCATTATTTTTTGACTTGGAGTTGCGGCAGCGGCAGCGGCAGCTAG	YTDWWSPSGHYFLTWSCGSGSGS*
ATGCGTGTGACTCAGAATGTCCTTTTTAGTAGGGCTTTTCCTGTTGATTACGGCAGCGGCAGCGGCAGCTAG	YRVTQNVLFSRAFPVDYGSGSGS*
ATGTATTATTTGAGTAGTTGGCCGTTGTTGAATCTGATTAGGCATAATTGCGGCAGCGGCAGCGGCAGCTAG	YYYLSSWPLLNLIRHNCGSGSGS*
ATGCCGATTACGAATTATTTTGCTAAGAAGCGTTCTTTGATGATAGGCTGCGGCAGCGGCAGCGGCAGCTAG	YPITNYFAKKRSLMIGCGSGSGS*
ATGAATGCTTTTTGGATTTCGGAGGCTCATTTTAAGATGGAGTGGACTTGCGGCAGCGGCAGCGGCAGCTAG	YNAFWISEAHFKMEWTCGSGSGS*
ATGCTTCAGCGTCTTGGGTCGTGGCCGTCTCTGTCGCCTCAGTGCGGCAGCGGCAGCGGCAGCTAG	YLQRLGSWPSLSPQCGSGSGS*
ATGTTTTGGAGTGCGGGTAATGTTACTTTGCTTTATTTTACGGGTTTTTGCGGCAGCGGCAGCGGCAGCTAG	YFWSAGNVTLLYFTGFCGSGSGS*
ATGATTGTTCTGTGGTGGGATACTTCGGGTCTGAAGTATACTTTTAACTGCGGCAGCGGCAGCGGCAGCTAG	YIVLWWDTSGLKYTFNCGSGSGS*
ATGTGGGATTAGTCTAGTAGTAATGGGAGTTATTTTGCTTCGTGTACCTGCGGCAGCGGCAGCGGCAGCTAG	YWD*SSSNGSYFASCTCGSGSGS*
ATGTTTCGGGCGGCGTGGAGTGGTTCGACGTTGGTTCATACGTTTGATTGCGGCAGCGGCAGCGGCAGCTAG	YFRAAWSGSTLVHTFDCGSGSGS*
ATGATTGATTGGTGGTCGCCGAGTGGGCATTATTTTTTGACTTGGAGTTGCGGCAGCGGCAGCGGCAGCTAG	YIDWWSPSGHYFLTWSCGSGSGS*
ATGAGGCTTAAGCGTATTTTTGGTCAGTTGCCGGATTATTTTCCGAGTTGCGGCAGCGGCAGCGGCAGCTAG	YRLKRIFGQLPDYFPSCGSGSGS*
ATGTCTAATAATAGGAATTGGCTGCCTCATGATTGGCAGGTTCTTTACTGCGGCAGCGGCAGCGGCAGTTAG	YSNNRNWLPHDWQVLYCGSGSGS*
ATGTCTTTGCGTTATCATCTTGAGACTGATTTTCGGGTGACGTGGATTTGCGGCAGCGGCAGCGGCAGCTAG	YSLRYHLETDFRVTWICGSGSGS*
ATGAAGGAGACTAATCGGAGGATTTGTGATTGGGATATGACTCATTGTTGCGGCAGCGGCAGCGGCAGCTAG	YKETNRRICDWDMTHCCGSGSGS*
ATGGTGAATAGTTGGCCTAATTTTGGTGAGTTTAAGGCTTTTTGGAACTGCGGCAGCGGCAGCGGCAGCTAG	YVNSWPNFGEFKAFWNCGSGSGS*
ATGGTTTTGAAGAATTTTTGGTGGACGAAGAATGATGCTTTTCCTTCGTGCGGCAGCGGCAGCGGCAGCTAG	YVLKNFWWTKNDAFPSCGSGSGS*
ATGATTACGCGGTTTACGCCGTGGCCGAAGCTTTATCCTGTTTGGGATTGCGGCAGCGGCAGCGGCAGCTAG	YITRFTPWPKLYPVWDCGSGSGS*
ATGTTGGTTCGTTTTTCTCTGTGGCCGAGGCTGGTTCCGGTTTGGAATTGCGGCAGCGGCAGCGGCAGCTAG	YLVRFSLWPRLVPVWNCGSGSGS*
ATGACTTTTCAGTTTACTTGGAATGATGGTGGTAGGTGGATTGCTTCCTGCGGCAGCGGCAGCGGCAGCTAG	YTFQFTWNDGGRWIASCGSGSGS*
ATGCGTTTTGTTTTTAGGTGGACTGAGCCTGGGAAGATTATTGCTTCTTGCGGCAGCGGCAGCGGCAGCTAG	YRFVFRWTEPGKIIASCGSGSGS*
ATGAGTTATGTGAATTGGACTGTGACTCTGTGGCATAGGCTGCGGTGCTGCGGCAGCGGCAGCGGCAGCTAG	YSYVNWTVTLWHRLRCCGSGSGS*
ATGGGTAGGCTTTATTGGCGTGAGACGTTGAATTGGATATGGTTTAGTTGCGGCAGCGGCAGCGGCAGCTAG	YGRLYWRETLNWIWFSCGSGSGS*
ATGTCTAATAATAGGCAGAGGCTGACTAATGATTGGCAGGCGCTTAATTGCGGCAGCGGCAGCGGCAGCTAG	YSNNRQRLTNDWQALNCGSGSGS*
ATGCATAATGCGCTGTCTACTCATTCTACGTTTGATCATTCGCGTTACTGCGGCAGCGGCAGCGGCAGCTAG	YHNALSTHSTFDHSRYCGSGSGS*
ATGACTCAGTTTAAGTTGACGACTTTTGGGTTGCATCAGCCTTTTGGTTGCGGCAGCGGCAGCGGCAGCTAG	YTQFKLTTFGLHQPFGCGSGSGS*
ATGACTTTTCGTTGGACGCTGGCTGGTGTTTATCACGCTGCGTGGTCGTGCGGCAGCGGCAGCGGCAGCTAG	YTFRWTLAGVYHAAWSCGSGSGS*
ATGTATTGGAAGTGGTCTCAGTGGTCTGAGGCGCCTAGTTGGGTGATTTGCGGCAGCGGCAGCGGCAGCTAG	YYWKWSQWSEAPSWVICGSGSGS*
ATGATTACCCGGTTTACGCCGTGGCCGAAGCTTTATCCTGTTTGGGATTGCGGCAGCGGCAGCGGCAGCTAG	YITRFTPWPKLYPVWDCGSGSGS*
ATGCTTGTGCTGTATTGGCTGAATGGTGGGGTGCAGCATGCTTGGCTGTGCGGCAGCGGCAGCGGCAGCTAG	YLVLYWLNGGVQHAWLCGSGSGS*
ATGGTTTATGCTTTTGATGCGAATTATGTTTATAGTGCTGCTTGGACGTGCGGCAGCGGCAGCGGCAGCTAG	YVYAFDANYVYSAAWTCGSGSGS*
ATGTGTATGCCGCTTGATATTATTTTTCATAATGCTTTGCCGCGGGAGTGCGGCAGCGGCAGCGGCAGCTAG	YCMPLDIIFHNALPRECGSGSGS*
ATGTCTGGGTGGTTTGCGAATAATGGCCAGTTTCGTAGTGCGTGGAACTGCGGCAGCGGCAGCGGCAGCTAG	YSGWFANNGQFRSAWNCGSGSGS*
ATGTCTTATTTTGATGTGAATACTATTTTTTGGTTTTCGGCGTTTTGCTGCGGCAGCGGCAGCGGCAGCTAG	YSYFDVNTIFWFSAFCCGSGSGS*
ATGACTTTTCGTTGGACGCTGGCTGGTTTTTATCAGGCTGCGTAGAAGTGCGGCAGCGGCAGCGGCAGCTAG	YTFRWTLAGFYQAA*KCGSGSGS*
ATGGTTCAGATTTTTGATCGTTATGGTATTTATAGTGGGAAGCGGTCTTGCGGCAGCGGCAGCGGCAGCTAG	YVQIFDRYGIYSGKRSCGSGSGS*
ATGCGTATTGTGGATTCTACTCTTTTTGCGTCTGCGTTTCCGCGTTATTGCGGCAGCGGCAGCGGCAGCTAG	YRIVDSTLFASAFPRYCGSGSGS*
ATGAATCATAGGTTTCGTGAGGTTTTGATTTTTCAGATTACTTGGAATTGCGGCAGCGGCAGCGGCAGCTAG	YNHRFREVLIFQITWNCGSGSGS*
ATGGTGTGGCCGAAGTTGTTTTGGGCGAGTCCGTTGAGTCTTCCGTCTTGCGGCAGCGGCAGCGGCAGCTAG	YVWPKLFWASPLSLPSCGSGSGS*
ATGCAGTGGGATTGGTCGTGGATTGTTAAGGATTAGCATACTGTTAATTGCGGCAGCGGCAGCGGCAGCTAG	YQWDWSWIVKD*HTVNCGSGSGS*
ATGCCTTATCGGAATTTGTATTCGAAGACGCTGAGTCTGTTGTTGACTTGCGGCAGCGGCAGCGGCAGCTAG	YPYRNLYSKTLSLLLTCGSGSGS*
ATGAGGCTGGTGCATAACCCGATTGCTAAGTTTCTTCCGCCTATTTTGTGCGGCAGCGGCAGCGGCAGCTAG	YRLVHNPIAKFLPPILCGSGSGS*
ATGTTGGTTCGTTTTTCTCTGTGGCCGAGGCTGGTTCCGGTTTGGAACTGCGGCAGCGGCAGCGGCAGCTAG	YLVRFSLWPRLVPVWNCGSGSGS*
ATGATTTTTGTGTGGGAGAACTTTTTGTCTTCGACTCGTTTTATTTCGTGCGGCAGCGGCAGCGGCAGCTAG	YIFVWENFLSSTRFISCGSGSGS*
ATGAGGTATAGGGTTAGTCGTATTGGGCGTTATTTTGCTGCGTGGTCTTGCGGCAGCGGCAGCGGCAGCTAG	YRYRVSRIGRYFAAWSCGSGSGS*
ATGATTGACTTTTTGCGTTATAATGGGCTGTTTTTTAAGGCTAGGTTCTGCGGCAGCGGCAGCGGCAGCTAG	YIDFLRYNGLFFKARFCGSGSGS*
ATGCCTGTTTCGAATCCGCCTTGGGTGCGGTCGACTTCGGAGCATGCTTGCGGCAGCGGCAGCGGCAGCTAG	YPVSNPPWVRSTSEHACGSGSGS*
ATGACTTTTCGTTAGACGCTGGCTGGTTTTTATCAGGCTGCGTGGAAGTGCGGCAGCGGCAGCGGCAGCTAG	YTFR*TLAGFYQAAWKCGSGSGS*
ATGATTACGCGGTTTACGCCCTGGCCGAAGCTTTATCCTGTTTGGGATTGCGGCAGCGGCAGCGGCAGCTAG	YITRFTPWPKLYPVWDCGSGSGS*
ATGTTTTTTTGGGTGAGTTTTGATCGGCATCCTTATTTTTCGCCGTGTTGCGGCAGCGGCAGCGGCAGCTAG	YFFWVSFDRHPYFSPCCGSGSGS*
ATGAAGTATTATTTTACTGATGAGGGTGAGTTTATTCATTCTTTTGATTGCGGCAGCGGCAGCGGCAGCTAG	YKYYFTDEGEFIHSFDCGSGSGS*
ATGCGTTTTTATTGGCCGAGTTGGGATGTTGCGCCTAAGGGGATTCCTTGCGGCAGCGGCAGCGGCAGCTAG	YRFYWPSWDVAPKGIPCGSGSGS*
ATGGTGACTTTTGTTTGGAGGAATTTTACGCTTGCTACGATTTGGAGTTGCGGCAGCGGCAGCGGCAGCTAG	YVTFVWRNFTLATIWSCGSGSGS*
ATGTGGCATAAGAATAAGTATGTTCTGACGTATAGTTGTCTTTTTGCTTGCGGCAGCGGCAGCGGCAGCTAG	YWHKNKYVLTYSCLFACGSGSGS*
ATGTTTGTTTGGAAGCGTTGGAGTGATGTTCCTTATTTTCTCGATGGTTGCAGCAGCGGCAGCGGCAGCTAG	YFVWKRWSDVPYFLDGCSSGSGS*
ATGATTCGGTTGACTTGGCTTGTGAATGGTTTGCGGACGGTTTGGCACTGCGGCAGCGGCAGCGGCAGCTAG	YIRLTWLVNGLRTVWHCGSGSGS*
ATGAAGGATTGGTTTGATTATTCTGGTATTTGGCATGTTACTTTTAGTTGCGGCAGCGGCAGCGGCAGCTAG	YKDWFDYSGIWHVTFSCGSGSGS*
ATGGAGTTTTATATTCGGGATTTTCATGATTTGCCTGGGAATTTTTCTTGCGGCAGCGGCAGCGGCAGCTAG	YEFYIRDFHDLPGNFSCGSGSGS*
ATGCGTTGGGTTTGGACGAGTTTTTTTAGTGAGCCGTACTTTGTTGTCTGCGGCAGCGGCAGCGGCAGCTAG	YRWVWTSFFSEPYFVVCGSGSGS*
ATGTTGGAGGCGGATGGTGATTCTCATTTTGGTTGGTAGAGGCTGCGCTGCGGCAGCGGCAGCGGCAGCTAG	YLEADGDSHFGW*RLRCGSGSGS*
ATGTGGCATAAGAATAAGTATGTTCTGACGTATAGTTGTCTTTTTGCCTGCGGCAGCGGCAGCGGCAGCTAG	YWHKNKYVLTYSCLFACGSGSGS*
ATGTTGGTTCGTTTTTCTCTGTGGCCGAGGCTCGTTCCGGTTTGGAATTGCGGCAGCGGCAGCGGCAGCTAG	YLVRFSLWPRLVPVWNCGSGSGS*
ATGCGTCTTAGTCCTTGGCCGCTTTTGCAGCTGTATCCTAGTTATTTGTGCGGCAGCGGCAGCGGCAGCTAG	YRLSPWPLLQLYPSYLCGSGSGS*
ATGATTACGCGGTTTACGCCCTGGCCGAAGCTTTATCCTGTTTGGGATTGCGGCAGCGGCAGCGGCAGCTAG	YITRFTPWPKLYPVWDCGSGSGS*
ATGATTACGCGGTTTACGCCGTGGCCGAAGCTTTATCCTGTTTGGGATTGCGGCAGCGGCAGCGGCAGCTAG	YITRFTPWPKLYPVWDCGSGSGS*
ATGAGGAGTGGTTTTCATAATGGTAGTTTTTGGGTTTCGTGGAATTCGTGCGGCAGCGGCAGCGGCAGCTAG	YRSGFHNGSFWVSWNSCGSGSGS*
ATGTTTCGGGCGGCGTGGAGTGGTTCGACGTTGGTTCATACGTTTGATTGCGGCAGCGGCAGCGGCAGCTAG	YFRAAWSGSTLVHTFDCGSGSGS*
ATGTTTTATGCTGAGACTCAGTGGATTAGTAAGAATTCGTTTCCTGTGTGCGGCAGCGGCAGCGGCAGCTAG	YFYAETQWISKNSFPVCGSGSGS*
ATGTCTAATAATAGGAATTGGCTGCCTCATGATTGGCAGGTTCTTTACTGCGGCAGCGGCAGCGGCAGCTAG	YSNNRNWLPHDWQVLYCGSGSGS*
ATGCGGATTATTTGGAAGACTTTTAGGTCGCAGAATCAGATTTTTGAGTGCGGCAGCGGCAGCGGCAGCTAG	YRIIWKTFRSQNQIFECGSGSGS*
ATGACTTTTAAGTATCAGGGTAATTTTGAGTGGTATTGGTCTACGAGTTGCGGCAGCGGCAGCGGCAGCTAG	YTFKYQGNFEWYWSTSCGSGSGS*
ATGGTGAAGCTTCTTACGTGGCCTCTTGCGCATCCGATTTGGCTTCGCTGCGGCAGCGGCAGCGGCAGCTAG	YVKLLTWPLAHPIWLRCGSGSGS*
ATGCGTTTTGTTTTTAGGTGGACTGAGCCTGGGAAGATTATTGCTACCTGCGGCAGCGGCAGCGGCAGCTAG	YRFVFRWTEPGKIIATCGSGSGS*
ATGCGTGTGCAGGAGTGGCTTTTTCTGCTTCAGGCTTTTCCGTCGCGTTGCGGCAGCGGCAGCGGCAGCTAG	YRVQEWLFLLQAFPSRCGSGSGS*
ATGACTCTTGGTTCGTGGCCTTTTCTTCGTCTGCGTCCGAGTATTCGCTGCGGCAGCGGCAGCGGCAGCTAG	YTLGSWPFLRLRPSIRCGSGSGS*
ATGGGTGTGTTTATTTGGAGGCATTTTACGGATTCTCCGAGGTTTAGTTGCGGCAGCGGCAGCGGCAGCTAG	YGVFIWRHFTDSPRFSCGSGSGS*
ATGTATGTTTGGAATGGTCGTGATTTGCTTACGTTGGTGTGGAGTTATTGCGGCAGCGGCAGCGGCAGCTAG	YYVWNGRDLLTLVWSYCGSGSGS*
ATGCGTTTTTTGTGGAGTAGTTTTTCTAGTCAGCCGAGTTGGGCTTAGTGCGGCAGCGGCAGCGGCAACTAG	YRFLWSSFSSQPSWA*CGSGSGN*
ATGCCTTTTCGTTATCAGCTTGAGTCTGATTTTGGGGTGACGTGGATTTGCGGCAGCGGCAGCGGCAGCTAG	YPFRYQLESDFGVTWICGSGSGS*
ATGACTCTTGCTGATTGGCCGACGCTGACTTTGCAGTATTCGAAGGCTTGCGGCAGCGGCAGCGGCAGCTAG	YTLADWPTLTLQYSKACGSGSGS*
ATGGTTTATGCGTTTGATGCGAATTATGTTTATAGTGCTGTTTGGACGTGCGGCAGCGGCAGCGGCAGCTAG	YVYAFDANYVYSAVWTCGSGSGS*
ATGATGTATTCGTTTTATTTTTAGTTGAGGCAGAATCCGTTTCCTGTGTGCGGCAGCGGCAGCGGCAGCTAG	YMYSFYF*LRQNPFPVCGSGSGS*
ATGCGTGCGACTCAGAATGTTCTTTTTAGTAGGGCTTTTCCTGTTGATTGCGGCAGCGGCAGCGGCAGCTAG	YRATQNVLFSRAFPVDCGSGSGS*
ATGAAGCTGACTTCGCGGACTAATATGAAGTTGGTTCGGGCTAGTTTTTGCGGCAGCGGCAGCGGCAGCTAG	YKLTSRTNMKLVRASFCGSGSGS*
ATGTTGGTTCGTTTTTCCCTGTGGCCGAGACTGGTGCCGGTTTGAATTGCGGCAGCGGCAGCGGCAGCTAG	YLVRFSLWPRLVPV*IAAAAAAA
ATGCGTGTGACTCAGAATGTTCTTTTTAGTAGGGCTTTTCCCGTTGATTGCGGCAGCGGCAGCGGCAGCTAG	YRVTQNVLFSRAFPVDCGSGSGS*
ATGATTCGGAATAGTGGGTTTAATCATTGGTTTATTGTGGATTGTATTTGCGGCAGCGGCAGCGGCAGCTAG	YIRNSGFNHWFIVDCICGSGSGS*
ATGCGTTTTTTGTGGAGTAGTTTTTCTAGTCAGCCGAGTTGGGCTCATTGCGGCAGCGGCAGCGGCAGCTAG	YRFLWSSFSSQPSWAHCGSGSGS*
ATGGTGTATTCGTTTTATTTTTGGTCGAGGCAGAATCCGTTTCCTGTGTGCGGCAGCGGCAGCGGCAGCTAG	YVYSFYFWSRQNPFPVCGSGSGS*
ATGTATCATGGTTTTTGGAATACGGGTTATAGTTATGTTTGGTATACTTGCGGCAGCGGCAGCGGCAGCTAG	YYHGFWNTGYSYVWYTCGSGSGS*
ATGATTGTGCAGTTTTTTGATGATGGGCTGTTTGTGTTTCGTTGGTTTTGCGGCAGCGGCAGCGGCAGCTAG	YIVQFFDDGLFVFRWFCGSGSGS*
ATGCGTTGGGTTTGGACGAGTTTTTTTAGTGAGCTGTATTTTGTTGTTTGCGGCAGCGGCAGCGGCAGCTAG	YRWVWTSFFSELYFVVCGSGSGS*
ATGCAGTTGACGGAGTGGCCTTCGCTGCGGCTTCATTTGCGTTTGGATTGCGGCCGCGGCAGCGGCAGATAG	YQLTEWPSLRLHLRLDCGRGSGR*
ATGAAGTATTATTTTACTGATGAGGGTGAGTTTATTCATTCTTTTGACTGCGGCAGCGGCAGCGGCAGCTAG	YKYYFTDEGEFIHSFDCGSGSGS*
ATGTGGCATGAGAATAAGTATGTTCTGACGTATAGTTGTCTTTTTGCTTGCGGCAGCGGCAGCGGCAGCTAG	YWHENKYVLTYSCLFACGSGSGS*
ATGAAGTATTATTTTACTGATGAGGGTGAGTTTATTCATTCTTTGAACTGCGGCAGCGGCAGCGGCAGCTAG	YKYYFTDEGEFIHSLNCGSGSGS*
ATGCTGACGAGTTTTACTCCGCTACTGCGGTTGGTGATCTCGCCTGCTTGCGGCAGCGGCAGCGGCAGCTAG	YLTSFTPLLRLVISPACGSGSGS*
ATGATTGTTCTGTGGTGGGATACTTCGGGTCTGAAGTATGCTTTTAATTGCGGCAGCGGCAGCGGCAGCTAG	YIVLWWDTSGLKYAFNCGSGSGS*
ATGTGTAGTTATTTTGACAATACTGGGGGGTTTTATTTTATTTGGAGCTGCGGCAGCGGCAGCGGCAGCTAG	YCSYFDNTGGFYFIWSCGSGSGS*
ATGAGGTATTTGCTTTCGCCGTGGCCTCATTTGTAGCTTGTGCTTAACTGCGGCAGCGGCAGCGGCAGCTAG	YRYLLSPWPHL*LVLNCGSGSGS*
ATGATGTTGGGTAAGTGGCCGGCTTTGCGTCTTGAGCCGAATTTTAGCTGCGGCAGCGGCAGCGGCAGCTAG	YMLGKWPALRLEPNFSCGSGSGS*
ATGGTGATGCTGGCGGGGGTTTGTAATTCTCGTAAGGCTTTTCCGCAGCGCGGCAGCGGCAGCGGCAGCTAG	YVMLAGVCNSRKAFPQRGSGSGS*
ATGATTGTGTGTCTTGTGCCTTTTTCTCATGCTCGTTGGGTTGTGCGCTGCGGCAGCGGCAGCGGCAGCTAG	YIVCLVPFSHARWVVRCGSGSGS*
ATGGTGAAGTTGAGGTGGTCTAGGAATAGTTTGAAGACTGAGTGGGTGTGCGGCAGCGGCAGCGGCAGCTAG	YVKLRWSRNSLKTEWVCGSGSGS*
ATGCGTATTGGGGATTCTACTCTTTTTGCGTCTGCGTTTCCGCGTTATTGCGGCAGCGGCAGCGGCAGCTAG	YRIGDSTLFASAFPRYCGSGSGS*
ATGCGTATTCCGGCTCGTTGGGCTCATCAGTTTGCTTTTCCGTCTTTTTGCGGCAGCGGCAGCGGCAGCTAG	YRIPARWAHQFAFPSFCGSGSGS*
ATGCGTTGGGTTTGGACGAGTTTTTCTAGCGAGCCGTATTTTGTTGTTTGCGGCAGCGGCAGCGGCAGCTAG	YRWVWTSFSSEPYFVVCGSGSGS*
ATGTTTACTTATGTTATTAGTGCGCCGTTTTTTCTTACGCCTGCTTGGTGCGGCAGCGGCAGCGGCAGCTAG	YFTYVISAPFFLTPAWCGSGSGS*
ATGTGTTGTTATTTTGATAATGCTGGTGTGTTTTATATTATTTGGTCGTGCGGCAGCGGCAGCGGCAGCTAG	YCCYFDNAGVFYIIWSCGSGSGS*
ATGCCGTATTATAATCTTTATGGGAGGCAGCAGTTTCTGTCTGTTTTTTGCGGCAGCGGCAGCGGCAGCTAG	YPYYNLYGRQQFLSVFCGSGSGS*
ATGACGTATGAGAGGTGGGCGTTTAATAGGCTGGATGCTTTTCCGGTGTGCGGCAGCGGCAGCGGCAGCTAG	YTYERWAFNRLDAFPVCGSGSGS*
ATGGCGTTTAGGTTGTATTGGCCGTATCGGGAGGAGTGGTTGAATTCGTGCGGCAGCGGCAGCGGCAGCTAG	YAFRLYWPYREEWLNSCGSGSGS*
ATGTTTACTTATGTTATTAGTGCGCCGTTTTTTCTTACGCCTGCTTGGTGCGGCAGCGGCAGCGGCAGCTAG	YFTYVISAPFFLTPAWCGSGSGS*
ATGTTTGTTTGGAAGCGTTGGAGTGATGTTTCTTATTTTCTTGCTGGTTGCGGCAGCGGCAGCGGCAGCTAG	YFVWKRWSDVSYFLAGCGSGSGS*
ATGAAGGATTATTTTATTGACGTGCGTTCGATTATTCAGTCTTTGGACTGCGGCAGCGGCAGCGGCAGCTAG	YKDYFIDVRSIIQSLDCGSGSGS*
ATGTTGTATGCTTATTGGTCGGAGACTGGTTTGCGGCATGTTTTTAATTGCGGCAGCGGCAGCGGCAGCTAG	YLYAYWSETGLRHVFNCGSGSGS*
ATGTGTAGTTATTTTGATAATGCTGGTGTGTTTTATATTATTTGGTAGTGCGGCAGCGGCAGCGGCAGCTAG	YCSYFDNAGVFYIIW*CGSGSGS*
ATGATTACTGCGAAGGCTTTTGATGCGTGGAAGGTGTGTTGTCCTGCTTGCGGCAGCGGCAGCGGCAGCTAG	YITAKAFDAWKVCCPACGSGSGS*
ATGCGTGTGACTCAGAATGTTCTTTTTAGTAGGGCTTTTCCTGTTGATTGCGGCAGCGGCAGCGGCAGCTAG	YRVTQNVLFSRAFPVDCGSGSGS*
ATGAGGCATAAGTTTAGTAGTAATGGGAGTTATTTTGCTGCGTGGTCTTGCGGCAGCGGCAGCGGCAGCTAG	YRHKFSSNGSYFAAWSCGSGSGS*
ATGCGTTTTGTGAGTGCGTGGTGGATTGATTCTACGAGTTTGCCGACTTGCGGCAGCGGCAGCGGCAGCTAG	YRFVSAWWIDSTSLPTCGSGSGS*
ATGCGTGTGATTGGTTTGCTTCAGAATAGTTTGCCGGAGTCGTGGCAGTGCGGCAGCGGCAGCGGCAGCTAG	YRVIGLLQNSLPESWQCGSGSGS*
ATGACTTATTTTGGTGCTCCTGTTGCTCCGCCGCTGAGTTATAATTATTGCGGCAGCGGCAGCGGCAGCTAG	YTYFGAPVAPPLSYNYCGSGSGS*
ATGTGGCATAAGAATAAGTATGTTCTGACGTATAGTTGTCTTTTTGCTTGCGGCAGCGGCAGCGGCAGCTAG	YWHKNKYVLTYSCLFACGSGSGS*
ATGGAGTTTTATATTCGGGATTTTCATGATTTGCCTGGGAATTTTTCTTGCGGCAGCGGCAGCGGCAGCTAG	YEFYIRDFHDLPGNFSCGSGSGS*
ATGTGGCATAAGAATAAGTATGTTCTGACGTATAGTTGTCTTTTTGCTTGCGGCAGCGGCAGCGGCAGCTAG	YWHKNKYVLTYSCLFACGSGSGS*
ATGGTTTTTCTTACGTGGGCGAATGGTCTTTTGCCGTCTTGGGTTCCGTGCGGCAGCGGCAGCGGCAGCTAG	YVFLTWANGLLPSWVPCGSGSGS*
ATGATTACGCTTAGGTGGCAGAGGAATACGATTGTTCATGTGTGGCATTGCGGCAGCGGCAGCGGCAGCTAG	YITLRWQRNTIVHVWHCGSGSGS*
ATGAATAGGTTGAATTTGCCTGGTTTGTGGTGGACGTGGTATAATTTGTGCGGCAGCGGCAGCGGCAGCTAG	YNRLNLPGLWWTWYNLCGSGSGS*
ATGGTTTATGTTTGGCATTCGTTTTTGGAGGATAGTTATTGGTCGTCCTGCGGCAGCGGCAGCGGCAGCTAG	YVYVWHSFLEDSYWSSCGSGSGS*
ATGACTTTTCAGTTTACTTGGAATGATGGTAGTAGGTGGATTGCTTCCTGCGGCAGCGGCAGCGGCAGCTAG	YTFQFTWNDGSRWIASCGSGSGS*
ATGCCTTATGTTTTTCGTTTTAGTTGGATTGATGCGCCGTTGTGGGAGTGCGGCAGCGGCAGCGGCAGCTAG	YPYVFRFSWIDAPLWECGSGSGS*
ATGGTTGTTTGGAAGGATTGGAAGCTGTATGCTATTGTTCCGTTTAGTTGCGGCAGCGGCAGCGGCAGCTAG	YVVWKDWKLYAIVPFSCGSGSGS*
ATGCCTTATTATTTTCGTTTGAATGGGTCGTTTCGTTTTGATTGGTTGTGCGGCAGCGGCAGCGGCAGCTAG	YPYYFRLNGSFRFDWLCGSGSGS*
ATGCGTATTGTGGATTCTACTCTTTTTGCGTCTGCGTTTCCGCGTTACTGCGGCAGCGGCAGCGGCAGCTAG	YRIVDSTLFASAFPRYCGSGSGS*
ATGTCAAATAATAGGAATTGGCTGCCTCATGATTGGCAGGTTCTTTATTGCGGCAGCGGCAGCGGCAGCTAG	YSNNRNWLPHDWQVLYCGSGSGS*
ATGTCGTTTGTGCATGATCGGAGTCATTCGAATATCAATCGTTTGGACTGCGGCAGCGGCAGCGGCAGCTAG	YSFVHDRSHSNINRLDCGSGSGS*
ATGAAGTTTCGTGATGCGTGGTGGACGGATCAGAATCCTTGGCCGTACTGCGGCAGCGGCAGCGGCAGCTAG	YKFRDAWWTDQNPWPYCGSGSGS*
ATGCCTTATACTTATCATCTTTCGCGGGATTTTACTAATGCTTGGTTCTGCGGCAGCGGCAGCGGCAGCTAG	YPYTYHLSRDFTNAWFCGSGSGS*
ATGGTTGTGCCTGATCATTGGGTTTTTACGCCGCAGTCTTTTCCGAATTGCGGCAGCGGCAGCGGCAGCTAG	YVVPDHWVFTPQSFPNCGSGSGS*
ATGATTTTGTCGCAGTGGACTCAGCTGTTGCTTCATAGTTCGCATAACTGCGGCAGCGGCAGCGGCAGCTAG	YILSQWTQLLLHSSHNCGSGSGS*
ATGAATAGTGGTTTTAAGAATAGGTTGTTTTGGATTAGTTGGGATTGCGGCGGCGGCCGCGGCAGCTAG	YNSGFKNRLFWISWDCGGGRGS*
ATGATTTTGAGTCCGTGGCCTGAGCTGAGCTTGAAGGCTGAGTCGTGCTGCGGCAGCGGCAGCGGCAGCTAG	YILSPWPELSLKAESCCGSGSGS*
ATGGTTATTCGTGCGCCCGGTTGGTTTGGTGATGCGTTTCCTCGTTGCTGCGGCAGCGGCAGCGGCAGCTAG	YVIRAPGWFGDAFPRCCGSGSGS*
ATGAAGCTGACTTCGTGGCCTAATTTGGCGTTGGTTCGGGCTAGTTTCTGCGGCAGCGGCAGCGGCAGCTAG	YKLTSWPNLALVRASFCGSGSGS*
ATGATTCATTGGTTTACTGCTGATAATAATTTTCATATTTATTGGCAGTGCGGCAGCGGCAGCGGCAGCTAG	YIHWFTADNNFHIYWQCGSGSGS*
ATGAGTTATCAGTGGAATTTGTGGGGGAGGGTGAGTACATTTCTTGTGTGCGGCAGCGGCAGCGGCAGCTAG	YSYQWNLWGRVSTFLVCGSGSGS*
ATGATTTGGTTTTGGACTGCGTTTCGGGAGAATCCTTATTTTAGGTCGTGCGGCAGCGGCAGCGGCAGCTAG	YIWFWTAFRENPYFRSCGSGSGS*
ATGGTTCAGATTTTTGATCGTTATGGTATTTATAGTGGGAAGTGGTCTTGCGGCAGCGGCAGCGGCAGCTAG	YVQIFDRYGIYSGKWSCGSGSGS*
ATGATTCATTGGATTTTTGTTGATAATATTGTGTATGGGCTGTATCCTTGCGGCAGCGGCAGCGGCAGCTAG	YIHWIFVDNIVYGLYPCGSGSGS*
ATGGTTTATGTTTGGCAATCGTTTTTGGACGATAGTTATTGGTCGTCTTGCGGCAGCGGCAGCGGCAGCTAG	YVYVWQSFLDDSYWSSCGSGSGS*
ATGAAGCTGACTTCGTGGCCTAATTTGGCGTTGGTTCGGGCTAGTTTCTGCGGCAGCGGCAGCGGCAGCTAG	YKLTSWPNLALVRASFCGSGSGS*
ATGACGTATGAGAGGTGGGCATTTAATAGGCTGGATGCTTTTCCGGTCTGCGGCAGCGGCAGCGGCAGCTAG	YTYERWAFNRLDAFPVCGSGSGS*
ATGAATGCTTTTTGGATTTCGGATGCTCAGTTTAAGATTGAGTGGACTTGCGGCAGCGGCAGCGGCAGCTAG	YNAFWISDAQFKIEWTCGSGSGS*
ATGATTTTTGATTTTAGGTCGTGGTGGAGTCTGGGGGCTTTTCCTGAGTGCGGCAGCGGCAGCGGCAGCTAG	YIFDFRSWWSLGAFPECGSGSGS*
ATGTTTACGCGGTTTACGCCGTGGCCGAAGCTTTATCCTGTTTGGGATTGCGGCAGCGGCAGCGGCAGCTAG	YFTRFTPWPKLYPVWDCGSGSGS*
ATGAGGTATAAGTTTAGTAGTAATGGGAGTTACTTTGCTGCGTGGTCTTGCGGCAGCGGGAGCGGCAGCTAG	YRYKFSSNGSYFAAWSCGSGSGS*
ATGGTGTATTCGTTTTATTTTTGGTTGAGGCAGAGTCCGTTTCCTGTGTGCGGCAGCGGCAGCGGCAGCTAG	YVYSFYFWLRQSPFPVCGSGSGS*
ATGATTTTGTTGGCTTATCCGGGGTTTAGTCTTCGGAATACGTGGCCTTGCGGCAGCGGCAGCGGCAGCTAG	YILLAYPGFSLRNTWPCGSGSGS*
ATGGTGTATTCGTTTTATTTTTGGTTGAGGCAGAGTCCGTTTCCTGTGTGCGGCAGCGGCAGCGGCAGCTAG	YVYSFYFWLRQSPFPVCGSGSGS*
ATGACTTTTCGTTGGACGCTGGCTGGTTTTTATCAGGCTGCGTGGAAGTGCGGCAGCGGCAGCGGCATCTAG	YTFRWTLAGFYQAAWKCGSGSGI*
ATGCTTTCTCTTATTTGGAAGGAGACTACGCTTGTTCTTATGTGGACTTGCGGCAGCGGCAGCGGCAGCTAG	YLSLIWKETTLVLMWTCGSGSGS*
ATGATTACGCGGTTTACGCCGTGGCCGAAGCTTTATCCTGTTTGGGATTGCGGCAGCGGCAGCGGCAGCTAG	YITRFTPWPKLYPVWDCGSGSGS*
ATGGTTGTGCCTGATCATTGGGTTTTTACGCCGCAGTCTTTTCCGAATTGCGGCAGCGGCAGCGGCAGCTAG	YVVPDHWVFTPQSFPNCGSGSGS*
ATGCGTATTATTCTTTGGCGTAAGTATTGGTTTAAGGTGCGGAGTAGCTGCGGCAGCGGCAGCGGCAGCTAG	YRIILWRKYWFKVRSSCGSGSGS*
ATGGTGAAGCTTCAGTGGTTGGAGCAGTCGCTTGTTGTTGATTGGGCGTGCGGCAGCGGCAGCGGCAGCTAG	YVKLQWLEQSLVVDWACGSGSGS*
ATGTCTAATAATAGGAATTGGCTGCCTCATGATTGGCAGGTTCCTTAGTGCGGCAGCGGCAGCGGCAGCTAG	YSNNRNWLPHDWQVP*CGSGSGS*
ATGCTTGTTTACGTTTGGACTAGTTTTTCGGCTAAGCAGTATTTTGCTTGCGGCAGCGGCAGCGGCAGCTAG	YLVYVWTSFSAKQYFACGSGSGS*
ATGCGGATGAATTTTTATGATATTCGGACGTGTGTTAATGAACGTGTCTGCGGCAGCGGCAGCGGCAGCTAG	YRMNFYDIRTCVNERVCGSGSGS*
ATGATTGTTAAGCTTTCGTCGTGACCTGCGCTGTTTCCTAATTGGCTTTGCGGCAGCGGCAGCTAG	YIVKLSS*PALFPNWLCGSGS*
ATGGTTAGGCTGTTTTGGCATGATGAGACTGTGCGGATTAGTTGGGACTGCGGCAGCGGCAGCGGCAGCTAG	YVRLFWHDETVRISWDCGSGSGS*
ATGAAGCTGACTTCGTGGCCTAATTTGGCGTTGGTTCGGGCTAGTTTTTGCGGCAGCGGCAGCGGCAGCTAG	YKLTSWPNLALVRASFCGSGSGS*
ATGAAGCTGACTTCGTGGCCTAATTTGGCGTTGGTTCGGGCTAGTTTTTGCGGCAGCGGCAGCGGCAGCTAG	YKLTSWPNLALVRASFCGSGSGS*
ATGACTTTTCAGTTTACTTGGAATGATGGTAGTAGGTGGATTGCTTCCTGCGGCAGCGGCAGCGGCAGCTAG	YTFQFTWNDGSRWIASCGSGSGS*
ATGGTTTATGCGTTTGATGCGAATTATGTTTATAGTGCTGTTTGGACGTGCGGCAGCGGCAGCGGCAGCTAG	YVYAFDANYVYSAVWTCGSGSGS*
ATGGTGTGGCCGAAGTTGTTTTGGGCGAGTCCGTTGAGTCTTCCGTCTTGCGGCAGCGGCAGCGGCAGCTAG	YVWPKLFWASPLSLPSCGSGSGS*
ATGATTGAGTATTATAATCCGTTTCCTGCGACGCAGATTCGTTGGATGTGCGGCAGCGGCAGCGGCAGCTAG	YIEYYNPFPATQIRWMCGSGSGS*
ATGCGGAATTTGCTTTCGCCGTTTCCTCATTTGCATCTGGTTCTGACTTGCGGCAGCGGCAGCGGCAGCTAG	YRNLLSPFPHLHLVLTCGSGSGS*
ATGCGTGTGACTCAGAATGTTCTTTTTAGTAGGGCTTTTCCTGTTGATTGCGGCAGCGGCAGCGGCAGCTAG	YRVTQNVLFSRAFPVDCGSGSGS*
ATGTAGTTTACGATTTATCATTTTTATTTGACTGATCTTGCTTATACGTGCGGCAGCGGCAGCGGCAGCTAG	Y*FTIYHFYLTDLAYTCGSGSGS*
ATGAAGTATTATTTTACTGATGAAGGTGAGTTTATTCATTCTTTTGATTGCGGCAGCGACAGCGGCAGCTAG	YKYYFTDEGEFIHSFDCGSDSGS*
ATGAAGTATTATTTTACTGATGAGGGTGAGTTCATTCATTCTTTTAATTGCGGCAGCGGCAGCGGCAGCTAG	YKYYFTDEGEFIHSFNCGSGSGS*
ATGAAGAATTATTTTACTGATGAGGGTGAGTTTATTCATTCTTTTGACTGCGGCAGCGGCAGCGGCAGCTAG	YKNYFTDEGEFIHSFDCGSGSGS*
ATGCGTCTTAGTCCTTGGCCGCTTTTGCAGCTGTATCCTAGTTATTTGTGCGGCAGCGGCAGCGGCAGCTAG	YRLSPWPLLQLYPSYLCGSGSGS*
ATGCGTTGGGTTTGGACGAGTTTTTTTAGTGAGCCGTATTTTGTTGTTTGCGGCAGCGGCAGCGGCAGCTAG	YRWVWTSFFSEPYFVVCGSGSGS*
ATGTGGCATAAGAATAAGTATGTTCTGACGTATAGTTGTCTTTTTGCTTGCGGCAGCGGCAGCGGCAGCTAG	YWHKNKYVLTYSCLFACGSGSGS*
ATGTTTGATCATTATGGTCTGTTTATTTTTGTTTGTCGGTCGCAGGCTTGCGGCAGCGGCAGCGGCAGCTAG	YFDHYGLFIFVCRSQACGSGSGS*
ATGATTTTTGTGTGGGAGAATTTTTTGTCTTCGACTCGTTTTATTTCGTGCGGCAGCGGCAGCGGCAGCTAG	YIFVWENFLSSTRFISCGSGSGS*
ATGTCTAATAATAGGAATTGGCTGCCTCATGATTGGCAGGTTCTTTATTGCGGCAGCGGCAGCGGCAGCTAG	YSNNRNWLPHDWQVLYCGSGSGS*
ATGAGGGCTTGGTTTAATGCGAGGTCGATTTTTTCCGCGGAGTGGTCTTGCGGCAGCGGCAGCGGCAGCTAG	YRAWFNARSIFSAEWSCGSGSGS*
ATGCGTTGGGTTTGGACGAGTTTTTTTAGTGAGCCGTATTTTGTTGTTTGCGGCAGCGGCAGCGGCAGCTAG	YRWVWTSFFSEPYFVVCGSGSGS*
ATGAGGTATCCTATTGATGATTTTTGGCGTCCGCATTCGTTTCCGATTTGCGGCAGCGGCAGCGGCAGCTAG	YRYPIDDFWRPHSFPICGSGSGS*
ATGAGGCTTAAGCGTATTTTTGGTCAGTTGCCGGCTTATTTTCCGAGTTGCGGCAGCGGCAGCGGCAGCTAG	YRLKRIFGQLPAYFPSCGSGSGS*
ATGAAGGATTGGTTTGATTATTCTGGTATTTGGCATGTTACTTTTAGTTGCGGCAGCGGCAGCGGCAGCTAG	YKDWFDYSGIWHVTFSCGSGSGS*
ATGGGTGTGTTTATTTGGAGGCATTTTACGGATTCTCCGAGGTTTAGTTGCGGCAGCGGCAGCGGCAGCTAG	YGVFIWRHFTDSPRFSCGSGSGS*
ATGTTTAATCATATTGGTCTGTTTACGCTGATGTGGGATAAGCCGCGCTGCGGCAGCGGCAGCGGCAGCTAG	YFNHIGLFTLMWDKPRCGSGSGS*
ATGATTCGGAATAGTGGTTTTAATCATTGGTTTATTGTGAATTGTATTTGCGGCAGCGGCAGCGGCAGCTAG	YIRNSGFNHWFIVNCICGSGSGS*
ATGGGTTTTATTAATCGTCGTACTTATTTTTGGGAGTGGACGAAGCTGTGCGGCCGCGGCAGCGGCAGCTAG	YGFINRRTYFWEWTKLCGRGSGS*
ATGAAGTCGTATTTTTCGTGGACTGGGAAGTTTTATCTTACGTGGAATTGCGGCAGCGGCAGCGGCAGCTAG	YKSYFSWTGKFYLTWNCGSGSGS*
ATGTGGCATAAGAATAAGTATGTTCTGACGTATAGTTGTCTTTTTGCCTGCGGCAGCGGCAGCGGCAGCTAG	YWHKNKYVLTYSCLFACGSGSGS*
ATGATTCTGAATACGCGGTTGGCTTGGTTGGCTCGGGGTTTCCCTGTGTGCGGCAGCGGCAGCGGCAGCTAG	YILNTRLAWLARGFPVCGSGSGS*
ATGGTGTGGCCGAAGTTGTTTTGGGCGAGTCCGTTGAGTCTTCCGTCTTGCGGCAGCGGCAGCGGCAGCTAG	YVWPKLFWASPLSLPSCGSGSGS*
ATGAGGTTTGTTTTTAGTTGGACGTTTGGTAATACGTGGACGCTTATTTGCGGCAGCGGCAGCGGCAGCTAG	YRFVFSWTFGNTWTLICGSGSGS*
ATGAAGCTGACTTCGTGGCCTAATTTGGCGTTGGTTCGGGCTAGTTTTTGCGGCAGCGGCAGCGGCAGCTAG	YKLTSWPNLALVRASFCGSGSGS*
ATGTCTGATTGGTTTACGAAGGATAATTTGTATGAAGCTAGGTGGACGTGCGGCAGCGGCAGCGGCAGCTAG	YSDWFTKDNLYEARWTCGSGSGS*
ATGGGTAGGATTGAGAAGAATTTTCTGTGGGTTTGGTCTTATTCGGGCTGCGGCAGCGGCAGCGGCAGCTAG	YGRIEKNFLWVWSYSGCGSGSGS*
ATGTTGTATGCTTATTGGTCGGAGACTGGTTTGCGGCATGTTTTTAACTGCGGCAGCGGCAGCGGCAGCTAG	YLYAYWSETGLRHVFNCGSGSGS*
ATGGTTCTGGGTCATTGGCCTAAGCTTCTGTTGGAGCGGACTTGTAAGTGCGGCAGCGGCAGCGGCAGCTAG	YVLGHWPKLLLERTCKCGSGSGS*
ATGAAGCTGACTTCGTGGCCTAATTTGGCGTTGGTTCGGGCTAGTTTCTGCGGCAGCGGCAGCGGCAGCTAG	YKLTSWPNLALVRASFCGSGSGS*
ATGAGGTATAAGTTTAGTAGTGATGGGAGTTATTTTTCTGCGTGGACTTGCGGCAGCGGCAGCGGCAGCTAG	YRYKFSSDGSYFSAWTCGSGSGS*
ATGAAGCTGACTTCGTGGCCTAATTTGGCGTTGGTTCGGGCTAGTTTCTGCGGCAGCGGCAGCGGCAGCTAG	YKLTSWPNLALVRASFCGSGSGS*
ATGTCTAATAATAGGAATTGGATGCCTCATGATTGGCAGGTTCTTTATTGCGGCAGCGGCAGCGGCAGCTAG	YSNNRNWMPHDWQVLYCGSGSGS*
ATGTGGCATAAGAATAACTATGTTCTGACGTATAGTTGTCTTTTTGCCTGCGGCAGCGGCAGCGGCAGCTAG	YWHKNNYVLTYSCLFACGSGSGS*
ATGCGTATTGTGGATTCTACTCTTTTTGCGTCTGCGTTTCCGCGTTACTGCGGCAGCGGCAGCGGCAGCTAG	YRIVDSTLFASAFPRYCGSGSGS*
ATGAGGTATAATTTTAGTAGTAATGGGAGTTATTTTGCTGCGTGGTCCTGCGGCAGCGGCAGCGGCAGCTAG	YRYNFSSNGSYFAAWSCGSGSGS*
ATGTCGTATAAGTTTAGTTGGAGGTGGCCGCATAATGGTTGGACGCCCTGCGGCAGCGGCAGCGGCAGCTAG	YSYKFSWRWPHNGWTPCGSGSGS*
ATGAGGTATAAGTTTAGGAGTAATGGGAGTTAGTTTGCTGCGTTGTCCTGCGGCAGCGGCAGCGGCAGCTAG	YRYKFRSNGS*FAALSCGSGSGS*
ATGTTTATTCATTATGGTTTGTTTATTTTTGTTTGTTGGCTGTCGCCTTGCGGCAGCGGCAGCGGCAGCTAG	YFIHYGLFIFVCWLSPCGSGSGS*
ATGTGGCATAAGAATAAGTAGGTTCTGACGTATAGTTGTCTTTTTGCTTGCGGCAGCGGCAGCGGCAGCTAG	YWHKNK*VLTYSCLFACGSGSGS*
ATGGTTACGCGGTTCACGCCGTGGCCGAAGCTTTATCCCGTTTGGGATTGCGGCAGCGGCAGCGGCAGCTAG	YVTRFTPWPKLYPVWDCGSGSGS*
ATGTGGCATAAGAATAAGTATGTTCTGACGTATAGTTGTCTTTTTGCCTGCGGCAGCGGCAGCGGCAGCTAG	YWHKNKYVLTYSCLFACGSGSGS*
ATGTGGTATAATATTAATCATGCGCTGCCTTATAGTTGTTTTTTTAGTTGCGGCAGCGGCAGCGGCAGCTAG	YWYNINHALPYSCFFSCGSGSGS*
ATGATGGATAAGTTTAGTAGTAATGGTAGTTATTTTGCTGCGTGTTCCTGCGGCAGCGGCAGCGGCAGCTAG	YMDKFSSNGSYFAACSCGSGSGS*
ATGATGTATGAGAGGTGAGCGCGTAATACGCTGGAGGTTTTTCCGGGGTGCGGCAGCGGCTGCGGCAGCTAG	YMYER*ARNTLEVFPGCGSGCGS*
ATGTGGCATAAGAATAAGTATGTTCTGACGTATAGTTGTCTTTTTGCTTGCGGCAGCGGCAGCGGCAGCTAG	YWHKNKYVLTYSCLFACGSGSGS*
ATGGTGTTTTTGTATTGGAGTGCTTATGGTCTTCATCAGAGGCTTTCTTGCGGCAGCGGCAGCGGCAGCTAG	YVFLYWSAYGLHQRLSCGSGSGS*
ATGATTGTGATTGCGAAGAATTTTTCTAAGTGGGATCTTTTGAATGTTTGCGGCAGCGGCAGCGGCAGCTAG	YIVIAKNFSKWDLLNVCGSGSGS*
ATGCATTATCGTACGTTTTATTGGGTGAGGAATAGTTCGTTTCCGTGGTGCGGCAGCGGCAGCGGCAGCTAG	YHYRTFYWVRNSSFPWCGSGSGS*
ATGCGTGTGACTCAGGATGCTCTTTTTAGTAGGGCTTTTCCTGTTGATTGCGGCAGCGGCAGCGGCAGCTAG	YRVTQDALFSRAFPVDCGSGSGS*
ATGCAGTTTGTGTGGGAGCGTAATGCGTTTGCGACTAATCGATGGCCTTGCGGCAGCGGCAGCGGCAGCTAG	YQFVWERNAFATNRWPCGSGSGS*
ATGGTGCATTCGTATTATTTTTGGTTGAGACAGAATCCGTTTCCTGTGTGCGGCAGCGGCAGCGGCAGCTAG	YVHSYYFWLRQNPFPVCGSGSGS*
ATGATTACGCGGTTTACACCGTGGCCGAAGCTTTATCCTGTTTGGGATTGCGGCAGCGGCAGCGGCAGCTAG	YITRFTPWPKLYPVWDCGSGSGS*
ATGCTGACTCGTTATAATCCGTTTCTGGGGTTGGAGGATTGGGTTGCGTGCGGCAGCGGCAGCGGCAGCTAG	YLTRYNPFLGLEDWVACGSGSGS*
ATGGTGCATTCGTATTATTTTTGGTTGAGACAGAATCCGTTTCCTGTGTGCGGCAGCGGCAGCGGCAGCTAG	YVHSYYFWLRQNPFPVCGSGSGS*
ATGGTGTTTAGTAATCATCATGTTATTAATGTTATTTGGGCTACTTTTTGCGGCAGCGGCAGCGGCAGCTAG	YVFSNHHVINVIWATFCGSGSGS*
ATGATTACGCGGTTTACGCCGTGGCCGAAGCTTTATCCTGTTTGGGACTGCGGCAGCGGCAGCGGCAGCTAG	YITRFTPWPKLYPVWDCGSGSGS*
ATGATTACGCGGTTTACGTCGTGGCCGAAGCTTTATCCTGTTTGGGATTGCGGCAGCGGCAGCGGCAGCTAG	YITRFTSWPKLYPVWDCGSGSGS*
ATGCTGACTCGTTATAATCCGTTTCTGGGGTTGGTGGTTTGGGTTGCTTGCGGCAGCGGCAGCGGCAGCTAG	YLTRYNPFLGLVVWVACGSGSGS*
ATGCCTTTTACTAATACTTATGAGCATACTAGGTCGCTTGTGCTGCATTGCGGCAGCGGCAGCGGCAGCTAG	YPFTNTYEHTRSLVLHCGSGSGS*
ATGGTTTTGAAGAATTTTTGGTGGACGAAGAATGATACTTTTCCTTCGTGCGGCAGCGGCAGCGGCAGCTAG	YVLKNFWWTKNDTFPSCGSGSGS*
ATGGTTGTGCCTGATCATTGGGTTTTTACGCCGCAGTCTTTTCCGAACTGCGGCAGCGGCAGCGGCAGCTAG	YVVPDHWVFTPQSFPNCGSGSGS*
ATGCTGGTTTTTGATTGTTCTAGTTTTTCGGCTACTTTTTATTTTGTTTGCGGCAGCGGCAGCGGCAGCTAG	YLVFDCSSFSATFYFVCGSGSGS*
ATGGTTACGATGATTTGGGTTCATAATTCTGTTCTTCATAATTTTAGTTGCGGCAGCGGCAGCGGCAGCTAG	YVTMIWVHNSVLHNFSCGSGSGS*
ATGGTTCTGGGTCATTGGCCTAAGCTTCTGTTGGAGCGGACTTGTAATTGCGGCAGCGGCAGCGGCAGCTAG	YVLGHWPKLLLERTCNCGSGSGS*
ATGCTTGTTTATGTTTGGACTAGTTTTTCGGCTAAGCCGTACTTTGCCTGCGGCAGCGGCAGCGGCAGCTAG	YLVYVWTSFSAKPYFACGSGSGS*
ATGCCTTATAAGTTTCTGCTTTCGTCGATTTCGACTTATAAGTGGTACTGCGGCAGCGGCAGCGGCAGCTAG	YPYKFLLSSISTYKWYCGSGSGS*
ATGTGGCATAAGAATAAGTATGTTCTGACGTATAGTTGTCTTTTTGCCTGCGGCAGCGGCAGCGGCAGCTAG	YWHKNKYVLTYSCLFACGSGSGS*
ATGATTTGGTGGACGGAGAGTTATCAGGTTTCTTTCAATCCGTTTAACTGCGGCAGCGGCAGCGGCAGCTAG	YIWWTESYQVSFNPFNCGSGSGS*
ATGCTTGTGAAGATTCTGATTAATCCGCCGATTAATATTTGGCGAGATTGCGGCAGCGGCAGCGGCAGCTAG	YLVKILINPPINIWRDCGSGSGS*
ATGTGGCATAAGAATAAGTATGTTCTGACGTATAGTTGTCTTTTTGCGTGCGGCAGCGGCAGCGGCAGCTAG	YWHKNKYVLTYSCLFACGSGSGS*
ATGAAGCTGACTTCGTGGCCTAATTTGGCGTTGGTTCGGGCTAGTTTTTGCGGCAGCGGCAGCGGCAGCTAG	YKLTSWPNLALVRASFCGSGSGS*
ATGTTTTTGATTCAGTATTTTGATAAGGATCGGTTTCGTGCGATTTATTGCGGCAGCGGCAGCGGCAGCTAG	YFLIQYFDKDRFRAIYCGSGSGS*
ATGCGTTTTGTGAGTGCGTGGTGTATTGATTCGACTAGTTTGCCGACTTGCGGCAGCGGCAGCTAG	YRFVSAWCIDSTSLPTCGSGS*
ATGCTTTTGACTTGGAAGGCGGGTTTTATTAAGCATTATAAGCCTTTCTGCGGCAGCGGCAGCGGCAGCTAG	YLLTWKAGFIKHYKPFCGSGSGS*
ATGACTTGGTATGTGATTCAGAAGAATCGTTTGGAGCTTTTTCTGATTTGCGGCAGCGGCAGCGGTAGCTAG	YTWYVIQKNRLELFLICGSGSGS*
ATGAAGCTGACTTCGTGGCCTAATTTGGCGTTGGTTCGGGCTAGTTGCTGCGGCAGCGGCAGCGGCAGCTAG	YKLTSWPNLALVRASCCGSGSGS*
ATGTCTTATTTTGATGTGAATACTATTTTTAGGTTTTCGCCGTTTTGTTGCGGCAGCGGCAGCGGCAGCTAG	YSYFDVNTIFRFSPFCCGSGSGS*
ATGCTTACGCGGTTGACGCCGTGGCCGAAGCTTTCTCCTGATTGGGATTGCGGCAGCGGCAGCGGCAGCTAG	YLTRLTPWPKLSPDWDCGSGSGS*
ATGAATGCTTTTTGGATTTCGGATGCTCAGTTTAAGATTGAGTGGACCTGCGGCAGCGGCAGCGGCAGCTAG	YNAFWISDAQFKIEWTCGSGSGS*
ATGACTCTTGGTTCGTGGCCTTTTCTTCGTCTGCGTCCGAGTACTCGTTGCGGCAGCGGCAGCGGCAGCTAG	YTLGSWPFLRLRPSTRCGSGSGS*
ATGATTACGCGGTTTACGCCGTGGCCGAAGCTCTATCCTGTTTGGGATTGCGGCAGCGGCAGCGGCAGCTAG	YITRFTPWPKLYPVWDCGSGSGS*
ATGGGGTTGTCTAAGTGGCCTACGTTGAATTTGATTGTGTTGAATGAGTGCGGCAGCGGCAGCGGCAGCTAG	YGLSKWPTLNLIVLNECGSGSGS*
ATGACGTTTGTGTGGGATCGGAGGCATTCGAATACTAATCGTTGGAGCTGCGGCAGCGGCAGCGGCAGCTAG	YTFVWDRRHSNTNRWSCGSGSGS*
ATGGCGCTTGGGAATTGGCCGGGGTTGGCTTTGCTTCATTTGGCTAGTTGCGGCAGCGGCAGCGGCAGCTAG	YALGNWPGLALLHLASCGSGSGS*
ATGATTTCGCTTAGGTGGCAGAAGAATACGATTGTTCATGTGTGGCAGTGCGGCAGCGGCAGCGGCAGCTAG	YISLRWQKNTIVHVWQCGSGSGS*
ATGGTGAAGTCGAGGTGGTCTAGGAATAGTTTGAAGACTGAGTGGGTGTGCGGCAGCGGCAGCGGCAGCTAG	YVKSRWSRNSLKTEWVCGSGSGS*
ATGTGGCATAAGAATAAGTATGTTCTGACGTATAGTTGTCTTTATGCTTGCGGCAGCGGCAGCGGCAGCTAG	YWHKNKYVLTYSCLYACGSGSGS*
ATGCGGTTTTTGAGGAATAGTTTTACTAGTGAACCGTGTTGGGATCATTGCGGCAGCGGCAGCGGCAGCTAG	YRFLRNSFTSEPCWDHCGSGSGS*
ATGTTTGTTTGGTTTTATACTATTGGGCATATTCGTACTGCTTCGAACTGCGGCAGCGGCAGCGGCAGCTAG	YFVWFYTIGHIRTASNCGSGSGS*
ATGGTGTGGCCGAAGTTGTTTTGGGCGAGTCCGTTGAGTCTTCCGTCTTGCGGCAGCGGCAGCGGCAGCTAG	YVWPKLFWASPLSLPSCGSGSGS*
ATGCAGTTTGTGTGGGAGCGTAATGCGTTTGCGACTAATCGGTGGCCTTGCGGCAGCGGCAGCGGCAGCTAG	YQFVWERNAFATNRWPCGSGSGS*
ATGCCTTTTATTAATGAGTATTTTGTGCATCAGAGTTTGCATATTATCTGCGGCAGCGGCAGCGGCAGCTAG	YPFINEYFVHQSLHIICGSGSGS*
ATGATTACGCGGTTTACGTCGTGGCCGAAGCTTTATCCTGTTTGGGATTGCGGCAGCGGCAGCGGCAGCTAG	YITRFTSWPKLYPVWDCGSGSGS*
ATGAAGTTTTCGTGGTCTAGTTCGAGTTTGCTTTCGAACTGTTGGACCTGCGGCAGCGGCAGCGGCAGCTAG	YKFSWSSSSLLSNCWTCGSGSGS*
ATGACTAGTGTGTTTTTGTCGTCGGGGAATTTTATGATTACTTGGGATTGCGGCAGCGGCAGCGGCAGCTAG	YTSVFLSSGNFMITWDCGSGSGS*
ATGTGGCATAAGAATAAGCATGTTCTGACGGATAGTTGTCCTTTTGCTTGCGGCAGCGGCAGCGGCAGCTAG	YWHKNKHVLTDSCPFACGSGSGS*
ATGATTACGCGGTTTACGTCGTGTCCGAAGCTTTATCCTGTTTGGGATTGCGGCAGCGGCAGCGGCAGCTAG	YITRFTSCPKLYPVWDCGSGSGS*
ATGAATGCTTTTTGGATTTCGGATGCTCAGTTTAAGATTGAGTGGACTTGCGGCAGCGGCAGCGGCAGCTAG	YNAFWISDAQFKIEWTCGSGSGS*
ATGCCTTATAAGTTTCTGCTTTCGTCGATTTCGACTTATAAGTGGTATTGCGGCAGCGGCAGCGGCAGCTAG	YPYKFLLSSISTYKWYCGSGSGS*
ATGGTGAATAGCTGGCCTAATTTTGGTGAGTTTAAGGCTTTTTGGAACTGCGGCAGCGGCAGCGGCAGCTAG	YVNSWPNFGEFKAFWNCGSGSGS*
ATGAAGAATGTTGTTAAGACGTTTTATGTTTAGACGTGGAAGTATACGTGCGGCAGCGGCAGCGGCAGCTAG	YKNVVKTFYV*TWKYTCGSGSGS*
ATGCGTTTGAATTGGCTGAGGTTTGGTGTTCTGCGGCTGGATTGGCAGTGCGGCAGCGGCAGCGGCAGCTAG	YRLNWLRFGVLRLDWQCGSGSGS*
ATGGTTATTTATTTTGTTCGGTGTGATATTTTTTGTATTGGTTATTTTTGCGGCAGCGGCAGCGGCAGCTAG	YVIYFVRCDIFCIGYFCGSGSGS*
ATGATTTCTCTTAGGTGGCAGAAGAATACGATTGTTCATGTGTGGCATTGCGGCAGCGGCAGCGGCAGCTAG	YISLRWQKNTIVHVWHCGSGSGS*
ATGGTTTATGCGTTTGATGCGAATTATGTTTATAGTGCTGTTTGGACGTGCGGCAGCGGCAGCGGCAGCTAG	YVYAFDANYVYSAVWTCGSGSGS*
ATGAAGTATGTTGTAAAGACGTTTTATGTTTCGACGTGGAAGTATACGTGCGGCAGCGGCAGCGGCAGCTAG	YKYVVKTFYVSTWKYTCGSGSGS*
ATGATTACGCGGTTTACGCCGTGGCCGAAGCTTTATCCTGTTTGGGATTGCGGCAGCGGCAGCGGCAGCTAG	YITRFTPWPKLYPVWDCGSGSGS*
ATGAAGTATGTTGTAAAGACGTTTTATGTTTCGACGTAGAAGTATACGTGCGGCAGCGGCAGCGGCAGCTAG	YKYVVKTFYVST*KYTCGSGSGS*
ATGAAGGTGACTATTCGGCGGAAGTGGCATTAGGGTCTTTTTTATACGTGCGGCAGCGGCAGCGGCAGCTAG	YKVTIRRKWH*GLFYTCGSGSGS*
ATGCCTTTTACTAATACTTTTGAGCATACTAGGTCGCTTGTGCTGTACTGCGGCAGCGGCAGCGGCAGCTAG	YPFTNTFEHTRSLVLYCGSGSGS*
ATGAAGTTTTCGTGGTCTAGTTCGAGTTTGCTTTCGAATAGTTGGAACTGCGGCAGCGGCAGCGGCAGCTAG	YKFSWSSSSLLSNSWNCGSGSGS*
ATGGTTCAGATTTTTGATCGTTATGGGATTTATAGTTGGATGTGGTCTTGCGGCAGCGGCAGCGGCAGCTAG	YVQIFDRYGIYSWMWSCGSGSGS*
ATGCTTATTCCGCCGTCTCTTTGGCTGCGTCGGCAGCATTTTCCTAGTTGCGGCAGCGGCAGCGGCAGCTAG	YLIPPSLWLRRQHFPSCGSGSGS*
ATGGTTATTCGTGCGCCTGGTTGGTTTGGTGATGCGTTTCCTCGTTGTTGCGGCAGCGGCAGCGGCAGCTAG	YVIRAPGWFGDAFPRCCGSGSGS*
ATGATTACGCGGTTTACGCCGTGGCCGAAGCTTTATCCTGTTTGGGACTGCGGCAGCGGCAGCGGCAGCTAG	YITRFTPWPKLYPVWDCGSGSGS*
ATGTGGCATAAGAATAAGTATGTTCTGACGTATAGTTGTCTTTTTGTTTGCGGCAGCGGCAGCGGCAGCTAG	YWHKNKYVLTYSCLFVCGSGSGS*
ATGACGTTTGTGTGGGATCGGAGGCATTCGAATACTAATCGTTGGGGCTGCGGCAGCGGCAGCGGCAGCTAG	YTFVWDRRHSNTNRWGCGSGSGS*
ATGGTGACTTTTGTTTGGAGGAATTTTACGCTTGCTGCGATTTGGAGTTGCGGCAGCGGCAGCGGCAGCTAG	YVTFVWRNFTLAAIWSCGSGSGS*
ATGAAGCTGACTTCGTGGCCTAATTTGGCGTTGGTTCGTGCTAGTTTTTGCGGCAGCGGCAGCGGCAGCTAG	YKLTSWPNLALVRASFCGSGSGS*
ATGGGTAGGATTGAGAAGAATTTTCTGTGGGTTTGGTCTTATTCGGGCTGCGGCAGCGGCAGCGGCAGCTAG	YGRIEKNFLWVWSYSGCGSGSGS*
ATGATTACGCGGTTTACGCCGTGGCCGAAGCTTTATCCTGTTTGGGACTGCGGCAGCGGCAGCGGCAGCTAG	YITRFTPWPKLYPVWDCGSGSGS*
ATGTGGCGTAAGAATAAGTATGTTCTGACGTATAGTTGTCTTTTCGCCTGCGGCAGCGGCAGCGGCAGCTAG	YWRKNKYVLTYSCLFACGSGSGS*
ATGTATGTGATTGTTTGGATTCGTCAGAGCCCGAAGCTTGTTCGTGTCTGCGGCAGCGGCAGCGGCAGCTAG	YYVIVWIRQSPKLVRVCGSGSGS*
ATGATTACGCGGTTTACGCCGTGGCCGAAGCTTTATCCTGTTTGGGATTGCGGCAGCGGCAGCGGCAGCTAG	YITRFTPWPKLYPVWDCGSGSGS*
ATGAAGTATGTTTATGCGACGTGGCCTACGTGGATCTGGCGTTTTGAGTGCGGCAGCGGCAGCGGCAGCTAG	YKYVYATWPTWIWRFECGSGSGS*
ATGATTGAGCTGGAGTGGCTGAAGACTGGGCTGCATACGGTGTTGTATTGCGGCAGCGGCAGCGGCAGCTAG	YIELEWLKTGLHTVLYCGSGSGS*
ATGTTTGTTTGGAAGCGTTGGAGTGATGTTCCTTATTTTCTTGATGGCTGCGGCAGCGGCAGCGGCAGCTAG	YFVWKRWSDVPYFLDGCGSGSGS*
ATGCGTTGTGTTTGGTCGAGTTTTTTTAGTGCGCCTATTTTTGATGTATGCGGCAGCGGCAGCGGCAGCTAG	YRCVWSSFFSAPIFDVCGSGSGS*
ATGTTGGATTGTGGTATTGGGATTAATAGGATTTTTTATTTTTTTCGCTGCGGCAGCGGCAGCGGCAGCTAG	YLDCGIGINRIFYFFRCGSGSGS*
ATGGTGAGTGTTCTTTTGGTGAGTCGGCCGCTTGGTGTGCCGACGTATTGCGGCAGCGGCAGCGGCAGCTAG	YVSVLLVSRPLGVPTYCGSGSGS*
ATGAGGTATAAGTTTAGTAGTAATGGGAGTTATTTTGCTGCGTGGTCTTGCGGCAGCGGCAGCGGCAGCTAG	YRYKFSSNGSYFAAWSCGSGSGS*
ATGTATTATTTGAGTAGTTGGCCGTTGTTGAATCTGATTAGGCATAATTGCGGCAGCGGCAGCGGCAGCTAG	YYYLSSWPLLNLIRHNCGSGSGS*
ATGAATAGTGTGTTTTTGTCGTCGGGGAATTTTGTGATTACTTGGGATTGCGGCAGCGGCAGCGGCAGCTAG	YNSVFLSSGNFVITWDCGSGSGS*
ATGTGGCATAAGATTAATAGTGATGCGAGTTATTTTTCTCCTTGTTCTTGCGGCAGCGGCAGCGGCAGCTAG	YWHKINSDASYFSPCSCGSGSGS*
ATGCGTTTTGATTGGCCGAGTTGGGATGATGCGCCTAAGTGGATTCCGTGCGGCAGCGGCAGCGGCAGCTAG	YRFDWPSWDDAPKWIPCGSGSGS*
ATGTGGCATAAGAATAAGTATGTTCTGACGTATAGTTGTCTTTTTGCTTGCGGCAGCGGCAGCGGCAGCTAG	YWHKNKYVLTYSCLFACGSGSGS*
ATGTCGAATAATCGTATTATTTTTCATCATAATCATTGGAATCTTATCTGCGGCAGCGGCAGCGGCAGCTAG	YSNNRIIFHHNHWNLICGSGSGS*
ATGAGGTATAAGTTTAGTAGCAATGGGAGTTATTTTGCTGCGTGGTCTTGCGGCAGCGGCAGCGGCAGCTAG	YRYKFSSNGSYFAAWSCGSGSGS*
ATGAGGTATTTGCTTTCGCCGTGGCCTCATTTGGAGCTCGTGCAGACTTGCGGCAGCGGCAGCGGCAGCTAG	YRYLLSPWPHLELVQTCGSGSGS*
ATGTTTTATGCTGAGACTCAGTGGATTAGTAAGAATTCGTTTCCTGTGTGCGGCAGCGGCAGCGGCAGCTAG	YFYAETQWISKNSFPVCGSGSGS*
ATGTGTATTACGATTGCGAGTTGGTGGGGTCGGAATGCTTTTCCTAATTGCGGCAGCGGCAGCGGCAGCTAG	YCITIASWWGRNAFPNCGSGSGS*
ATGTGGCATAAGAATAAGTATGTTCTGACGTATAGTTGTCTTTTTGCCTGCGGCAGCGGCAGCGGCAGCTAG	YWHKNKYVLTYSCLFACGSGSGS*
ATGCGTTGGGGTTGTACGAGTTTTTTTAGGGAGCCTTATTTTGTTGGCTGCGGCAGCGGCAGCGGCAGCTAG	YRWGCTSFFREPYFVGCGSGSGS*
ATGCCGTTTACGAATTATTTTGATAAGACGCGTTCTTTGTTGATTGGCTGCGGCAGCGGCAGCGGCAGCTAG	YPFTNYFDKTRSLLIGCGSGSGS*
ATGGTTCAGATTTTGGATCGTTATGGTATTAATCGTGGGTAGTCGTACTGCGGCAGCGGCAGCGGCAGCTAG	YVQILDRYGINRG*SYCGSGSGS*
ATGTCTAGTAATAGGAATTGGCTGCCTCGTGATTGGCAGGTTCTTTATTGCGGCAGCGGCAGCGGCAGCTAG	YSSNRNWLPRDWQVLYCGSGSGS*
ATGATTACGCGGTTTACGTCGTGGCCGAAGCTTTATCCTGTTTGGGATTGCGGCAGCGGCAGCGGCAGCTAG	YITRFTSWPKLYPVWDCGSGSGS*
ATGGTTTATGCGTTTGATGCGAATTATGTTTATAGTGCTGCTTGGACGTGCGGCAGCGGCAGCGGCAGCTAG	YVYAFDANYVYSAAWTCGSGSGS*
ATGCGTTTCGTGAGTGCGTGGTGGATTGATTCTACGAGTTTGCCGACTTGCGGCAGCGGCAGCGGCAGCTAG	YRFVSAWWIDSTSLPTCGSGSGS*
ATGGTTAAGCTTGTTTGGAAGAATACTACGCTGCTTTATCGGTTTGATTGCGGCAGCGGCAGCGGCAGCTAG	YVKLVWKNTTLLYRFDCGSGSGS*
ATGGGTAGGCTTTATTGGCGTGAGACGTTGAATTGGATTTGGTTTAGCTGCGGCAGCGGCAGCGGCAGCTAG	YGRLYWRETLNWIWFSCGSGSGS*
ATGCCTTATGTTTTTCGTTTTAGTTGGATTGATGCGCTGTTGTGGGAGTGCGGCAGCGGCAGCGGCAGCTAG	YPYVFRFSWIDALLWECGSGSGS*
ATGCGTGTGATTGGTTTGCTTCAGAATAGTTTGCCGGAGTCGTGGCAGTGCGGCAGCGGCAGCGGCAGCTAG	YRVIGLLQNSLPESWQCGSGSGS*
ATGATTGAGGATTATAATCCGTTTCCTGCGACGCAGATTCGCTGGAATTGCGGCAGCGGCAGCGGCAGCTAG	YIEDYNPFPATQIRWNCGSGSGS*
ATGAAGTATTATTTTACTGATGAGGGTGAGTTTATTCATTCCTTTGATTGCGGCAGCGGCAGCGGCAGCTAG	YKYYFTDEGEFIHSFDCGSGSGS*
ATGTTTGATTGGCCGCGTTGGTGTGATGTTCCTTATTTTCTTGCTTATTGCGGCAGCGGCAGCGGCAGCTAG	YFDWPRWCDVPYFLAYCGSGSGS*
ATGGTTAAGCTTGTTTGGAGGAATACTACGCTGCTTTATCGGTTTGACTGCGGCAGCGGCAGCGGCAGCTAG	YVKLVWRNTTLLYRFDCGSGSGS*
ATGAAGTATTATTTTACTGATGAGGGTGAGTTTATTCATTCTTTTGACTGCGGCAGCGGCAGCGGCAGCTAG	YKYYFTDEGEFIHSFDCGSGSGS*
ATGCGTTTTTTGTGGAGTAGTTTTTCTAGTCAGCCGAGTTGGGTTCATTGCGGCAGCGGCAGCGGCAGCTAG	YRFLWSSFSSQPSWVHCGSGSGS*
ATGGTTCAGATTTTTGATCGTTATGGTATTTATAGTGGGATGTGGTCTTGCGGCAGCGGCAGCGGCAGCTAG	YVQIFDRYGIYSGMWSCGSGSGS*
ATGAGGCTTAAGCGGATTTTTGGTCAGTAGCCGGCTTATTTTCCGAGCTGCGGCAGCGGCAGCGGCAGCTAG	YRLKRIFGQ*PAYFPSCGSGSGS*
ATGCGTATTATTTTTTGGCATAAGTATTGGTTTAAGGTGCGAAGTAGCTGCGGCAGCGGCAGCGGCAGCTAG	YRIIFWHKYWFKVRSSCGSGSGS*
ATGCCTCATAAGTTTCTGCTTTCGTCGATTTCGACTTATAAGTGGTATTGCGGCAGCGGCAGCGGCAGCTAG	YPHKFLLSSISTYKWYCGSGSGS*
ATGAATTTTGTGTGGGAGATTTTTCTGACTTCGACTCGTTTTCTTTCGTGCGGCAGCGGCAGCGGCAGCTAG	YNFVWEIFLTSTRFLSCGSGSGS*
ATGTCTAATAATAGGAATTGGCTGCCTCATGATTGGCAGGTTCTTTACTGCGGCAGCGGCAGCGGCAGCTAG	YSNNRNWLPHDWQVLYCGSGSGS*
ATGTTTTCGCAGTGTCAGTGGCCTCTTAGGCGGAGGGCGGCTTTGTCTTGCGGCAGCGGCAGCGGCAGCTAG	YFSQCQWPLRRRAALSCGSGSGS*
ATGCGGTTTTCTAGTAGTAGTTTGTCATGGCATCCTGCTTTTCCGGATTGCGGCAGCGGCAGCGGCAGCTAG	YRFSSSSLSWHPAFPDCGSGSGS*
ATGTGTAGCTATTTTGATAATGCTGGTGTGTTTTATATTATTTGGTCGTGCGGCAGCGGCAGCGGCAGCTAG	YCSYFDNAGVFYIIWSCGSGSGS*
ATGCCTTATGTGAATTATTATTTGAATAGGAAGACTCCTTATATTATCTGCGGCAGCGGCAGCGGCAGCTAG	YPYVNYYLNRKTPYIICGSGSGS*
ATGATTACGCGGTTTACGCCGTGGCCGAAGCTTTATCCTGTTTGGGATTGCGGCAGCGGCAGCGGCAGCTAG	YITRFTPWPKLYPVWDCGSGSGS*
ATGAAGTTTTGTTTTACTAATTAGGGGCAGTTTATTCAGTCTTCTTATTGCGGCAGCGGCAGCGGCAGCTAG	YKFCFTN*GQFIQSSYCGSGSGS*
ATGAGGTATAAGTTTAGTAGTAATGGGAGTTATTTTGCTGCGTGGTCTTGCGGCAGCGGCAGCGGCAGCTAG	YRYKFSSNGSYFAAWSCGSGSGS*
ATGCGTTTTTTGTGGAGTAGTTTTTCTAATCAGCCGAGTTGGGTTCACTGCGGCAGCGGCAGCGGCAGCTAG	YRFLWSSFSNQPSWVHCGSGSGS*
ATGTGTGTGTTTATTTGGAGGCATTTTACGGATTCTCCGCGGATTAGTTGCGGCAGCGGCAGCGGCAGCTAG	YCVFIWRHFTDSPRISCGSGSGS*
ATGGAGTTTTATATTCGGGATTTTCATGATTTGCCTGGGAATTTTTCCTGCGGCAGCGGCAGCGGCAGCTAG	YEFYIRDFHDLPGNFSCGSGSGS*
ATGACGGAGTGGTCTTGGAGGCTGCGGTTGCTTTTTTGGCGTGATTGTTGCGGCAGCGGCAGCGGCAGCTAG	YTEWSWRLRLLFWRDCCGSGSGS*
ATGAGGAGTGGTTTTCATAATGGTAGTTTTTGGGTTTCGTGGAATTCCTGCGGCAGCGGCAGCGGCAGCTAG	YRSGFHNGSFWVSWNSCGSGSGS*
ATGAGGTATTTGCTTTCGCCGTGGCCTCATTTGGAGCTTGTGCAGACTTGCGGCAGCGGCAGCGGCAGCTAG	YRYLLSPWPHLELVQTCGSGSGS*
ATGATTACTCGGTTTACGCCATGGCCGAACCTTTATCCTGTTTGGGATTGCGGCAGCGGCAGCGGCAGCTAG	YITRFTPWPNLYPVWDCGSGSGS*
ATGGTTTATGTTTGGCATTCGTTTTTGGAGGATAGTTATTGGTCGTCTTGCGGCAGCGGCAGCGGCAGCTAG	YVYVWHSFLEDSYWSSCGSGSGS*
ATGAGGTATAAGACTGAGCTGTGGATTACGAATGATACGTTTCCGCTGTGCGGCAGCGGCAGCGGCAGCTAG	YRYKTELWITNDTFPLCGSGSGS*
ATGACTCTTGCTGATTGGCCGACGCTGACTTTGCAGTATTCGAAGGCGTGCGGCAGCGGCAGCGGCAGCTAG	YTLADWPTLTLQYSKACGSGSGS*
ATGTGGCATAAGAATAAGTATGTTCTGACGTATAGTTGTCTTTTTGCCTGCGGCAGCGGCAGCGGCAGCTAG	YWHKNKYVLTYSCLFACGSGSGS*
ATGGTTTATGCGTTTGATGCGAATTATGTTTATAGTGCTGTTTGGACTTGCGGCAGCGGCAGCGGCAGCTAG	YVYAFDANYVYSAVWTCGSGSGS*
ATGGGTCGGATTGAGAAGAATTTTCTGTGGGTTTGGTCTTATTCGGGCTGCGGCAGCGGCAGCGGCAGCTAG	YGRIEKNFLWVWSYSGCGSGSGS*
ATGGGTAGGATTGAGAAGAATTTTCTGTGGGTTTGGTCTTATTCGGGCTGCGGCAGCGGCAGCGGCAGCTAG	YGRIEKNFLWVWSYSGCGSGSGS*
ATGGTTCTTACTCGTTGGCCGTTTCTGAGGTTGAGGCAGATTGGTCTCTGCGGCAGCGGCAGCGGCAGCTAG	YVLTRWPFLRLRQIGLCGSGSGS*
ATGAAGCTGACTTCGTGGCCTAATTTGGCGTTGGTTCGGGCTAGTATTTGCGGCAGCGGCAGCGGCAGCTAG	YKLTSWPNLALVRASICGSGSGS*
ATGAGTTATATGTTTAGGAGGGATGGGAGTTATTTTGCGGCGTGGACCTGCGGCAGCGGCAGCGGCAGCTAG	YSYMFRRDGSYFAAWTCGSGSGS*
ATGATTACGCGGTTTACGCCGTGGCCGAAGCTTTATCCTGTTTGGGATTGCGGCAGCGGCAGCGGCAGCTAG	YITRFTPWPKLYPVWDCGSGSGS*
ATGACTTTTCGTTGGACGCTGGCTGGTTTTTATCAGGCTGCGTGGAAGTGCGGCAGCGGCAGCGGCAGCTAG	YTFRWTLAGFYQAAWKCGSGSGS*
ATGTATAAGGGTTTTTGGTATATTACTACTTATACTTTTAAGTGGAACTGCGGCAGCGGCAGCGGCAGCTAG	YYKGFWYITTYTFKWNCGSGSGS*
ATGGTGTGGCCGAAGTTGTTTTGGGCGAGTCCGTTGAGTCTTCCGTCTTGCGGCAGCGGCAGCGGCAGCTAG	YVWPKLFWASPLSLPSCGSGSGS*
ATGACTTTTCGTTGGACGCTGGCTGGTTTTTATCAGGCTGCGTGGAAGTGCGGCAGCGGCAGCGGCAGCTAG	YTFRWTLAGFYQAAWKCGSGSGS*
ATGTTTTTTCAGTTAAATTGGCCTGGGCCTGGTCACGTTAAGAATCCTTGCGGCAGCGGCAGCGGCAGCTAG	YFFQLNWPGPGHVKNPCGSGSGS*
ATGCGTGTGATTGGTTTGCTTCGGAATAGTTAGCCGGAGTCGTGGAGTTGCGGCAGCGGCAGCGGCAGCTAG	YRVIGLLRNS*PESWSCGSGSGS*
ATGGTGAATCTGTTGTTTGCTAATAATACTGTGATTTTTAGGTGGAATTGCGGCAGCGGCAGCGGCAGCTAG	YVNLLFANNTVIFRWNCGSGSGS*
ATGTGTAGTTATTTTGATAATGCTGGTGTGTTTTATATTATTTGGTCTTGCGGCAGCGGCAGCGGCAGCTAG	YCSYFDNAGVFYIIWSCGSGSGS*
ATGAGTGTTCCCAGTGCTCTGTTGTTTATTCGGGCGTTTCCTCTTCGCTGCGGCAGCGGCAGCGGCAGCTAG	YSVPSALLFIRAFPLRCGSGSGS*
ATGCGTTGGGTTTGGACGAGTTTTTTTAGTGAGCCGTATTTTGTTGTTTGCGGCAGCGGCAGCGGCAGCTAG	YRWVWTSFFSEPYFVVCGSGSGS*
ATGATTACGCGGTTAACGCCGTGGCCGAAGCTTTATCCTGTTTGGGATTGCGGCAGCGGCAGCGGCAGCTAG	YITRLTPWPKLYPVWDCGSGSGS*
ATGTGGCATAAGAATAAGTATGTTCTGACGTATAGTTGTCTTTTTGCTTGCGGCAGCGGCAGCGGCAGCTAG	YWHKNKYVLTYSCLFACGSGSGS*
ATGCGTGTGATTGGTTTGCTTCAGAATAGTTTGCCGGAGTCGTGGCAGTGCGGCAGCGGCAGCGGCAGCTAG	YRVIGLLQNSLPESWQCGSGSGS*
ATGCGTTTTTTGTGGAGTAGTTTTATTAGTCAGCCGAGTTGGGTTCATTGCGGCAGCGGCAGCGGCAGCTAG	YRFLWSSFISQPSWVHCGSGSGS*
ATGCCTTTTCGTTATCAGCTTGAGTCTGATTTTGGGGTGACGTGGATTTGCGGCAGCGGCAGCGGCAGCTAG	YPFRYQLESDFGVTWICGSGSGS*
ATGAGGTATTTGCTGTCGCCGTGGCCTCATTTGGAGCTTGTGCTAACCTGCGGCAGCGGCAGCGGCAACTAG	YRYLLSPWPHLELVLTCGSGSGN*
ATGAGTCTTAAGTGGACGATTGATCGGACGATTTTGATTCTTTGGGATTGCGGCAGCGGCAGCGGCAGCTAG	YSLKWTIDRTILILWDCGSGSGS*
ATGGTGTATTCGTTTTATTTGTGGCTTAGGCAGAATCCGTTTCCTGTCTGCGGCAGCGGCAGCGGCAGCTAG	YVYSFYLWLRQNPFPVCGSGSGS*
ATGAAGAATTGGGCGTCTGTTGTTGTGGGGTGGAATTATAGTGCGAACTGCGGCAGCGGCAGCGGCAGCTAG	YKNWASVVVGWNYSANCGSGSGS*
ATGACTTTTCAGTTTACTTGGAATGATGGTAGTAGGTGGATTGCTTCCTGCGGCAGCGGCAGCGGCAGCTAG	YTFQFTWNDGSRWIASCGSGSGS*
ATGATGACTTGGGATCATGGTTATTTGCTGAAGCTGTATGTTTTTAACTGCGGCAGCGGCAGCGGCAGCTAG	YMTWDHGYLLKLYVFNCGSGSGS*
ATGACGTATGATAGGTGGTCGTTTAATAGGCTGGATGCTTTTCCGGTGTGCGGCAGCGGCAGCGGCAGCTAG	YTYDRWSFNRLDAFPVCGSGSGS*
ATGCGTATTTCGAATGAGCCGTGGGTGCGGTGGACTTCGTTTCCTGCTTGCGGCAGCGGCAGCGGCAGCTAG	YRISNEPWVRWTSFPACGSGSGS*
ATGTCTTATTTTGATGTGCATACTATTTTTTGGTTTTAGCCGTTTTGCTGCGGCAGCGGCAGCGGCAGCTAG	YSYFDVHTIFWF*PFCCGSGSGS*
ATGACGATTTCGATTGAGCCGTGGCTTACTCCGTATTCTTTTCCTATCTGCGGCAGCGGCAGCGGCAGCTAG	YTISIEPWLTPYSFPICGSGSGS*
ATGCGTGTGACTCAGAATGTTCTTTTTAGTAGGGCTTTTCCTGTTGATTGCGGCAGCGGCAGCGGCAGCTAG	YRVTQNVLFSRAFPVDCGSGSGS*
ATGATTTTTCCGGAGATTTGGTTGTTTGATACTGCTTTTCCTCGGTTTTGCGGCAGCGGCAGCGGCAGCTAG	YIFPEIWLFDTAFPRFCGSGSGS*
ATGAGGATTACTAGTCTTAGTTATGCTGTTTGGTATGTGAGTTATACCTGCGGCAGCGGCAGCGGCAGCTAG	YRITSLSYAVWYVSYTCGSGSGS*
ATGATTGTTCCGTGGTGGGTTACTTCGGGTCTGAAGTATGCTTTTAATTGCGGCAGCGGCAGCGGCAGCTAG	YIVPWWVTSGLKYAFNCGSGSGS*
ATGCAGTTTCAGTTTTATTGGGATATTGATTCTACGTTTTTGTGGACTTGCGGCAGCGGCAGCGGCAGCTAG	YQFQFYWDIDSTFLWTCGSGSGS*
ATGTGTGTGATTGGTTTGCTTCAGAAAAGTTTGCCGGAGTCGTGGCGGTGCGGCAGCGGCAGCGGCAAGTAG	YCVIGLLQKSLPESWRCGSGSGK*
ATGAAGTATAGTACGCTTGCTTGGATTCCTATTACTGCGTTTCCTAACTGCGGCAGCGGCAGCGGCAGCTAG	YKYSTLAWIPITAFPNCGSGSGS*
ATGGTGACTTTTGTTTGGAGGAATTTTACGCTTGCTACGATTTGGAGTTGCGGCAGCGGCAGCGGCAGCTAG	YVTFVWRNFTLATIWSCGSGSGS*
ATGATTACGAGGCTTACGCCGCGGCCGAAGCTTTATCCTGTTTGGGATTGCGGCAGCGGCAGCGGCAGCTAG	YITRLTPRPKLYPVWDCGSGSGS*
ATGAAGTTTTCGTGGTCTAGTTCGAGTTTGCTTTCGAATAGTTGGAACTGCGGCAGCGGCAGCGGCAGCTAG	YKFSWSSSSLLSNSWNCGSGSGS*
ATGTGTAGTTATTTTGATAATGCTGGTGTGTTTTATATTATTTGGTCGTGCGGCAGCGGCAGCGGCAGCTAG	YCSYFDNAGVFYIIWSCGSGSGS*
ATGGGGTTTATTAATCATCAGCGTGGTTGGCAGTGTCTTCGGTGGTCTTGCGGCAGCGGCAGCGGCAGCTAG	YGFINHQRGWQCLRWSCGSGSGS*
ATGATTACTCGTCTTAATCCTTGGTCGAAGCTTTATCCTGTGTGTCACTGCGGCAGCGGCAGCGGCAGCTAG	YITRLNPWSKLYPVCHCGSGSGS*
ATGTTTACTTATGTTATTAGTGCGCCGTTTTTTCTTACGCCTGCTTGGTGCGGCAGCGGCAGCGGCAGCTAG	YFTYVISAPFFLTPAWCGSGSGS*
ATGATTTTTGAGGGTCGTTATGGTAATAATCTGTGGATTTGGTTTACTTGCGGCAGCGGCAGCGGCAGCTAG	YIFEGRYGNNLWIWFTCGSGSGS*
ATGGTGATTTGTTTTATTTCGGATCGTGCTCAGGTTTTTGCGATTTTTTGCGGCAGCGGCAGCGGCAGCTAG	YVICFISDRAQVFAIFCGSGSGS*
ATGGTTTTTTTGTTTTGGAAGCAGGATACTGTTTCTTATTCTTGGTATTGCGGCAGCGGCAGCGGCAGCTAG	YVFLFWKQDTVSYSWYCGSGSGS*
ATGAAGCTTGATCATTGGCCGAAGTTGGGGTTGATTCTTCATCATTCTTGCGGCAGCGGCAGCGGCAGCTAG	YKLDHWPKLGLILHHSCGSGSGS*
ATGCCGAAACATCGCATTATTTTTCATCATAATCCTTGGTATCTTATCTGCGGCAGCGGCAGCGGCAGCTAG	YPKHRIIFHHNPWYLICGSGSGS*
ATGGGTAGGCTTTATTGGCGTGAGACGTTGAATTGGATTTGGTTTAGCTGCGGCAGCGGCAGCGGCAGCTAG	YGRLYWRETLNWIWFSCGSGSGS*
ATGCGGATTACTGTGAGTCCGATTTTTAAGACTGGGGCTTTTCCGCAGTGCGGCAGCGGCAGCGGCAGCTAG	YRITVSPIFKTGAFPQCGSGSGS*
ATGAAGCATTGGAGGCATATTAGTTCTTATTTTTCTATTGATTGGTCCTGCGGCAGCGGCAGCGGCAGCTAG	YKHWRHISSYFSIDWSCGSGSGS*
ATGATTACGCGGTTTACGCCGTGGCCGAAGCTTTATCCTGTTTGGGGTTGCGGCAGCGGCTGCGGCAGCTAG	YITRFTPWPKLYPVWGCGSGCGS*
ATGTCTAATAAGAGGAATTGGCTGCCTCATGATTGGCAGGTTCTTTACTGCGGCAGCGGCAGCGGCAGCTAG	YSNKRNWLPHDWQVLYCGSGSGS*
ATGTGGCATAAGAATAAGTATGTTCTGACGTATAGTTATCTTTTTGCTTGCGGCAGCGGCAGCGGCAGCTAG	YWHKNKYVLTYSYLFACGSGSGS*
ATGCTGAGTTTTCTGGGTATTTTTCCTAGTCCGGTTGTGATTTGGGATTGCGGCAGCGGGAGCGGCAGGTAG	YLSFLGIFPSPVVIWDCGSGSGR*
ATGTCTAATAACAGGAATTGGCTGCCTCATGATTGGCAGGTTCTTTACTGCGGCAGCGGCAGCGGCAGCTAG	YSNNRNWLPHDWQVLYCGSGSGS*
ATGTGGCATAAGAATAAGTATGTTCTGACGTATAGTTGTCTTTTTGCTTGCGGCAGCGGCAGCGGCAGCTAG	YWHKNKYVLTYSCLFACGSGSGS*
ATGAATGCTTTTTGGACTTCGGATGCTCAGTTTAAGATTGAGTGGACCTGCGGCAGCGGCAGCGGCAGCTAG	YNAFWTSDAQFKIEWTCGSGSGS*
ATGGAGTTGACGAATTGGCCGTATTTGTATCTTAAGCATTCGAAGATTTGCGGCAGCGGCAGCGGCAGCTAG	YELTNWPYLYLKHSKICGSGSGS*
ATGGAGTTTTCGTTTTATTGTTGTGGTTTTTTGTATGGTCGTTTTGACTGCGGCAGCGGCAGCGGCAGCTAG	YEFSFYCCGFLYGRFDCGSGSGS*
ATGTTGAAGCTTCAGTGGCTGGAGCAGTCGCTTGTTGTTGATTGGGCGTGCGGCAGCGGCAGCGGCAGCTAG	YLKLQWLEQSLVVDWACGSGSGS*
ATGTTTTGGAAGTGGGTTGAGTCTGGTCGTTTTTCGCATGGTTGGACTTGCGGCAGCGGCAGCGGCAGCTAG	YFWKWVESGRFSHGWTCGSGSGS*
ATGCCGAATCATCGTATTATTTTTCATCATAATCATTGGTATCTTATCTGCGGCAGCGGCAGCGGCAGCTAG	YPNHRIIFHHNHWYLICGSGSGS*
ATGCCTTATAAGTTTCTGCTTTCGTCGATTTCGACTTATAAGTGGTACTGCGGCAGCGGCAGCGGCAGCTAG	YPYKFLLSSISTYKWYCGSGSGS*
ATGCGTATTGTGCTTACTTTTTTTCGGTCTCATACTCGTACTCTTACGTGCGGCAGCGGCAGCGGCAGCTAG	YRIVLTFFRSHTRTLTCGSGSGS*
ATGAAGTATTATTTTACTGATGAGGGTGAGTTTATTCATTCTTTTGATTGCGGCAGCGGCAGCGGCAGCTAG	YKYYFTDEGEFIHSFDCGSGSGS*
ATGTCTTATTTTGATGTGAATACTATTTTTTGGTTTTCGCCGTTTTGCTGCGGCAGCGGCAGCGGCAGCTAG	YSYFDVNTIFWFSPFCCGSGSGS*
ATGACTTTTCGTTGGACGCTGGATGGTTTTTATCAGGCTGCGGGGAAGTGCGGCAGCGGCAGCGGCAGCTAG	YTFRWTLDGFYQAAGKCGSGSGS*
ATGTCTTATTTTGATGTGAATACTATTTTTTGGTTTTCGCCGTTTTGCTGCGGCAGCGGCAGCGGCAGCTAG	YSYFDVNTIFWFSPFCCGSGSGS*
ATGCTTCAGCGTCTTGGGTCGTGGCCGTCTCTGTCGCCTCAGTGGGGTTGCGGCAGCGGCAGCGGCAGCTAG	YLQRLGSWPSLSPQWGCGSGSGS*
ATGCGGTATGTGAGGTATAGGTGGTGGACGCTTTCGTCGTTTCCTAGTTGCGGCAGCGGCAGCGGCAGCTAG	YRYVRYRWWTLSSFPSCGSGSGS*
ATGATTTTGGTGTGCTTGTCGTAGGCTCAGCTTTTGATTTATTCGTCTTGCGGCAGCGGCAGCGGCAGCTAG	YILVCLS*AQLLIYSSCGSGSGS*
ATGTGGCATAAGAATAAGTATGTTCTGGCGTATAGTTGTCTTTTTGCTTGCGGCAGCGGCAGCGGCAGCTAG	YWHKNKYVLAYSCLFACGSGSGS*
ATGAGGTATAAGTTTAGTAGTAATGGGAGTTATCTTGCTGCGTGGTCCTGCGGCAGCGGCAGCGGCAGCTAG	YRYKFSSNGSYLAAWSCGSGSGS*
ATGGTGCGGCCGAAGTTGTTTTGGGCGAGTCCGTTGAGTCTTCCGTCTTGCGGCAGCGGCAGCGGCAGCTAG	YVRPKLFWASPLSLPSCGSGSGS*
ATGCTGACTCGTTATAATCCGTTTCTGGGGTTGGAGGTGTGGGTTGCTTGCGGCAGCGGCAGCGGCAGCTAG	YLTRYNPFLGLEVWVACGSGSGS*
ATGTGTCAGAAGAATAAGCATGTTCTGACGTATAGGTGTCTTTTTGCCTGCGGCAGCGGCAGCGGCAGCTAG	YCQKNKHVLTYRCLFACGSGSGS*
ATGTTTTGGCATTTTTGGCAGGGTATTTATTTGTATGCCTTTGCGCCTTGCGGCAGCGGCAGCAGCAGCTAG	YFWHFWQGIYLYAFAPCGSGSSS*
ATGCATTTTCTGTGGACTAGTTATTCTAGTAAGCAGACTCTGCCTCATTGCGGCAGCGGCAGCGGCAGCTAG	YHFLWTSYSSKQTLPHCGSGSGS*
ATGCGTATTGTGGATTCTACTCTTTTTGCGTCTGCGTTTCCGCGTTATTGCGGCAGCGGCAGCGGCAGCTAG	YRIVDSTLFASAFPRYCGSGSGS*
ATGGTTTTTTTGAAGGGGGAGAATAATTCTCTGTATCAGCTGGTTAACTGCGGCAGCGGCAGCGGCAGCTAG	YVFLKGENNSLYQLVNCGSGSGS*
ATGATTGCTTCTCTTGGGCAGTTTCCGGGTCTTCACCCGGTTTGGGTTTGCGGCAGCGGCAGCGGCAGCTAG	YIASLGQFPGLHPVWVCGSGSGS*
ATGGTTCATTATGGTACTTATTATTATACGAATACGGCTTTTCCGGTGTGCGGCAGCGGCAGCGGCAGCTAG	YVHYGTYYYTNTAFPVCGSGSGS*
ATGGTTTGGACTTTTACTATGATGGGGACTACGGATCTGTCTTGTATTTGCGGCAGCGGCAGCGGCAGCTAG	YVWTFTMMGTTDLSCICGSGSGS*
ATGGTTAGTTATTTTGATGAGACTGGTTTTTATAAGGCTTCTTGGGGTTGCGGCAGCGGCAGCGGCAGCTAG	YVSYFDETGFYKASWGCGSGSGS*
ATGCTTAATTTGTATTGGATTTCGACGAATTTGGTTCATGTTTTTGATTGCGGCAGCGGCAGCGGCAGCTAG	YLNLYWISTNLVHVFDCGSGSGS*
ATGCGTGTTTAAAGTGGTCGGTTTTGGCGGGAGGCTTTTCCTACTGATTGCGGCAGCGGCAGCGGCAGCTAG	YRV*SGRFWREAFPTDCGSGSGS*
ATGCCTTTTACTAATACTTATGAGCATACTAGGACGCTTGTGCTGCATTGCGGCAGCGGCAGCGGCAGCTAG	YPFTNTYEHTRTLVLHCGSGSGS*
ATGTGGCTTTTTAATCTTAATAGTGATGTTGTGTTTACTGGGTGTCCTTGCGGCAGCGGCAGCGGCAGCTAG	YWLFNLNSDVVFTGCPCGSGSGS*
ATGACGTGGGCGAGTATTGTGGCGAATTCCTTGAATGGTTTGTTGTTGTGCGGCAGCGGCAGCGGCAGCTAG	YTWASIVANSLNGLLLCGSGSGS*
ATGATTACGCGGTTTACGCCGTGGCCGAAGCTTTATCCTGTTTGGGATTGCGGCAGCGGCAGCGGCAGCTAG	YITRFTPWPKLYPVWDCGSGSGS*
ATGCGTTTGGGGGAGTGGCCGAGTTTGACGCTGTATTATACGGGTAACTGCGGCAGCGGCAGCGGCAGCTAG	YRLGEWPSLTLYYTGNCGSGSGS*
ATGAAGTTTCGTGATGCGTGGTGGACGGATCAGAATCCTTGGCCGTACTGCGGCAGCGGCAGCGGCAGCTAG	YKFRDAWWTDQNPWPYCGSGSGS*
ATGGTTATTCGTGCGCCTGGTTGGTTTGGTGATGCGTTTCCTCGTTGCTGCGGCAGCGGCAGCGGCAGCTAG	YVIRAPGWFGDAFPRCCGSGSGS*
ATGCTAATTCCGCCGTCTCTTTGGCTGCGTCGGCAGCATTTTCCTAGCTGCGGCAGCGGCAGCGGCAGCTAG	YLIPPSLWLRRQHFPSCGSGSGS*
ATGATTACGCGGTTTACGCCATGGCCGAAGCTTTATCCTGTTTGGGACTGCGGCAGCGGCAGCGGCAGCTAG	YITRFTPWPKLYPVWDCGSGSGS*
ATGAAGTTTTTGAATTCGCCGAGGCCTAATTTGGAGATTGTGCTGGCGTGCGGCAGCGGCAGCGGCAGCTAG	YKFLNSPRPNLEIVLACGSGSGS*
ATGTTTACTTATGTTATTAGTGCGCCGTTTTTTCTTACGCCTGCTTGCTGCGGCAGCGGCAGCGGCAGCTAG	YFTYVISAPFFLTPACCGSGSGS*
ATGGTTGATTCTGATCATTGTGTTTTTACGCCGCAGTCTTTTCCGAATTGCGGCAGCGGCAGCGGCAGCTAG	YVDSDHCVFTPQSFPNCGSGSGS*
ATGCCTTATAAGTTTCTGCTTTCGTCGATTTCGACTTATAAGTGGTGCTGCGGCAGCGGCAGCGGCAGCTAG	YPYKFLLSSISTYKWCCGSGSGS*
ATGGTTATTTTGTTTTGGAAGGAGACGAGTCTGTCTGCTAATTGGACTTGCGGCAGCGGCAGCGGCAGCTAG	YVILFWKETSLSANWTCGSGSGS*
ATGTGGCATAAGAATAAGTATGTTCTGACGTATAGTTGTCTTTTTGCCTGCGGCAGCGGCAGCGGCAGCTAG	YWHKNKYVLTYSCLFACGSGSGS*
ATGGCGTGGCCGAAGTTGTTTTGGGCGAGTCCGTTGAGTCTTCCGTCTTGCGGCAGCGGCAGCGGCAGCTAG	YAWPKLFWASPLSLPSCGSGSGS*
ATGTGTTTGAGTGTGTGGCCTGAGCTGTCGCTGATTAAGCATGCTATTTGCGGCAGCGGCAGCGGCAGCTAG	YCLSVWPELSLIKHAICGSGSGS*
ATGTAGGTTCCTGAGAATTGGCGTTGGACGTCGAATGCTTTTCCTAACTGCGGCAGCGGCAGCGGCAGCTAG	Y*VPENWRWTSNAFPNCGSGSGS*
ATGAGGCATTTGCTTTCGCCGTGGCCTCATTTGGAGCTTGTGCTGACTTGCGGCAGCGGCAGCGGCAGCTAG	YRHLLSPWPHLELVLTCGSGSGS*
ATGAGGTATAAGTTTAGTAGTAATGGGAGTTATTTTGCTGCGTGGTCTTGCGGCAGCGGCAGCGGCAGCTAG	YRYKFSSNGSYFAAWSCGSGSGS*
ATGTATCATGGGTTTTGGAATACGGGTTATAGTTATGTTTGGTATCCTTGCGGCAGCGGCAGCGGCAGCTAG	YYHGFWNTGYSYVWYPCGSGSGS*
ATGTTTTATGATGAGGCTTATTTAGCGCCGTCGAAGTTTTTTGCGCGCTGCGGCAGCGGCAGCGGCAGCTAG	YFYDEAYLAPSKFFARCGSGSGS*
ATGTATCATGGGTTTTGGAATACGGGTTATAGTTATGTTTGGTATCCTTGCGGCAGCGGCAGCGGCAGCTAG	YYHGFWNTGYSYVWYPCGSGSGS*
ATGTGGCTTTCGACTTGGCCTGATCTGCAGCTGCGTGCGTATAGGCGCTGCGGCAGCGGCAGCGGCAGCTAG	YWLSTWPDLQLRAYRRCGSGSGS*
ATGAGGCTTAAGCGTATTTTTGGTCAGTTGCCGGCTTATTTTCCGAGTTGCGGCAGCGGCAGCGGCAGCTAG	YRLKRIFGQLPAYFPSCGSGSGS*
ATGAAGCTGACTTCGTGGTCTAATTTGGTGTTGGTTCTGGCTAGTTTTTGCGGCAGCGGCAGCGGCAGCTAG	YKLTSWSNLVLVLASFCGSGSGS*
ATGGTTAGTTATTTTGATGTGACTGGTTTTTATAAGGCTTCTTGGGGCTGCGGCAGCGGCAGCGGCAGCTAG	YVSYFDVTGFYKASWGCGSGSGS*
ATGCGTTTTTTGTGGAGTAGTTTTTCTAGTCAGCCGAGTTGGGTTCATTGCGGCAGCGGCAGCGGCAGCTAG	YRFLWSSFSSQPSWVHCGSGSGS*
ATGCGTTGGGTTTGGACGAGTTTTTTTAGTGAGCCGTATTTTGTTGTCTGCGGCAGCGGCAGCGGCAGCTAG	YRWVWTSFFSEPYFVVCGSGSGS*
ATGAAGCCTTCTTCGGATCCTAATTTTGCGTTGGTTCGGGCTACTTACTGCGGCAGCGGCAGCGGCAGCTAG	YKPSSDPNFALVRATYCGSGSGS*
ATGGGTCTGACGGAGTGGCCGTACCTGCGTCTGTTGCGGACTACGGCGTGCGGCAGCGGCAGCGGCAGCTAG	YGLTEWPYLRLLRTTACGSGSGS*
ATGCCTTATTTGTTTAGTCTGGATTCGACGTTTGCGACTTCGTGGAGGTGCGGCAGCGGTAGCGGCAGCTAG	YPYLFSLDSTFATSWRCGSGSGS*
ATGATTTTGTCGCCGTGGCCTCAGCTGTAGCTTCAGAGTTCGCATAAGGGCGGCAGCGGCAGCGGCAGCTAG	YILSPWPQL*LQSSHKGGSGSGS*
ATGCCTTTTACTAATACTTATGAGCATACTAGGTCGCTTGTGCTGCATTGCGGCAGCGGCAGCGGCAGCTAG	YPFTNTYEHTRSLVLHCGSGSGS*
ATGCGTTTTGTGAGTGCGTGGTGGATTGATTCCACGAGTTTGCCAACCTGCGGCAGCGGCAGCGGCAGCTAG	YRFVSAWWIDSTSLPTCGSGSGS*
ATGAATTATACTATTTTTATTAATGCTTTGAATGCGTGGCCGTCTTGTTGCGGCAGCGGCAGCGGCAGCTAG	YNYTIFINALNAWPSCCGSGSGS*
ATGCATTTTGCGAAGCATTTTTTTATTGAGCAGAATCCGTTTCCGTCGTGCGGCAGCGGCAGCGGCAGCTAG	YHFAKHFFIEQNPFPSCGSGSGS*
ATGGTGTGGCCGAAGTTGTTTTGGGCGAGTCCGTTGAGTCTTCCGTCTTGCGGCAGCGGCAGCGGCAGCTAG	YVWPKLFWASPLSLPSCGSGSGS*
ATGAATAGGTTGAATTTGCCTGGTTTGTGGTGGACGTGGTATAATTTGTGCGGCAGCGGCAGCGGCAGCTAG	YNRLNLPGLWWTWYNLCGSGSGS*
ATGCCTTTTATTAATGAGTATTTTGTGCATCAGAGTTTGCATATTATCTGCGGCAGCGGCAGCGGCAGCTAG	YPFINEYFVHQSLHIICGSGSGS*
ATGAAGAATGAGTATCGCGAGAGGAGATCGCTTGAGCTGATTAATTATTGCGGCAGCGGCAGCGGCAGCTAG	YKNEYRERRSLELINYCGSGSGS*
ATGTCTTATTTTGATGAGAATACTATTTTTTGGTTTTTGCCGTTTTGGTGCGGCAGCGGCAGCGGCAGCTAG	YSYFDENTIFWFLPFWCGSGSGS*
ATGCAGTTTGTGTGTGAGCGTAATTCTATTTGGACTTATCGGTGGACCTGCGGCAGCGGCAGCGGCAGCTAG	YQFVCERNSIWTYRWTCGSGSGS*
ATGAAGCTGACTTCGTGGCCTAATTTGGCGTTGGTTCGGGCTAGTTTCTGCGGCAGCGGCAGCGGCAGCTAG	YKLTSWPNLALVRASFCGSGSGS*
ATGCGTGTGTTTGGTTTGCTTCAGAATAGTTTGCCGGAGTCGTGGCAGTGCGGCAGCGGCAGCGGCAGCTAG	YRVFGLLQNSLPESWQCGSGSGS*
ATGACTGATTGGTGGTCGCCGAGTGGGCATTATTTTTTGACTTGGAGCTGTGGCAGCGGCAGCGGCAGCTAG	YTDWWSPSGHYFLTWSCGSGSGS*
ATGTTTTGGTGGAAGAATGGTGAGATTTCTAGTCTTGAGTGGCATTTCTGCGGCAGCGGCAGCGGCAGCTAG	YFWWKNGEISSLEWHFCGSGSGS*
ATGAGGTATAAGTTTAGTAGTAATGGGAGTTATTTTGCTGCGTGGTATTGCGGCAGCGGCAGCGGCAGCTAG	YRYKFSSNGSYFAAWYCGSGSGS*
ATGAAGGTTCCTGAGAATTGGCGTTGGACGTCGAATGCTTTTCCTAATTGCGGCAGCGGCAGCGGCAGCTAG	YKVPENWRWTSNAFPNCGSGSGS*
ATGCAGGTTGTGGCTGAGGCTTTTGATGTGTGGATTGTTATTCGTAACTGCGGCAGCGGCAGCGGCAGCTAG	YQVVAEAFDVWIVIRNCGSGSGS*
ATGATTACGCGGTTTACGCCGTGACCGAAGCTTTATCCTGTTTGGGATTGCGGCAGCGGCAGCGGCAGCTAG	YITRFTP*PKLYPVWDCGSGSGS*
ATGGTTCATGCGTTTGATGCGAATTATGTTTATAGTGCTGTTTGGACGTGCGGCAGCGGCAGCGGCAGCTAG	YVHAFDANYVYSAVWTCGSGSGS*
ATGGTTACGCGGTTTACGCCGTGGCCGAAGCTTTATCCCGTTTGGGACTGCGGCAGCGGCAGCGGCAGCTAG	YVTRFTPWPKLYPVWDCGSGSGS*
ATGATTGAGCAGTTTTTTGATGATGGGCTGTTTGTGTTTCGTTGGTTTTGCGGCAGCGGCAGCGGCAGCTAG	YIEQFFDDGLFVFRWFCGSGSGS*
ATGAAGAATCTTGGTCTGACGACTCGTTGGCTGGCTGTTTATCGTGTTTGCGGCAGCGGCAGCGGCAGCTAG	YKNLGLTTRWLAVYRVCGSGSGS*
ATGCAGTTTGTGTGGGAGCGTAATGCGTTTGCGACTAATCGGTGGCCCTGCGGCAGCGGCAGCGGCAGCTAG	YQFVWERNAFATNRWPCGSGSGS*
ATGATTACGCGGTTTACGCCGTGGCCGAAGCTTTATCCTGTTTGGGACTGCGGCAGCGGCAGCGGCAGCTAG	YITRFTPWPKLYPVWDCGSGSGS*
ATGTGGCATAAGAATAAGTATGTTCTGACGTATAGTTGTCTTTTTGCCTGCGGCAGCGGCAGCGGCAGCTAG	YWHKNKYVLTYSCLFACGSGSGS*
ATGGTTTATGCGTTTGATGCGAATTATGTTTATAGTGCTGTTTGGACGTGCGGCAGCGGCAGCGGCAGCTAG	YVYAFDANYVYSAVWTCGSGSGS*
ATGATTGAGATTGCGAAGAATTTTTCTAGGTGGGATCTTTTGAATGTTTGCGGCAGCGGCAGCGGCAGCTAG	YIEIAKNFSRWDLLNVCGSGSGS*
ATGTGTCTTAGTCCTTCGCCGCTTTTGCAGCTGTATCCTAGTTATTTGTGCGGCAGCGGCAGCGGCAGCTAG	YCLSPSPLLQLYPSYLCGSGSGS*
ATGGTTAGGCTGTTTTGGCATGATGAGACTGTGCGGATTAGTTGGGATTGCGGCAGCGGCAGCGGCAGCTAG	YVRLFWHDETVRISWDCGSGSGS*
ATGCGTTGGGTTTGGACGAGTTTTTTTAGTGAGCCGTATTTTGTTGTCTGCGGCAGCGGCAGCGGCAGCTAG	YRWVWTSFFSEPYFVVCGSGSGS*
ATGATTACGCGGTTTACGCCGTGGCCGACGATTTATCCTGTTTGGGATTGCGGCAGCGGCAGCGGCAGCTAG	YITRFTPWPTIYPVWDCGSGSGS*
ATGTCTAATAATAGGAATTGGCTGCCTCATGATTGGCAGGTTCTTTACTGCGGCAGCGGCAGCGGCAGCTAG	YSNNRNWLPHDWQVLYCGSGSGS*
ATGCGTGTGACTGGTTTGCTTCAGAATAGTTTGCCGGAGTCGTGGCAGTGCGGCAGCGGCAGCGGCAGCTAG	YRVTGLLQNSLPESWQCGSGSGS*
ATGAAGATTACGATTTATCATTTTTACTAGGCTGATTTTGCTTATACGTGCGGCAGCGGCAGCGGCAGCTAG	YKITIYHFY*ADFAYTCGSGSGS*
ATGATTTTTGTGTGGGAGAATTTTTTGTCTTCGACGCGTTTTATTTCGTGCGGCAGCGGCAGCGGCAGCTAG	YIFVWENFLSSTRFISCGSGSGS*
ATGAGGAGTGGTTTTCATAACGGTAGTTTTTGGGTTTCGTGGAATTCGTGCGGCAGCGGCAGCGGCAGCTAG	YRSGFHNGSFWVSWNSCGSGSGS*
ATGCCGATTACGAATTATTTTGCGAAGACGCGTTATTTGTTGATCGGCTGCGGCAGCGGCAGCGGCAGCTAG	YPITNYFAKTRYLLIGCGSGSGS*
ATGGGTGTGTTTATTTGGAGGCATTTTACGGATTCTCCGAGGTTTAGTTGCGGCAGCGGCAGCGGCAGCTAG	YGVFIWRHFTDSPRFSCGSGSGS*
ATGCGTTTTGTGAGTGCGTGGTGGATTGATTCAACGAGTTTGCCGACTTGCGGCAGCGGCAGCGGCAGCTAG	YRFVSAWWIDSTSLPTCGSGSGS*
ATGCCTTATAAGTTTCTGCTTTCGTCGATTTCGACTTATAAGTGGTATTGCGGCAGCGGCAGCGGCAGCTAG	YPYKFLLSSISTYKWYCGSGSGS*
ATGATTACGCGGTTTACGCCGTGGCCGAAGCTTTATCCTGTTTGGGATTGCGGCAGCGGCAGCGGCAGCTAG	YITRFTPWPKLYPVWDCGSGSGS*
ATGGTGTACCCTCGGGTGTTTTTTTCTACTGCGGATGCGTTTCCGTTCTGCGGCAGCGGCAGCGGCAGCTAG	YVYPRVFFSTADAFPFCGSGSGS*
ATGTGGCATAAGAATAAGTATGTTCTAACGTATAGTTGTCTTTTTGCTTGCGGCAGCGGCAGCGGCAGCTAG	YWHKNKYVLTYSCLFACGSGSGS*
ATGGGGGCGTTTATTTGGAGGCATTTTACGGAGCCTCTGAGGTTTAGTTGCGGCAGCGGCAGCGGCAGCTAG	YGAFIWRHFTEPLRFSCGSGSGS*
ATGTGGCATAAGAATAAGTATGTTCTGACGTATAGTTGTCTTTTTGCTTGCGGCAGCGGCAGCGGCAGCTAG	YWHKNKYVLTYSCLFACGSGSGS*
ATGCCTTATAAGTTTCTGCTTTCGTCGATTTCGACTTATAAGTGGTATTGCGGCAGCGGCAGCGGCAGCTAG	YPYKFLLSSISTYKWYCGSGSGS*
ATGATTGGTACGTTTGCTTCGGAATATCGGGTTAAGATTTCTTGGGATTGCGGCAGCGGCAGCGGCAGCTAG	YIGTFASEYRVKISWDCGSGSGS*
ATGTTTGTTGATTTCTTTTTGGTTCGGAATCTGATGCATATTTGTTGGTGCGGCAGCGGCAGCGGCAGCTAG	YFVDFFLVRNLMHICWCGSGSGS*
ATGATTACGCGGTTTACGCCGTGGCCGAAGCTTTATCCTGTTTGGGATTGCGGCAGCGGCAGCGGCAGCTAG	YITRFTPWPKLYPVWDCGSGSGS*
ATGAAGTATTATTTTACTGGTGAGGGTGAGTTTATTCATTCTTTTGATTGCGGCAGCGGCAGCGGCAGCTAG	YKYYFTGEGEFIHSFDCGSGSGS*
ATGTGGCATAAGAATAAGTATGTTCTGACGTATAGTTGTCTTTTTGCCTGCGGCAGCGGCAGCGGCAGCTAG	YWHKNKYVLTYSCLFACGSGSGS*
ATGGTTCAGTGGTGGAATGCTGAGAATTGTTTTAAGATTGCGTGGACTTGCGGCAGCGGCAGCGGCAGCTAG	YVQWWNAENCFKIAWTCGSGSGS*
ATGCGTTTTGTGAGGGCGTGGTGGATTGATTCTACGAGTTTGCCGACTTGCGGCAGCGGCAGCGGCAGCTAG	YRFVRAWWIDSTSLPTCGSGSGS*
ATGAAGCTTGATCATTGGCCGAAGTTGGGGTTGATTCTTCATCATTCCTGCGGCAGCGGCAGCGGCAGCTAG	YKLDHWPKLGLILHHSCGSGSGS*
ATGGTTGGTTTTTTTGATGTGACTGGTTTTTATTAGGCTTATTGGGGTTGCGGCAGCGGCAGCGGCAGCTAG	YVGFFDVTGFY*AYWGCGSGSGS*
ATGTTTGAGCTTGTTGGTCCGTTTAAGGATTTGAAGGGTTTTTTTAATTGCGGCAGCGGCAGCGGCAGCTAG	YFELVGPFKDLKGFFNCGSGSGS*
ATGCTGAAGTTGATTTGGACGCAGCATGCGCTTGAGCATGAGAGGATGTGCGGCAGCGGCAGCGGCAGCTAG	YLKLIWTQHALEHERMCGSGSGS*
ATGCGTTGGGTTTGGACGAGTTTTTTTAGCGAGCCGTATTTTGTTGTTTGCGGCAGCGGCAGCGGCAGCTAG	YRWVWTSFFSEPYFVVCGSGSGS*
ATGAGGAGTGGTTTTCATAATGGTAGTTTTTGGGTGTCGTGGAATTCCTGCGGCAGCGGCAGCGGCAGCTAG	YRSGFHNGSFWVSWNSCGSGSGS*
ATGGTTAGTTATTTTGATGTGACTGGTTTTTATTAGGCTTCTTGGGGTTGCGGCAGCGGCAGCGGCAGCTAG	YVSYFDVTGFY*ASWGCGSGSGS*
ATGTCTAATAATAGGAATTGGCTGCCTCATGATTGGCAGGTTCTTTATTGCGGCAGCGGCAGCGGCAGCTAG	YSNNRNWLPHDWQVLYCGSGSGS*
ATGGTGTGGCCGAAGTTGTTTTGGGCGAGTCCGTTGAGTCTTCCGTCGTGCGGCAGCGGCAGCGGCAGCTAG	YVWPKLFWASPLSLPSCGSGSGS*
ATGCGTCAGACGTGGACTAGTGGTGGTTGGCTTAAGATTAATTGGAATTGCGGCAGCGGCAGCGGCAGCTAG	YRQTWTSGGWLKINWNCGSGSGS*
ATGTGGCATAAGAATAAGTATGTTCTGACGTATAGTTGTCTTTTTGCTTGCGGCAGCGGCAGCGGCAGCTAG	YWHKNKYVLTYSCLFACGSGSGS*
ATGCTTCAGCGTCTTGGGTCGTGGCCGTCTCTGTCGCCTCAGTGGGGTTGCGGCAGCGGCAGCGGCAGCTAG	YLQRLGSWPSLSPQWGCGSGSGS*
ATGTGGCATAAGAATAAGTATGTTCTGACGTATAGTTGTCTTTTTGCTTGCGGCAGCGGCAGCGGCAGCTAG	YWHKNKYVLTYSCLFACGSGSGS*
ATGATTGTTGTGACTTTTGGTTTTAATGATTGGTTTATTATTAATAGGTGCGGCAGCGGCAGCGGCAGCTAG	YIVVTFGFNDWFIINRCGSGSGS*
ATGATTACGTGGTTTACTCCGTGGTCGAATCTTTATCTTGTTTGGGAATGCGGCAGCGGCAGCGGCAGCTAG	YITWFTPWSNLYLVWECGSGSGS*
ATGGATTATTTGAGTAGTAGGCCGTAGTTGAATCTGATTAGGCATAATTGCGGCAGCGGCAGCGGCAGCTAG	YDYLSSRP*LNLIRHNCGSGSGS*
ATGATTTTTGTGTGGACTACTTGGGTGAGTAAGCCGCATTTTTCGACCTGCGGCAGCGGCAGCGGCAGCTAG	YIFVWTTWVSKPHFSTCGSGSGS*
ATGGTTTATGCGTTTGATGCGAATTATGTTTATAGTGCTGTTTGGACGTGCGGCAGCGGCAGCGGCAGCTAG	YVYAFDANYVYSAVWTCGSGSGS*
ATGAAGCATCGTTGGGTGTCTTTGGGTGTGTTGAGGCTTGATTGGACGTGCGGCAGCGGCAGCGGCAGCTAG	YKHRWVSLGVLRLDWTCGSGSGS*
ATGTTTACTTTTTTGTCTTGGGATTATACGCTTTATAGTTATTGGAAGTGCGGCAGCGGCAGCGGCGGCTAG	YFTFLSWDYTLYSYWKCGSGSGG*
ATGCCTTATAAGTTTCTGCTTTCGTCGATTTCGACTTATAAGTGGTACTGCGGCAGCGGCAGCGGCAGCTAG	YPYKFLLSSISTYKWYCGSGSGS*
ATGCGTATTGTGGATTCTACGCTTGTTGCGTCTGCGTTTACGCGTTATTGCGGCAGCGGCAGCGGCAGCTAG	YRIVDSTLVASAFTRYCGSGSGS*
ATGGTTGAGCATTTTATTTTTAAGTGGAAGCTTGTTATGGTTGGTAACTGCGGCAGCGGCAGCGGCAGCTAG	YVEHFIFKWKLVMVGNCGSGSGS*
ATGATTACGCGGTTTACGCCGTGGCCGAAGCTTTATCCGGTTTGGGATTGCGGCAGCGGCAGCGGCAGCTAG	YITRFTPWPKLYPVWDCGSGSGS*
ATGATATATCCTGTGTGGTGGAATAGGCCTTTTCTGAGGGTTCGCTGCGGCAGCGGCAGCGGCAGCTAG	YIYPVWWNRPFLRVRCGSGSGS*
ATGATTTTTGTGTGGACTACTTGGGTGAGTAAGCCGCATTTTTCGACTTGCGGCAGCGGCAGCGGCAGCTAG	YIFVWTTWVSKPHFSTCGSGSGS*
ATGGCGTTGGATAATTGGCCTCATCTGGCTTTGATTAGGCATCAGAGGTGCGGCAGCGGCAGCGGCAGCTAG	YALDNWPHLALIRHQRCGSGSGS*
ATGAAGTATAGTACGCTTGCTTGGATTCCTATTACTGCGTTTCCTAATTGCGGCAGCGGCAGCGGCAGCTAG	YKYSTLAWIPITAFPNCGSGSGS*
ATGATTGAGTTTGTTTCGTGGAAGTCGACGGAGCTGACTGAGTGTTAGTGCGGCAGCGGCAGCGGCAGCTAG	YIEFVSWKSTELTEC*CGSGSGS*
ATGTTTACGTTTTTTTGGCGGAGTGGTACTCTGGATTGGCTGCATCATTGCGGCAGCGGCAGCGGCAGCTAG	YFTFFWRSGTLDWLHHCGSGSGS*
ATGAGGGATAAGTTCAGTAGGAATGGGAGTAATCTGGGTGCGAGGTAGTGCGGCAGCGGCAGCGGCAGCTAG	YRDKFSRNGSNLGAR*CGSGSGS*
ATGGCGTAGGAGTAAGTATGTTCTGACGTATAGTTGTCTTTTTGCTTGCGGCAGCGGCAGCGGCCGCTAG	YA*E*VCSDV*LSFCLRQRQRPL
ATGAGGCTTCCTCGTAATAGGAGGATTGGGGCTGGTGCGTTTCCGTACTGCGGCAGCGGCAGCGGCAGCTAG	YRLPRNRRIGAGAFPYCGSGSGS*
ATGGTTCGGTGTAGTGGGTTTAATAAGAGGCTTATTGAGGAGTGTATCTGCGGCAGCGGCAGCGGCAGCTAG	YVRCSGFNKRLIEECICGSGSGS*
ATGATTACGCGGTTTACGCCGTGGCCGAAGCTTTATCCCGTTTGGGATTGCGGCAGCGGCAGCGGCAGCTAG	YITRFTPWPKLYPVWDCGSGSGS*
ATGAGGCGGAGGGTTTATCATTTTAAGTGGGATTGGTCGTATTGGGGCTGCGGCAGCGGCAGCGGCAGCTAG	YRRRVYHFKWDWSYWGCGSGSGS*
ATGTGGCATAAGAATAAGTATGTTCTGACGTATAGTTGTCTTTTTGCTTGCGGCAGCGGCAGCGGCAGCTAG	YWHKNKYVLTYSCLFACGSGSGS*
ATGGTGTGGCCGAAGTTGTATTGGGCGAGTCCGCTGAGTCATTCGACTTGCGGCAGCGGCAGCGGCAGCTAG	YVWPKLYWASPLSHSTCGSGSGS*
ATGAGGTATAGTAGGATTTGGTGGATTTCGCAGTATGCGTTTCCGAGCTGCGGCAGCGGCAGCGGCAGCTAG	YRYSRIWWISQYAFPSCGSGSGS*
ATGAAAATGAGTTCGTGGACGAATTTGGCGTTGGTTCGGGCTAGGTGTTGCGGCAGCGGCAGCGGCAGCTAG	YKMSSWTNLALVRARCCGSGSGS*
ATGAAGCTGACTTCGTGGCCTAATTTGGCGTTGGTTCGGGCTAGTTTTTGCGGCAGCGGCAGCGGCAGCTAG	YKLTSWPNLALVRASFCGSGSGS*
ATGCCTTTTACTAATACTTATGAGCATACTAGGTCGCTTGTGCTGCATTGCGGCAGCGGCAGCGGCAGCTAG	YPFTNTYEHTRSLVLHCGSGSGS*
ATGTCGTACAAGTTTAGTTGGAGGTGGCCGCATAATGGTTGGACGCCCTGCGGCAGCGGCAGCGGCAGCTAG	YSYKFSWRWPHNGWTPCGSGSGS*
ATGTGGCATAAGAATAAGTATGTTCTGACGTATAGTTGTCTTTTTGCTTGCGGCAGCGGCAGCGGCAGCTAG	YWHKNKYVLTYSCLFACGSGSGS*
ATGAAGGTTCCTGAGAATTGGCGTTGGACGTCGAATGCTTTTCCTAATTGCGGCAGCGGCAGCGGCAGCTAG	YKVPENWRWTSNAFPNCGSGSGS*
ATGGTTCAGTGGTGGAATGCTGAGAATTGTTTTAAGATTGCGTGGACCTGCGGCAGCGGCAGCGGCAGCTAG	YVQWWNAENCFKIAWTCGSGSGS*
ATGCCTGTTTATATTGTTTTGGTTGATAATCGTCTGATTTTTTCTAGCGGCGGCAGCGGCAGCGGCAGCTAG	YPVYIVLVDNRLIFSSGGSGSGS*
ATGGTGACTTTTGTTTGGAGGAATTTTACGCTTGCTACGATTTGGAGCTGCGGCAGCGGCAGCGGCAGCTAG	YVTFVWRNFTLATIWSCGSGSGS*
ATGATTGAGTGTGATAATAATGCTTGGATTAATTTTTCGTTTTGGTTCTGCGGCAGCGGCAGCGGCAGCTAG	YIECDNNAWINFSFWFCGSGSGS*
ATGATTACGCTTACGTGGACGAAGAAGGGTTTGCTTACTCGGTGGTATTGCGGCAGCGGCAGCGGCAGCTAG	YITLTWTKKGLLTRWYCGSGSGS*
ATGATTACGCGGTTTACGCCGTGGCCGAAGCTTTATCCTGTTTGGGACTGCGGCAGCGGCAGCGACAGCTAG	YITRFTPWPKLYPVWDCGSGSDS*
ATGATTTTTGTGTGGACTACTTGGGCGAGTAAGCCGCATTTTTCGACTTGCGGCAGCGGCAGCGGCAGCTAG	YIFVWTTWASKPHFSTCGSGSGS*
ATGGATTATTTGAGTAGTTGACCGTTGTTGAATAAGATTAGGAATAGCTGCGGCAGCGGCAGCGGCAGCTAG	YDYLSS*PLLNKIRNSCGSGSGS*
ATGTCGGATGGGTGGAATGCGGCGGGGGGTACTTTGAGTTATTCGAACTGCGGCAGCGGCAGCGGCAGCTAG	YSDGWNAAGGTLSYSNCGSGSGS*
ATGCCTTATGTTTTTCGTTTTAGTTGGATTGATGCGCTGTTGTGGGAGTGCGGCAGCGGCAGCGGCAGCTAG	YPYVFRFSWIDALLWECGSGSGS*
ATGATTACGCGGTTTACGTCGTGGCCGAAGCTTTATCCTGTTTGGGACTGTGGCAGCGGCAGCGGCAGCTAG	YITRFTSWPKLYPVWDCGSGSGS*
ATGAGGTATTTGCTTTCGCCGTGGCCTCATTTGGAGCTAGTGCTGACTTGCGGCAGCGGCAGCGGCAGCTAG	YRYLLSPWPHLELVLTCGSGSGS*
ATGATTTTTGCGTGGACTACTTGGGTGAGTAAGCCGCATTTTTCGACTTGCGGCAGCGGCAGCGGCAGCTAG	YIFAWTTWVSKPHFSTCGSGSGS*
ATGATTACGGGGATTACGCCGCGTCCGAAGCTGTATCCTGTTTGGGACTGCGGCAGCGGCAGCGGCAGCTAG	YITGITPRPKLYPVWDCGSGSGS*
ATGATTTTTGTGTGGGAGAATTTTTTGTCTTCGACTCGTTTTATTTCCTGCGGCAGCGGCAGCGGCAGCTAG	YIFVWENFLSSTRFISCGSGSGS*
ATGCGTAATAATAGTAATTATTTGCTGCATGATTGGCAGGTGTTTTACTGCGGCAGCGGCAGCGGCAGCTAG	YRNNSNYLLHDWQVFYCGSGSGS*
ATGATTACGCGGTTTACGCCGTGGCCGAAGCTTTATCCTGTTTGGGACTGCGGCAGCGGCAGCGGCAGCTAG	YITRFTPWPKLYPVWDCGSGSGS*
ATGTTTATTGTGTGGGATTATATTTATAAGCATGGTTTTAGTCCGCTTTGCGGCAGCGGCAGCGGCAGCTAG	YFIVWDYIYKHGFSPLCGSGSGS*
ATGATCGGGTATTTTACGGCTCATGGGGCTTTTCGGATTATTTGGAACTGCGGCAGCGGCAGCGGCAGCTAG	YIGYFTAHGAFRIIWNCGSGSGS*
ATGTTGCGTAGTTTGTATAAGGGGAATGTTATTTTGTTTTATTTTGTTTGCGGCAGCGGCAGCGGCAGCTAG	YLRSLYKGNVILFYFVCGSGSGS*
ATGTCTTATTTTGAGGTTAATACTATTTTTTGTTGTTCGCCGTTTTCTTGCGGCAGCGGCAGCGGCAGCTAG	YSYFEVNTIFCCSPFSCGSGSGS*
ATGACGTATGAGAGGTGGGCGTTTAATAGCCTGGATGCTTTTCCGGTGTGCGGCAGCGGCAGCGGCAGCTAG	YTYERWAFNSLDAFPVCGSGSGS*
ATGCGTCATTATTGGAAGGTTGGGTTTAGGCTTGTTCTGCTGTGGGACTGCGGCAGCGGCAGCGGCAGCTAG	YRHYWKVGFRLVLLWDCGSGSGS*
ATGTCTAATAATAGGAATTGGCTGCCTCATGATTGGCAGGTTCTTTATTGCGGCAGCGGCAGCGGCAGCTAG	YSNNRNWLPHDWQVLYCGSGSGS*
ATGGCGACTGTTGGGTAGAGGAAGTATACGCATACTACGAGTTGGAGCTGCGGCAGCGGCAGCGGCAGCTAG	YATVG*RKYTHTTSWSCGSGSGS*
ATGCGTGTGATTGGTTTGCTTCAGAATAGTTTGCCGGAGTCGTGGCAGTGCGGCAGCGGCAGCGGCAGCTAG	YRVIGLLQNSLPESWQCGSGSGS*
ATGAAGCTGACTTCGTGGCCTAATTTGGCGTTGGTTCGGGCTAGTTTTTGCGGCAGCGGCAGCGGCAGCTAG	YKLTSWPNLALVRASFCGSGSGS*
ATGACTCTTGGTTCGTGGCCTCTTCTTCGTCTGCGTCCGAGTATTCGTTGCGGCAGCGGCAGCGGCAGCTAG	YTLGSWPLLRLRPSIRCGSGSGS*
ATGAAGAATCTTGGTCTGACGACTCGTTGGCTGGCTGTTTATCGTGTTTGCGGCAGCGGCAGCGGCAGCTAG	YKNLGLTTRWLAVYRVCGSGSGS*
ATGGCGCTTGGGAATTGGCCGGGGTTGGCATTGCTTCATTTGGCTAGCTGCGGCAGCGGCAGCGGCAGCTAG	YALGNWPGLALLHLASCGSGSGS*
ATGAGGTATAAGTTTAGTAGTAATGGGAGTTATTTTGCTGCGTGGTCTTGCGGCAGCGGCAGCGGCAGCTAG	YRYKFSSNGSYFAAWSCGSGSGS*
ATGAGGAATAAGTTTAGTAGTAATGGGAGTTATTTTGCTGCGTGGTCTTGCGGCAGCGGCAGCGGCAGCTAG	YRNKFSSNGSYFAAWSCGSGSGS*
ATGGTGTGGCCGAAGTTGTTTTGGGCGAGTCCGTTGAGTCTTCCGTCTTGCGGCAGCGGCAGCGGCAGCTAG	YVWPKLFWASPLSLPSCGSGSGS*
ATGATTGTTAAGCTTTCGTCGTGGCCTGCGCTGTTTCCTAATTGGCTTTGCGGCAGCGGCAGCGGCAGCTAG	YIVKLSSWPALFPNWLCGSGSGS*
ATGAGGTATAAGTTTAGTAGTAATGGGAGTTATTTTGCTGCGTGGTCCTGCGGCAGCGGCAGCGGCAGCTAG	YRYKFSSNGSYFAAWSCGSGSGS*
ATGTTTGCTGGTTTTTTGGAGTCTGGTACGTTTACGCAGACTTGGAACTGCGGCAGCGGCAGCGGCAGCTAG	YFAGFLESGTFTQTWNCGSGSGS*
ATGAATGCTTTTTGGATTTCGGATGCTCAGTTTAAGATTGAGTGGACTTGCGGCAGCGGCAGCGGCAGCTAG	YNAFWISDAQFKIEWTCGSGSGS*
ATGGTTAAGTTTGATTGGCATAATCATTCTCTGGTTACGTATTGGGTTTGCGGCAGCGGCAGCGGCAGCTAG	YVKFDWHNHSLVTYWVCGSGSGS*
ATGCCTTTTACTAATACTTATGAGCATACTAGGTCGCTTGTGCTGCATTGCGGCAGCGGCAGCGGCAGCTAG	YPFTNTYEHTRSLVLHCGSGSGS*
ATGGTTGTGACTTGGACTTGTGAGGATTGTCTTTTTGTTTTGTTTTTTTGCGGCAGCGGCAGCGGCAGCTAG	YVVTWTCEDCLFVLFFCGSGSGS*
ATGAGGTATAAGTTTAGTAGTAATGGGAGTTATTTCGCTGCGTGGTCCTGCGGCAGCGGCAGCGGCAGCTAG	YRYKFSSNGSYFAAWSCGSGSGS*
ATGAAGGTTCCTGAGAATTGGCGTTGGACGTCGAATGCTTTTCCTAATTGCGGCAGCGGCAGCGGCAGCTAG	YKVPENWRWTSNAFPNCGSGSGS*
ATGAATCTTACTTGGCTTCCTAATGGTGTTGTTCGTCTGAAGTGGGACTGCGGCAGCGGCAGCGGCAGCTAG	YNLTWLPNGVVRLKWDCGSGSGS*
ATGTGGCATAAGAATAAGTATGTTCTGACGTATAGTTGTCTTTTTGCCTGCGGCAGCGGCAGCGGCAGCTAG	YWHKNKYVLTYSCLFACGSGSGS*
ATGGTTCAGTGGTGGAATGCTGAGAATTGTTTTAAGATTGCGTGGACTTGCGGCAGCGGCAGCGGCAGCTAG	YVQWWNAENCFKIAWTCGSGSGS*
ATGTTTAATGGTCTGTATTATTATGGTAATGGGCCTTATTATTTGTGCGGCCGCGGCTGCGGCAGCTAG	YFNGLYYYGNGPYYLCGRGCGS*
ATGTTGACTGATGAGATTTGGGATGGGTTTAGGACGGCGTTTCCTTCCTGCGGCAGCGGCAGCGGCAGCTAG	YLTDEIWDGFRTAFPSCGSGSGS*
ATGCCTTATGTTTTTGTGATTAAGCCGAGTCTTAGTTCTGCGTGGCTGTGCGGCAGCGGCAGCGGCAGCTAG	YPYVFVIKPSLSSAWLCGSGSGS*
ATGATTACGCGGTTTACGCCGTGGCCGAAGCTTTATCCTGTTTGGGATTGCGGCAGCGGCAGCGGCAGCTAG	YITRFTPWPKLYPVWDCGSGSGS*
ATGCATCATGTGAGGTATAGGGGGTTGACGCATTCGTCGTCTCATAGTTGCGGCAGCGGCAGCGGCAGCTAG	YHHVRYRGLTHSSSHSCGSGSGS*
ATGACTTATGTGGTGGCTGGTTGTCTTTCTTGGAATACGCTTCCTTTCTGCGGCAGCGGCAGCGGCAGCTAG	YTYVVAGCLSWNTLPFCGSGSGS*
ATGAGTGGTGTTGGTATTGTTTTTAATAGTTTGCCTGAGCTGTGGAGGTGCGGCAGCGGCAGCGGCAGCTAG	YSGVGIVFNSLPELWRCGSGSGS*
ATGTGGCATAAGAATAATTATGTTCTGACGTATAGGTGTCTGTTTGACTGCGGCAGCGGCAGCGGCAGCTAG	YWHKNNYVLTYRCLFDCGSGSGS*
ATGGAGTTGACGAATTGGCCGTATTTGTATCTTAAGCATTCGAAGATTTGCGGCAGCGGCAGCGGCAGCTAG	YELTNWPYLYLKHSKICGSGSGS*
ATGTTTAATGGTCTGTATTATTATGGTAATGGGCCTTATTATTTGTGCGGCAGCGGCAGCGGCAGCTAG	YFNGLYYYGNGPYYLCGSGSGS*
ATGTCTATTACTTTGGGTAATTTTTTGACGTTTGATGCTTTTCCTAGGTGCGGCAGCGGCAGCGGCAGCTAG	YSITLGNFLTFDAFPRCGSGSGS*
ATGCTTTTGCTGTTTTGGAAGTAGGATACGCTTAGTCATGTTTAGCGCTGCGGCAGCGGCAGCGGCAGCTAG	YLLLFWK*DTLSHV*RCGSGSGS*
ATGAGGCATAAGAATAAGCATGTTCTGACGCATAGTTGTCTTTCTCCTTGCGGCAGCGGCAGCGGCAGCTAG	YRHKNKHVLTHSCLSPCGSGSGS*
ATGAGGTATTTGCTTTCGCCGTGGCCTCATTTGGAGCTTGTGCTGACTTGCGGCAGCGGCAGCGGCAGCTAG	YRYLLSPWPHLELVLTCGSGSGS*
ATGAATTATAATTGTAAGCGTGGTGAGACTTATAGGTTTGGGCTGTATTGCGGCAGCGGCAGCGGCAGCTAG	YNYNCKRGETYRFGLYCGSGSGS*
ATGATTACGCGGTTTACGCCGTGGCCGAAGCTTTATCCTGTTTGGGATTGCGGCAGCGGCAGCGGCAGCTAG	YITRFTPWPKLYPVWDCGSGSGS*
ATGATTTATTTTTGGATTTAGCGTGGTCCGTTTAAGCATGAGCACAATTGCGGCAGCGGCAGCGGCAGCTAG	YIYFWI*RGPFKHEHNCGSGSGS*
ATGAGTCATTGGTTTACTGCTGACAATACTTTTCATATTTATTGGCAGTGCGGCAGCGGCAGCGGCAGCTAG	YSHWFTADNTFHIYWQCGSGSGS*
ATGTGGCATAAGAATAAGTATGTTCTGACGTATAGTTGTCTTTTTGCTTGCGGCAGCGGCAGCGGCAGCTAG	YWHKNKYVLTYSCLFACGSGSGS*
ATGAAGTATAGTACGCTTGCTTGGATTCCTATTACTGCGTTTCCTAATTGCGGCAGTGGCAGCGGCAGCTAG	YKYSTLAWIPITAFPNCGSGSGS*
ATGGTGTTTAGTAATCATCATGTTATTAATGTTATTTGGGCTACTTTTTGCGGCAGCGGCAGCGGCAGCTAG	YVFSNHHVINVIWATFCGSGSGS*
ATGAATCATAGGTTTCGTGAGGATTTGATTTTTCAGATTACTTGGAGTTGCGGCAGCGGCAGCGGCAGCTAG	YNHRFREDLIFQITWSCGSGSGS*
ATGCGTTTTGTTTTAAGGTGGACTGAGCCTGGGAAGATTATTGCTGCCTGCGGCAGCGGCAGCGGCAGCTAG	YRFVLRWTEPGKIIAACGSGSGS*
ATGCCTTTTACTAATACTTATGAGCATACTAGGTCGCTTGTGCTGCACTGCGGCAGCGGCAGCGGCAGCTAG	YPFTNTYEHTRSLVLHCGSGSGS*
ATGAGGTATAAGTTTAGTAGTAATGGGAGTTATTTTGCTGCGTGGACTTGCGGCAGCGGCAGCGGCAGCTAG	YRYKFSSNGSYFAAWTCGSGSGS*
ATGCGTTTTTTGTGGAGTAGTTTTCCTAGTCAGCCGAGTTGGGTTCATTGCGGCAGCGGCAGCGGCAGCTAG	YRFLWSSFPSQPSWVHCGSGSGS*
ATGAAGTATTATTTTACTGATGAGGGTGAGTTTATTCATTCTTTTGATTGCGGCAGCGGCAGCGGCAGCTAG	YKYYFTDEGEFIHSFDCGSGSGS*
ATGAAGTATTATTTTACTGATGAGGGTGAGTTTATTCTTTCTTTTGACTGCGGCAGCGGCAGCGGCAGCTAG	YKYYFTDEGEFILSFDCGSGSGS*
ATGAATGCTTTTTGGATCTCGGATGCTCAGTTTAAGATTGAGTGGACTTGCGGCAGCGGCAGCGGCAGCTAG	YNAFWISDAQFKIEWTCGSGSGS*
ATGAAGCTGACTTCGTGGCCTAATTTGGCGTTGGTTCGGGCTAGTTCCTGCGGCAGCGGCAGCGGCAGCTAG	YKLTSWPNLALVRASSCGSGSGS*
ATGCGTTTTTTGTGGAGTAGTTTTTCTAGTCAGCCGAGTTGGGTTCATTGCGGCAGCGGCAGCGGCAGCTAG	YRFLWSSFSSQPSWVHCGSGSGS*
ATGAAGTGGCCTACTTATTGGTGGACTTCGCAGGATGCTTTTCCGAGCTGCGGCAGCGGCAGCGGCAGCTAG	YKWPTYWWTSQDAFPSCGSGSGS*
ATGCGTCTGCCTGGGTTCATTCAGAGTTGGTTGCGGGAGTTATGGCAGTGCGGCAGCGGCAGCGGCAGCTAG	YRLPGFIQSWLRELWQCGSGSGS*
ATGAAGTATTATTTTACTGATGAGGGTGAGTTTATTCATTCTTTTGATTGCGGCAGCGGCAGCGGCAGCTAG	YKYYFTDEGEFIHSFDCGSGSGS*
ATGCGAGTGACTGGATTACTTCAGAATAGTTTGCCGGAGTCGTGGCAGTGCGGCAGCGGCAGCGGCAGCTAG	YRVTGLLQNSLPESWQCGSGSGS*
ATGGTTGTGCCTGATCGTTGGGTTTTTACGCCGCAGTCTTTTCCGAACTGCGGCAGCGGCAGCGGCAGCTAG	YVVPDRWVFTPQSFPNCGSGSGS*
ATGCGTATTCTTTTTTGGCGTAAGTATTGGATTGGGGTGCGGAGGACTTGCGGCAGCGGCAGCGGCAGCTAG	YRILFWRKYWIGVRRTCGSGSGS*
ATGAAGCTGACTTCGTGGCCTAATTTGGCGTTGGTTCGGGCTAGTCTCTGCGGCAGCGGCAGCGGCAGCTAG	YKLTSWPNLALVRASLCGSGSGS*
ATGTTTTTGCAGCGTTTTGTGAATCATACTTATGAGCTGAGGCTGTATTGCGGCAGCGGCAGCGGCAGCTAG	YFLQRFVNHTYELRLYCGSGSGS*
ATGTTGGTTACGCATTGGTCTCGTGAGCGTGTGTTTTTGGTGTGGGACTGCGGCAGCGGCAGCGGCAGCTAG	YLVTHWSRERVFLVWDCGSGSGS*
ATGATTCGGAATAGTGGGTTTAATCATTGGTTTATTGTGGATTGTATTTGCGGCAGCGGCAGCGGCAGCTAG	YIRNSGFNHWFIVDCICGSGSGS*
ATGATTCGTTGGATTTTTGGGTCGAGGTCGAGTAATTATATTACTGCCTGCGGCAGCGGCAGCGGCAGCTAG	YIRWIFGSRSSNYITACGSGSGS*
ATGCGTTTTGTGTATTTGGGGCAGCTTGCTTGGCATTTTCGGGCTGTGTGCGGCAGCGGCAGCGGCAGCTAG	YRFVYLGQLAWHFRAVCGSGSGS*
ATGGTTGTGCCTGATCATTGGGTTTTTACGCCGCAGTCTTTTCCGAATTGCGGCAGCGGCAGCGGCAGCTAG	YVVPDHWVFTPQSFPNCGSGSGS*
ATGATTGTGATTGCGAAGAATTTTTCTAAGTGGGATCTTTTGAATGTCTGCGGCAGCGGCAGCGGCAGCTAG	YIVIAKNFSKWDLLNVCGSGSGS*
ATGAAGCTGACTTCGTGGCCTAATTTGGCGTTGGTTCGGGCTAGTTTTTGCGGCAGCGGCAGCGGCAGCTAG	YKLTSWPNLALVRASFCGSGSGS*
ATGTGGCATAAGAATAAGTATGTTCTTACGTATAGTTGTCTTTTTGCTTGCGGCAGCGGCAGCGGCAGCTAG	YWHKNKYVLTYSCLFACGSGSGS*
ATGACTTTTCGTTGGACGCTGGCTGGTTTTTATCAGGCTGCGTGGAACTGCGGCAGCGGCAGCGGCAGCTAG	YTFRWTLAGFYQAAWNCGSGSGS*
ATGCTGGTGATTAAGTCTTGGGATTATCTTACGGTTCCGCGGTGGATCTGCGGCAGCGGCAGCGGCAGCTAG	YLVIKSWDYLTVPRWICGSGSGS*
ATGTATCGGTTGGGTCATTGGCCGACGTTGAGTTTGCTTCCTGTGAACTGCGGCAGCGGCAGCGGCAGCTAG	YYRLGHWPTLSLLPVNCGSGSGS*
ATGTGGCATAAGAATAAGTATGTTCTGACGTATAGTTGTCTCTTTGCCTGCGGCAGCGGCAGCGGCAGCTAG	YWHKNKYVLTYSCLFACGSGSGS*
ATGAAGTATAAGTTTAGTAGTAATGGGAGTTATTTTGCTGCGTGGTCTTGCGGCAGCGGCAGCGGCAGCTAG	YKYKFSSNGSYFAAWSCGSGSGS*
ATGGTGTACTCGTTTTATTTTTGGTTGAGGCAGAATCCGTTTCCTGTGTGCGGCAGCGGCAGCGGCAGCTAG	YVYSFYFWLRQNPFPVCGSGSGS*
ATGCGTTTTGTGAGTGCGTGGTGGATTGATTCTACGAGTTTGCCGACCTGCGGCAGCGGCAGCGGCAGCTAG	YRFVSAWWIDSTSLPTCGSGSGS*
ATGACTTTTCAGTTTACTTGGGATGATGGTAGTAGGTGGATTGCTTCCTGCGGCAGCGGCAGCGGCAGCTAG	YTFQFTWDDGSRWIASCGSGSGS*
ATGACGTTTGTGTGGGATCGGAGGCATTCGAAAACTAATCGTTGGGGCTGCGGCAGCGGCAGCGGCAGCTAG	YTFVWDRRHSKTNRWGCGSGSGS*
ATGAAGCTGACTCCGTGGCCTAATTTGGCGTTGGTTCGGGCTAGTTTTTGCGGCAGCGGCAGCGGCAGCTAG	YKLTPWPNLALVRASFCGSGSGS*
ATGGAGTATTCGTTTTATTTTTGGTTGAGGCAGAATCAGTTTCCTGTGTGCGGCAGCGGCAGCGGCAGCTAG	YEYSFYFWLRQNQFPVCGSGSGS*
ATGAGGTATAAGATCAGTAGTAATGGGAGTTATTTTGCTGCGTGGTCTTGCGGCAGCGGCAGCGGCAGCTAG	YRYKISSNGSYFAAWSCGSGSGS*
ATGAATGCTTTTTGGATTTCGGATGCTCAGTTTAAGATTGAGTGGACCTGCGGCAGCGGCAGCGGCAGCTAG	YNAFWISDAQFKIEWTCGSGSGS*
ATGCGTATTGTGGATTCTACTCTTTTTGCGTCTGCGTTTCCGCGTTATTGCGGCAGCGGCAGCGGCAGCTAG	YRIVDSTLFASAFPRYCGSGSGS*
ATGCTTGTTTATGTTTGGACTAGTTTTTCGGCTAAGCCGTATTTTGCCTGCGGCAGCGGCAGCGGCAGCTAG	YLVYVWTSFSAKPYFACGSGSGS*
ATGATTACGCGGTTTACGCCGTGGCCGAAGCTTTATCCTGTTTGGGATTGCGGCAGCGGCAGCGGCAGCTAG	YITRFTPWPKLYPVWDCGSGSGS*
ATGAAGAATCTTGGTCTGACGACTCGTTGGCTGGCTGTTTATCGTGTATGCGGCAGCGGCAGCGGCAGCTAG	YKNLGLTTRWLAVYRVCGSGSGS*
ATGTTTGCTGGTTTTTTTGAGTCTGGGACGTATACTCCGACTTGGAATTGCGGCAGCGGCAGCGGCAGCTAG	YFAGFFESGTYTPTWNCGSGSGS*
ATGCTTATTAATAGTCATTCTTTTTTTGGTATTCATCATTTTCCGCAGTGCGGCAGCGGCAGCGGCAGCTAG	YLINSHSFFGIHHFPQCGSGSGS*
ATGGCGTTTAAGTTGCATTGGCCGTATCGGGAGGAGTGGTTGAATTCGTGCGGCAGCGGCAGCGGCAGCTAG	YAFKLHWPYREEWLNSCGSGSGS*
ATGAGGTATAAGACTGAGCTGTGGATTACGAATGATACGTTTCCGCTGTGCGGCAGCGGCAGCGGCAGCTAG	YRYKTELWITNDTFPLCGSGSGS*
ATGAAGAATTGGGCGTCTGTTGTCGTGGGGTGGAATTATAGTGCGAACTGCGGCAGCGGCAGCGGCAGCTAG	YKNWASVVVGWNYSANCGSGSGS*
ATGCGGTATGTGAGGTATAGGTGGTGGACGCTTTCGTCGTTTCCTAGTTGCGGCAGCGGCAGCGGCAGCTAG	YRYVRYRWWTLSSFPSCGSGSGS*
ATGGTGTGGCCGAAGTTGTTTTGGGCGAGTCCGTTGAGTCTTCCGTCTTGCGGCAGCGGCAGCGGCAGCTAG	YVWPKLFWASPLSLPSCGSGSGS*
ATGAAGTATTATTTTACTGATGAGGGTGAGTTTATTCATTCTTTTGATTGCGGCAGCGGCAGCGGCAGCTAG	YKYYFTDEGEFIHSFDCGSGSGS*
ATGTGGCATAAGAATAAGTATGTTCTGACGTATAGTTGTCTTTTTGCTTGCGGCAGCGGCAGCGGCAGCTAG	YWHKNKYVLTYSCLFACGSGSGS*
ATGCGTGTGATTGGTTTGCTTCAGAATAGTTTGCCGGAGTCGTGGCAGTGCGGCAGCGGCAGCGGCAGCTAG	YRVIGLLQNSLPESWQCGSGSGS*
ATGATTGAGTGTGATGATAATGCTTGGATTTAGTTTTCGTTGTGGTTCTGCGGCAGCGGCAGCGGCAGCTAG	YIECDDNAWI*FSLWFCGSGSGS*
ATGCGTGTGATTGGTTTGCTTCAGAATAGTTTGCCGGAGTCGTGGCAGTGCGGCAGCGGCAGCGGCAGCTAG	YRVIGLLQNSLPESWQCGSGSGS*
ATGAAGCATTGGTGGAATATTAGTTCTTATTTTTCTATTGATTGGTCTTGCGGCAGCGGCAGCGGCAGCTAG	YKHWWNISSYFSIDWSCGSGSGS*
ATGGTTGTGCCTGATCATTGGGTTTTTACGCCGCAGTCTTTTCCGAATTGCGGCAGCGGCAGCGGCAGCTAG	YVVPDHWVFTPQSFPNCGSGSGS*
ATGCGTGATTCGTTTAATCTGAGTGGTGTGTATACTGCGAGGTGGAGTTGCGGCAGCGGCAGCGGCAGCTAG	YRDSFNLSGVYTARWSCGSGSGS*
ATGCGTATTGACGATTCTACTCTTTTTGCGTCTGCGTTTCCGCGATACTGCGGCAGCGGCAGCGGCAGCTAG	YRIDDSTLFASAFPRYCGSGSGS*
ATGTCTAATAATAGGAATTGGCTGCCTCATGATCGGCAGGTTCTTTATTGCGGCAGCGGCAGCGGCAGCTAG	YSNNRNWLPHDRQVLYCGSGSGS*
ATGCCTTATGCTTTGATTTATAATTCTTTGAAGGTTGTTGTTGTTCGGTGCGGCAGCGGCAGCGGCAGCTAG	YPYALIYNSLKVVVVRCGSGSGS*
ATGCTTACTTTGGTGTGGTCTGCGGCTGGTTTGGTTCAGGATCTGAAGTGCGGCAGCGGCAGCGGCAGCTAG	YLTLVWSAAGLVQDLKCGSGSGS*
ATGATTACGCGGTTTACGCCGTGGCCGAAGCTTCATCCTGTTTGGGATTGCGGCAGCGGCAGCGGCAGCTAG	YITRFTPWPKLHPVWDCGSGSGS*
ATGTGGCATAAGAATAAGTATGTTCTGACGTATAGTTGTCTTTTTGCCTGCGGCAGCGGCAGCGGCAGCTAG	YWHKNKYVLTYSCLFACGSGSGS*
ATGAGGAATCCTATTGATGATTTTTGGCGTCCGCATTCGTTTCCGAACTGCGGCAGCGGCAGCGGCAGCTAG	YRNPIDDFWRPHSFPNCGSGSGS*
ATGGGTGTGTTTATTTGGAGGCATTTTACGGATTCTCCGAGGTTTAGCTGCGGCAGCGGCAGCGGCAGCTAG	YGVFIWRHFTDSPRFSCGSGSGS*
ATGGTGTGGCCGAATGTTTTTTGTGCGATTCCGTTGAGTCTGCCGTCTTGCGGCAGCGGCAGCGGCAGCTAG	YVWPNVFCAIPLSLPSCGSGSGS*
ATGCGGTTTATTTGGAAGACTTTTAGGTCGCAGCCTCAGATTTTTGAGTGCGGCAGCGGCAGCGGCAGCTAG	YRFIWKTFRSQPQIFECGSGSGS*
ATGGGTAGGATTGAGAAGAATTTTCTGTGGGTTTGGTCTTATTCGGGTTGCGGCAGCGGCAGCGGCAGCTAG	YGRIEKNFLWVWSYSGCGSGSGS*
ATGGGTAGGATTGAGAAGAATTTTCTGTGGGTCTGGTCTTATTCGGGCTGCGGCAGCGGCAGCGGCAGCTAG	YGRIEKNFLWVWSYSGCGSGSGS*
ATGTGGCATAAGAATAAGTATGTTCTGACGTATAGTTGTCTTTTTGCCTGCGGCAGCGGCAGCGGCAGCTAG	YWHKNKYVLTYSCLFACGSGSGS*
ATGTGGAGTTATTTTGATAATGCTGGTGTGTTTTATATTATTTGGTCGTGCGGCAGCGGCAGCGGCAGCTAG	YWSYFDNAGVFYIIWSCGSGSGS*
ATGCGTGTGCCTGTGCATGCTTATTTTGCTCATGCTTTTCCGATTTGCTGCGGCAGCGGCAGCGGCAGCTAG	YRVPVHAYFAHAFPICCGSGSGS*
ATGACTACTTAGGTTACTCTGTAGCCGAAGCTTCATGCTGGTGCGGCCTGCGGCAGCGGCAGCGGCAGCTAG	YTT*VTL*PKLHAGAACGSGSGS*
ATGATTACGCGGTTTACGCCGTGGCCGAAGCTTTATCCTGTTTGGGATTGCGGCAGCGGCAGCGGCAGCTAG	YITRFTPWPKLYPVWDCGSGSGS*
ATGGTGTGGCCGAAGTTGTTTTGGGCGAGTCCGTTGAGTCTTCCGTCCTGCGGCAGCGGCAGCGGCAGCTAG	YVWPKLFWASPLSLPSCGSGSGS*
ATGACTCTTGGTCCGCGGCCTTTTCTTCGTCTGCGTCCGAGTATTCGCTGCGGCAGCGGCAGCGGCAGCTAG	YTLGPRPFLRLRPSIRCGSGSGS*
ATGTGGCATAAGAATAAGTATGTTCTGACGTATAGTTGTCTTTTTGCTTGCGGCAGCGGCAGCGGCAGCTAG	YWHKNKYVLTYSCLFACGSGSGS*
ATGTATCGGTTGGGTCATTGGCCGACGTTGAGTTTGCTTCCTGTGAATTGCGGCAGCGGCAGCGGCAGCTAG	YYRLGHWPTLSLLPVNCGSGSGS*
ATGCGTTTATTGTGGAGTAGTTTTTCTAGTCAGCCGAGTTGGGTTCACTGCGGCAGCGGCAGCGGCAGCTAG	YRLLWSSFSSQPSWVHCGSGSGS*
ATGCGTTTTTTGTGGTGTAGTTTTTCTAGTCAGCAGCGATGGGCTCATTGCGGCAGCGGCAGCGGCAGCTAG	YRFLWCSFSSQQRWAHCGSGSGS*
ATGAGGTATGAGTTTAGTAGTAATGGGAGTTATTTTGCTGCGTGGTCTTGCGGCAGCGGCAGCGGCAGCTAG	YRYEFSSNGSYFAAWSCGSGSGS*
ATGTGGCATAAGAATAAGTATGTTCTGACGTATAGTTGTCTTTTTGCCTGCGGCAGCGGCAGCGGCAGCTAG	YWHKNKYVLTYSCLFACGSGSGS*
ATGATTACGCGGTTTACGCCGTGGCCGAAGCTTTATCCTGTTTGGGATTGCGGCAGCGGCAGCGGCAGCTAG	YITRFTPWPKLYPVWDCGSGSGS*
ATGCGTTTTTTGTGGAGTAGTTTTTCTAGGCAGCCGAATTGGGTTCACTGCGGCAGCGGCAGCGGCAGCTAG	YRFLWSSFSRQPNWVHCGSGSGS*
ATGACTTGGTGGACGGAGAATTATCAGGTTTCTTTTAATCCGTTTAACTGCGGCAGCGGCAGCGGCAGCTAG	YTWWTENYQVSFNPFNCGSGSGS*
ATGATTTTGTCGCCGGGGCCTCAGCTGTGGCTTCAGAGTTCACATAAGTGCGGCAGCGGCAGCGGCAGCTAG	YILSPGPQLWLQSSHKCGSGSGS*
ATGGGGATGCTGGCTCCTGAGTCGATTACTGATTCGTTTCCGCTGTGCTGCGGCAGCGGCAGCGGCAGCTAG	YGMLAPESITDSFPLCCGSGSGS*
ATGCTTGTTTATGTTTGGACTAGTTTTTCGGCTAAGCCGTATTTTGCTTGCGGCAGCGGCAGCGGCAGCTAG	YLVYVWTSFSAKPYFACGSGSGS*
ATGCATTTTATTTGGGTGAGTTTTGATAAGCTTCCGCTTTGGATTCATTGCGGCAGCGGCAGCGGCAGCTAG	YHFIWVSFDKLPLWIHCGSGSGS*
ATGATTACGCGGTTGACGCCGTAGCCGAAGACTCATCCTGATTCGAACTGCGGCAGCGGCAGCGGCAGCTAG	YITRLTP*PKTHPDSNCGSGSGS*
ATGCATTTCATTTGGGTGAGTTTTGATAAGCTTCCGCTTTGGATTCATTGCGGCAGCGGCAGCGGCAGCTAG	YHFIWVSFDKLPLWIHCGSGSGS*
ATGCGTTTTTTGTGGAGTAGTTTTTCTAGTCAGCCGAGTTGGGTTCACTGCGGCAGCGGCGGCGGCAGCTAG	YRFLWSSFSSQPSWVHCGSGGGS*
ATGTGGCATAAGAATAAGTATGTTCTGACGTATAGTTGTCTTTTTGCTTGCGGCAGCGGCAGCGGCAGCTAG	YWHKNKYVLTYSCLFACGSGSGS*
ATGATTACGCGGTTTACGCCGTGGCCGAAGCTTTATCCTGTTTGGGATTGCGGCAGCGGCAGCGGCAGCTAG	YITRFTPWPKLYPVWDCGSGSGS*
ATGCGTTGGGTTTGAACGAGTTTTTTTAGTGAGCCGTATTTTGTTGTTTGCGGCAGCGGCAGCGGCAGCTAG	YRWV*TSFFSEPYFVVCGSGSGS*
ATGCGTGTGATTGGTTTGCCTCGGAATAGTTTGCCGGAGTCGTGGCAGTGCGGCAGCGGCAGCGGCAGCTAG	YRVIGLPRNSLPESWQCGSGSGS*
ATGATTGAGCAGTTTTTTGATGATGGGCTGTTTGTGTTTCGTTGGTTTTGCGGCAGCGGCAGCGGCAGCTAG	YIEQFFDDGLFVFRWFCGSGSGS*
ATGAAGCTGACTTCGGGGCCTAATTTGGCGTCGGTTCGTGCTAGTTTTTGCGGCAGCGGCAGCGGCAGCTAG	YKLTSGPNLASVRASFCGSGSGS*
ATGCTTGTTTATGTTTGGACTAGTTTTTCGGCTAAGCCGTATTTTGCTTGCGGCAGCGGCAGCGGCAGCTAG	YLVYVWTSFSAKPYFACGSGSGS*
ATGATTACGCGGTTTACGCCGTGGCCGAAGCTTTATCCTGTTTGGGACTGCGGCAGCGGCAGCGGCAGCTAG	YITRFTPWPKLYPVWDCGSGSGS*
ATGATTTCGCTTAGGTGGCAGAAGAATACGATTATTCATGAATGGCATTGCGGCAGCGGCAGCGGCAGCTAG	YISLRWQKNTIIHEWHCGSGSGS*
ATGGTTGTTTGGAAGGTTTGGAAGCTGTATGCTATTGTTCCGTTTAGTTGCGGCAGCGGCAGCGGCAGCTAG	YVVWKVWKLYAIVPFSCGSGSGS*
ATGGTGTGGCCGAAGTTGTTTTGGGCGAGTCCGTTGAGTCTCCCGTCTTGCGGCAGCGGCAGCGGCAGCTAG	YVWPKLFWASPLSLPSCGSGSGS*
ATGACTTTTCGTTGGACGCTGGCTGGTTTTTATCAGGCTGCGTGGGAGTGCGGCAGCGGCAGCGGCAGCTAG	YTFRWTLAGFYQAAWECGSGSGS*
ATGGTGAGTGTTCTTTTGGTGAACTGGCCGCTTGGTGTGCCGACGTATTGCGGCAGCGGCAGCGGCAGCTAG	YVSVLLVNWPLGVPTYCGSGSGS*
ATGCGTTGGGTTTGGACGAGTTTTTTTATTGAGCCGTATTTTGTTGTTTGCGGCAGCGGCAGCGGCAGCTAG	YRWVWTSFFIEPYFVVCGSGSGS*
ATGAGGTATTTGCTTTCGCCGTGGCCTCATTTGGAGCTTGTGCTGACCTGCGGCAGCGGCAGCGGCAGCTAG	YRYLLSPWPHLELVLTCGSGSGS*
ATGGTTCAGTGGAGGAATGCTGAGAATTGTTTTAAGATTGCGTGGACCTGCGGCAGCGGCAGCGGCAGCTAG	YVQWRNAENCFKIAWTCGSGSGS*
ATGCGGTATGTGAGGTATAGGTGGTGGACGCTTTCGTCGTTTCCTAGTTGCGGCAGCGGCAGCGGCAGCTAG	YRYVRYRWWTLSSFPSCGSGSGS*
ATGCGTTGGGTTTGGACGAGTTTTTTTAGTGAGCCGTATTTTGTTGTTTGCGGCAGCGGCAGCGGCAGCTAG	YRWVWTSFFSEPYFVVCGSGSGS*
ATGTGGCATAAGAATAAGTATGTTCTGACGTATAGTTGTCTTTTTGTCTGCGGCAGCGGCAGCGGCAGCTAG	YWHKNKYVLTYSCLFVCGSGSGS*
ATGAGGTATAAGTTTAGTAGTAATGGGAGTTATTTTGCTGCGTGGTCTTGCGGCAGCGGCAGCGGCAGCTAG	YRYKFSSNGSYFAAWSCGSGSGS*
ATGCGTTGGGATTGGACGAGTTTTTTTAGGGAGTCGTATTTTGTTGGCTGCGGCAGCGGCAGCGGCAGCTAG	YRWDWTSFFRESYFVGCGSGSGS*
ATGGTTTGGATCGATGGGCGTATTCGTTTGCTGTCTAATTGTTCGTTTTGCGGCAGCGGCAGCGGCAGCTAG	YVWIDGRIRLLSNCSFCGSGSGS*
ATGTTTCTTATTACTTGGACGTCGGCTTATGATCAGCATTGGGTTTGTTGCGGCAGCGGCAGCGGCAGCTAG	YFLITWTSAYDQHWVCCGSGSGS*
ATGGTTGTGCCTGATCATTGGGTTTTTACGCCGCAGTCTTTTCCGAACTGCGGCAGCGGCAGCGGCAGCTAG	YVVPDHWVFTPQSFPNCGSGSGS*
ATGGTTTTGAAGAATTTTTGGCGGACGAAGAATGCTACTTTTCCTTCGTGCGGCAGCGGCAACGGCAGCTAG	YVLKNFWRTKNATFPSCGSGNGS*
ATGAAGAATCTTGGTCTGACGACTCGTTGGCTGGCTGTTTATCGTGTCTGTGGCAGCGGCAGCGGCAGCTAG	YKNLGLTTRWLAVYRVCGSGSGS*
ATGAAGGATTGGTTTGATTATTCTGGTATTTGGCATGTTACTTTTAGCTGCGGCAGCGGCAGCGGCAGCTAG	YKDWFDYSGIWHVTFSCGSGSGS*
ATGTTGTGGCCTTTGTCTTGGCGTACGTTGCCGAATCCTCGTTTTACTTGCGGCAGCGGCAGCGGCAGCTAG	YLWPLSWRTLPNPRFTCGSGSGS*
ATGCATAATTCGATTTGGCCGTTTGATTTGGCTGGTGCTTTTCCGCACTGCGGCAGCGGCAGCGGCAGCTAG	YHNSIWPFDLAGAFPHCGSGSGS*
ATGGTGTGGCCGAAGTTGTTTTGGGCGAGTCCGTTGAGTCTTCCGTCCTGCGGCAGCGGCAGCGGCAGCTAG	YVWPKLFWASPLSLPSCGSGSGS*
ATGCTTAGGTTGTTTTGGGAGACTGGTACTGTGTTGACTGTTTGGAATTGCGGCAGCGGCAGCGGCAGCTAG	YLRLFWETGTVLTVWNCGSGSGS*
ATGCGTTATGATATTCGGTGGTGGTGGATTAGGCCGTTTAGACTTAAGTGCGGCAGCGGCAGCGGCAGCTAG	YRYDIRWWWIRPFRLKCGSGSGS*
ATGATTTGGTGGACAGAGAATTATCAGGTTTCTTTTAATCCGTTTAATTGCGGCAGCGGCAGCGGCAGCTAG	YIWWTENYQVSFNPFNCGSGSGS*
ATGCGTTATAAGTTTCGGAGTACTGGGAGTTATTCTTCTACGTGGTCTTGCGGCAGCGGCAGCGGCAGCTAG	YRYKFRSTGSYSSTWSCGSGSGS*
ATGAGGTATTTGCTTTCGCCGTGGCCTCATTTGGAGCTTGTGCCGACCTGCGGCAGCGGCAGCGGCAGCTAG	YRYLLSPWPHLELVPTCGSGSGS*
ATGCGGTATGTGAGGTATAGGTGGTGGACGCTTTCGTCGTTTCCTAGTTGCGGCAGCGGCAGCGGCAGCTAG	YRYVRYRWWTLSSFPSCGSGSGS*
ATGAAGTGGCCTACTTATTGGTGGACTTCGCAGGATGCTTTTCCTTACTGCGGCAGCGGCAGCGGCAGCTAG	YKWPTYWWTSQDAFPYCGSGSGS*
ATGTTTGTTTGGAAGCGTTGGAGTGATGTTCCTTATTTTCTTGATGGTTGCGGCAGCGGCAGCGGCAGCTAG	YFVWKRWSDVPYFLDGCGSGSGS*
ATGATTACGCGGTTTACGCCGTGGCCGAAGCTATATCCTGTTTGGGATTGCGGCAGCGGCAGCGGCAGCTAG	YITRFTPWPKLYPVWDCGSGSGS*
ATGTGTGTTAGGAATTCGGGTTTTAATAATTGGTGGCTGGTTTATAGTTGCGGCAGCGGCAGCGGCAGCTAG	YCVRNSGFNNWWLVYSCGSGSGS*
ATGTTTTTGAATTCTTGGACTAATAATTCGTTGGTTTGTGCTCGTTTTTGCGGCAGCGGCAGCGGCAGCTAG	YFLNSWTNNSLVCARFCGSGSGS*
ATGAAGCATCGTTGGGTGTCTTTGGGCGTGTTGAGGCTTGATTGGACGTGCGGCAGCGGCAGCGGCAGCTAG	YKHRWVSLGVLRLDWTCGSGSGS*
ATGAATTATCCGAGTCAGCGGTATGTTCGGTGGATTGCTTTTAATAGCTGCGGCAGCGGCAGCGGCAGCTAG	YNYPSQRYVRWIAFNSCGSGSGS*
ATGAAGTATTTGCTTTCGCCGTGGCCTCAGTTGGAGCTTGTGCAGACTTGCGGCAGCGGCAGCGGCAGCTAG	YKYLLSPWPQLELVQTCGSGSGS*
ATGGTTTATGTTTGTCATTCGTTTTTGGAGGATAGTTATTGGTCGTCCTGCGGCAGCGGCAGCGGCAGCTAG	YVYVCHSFLEDSYWSSCGSGSGS*
ATGAAGTATTATTTTACTGATGAGGGTGAGTTTATTCATTCTTTTGATTGCGGCAGCGGCAGCGGCAGCTAG	YKYYFTDEGEFIHSFDCGSGSGS*
ATGAGGTATAAGTTTAGTAGTAATGGGAGTTATTTTGCTGCGTGGTCGTGCGGCAGCGGCAGCGGCAGCTAG	YRYKFSSNGSYFAAWSCGSGSGS*
ATGAAGGTGCCTGCGGGTGGTATTTGGCTTTTGGCTTTTCCGCGTCTGTGCGGCAGCGGCAGCGGCAGCTAG	YKVPAGGIWLLAFPRLCGSGSGS*
ATGATTTGGTGGACGGAGAATTATCAGGTTTCTTTTAATCCGTTTAATTGCGGCAGCGGCAGCGGCAGCTAG	YIWWTENYQVSFNPFNCGSGSGS*
ATGAGGTATAAGTTGAGTAGTAATGGGAATTATTTTGCTGCGTGGTCTTGCGGCAGCGGCAGCGGCAGCTAG	YRYKLSSNGNYFAAWSCGSGSGS*
ATGCTGTATCGGTTTTGGTATAATAATACGGGGACTTATAAGAGGAGTTGCGGCAGCGGCAGCGGCAGCTAG	YLYRFWYNNTGTYKRSCGSGSGS*
ATGTTTCTGTATGGTTTTTTTGTTGATGGTTGGTATAGGTCGCGTTATTGCGGCAGCGGCAGCGGCAGCTAG	YFLYGFFVDGWYRSRYCGSGSGS*
ATGGTTTTTTTGTTTTGGAAGCATGATACTGTTTCTTATTCTTGGTATTGCGGCAGCGGCAGCGGCAGCTAG	YVFLFWKHDTVSYSWYCGSGSGS*
ATGCCTTATAGTTTTCGTTTGGTTACTATTAATACGGTTAGGTGGAGTTGCGGCAGCGGCAGCGGCAGCTAG	YPYSFRLVTINTVRWSCGSGSGS*
ATGGTTATTTTGTTTTGGAAGGAGACGAGTCTGTCTGTTAATTGGACTTGCGGCAGCGGCAGCGGCAGCTAG	YVILFWKETSLSVNWTCGSGSGS*
ATGTGGCATAAGAATAAGTATGTTCTGACGTATAGTTGTCTTTTTACTTGCGGCAGCGGCAGCGGCAGCTAG	YWHKNKYVLTYSCLFTCGSGSGS*
ATGATTACGCGGTTGACGCCGTGGCCGAAGATTTATCCTGTTTGGGACTGCGGCAGCGGCAGCGGCAGCTAG	YITRLTPWPKIYPVWDCGSGSGS*
ATGCGTGTGACTCAGAATGTTCTTTTTAGTAGGGCTTTTCCTGTTGATTGCGGCAGCGGCAGCGGCAGCTAG	YRVTQNVLFSRAFPVDCGSGSGS*
ATGCGGTATGTGAGGTATAGGTGGTGGACGCTTTCGTCGTTTCCTAGTTGCGGCAGCGGCAGCGGCAGCTAG	YRYVRYRWWTLSSFPSCGSGSGS*
ATGAGGTATAAGTTTAGTAGTAATGGGAGTTATTTTGCTGCGTGGTCTTGCGGCAGCGCCAGCGGCAGCTAG	YRYKFSSNGSYFAAWSCGSASGS*
ATGATTTTTGTGTGGACTACTTGGGCGAGTAAGCCGCATTTTTCGACCTGCGGCAGCGGCAGCGGCAGCTAG	YIFVWTTWASKPHFSTCGSGSGS*
ATGCTTTTGACTCGGAAGGCGGGTTTTATTAAGCATTATAAGCCTTTCTGCGGCAGCGGCAGCGGCAGCTAG	YLLTRKAGFIKHYKPFCGSGSGS*
ATGTGGCATAAGAATAAGTATGTTCTGACGTATAGTTGTCTTTTTGCTTGCGGCAGCGGCAGCGGCAGCTAG	YWHKNKYVLTYSCLFACGSGSGS*
ATGGTTGTGCCTGATCATTGGGTTTTTACGCCGCAGTCTTTTCCGAGTTGCGGCAGCGGCAGCGGCAGCTAG	YVVPDHWVFTPQSFPSCGSGSGS*
ATGCCTTTTATTACTGAGTATTTTGTGCATCAGAGTTTGCATATTATCTGCGGCAGCGGCAGCGGCAGCTAG	YPFITEYFVHQSLHIICGSGSGS*
ATGTTGCATCTGAACAGGGATACTCCGGGGCTGAGGTATGCTTTTGTTTGCGGCAGCGGCAGCGGCAGCTAG	YLHLNRDTPGLRYAFVCGSGSGS*
ATGTCTAATAATAGGAATTGGCTGCCTCATGATTGGCAGGTTCTTTACTGCGGCAGCGGCAGCGGCAGCTAG	YSNNRNWLPHDWQVLYCGSGSGS*
ATGATTACGCAGCTTACTCCGTGGCCGAAGCTTTATCCTGTTTGGGATTGCGGCAGCGGCAGCGGCAGCTAG	YITQLTPWPKLYPVWDCGSGSGS*
ATGGAGGGTCATTTTGATTCGAGGAATGTTTATAGTGCTTACTGGTTGTGCGGCAGCGGCAGCGGCAGCTAG	YEGHFDSRNVYSAYWLCGSGSGS*
ATGCGTATTGTGGATTCTACTCTTTTTGCGTCTGCGTTTCCGCGTTACTGCGGCAGCGGCAGCGGCAGCTAG	YRIVDSTLFASAFPRYCGSGSGS*
ATGGTGATTTGGACTGAGCTTAGGTTTATTGTGACTTATCGGCCGTTCTGCGGCAGCGGCAGCGGCAGCTAG	YVIWTELRFIVTYRPFCGSGSGS*
ATGTGGCATAAGAATAAGTATGTTCTGACGTATAGTTGTCTTTTTGCTTGCGGCAGCGGCAGCGGCAGCTAG	YWHKNKYVLTYSCLFACGSGSGS*
ATGACTTTTCGTTGGACGCTGGCTGGTTTTTATCAGGCTGCGTGGCAGTGCGGCAGCGGCAGCGGCAGCTAG	YTFRWTLAGFYQAAWQCGSGSGS*
ATGCGTTTTTTGTGGAATAGTTTTTCTAGTCAGCCGAGTTGGGATCATTGCGGCAGCGGCAGCGGCAGCTAG	YRFLWNSFSSQPSWDHCGSGSGS*
ATGACTTTTAATTGGCCTTCGTTTCTTTCGGTTCCTACTTGGCGTAGTTGCGGCAGCGGCAGCGGCAGCTAG	YTFNWPSFLSVPTWRSCGSGSGS*
ATGGCATAAGAATAAGTATGTTCTGACGTATAGTTGTCTTTTTACTTGCGGCAGCGGCAGCGGCAGCTAG	YA*E*VCSDV*LSFYLRQRQRQL
ATGCAGTTTGCGTGGGAGCGTAATGCGTTTGCGACTAATCGGTGGCCCTGCGGCAGCGGCAGCGGCAGCTAG	YQFAWERNAFATNRWPCGSGSGS*
ATGGTTTATGCGTTTGATGCGAATTATGTCTATAGTGCTGTTTGGACGTGCGGCAGCGGCAGCGGCAGCTAG	YVYAFDANYVYSAVWTCGSGSGS*
ATGCTTTTTGTGTGGGTGTCTTTTGCGGGGCCGGCTTATATTAAGCGGTGCGGCAGCGGCAGCGGCAGCTAG	YLFVWVSFAGPAYIKRCGSGSGS*
ATGAGGTATCCTATTGATGATTTTTGGCGTCCGCATTCGTTTCCGATCTGCGGCAGCGGCAGCGGCAGCTAG	YRYPIDDFWRPHSFPICGSGSGS*
ATGAAGCTGACTTCGTGGCCTAATTTGGCGTTGGTTCGGGCTAGATTTTGCGGCAGCGGCAGCGGCAGCTAG	YKLTSWPNLALVRARFCGSGSGS*
ATGCGTTCTGTTTTTAGGTGGACTGAGCCTGGGAAGATTATTGCTACCTGCGGCAGCGGCAGCGGCAGCTAG	YRSVFRWTEPGKIIATCGSGSGS*
ATGAAGCTGACTTCGTGGCCTAATTTGGCGTTGGTTCGGGCTAGTTTCTGCGGCAGCGGCAGCGGCAGCTAG	YKLTSWPNLALVRASFCGSGSGS*
ATGAAGTATTATTTTACTGGTGAGGGTGAGTTTATTCATTCTTTTGATTGCGGCAGCGGCAGCGGCAGCTAG	YKYYFTGEGEFIHSFDCGSGSGS*
ATGAAGTTTCGTGATGCGTGGTGGACGGATCAGAATCCTTGGTCGTATTGCGGCAGCGGCAGCGGCAGCTAG	YKFRDAWWTDQNPWSYCGSGSGS*
ATGTTTGTTTGTGTTTGGTCTAGTGTGGCTAATCTGTCTTATTATAGCTGCGGCAGCGGCAGCGGCAGCTAG	YFVCVWSSVANLSYYSCGSGSGS*
ATGTTTGTGAGGGGGTTTTGGACTGCTCATGGGTTTCTTATTGATGACTGCGGCAGCGGCAGCGGCAGCTAG	YFVRGFWTAHGFLIDDCGSGSGS*
ATGTATCGGTTGGGTCATTGGCCGACGTTGAGTCTGCTTCCTGTGAATTGCGGCAGCGGCAGCGGCAGCTAG	YYRLGHWPTLSLLPVNCGSGSGS*
ATGTCTTATAAGAAGTCTTGGTATAGTCTTAGTAATGCTTGGACTGCTTGCGGCAGCGGCAGCGGCAGCTAG	YSYKKSWYSLSNAWTACGSGSGS*
ATGAAGTATTATTTTACTGATGAGGGAGAGTTTATTCATTCTTTTGACTGCGGCAGCGGCAGCGGCAGCTAG	YKYYFTDEGEFIHSFDCGSGSGS*
ATGGTTTTTTTGTTTTGGAAGCATGATCCTGTTTCTTATTCTTGGTATTGCGGCAGCGGCAGCGGCAGCTAG	YVFLFWKHDPVSYSWYCGSGSGS*
ATGTGGCATAAGAATAAGTATGTTCTGACGTATAGTTGTCTTTTTGCTTGCGGCAGCGGCAGCGGCAGCTAG	YWHKNKYVLTYSCLFACGSGSGS*
ATGCGTTATAATGATGTGTGGTTTATTTTGGATGCTATTCCGTTTATCTGCGGCAGCGGCAGCGGCAGCTAG	YRYNDVWFILDAIPFICGSGSGS*
ATGAAGAATCATGGTCTGACGACTCGTTGGCTGGCTGTTTTTCGTGTCTGCGGCAGCGGCAGCGGCAGCTAG	YKNHGLTTRWLAVFRVCGSGSGS*
ATGATTACGCGGTTTACGCCGTGGCCGAAGCTTTATCCTGTTTGGGAGTGCGGCAGCGGCAGCGGCAGCTAG	YITRFTPWPKLYPVWECGSGSGS*
ATGAAGGTTAGGAGTAATGGTATTAATGAGTGGCGTATTTCGTGTACGTGCGGCAGCGGCAGCGGCAGCTAG	YKVRSNGINEWRISCTCGSGSGS*
ATGCGTGTGACTCAGAATGTTCTTTTTAGTAGGGCTTTTCCTGTTGACTGCGGCAGCGGCAGCGGCAGCTAG	YRVTQNVLFSRAFPVDCGSGSGS*
ATGGTTTATGCGTTTGATGCGAATTATGTTTATAGTGCTGTTTGGACCTGCGGCAGCGGCAGCGGCAGCTAG	YVYAFDANYVYSAVWTCGSGSGS*
ATGCTGACGTTGAATTGGACTCCGGCTGGTTTGGTTGCTGTGCTGTACTGCGGCAGCGGCAGCGGCAGCTAG	YLTLNWTPAGLVAVLYCGSGSGS*
ATGTATTTTTTGAGTGATTTTCCTAGTTTGTCGCTTCGTTATCATTATTGCGGCAGCGGCAGCGGCAGCTAG	YYFLSDFPSLSLRYHYCGSGSGS*
ATGAAGGTGACTAATCGGTGGATTTGGGATTGGGATATTACTCATTTCTGCGGCAGCGGCAGCGGCAGCTAG	YKVTNRWIWDWDITHFCGSGSGS*
ATGAGGTATTTGCTTTCGCCGTGGCCTCATTTGGAGCTTGTGCTGACTTGCGGCAGCGGCAGCGGCAGCTAG	YRYLLSPWPHLELVLTCGSGSGS*
ATGGTTATTTTGTTTTGGAAGGAGACGAGTCTGTCTGTTGATTGGACTTGCGGCAGCGGCAGCGGCAGCTAG	YVILFWKETSLSVDWTCGSGSGS*
ATGGTGTAGTCGTTTTATTTTTGGATGAGGCAGAATCCGTTTCCTGTGTGCGGCAGCGGCAGCGGCAGCTAG	YV*SFYFWMRQNPFPVCGSGSGS*
ATGGGGAGGATTGAGAAGAATTTTCTGTGGGTTTGGTCTTATTCGGGCTGCGGCAGCGGCAGCGGCAGCTAG	YGRIEKNFLWVWSYSGCGSGSGS*
ATGAAGCTGACTTCGTGGCCTAATTTGGCGTTGGTTCGGGCTAGTTTTTGCGGCAGCGGCAGCGGCAGCTAG	YKLTSWPNLALVRASFCGSGSGS*
ATGCGTCTTAGTCCTTGGCCGCTTTTGCAGCTGTATCCTAGTTATTTGTGCGGCAGCGGCAGCGGCAGCTAG	YRLSPWPLLQLYPSYLCGSGSGS*
ATGTCGGTGACGAATTCTTTGGCTAATACTCGTTCTTTTTTGTTTGCTTGCGGCAGCGGCAGCGGCAGCTAG	YSVTNSLANTRSFLFACGSGSGS*
ATGTTTCGGGCGGCGTGGAGTGGTTCGACGTTGGTTCATACGTTTGACTGCGGCAGCGGCAGCGGCAGCTAG	YFRAAWSGSTLVHTFDCGSGSGS*
ATGTGGTTTACGCCTATGCCTTCTCGTTCTCTGACGAATATTTCTCGCTGCGGCAGCGGCAGCGGCAGCTAG	YWFTPMPSRSLTNISRCGSGSGS*
ATGGTTGGGCCGAAGGTGTTTTAGACGAGTACGCTGCGTCACCCGACCTGCGGCAGCGGCAGCGGCAGCTAG	YVGPKVF*TSTLRHPTCGSGSGS*
ATGAGGTATAAGATTAGTAGTAATGGGAGTTATTTTGCTGCGTGGTCTTGCGGCAGCGGCAGCGGCAGCTAG	YRYKISSNGSYFAAWSCGSGSGS*
ATGAAGAATTGGGCGTCTGTTGTTGTGGGGTGGAATTATAGTGCGAATTGCGGCAGCGGCAGCGGCAGCTAG	YKNWASVVVGWNYSANCGSGSGS*
ATGAAGTATTATTTTACTGATGAGGGTGAGTTTATTCATTCTTTTGATTGCGGCAGCGGCAGCGGCAGCTAG	YKYYFTDEGEFIHSFDCGSGSGS*
ATGAAGTGGTATGGGTATCTGAAGACTGGTTCTTTTGATTGGATTTGGTGCGGCAGCGGCAGCGGCAGCTAG	YKWYGYLKTGSFDWIWCGSGSGS*
ATGATTACGCGGTTTACGCCGTGGCCGAAGCTTTATCCTGTTTGGGATTGCGGCAGCGGCAGCGGCAGCTAG	YITRFTPWPKLYPVWDCGSGSGS*
ATGCGGTTTATTTGGAAGACTTTTAGGTCGCAGCCTCAGATTTTTGAGTGCGGCAGCGGCAGCGGCAGCTAG	YRFIWKTFRSQPQIFECGSGSGS*
ATGAGGTATTTGCTTTCGCCGTGGCCTCATTTGGAGCTCGTGCTGACTTGCGGCAGCGGCAGCGGCAGCTAG	YRYLLSPWPHLELVLTCGSGSGS*
ATGGTGTATTCGTTTTATTTTTGGTTGAGGCAGAATCCGTTTCCCGAGTGCGGCAGCGGCAGCGGCAGCTAG	YVYSFYFWLRQNPFPECGSGSGS*
ATGCCTTATAAGTTTCTGCTTTCGTCGATTTCGACTTATAAGTGGTACTGCGGCAGCGGCAGCGGCAGCTAG	YPYKFLLSSISTYKWYCGSGSGS*
ATGGTGTTTAGTAATCATCATGTTATTAATGTTATTTGGGCTACTTTCTGCGGCAGCGGCAGCGGCAGCTAG	YVFSNHHVINVIWATFCGSGSGS*
ATGTGGCATGAGAATAAGTATGTTCTGACGTATAGTTGTCTTTTTGCCTGCGGCAGCAGCAGCGGCAGCTAG	YWHENKYVLTYSCLFACGSSSGS*
ATGTGGCATAAGAATAAGTATGTTCTGACGTATAGTTGTCTTTTTGCCTGCGGCAGCGGCAGCGGCAGCTAG	YWHKNKYVLTYSCLFACGSGSGS*
ATGGGTATTAGGCCTACGCGGCGGGTTAGGGAGGAGCCTTTTCCTAGCTGCGGCAGCGGCAGCGGCAGCTAG	YGIRPTRRVREEPFPSCGSGSGS*
ATGAATGCTTTTTGGATTTCGGATGCTCAGTTTAAGATTGAGTGGACTTGCGGCAGCGGCAGCGGCAGCTAG	YNAFWISDAQFKIEWTCGSGSGS*
ATGTGGCATAAGAATAAGTATGTTCTGGCGTATAGTTGTCTTTTTGCCTGCGGCAGCGGCAGCGGCAGCTAG	YWHKNKYVLAYSCLFACGSGSGS*
ATGATTACACGGCTTACGCCGTTGCCGAAGCTTTATCCTGTTTGGGACTGCGGCAGCGGCAGCGGCAGCTAG	YITRLTPLPKLYPVWDCGSGSGS*
ATGATTACGCGGTTTACGCCGTGGCCGAAGCTTTATCCTGTTTGGGATTGCGGCAGCGGCAGCGGCAGCTAG	YITRFTPWPKLYPVWDCGSGSGS*
ATGGAGAATTCGAGGCCTGATTTTGGTGATATTCAGCCTTTTTCGAATTGCGGCAGCGGCAGCGGCAGCTAG	YENSRPDFGDIQPFSNCGSGSGS*
ATGCATTATCATGTTACTGCTTATTGGTTTATTTATGCTCTGCCTCGCTGCGGCAGCGGCAGCGGCAGCTAG	YHYHVTAYWFIYALPRCGSGSGS*
ATGGTGAAGTTGAGGTGGTCTAGGAATAGTTTGAAGACTGAGTGGGTTTGCGGCAGCGGCAGCGGCAGCTAG	YVKLRWSRNSLKTEWVCGSGSGS*
ATGAATAATCTTGGTCTGACGACTCGTTGGCTGGCTGTTTATCGTGTTTGCGGCAGCGGCAGCGGCAGCTAG	YNNLGLTTRWLAVYRVCGSGSGS*
ATGGTTAGTTATTTTGATGTGACTGGTTTTTATAAGGCCTCTTGGGGCTGCGGCAGCGGCAGCGGCAGCTAG	YVSYFDVTGFYKASWGCGSGSGS*
ATGATTTTTGTGTGGGAGAATTTTTTGTCTTCGACTCGTTTTATTTCGTGCGGCAGCGGCAGCGGCAGCTAG	YIFVWENFLSSTRFISCGSGSGS*
ATGCGTTGGGTTTGGACGAGTTTTTTTAGTGAGCCGTATTTTGTTGTTTGCGGCAGCGGCAGCGGCAGCTAG	YRWVWTSFFSEPYFVVCGSGSGS*
ATGGGGAGGTCGCAGATGTTTTGGGCGGGGCCGTTGAGTCTTCCTTCCTGCGGCAGCGGCAGCGGCAGCTAG	YGRSQMFWAGPLSLPSCGSGSGS*
ATGCGTTATCCTACGAATAGTAGTTTGTTTCTGAAGGCGTTTCCGCCGTGCGGCAGCGGCAGCGGCAGCTAG	YRYPTNSSLFLKAFPPCGSGSGS*
ATGCCGTATTATAATCTTTATGGGAGGCAGCAGTCTCTGTCTGTTTTTTGCGGCAGCGGCAGCGGCAGCTAG	YPYYNLYGRQQSLSVFCGSGSGS*
ATGGTGTTTTTTGTTTGGTTTAGAGATACTCTTGTTCCGATCTGGCGTTGCGGCAGCGGCAGCGGCAGCTAG	YVFFVWFRDTLVPIWRCGSGSGS*
ATGGTTTTGCTGATTTCGCCTGAGACTTCGTGGTTGACGGCGATTCGCTGCGGCAGCGGCAGCGGCAGCTAG	YVLLISPETSWLTAIRCGSGSGS*
ATGTCTAATAATAGGAATTGGCTGCCTCATGATTGGCAGGTTCTTTACTGCGGCGGCGGCAGCGGCAGCTAG	YSNNRNWLPHDWQVLYCGGGSGS*
ATGCCTTATAAGTTTCTGCTTTCGTCGATTTCGACTTATAAGTGGTATTGCGGCAGCGGCAGCGGCAGCTAG	YPYKFLLSSISTYKWYCGSGSGS*
ATGGTGACTTTTGTTTGGAGGAATTTTACGCTTGCTACGATTTGGAGTTGCGGCAGCGGCAGCGGCAGCTAG	YVTFVWRNFTLATIWSCGSGSGS*
ATGGCTCTTGGTCCTTGGCCTACTCTGCATCTGGCTATTCGTTCTACGTGCGGCAGCGGCAGCGGCAGCTAG	YALGPWPTLHLAIRSTCGSGSGS*
ATGTGGCATAAGAATAAGTATGTTCTGACGTATAGTTGTCTATTTGCCTGCGGCAGCGGCAGCGGCAGCTAG	YWHKNKYVLTYSCLFACGSGSGS*
ATGAGGTTTGTTTTTAGTTGGACGTTCGGTAATACGTGGACGCTTAATTGCGGCAGCGGCAGCGGCAGCTAG	YRFVFSWTFGNTWTLNCGSGSGS*
ATGTTTGTTTGGAAGCGCTGGAGTGATGTTCCTTATTTTCTTGATGGCTGCGGCAGCGGCAGCGGCAGCTAG	YFVWKRWSDVPYFLDGCGSGSGS*
ATGCGTATTGTGGATTCTACTCTTTTTGCGTCTGCGTTTCCGCGTTATTGCGGCAGCGGCAGCGGCAGCTAG	YRIVDSTLFASAFPRYCGSGSGS*
ATGAGGTATAAGTTTAGTAGTAATGGGAGTTATTTTGCTGCGTGGTCTTGCGGCAGCGGCAGCGGCAGCTAG	YRYKFSSNGSYFAAWSCGSGSGS*
ATGCGTGTGGATTATCGTATTTTTTTGGATTATACGCTTCTGATTGCTTGCGGCAGCGGCAGGGGCAGCTAG	YRVDYRIFLDYTLLIACGSGRGS*
ATGGATTTGTTGGGGTTGGATCCTCGTTGGAGGACGTTGTATTCGATTTGCGGCAGCGGCAGCGGCAGCTAG	YDLLGLDPRWRTLYSICGSGSGS*
ATGGGTGTGTTTATTTGGAGGCATTTTACGGATTCTCCGAGGTTTAGTTGCGGCAGCGGCAGCGGCAGCTAG	YGVFIWRHFTDSPRFSCGSGSGS*
ATGGTTATTTTGTTTTGGAAGGAGACGAGTCTGTCTGTTAATTGGACTTGCGGCAGCGGCAGCGGCAGCTAG	YVILFWKETSLSVNWTCGSGSGS*
ATGATTGAGTAGTATAATCCGTTTCCTGCGACGCAGATTCGTTGGAGTTGCGGCAGCGGCAGCGGCAGCTAG	YIE*YNPFPATQIRWSCGSGSGS*
ATGTGGCATAAGAATAAGTATGTTACGACGTATAGTTGTCTTTTTGCCTGCGGCAGCGGCAGCGGCAGCTAG	YWHKNKYVTTYSCLFACGSGSGS*
ATGCGTGTTGTTAATTCTACTCTTATTGCGTCTGCGTTTCCGCGTTACTGCGGCAGCGGCAGCGGCAGCTAG	YRVVNSTLIASAFPRYCGSGSGS*
ATGGTTTTTGTGTGGGAGAATTTTTTGTCTTCGACTCGTTTTATTTCGTGCGGCAGCGGCAGCGGCAGCTAG	YVFVWENFLSSTRFISCGSGSGS*
ATGTTTACTGAGTGGCCGGATCTGCGGTTTCTGTTTGATGCTGATACGTGCGGCAGCGGCAGCGGCAGCTAG	YFTEWPDLRFLFDADTCGSGSGS*
ATGATTACGCGGTTTACGCCGTGGCCGAAGCTTTATCCTGTTTGGGATTGCGGCAGCGGCAGCGGCAGCTAG	YITRFTPWPKLYPVWDCGSGSGS*
ATGCGTCATTATTGGAAGGTTGGGTTTAGGCTTGTTCTGCTGTGGGACTGCGGCAGCGGCAGCGGCAGCTAG	YRHYWKVGFRLVLLWDCGSGSGS*
ATGTGGTATAGTGGGAAGTATCAGATTACTTTGCTGTGTATTGGGTTCTGCGGCAGCGGCAGCGGCAGCTAG	YWYSGKYQITLLCIGFCGSGSGS*
ATGATTTTTGTGTGGACTACTTGGGTGAGTAAGCCGCATTTTTCGTCCTGCGGCAGCGGCAGCGGCAGCTAG	YIFVWTTWVSKPHFSSCGSGSGS*
ATGGTTGTTATTACGGTTTGGAGGCTGACTAATTTTTTTTTTGGTAGTGATGGCGGCGGCGGCGGCGGCAGCTAG	YVVITVWRLTNFFFGSDGGGGGGS*
ATGGTTTTGAAGAATTTTTGGTGGACGAAGAATGATACTTTTCCTTCCTGCGGCAGCGGCAGCGGCAGCTAG	YVLKNFWWTKNDTFPSCGSGSGS*
ATGTTTGTGAATTTTAAGTGGCTGAATGGGACTCTGACGTCGTGGTGGTGCGGCAGCGGCAGCGGCAGCTAG	YFVNFKWLNGTLTSWWCGSGSGS*
ATGCGTTGGGTTTGGGCGAGTTTTCTTAGTGAGCCGTATTTTGTTGCCTGCGGCAGCGGCAGCGGCAGCTAG	YRWVWASFLSEPYFVACGSGSGS*
ATGTGGTATAAGAATAAGTATGTTCTGACGTATAGTTGTCTTTTTGCCTGCGGCAGCGGCAGCGGCAGCTAG	YWYKNKYVLTYSCLFACGSGSGS*
ATGAAGTATTATTTTACTGATGAGGGTGAGTTTATTCATTCTTTTGATTGCGGCAGCGGCAGCGGCAGCTAG	YKYYFTDEGEFIHSFDCGSGSGS*
ATGAAGAATTATTTTACTGTTGAGGGGGAGTTTATTCATTCTTTTACTTGCGGCAGCGGCAGCGGCAGCTAG	YKNYFTVEGEFIHSFTCGSGSGS*
ATGAGGTAGGTGGATGGGAAGGTTCAGCTGATCTACACGTGGCTTTTTTTGCGGCAGCGGCAGCGGCAGCTAG	YR*VDGKVQLIYTWLFLRQRQRQL
ATGCGTATTTTTTGGTCTACTCTTGTTGCTTCGGCGTTTCCGGGGTACTGCGGCAGCGGCAGCGGCAGCTAG	YRIFWSTLVASAFPGYCGSGSGS*
ATGTCGTATAAGTTTAGTTGGAGGTGGCCGCATAATGGTTGGACGCCCTGCGGCAGCGGCAGCGGCAGCTAG	YSYKFSWRWPHNGWTPCGSGSGS*
ATGTCGAGTAAGAGTTATTGGCTGCGTCATGATGGGCAGGTTCTTTATTGCGGCAGCGGCAGCGGCAGCTAG	YSSKSYWLRHDGQVLYCGSGSGS*
ATGCTTATTCCGCCGTCTCTTTGGCTGCGTCGGCAGCATTTTCCTAGCTGCGGCAGCGGCAGCGGCAGCTAG	YLIPPSLWLRRQHFPSCGSGSGS*
ATGAGGTATGTGGATGGGAAGGTTCAGCTGACTTATACGTGTCTTTTCTGCGGCGGCGGCAGCGGCAGCTAG	YRYVDGKVQLTYTCLFCGGGSGS*
ATGATTTATGTGTGGCGGGATTTTTCGACGACTCCTCCGTTTTCTAGCTGCGGCAGCGGCAGCGGCAGCTAG	YIYVWRDFSTTPPFSSCGSGSGS*
ATGCGTATTATTTTTTGGCGTAAGTATTGGTTTAAGGTGCGGAGTACTTGCGGCAGCGGCAGCGGCAGCTAG	YRIIFWRKYWFKVRSTCGSGSGS*
ATGCAGAAGAGGGAGCTTGGTCCTTGGCCTGCCCTTGTGGCGATCTGGAGCGGCAGCGGCAGCGGCAGCTAG	YQKRELGPWPALVAIWSGSGSGS*
ATGGTTAAGCTTGTTTGGAAGAATACTACGCTGCTTTATCGGTTTGATTGCGGCAGCGGCAGCGGCAGCTAG	YVKLVWKNTTLLYRFDCGSGSGS*
ATGCGTTGGGTTTGGACGAGTTTTTTTAGTGAGCCATATTTTGTTGTTTGCGGCAGCGGCAGCGGCAGCTAG	YRWVWTSFFSEPYFVVCGSGSGS*
ATGTGGCATAAGAATAAGTATGTTCTGACGTATAGTTGTCTTTTTGCCTGCGGCAGCGGCAGCGGCAGCTAG	YWHKNKYVLTYSCLFACGSGSGS*
ATGCTTTGGTCGTGGCGGAGTAATGGTAAGTTTTGGCATAATTTTAGCTGCGGCAGCGGCAGCGGCAGCTAG	YLWSWRSNGKFWHNFSCGSGSGS*
ATGTGGCATAAGAATAAGTATGTTCTGACGTATAGTTGTCTTTTTGCTTGCGGCAGCGGCAGCGGCAGCTAG	YWHKNKYVLTYSCLFACGSGSGS*
ATGAAGTATTATTTTACTGATGAGGGTGAGTTTATTCATTCTTTTTATTGCGGCAGCGGCAGCGGCAGCTAG	YKYYFTDEGEFIHSFYCGSGSGS*
ATGATTGAGTCGAATGGTTTTGATCGGTGGGTGGTGGTTGCTTGTGATTGCGGCAGCGGCAGCGGCAGCTAG	YIESNGFDRWVVVACDCGSGSGS*
ATGCGTTTTTTGTGGAGGAGTTTGTCTAGTCAGCGGAATTGGGTTCAGTGCGGCAGCGGCAGCGGCAGCTAG	YRFLWRSLSSQRNWVQCGSGSGS*
ATGAAGTGGCCTACTTATTGGTGGACTTCGCAGGATGCTTGTCCTAGCTGCGGCAGCGGCAGCGGCAGCTAG	YKWPTYWWTSQDACPSCGSGSGS*
ATGTTTCATAATTTTACTCCTGCGTTTCAGATTCAGTGGACGCAGCCCTGCGGCAGCGGCAGCGGCAGCTAG	YFHNFTPAFQIQWTQPCGSGSGS*
ATGATTCGTTTGTCTTGGCTTGTGAATGGGTTGCCGACGGTGTCGCACTGCGGCAGCGGCAGCGGCAGCTAG	YIRLSWLVNGLPTVSHCGSGSGS*
ATGCGTGTGACTCAGAATGTTCTTTTTAGTAGGGCTTTTCCTGTTGATTGCGGCAGCGGCAGCGGCAGCTAG	YRVTQNVLFSRAFPVDCGSGSGS*
ATGGTGAAGTTGAGGTGGTCTAGGAATAGTTTGAAGACTGAGTGGGTGTGCGGCAGCGGCAGCGGCAGCTAG	YVKLRWSRNSLKTEWVCGSGSGS*
ATGATGTTTGTGAGGGGTAGGAGGACTTCGGATACTCATCGTTGGGGCTGCGGCAGCGGCAGCGGCAGCTAG	YMFVRGRRTSDTHRWGCGSGSGS*
ATGATGGTTCTGGGTGGGGATACTACTGCTCTGAAGTATGCGTTTAACTGCGGCAGCGGCAGCGGCAGCTAG	YMVLGGDTTALKYAFNCGSGSGS*
ATGTAGCATAAGAATAAGTATGTTCTGACGTATAGTTGTCTTTTTGCTTGCGGCAGCGGCAGCGGCAGCTAG	Y*HKNKYVLTYSCLFACGSGSGS*
ATGATTACGCGGTTTACGCCGTGGCCGAAGCTTTATCCTGTTTGGGACTGCGGCAGCGGCAGCGGCAGCTAG	YITRFTPWPKLYPVWDCGSGSGS*
ATGTTTAATCATATTGGTGTGTTTACGCTGACGTGGAATAATCCGCGTTGCGGCAGCGCCAGCGGCAGCTAG	YFNHIGVFTLTWNNPRCGSASGS*
ATGCCTTTTACTAATACTTATGAGCATACTAGGTCGCTTGTGCTGCAGTGCGGCAGCGGCAGCGGCAGCTAG	YPFTNTYEHTRSLVLQCGSGSGS*
ATGAAGTATTATTTTACTGATGAGGGTGAGTTTATTCATTCTTTTGATTGCGGCAGCGGCAGCGGCAGCTAG	YKYYFTDEGEFIHSFDCGSGSGS*
ATGTGGCATAAGAATAAGTATGTTCTGACGTATAGTTGTCTTTTTGCTTGCGGCAGCGGCAGCGGCAGCTAG	YWHKNKYVLTYSCLFACGSGSGS*
ATGGTTGTGCCTGATCATTGGGTTTTTACGCCGCAGTCTTTTCCGTCTTGCGGCAGCGGCAGCGGCAGCTAG	YVVPDHWVFTPQSFPSCGSGSGS*
ATGTGTAGTTATTTTGATAATGCTGGTGTGTTTTATATTATTTGGTCGTGCGGCAGCGGCAGCGGCAGCTAG	YCSYFDNAGVFYIIWSCGSGSGS*
ATGATTACGCGGTTTACGCCGTGGCCGAAGCTTTATCCTGTTTGGGATTGCGGCAGCGGCAGCGGCAGCTAG	YITRFTPWPKLYPVWDCGSGSGS*
ATGTGGCATAAGAATAAGTATGTTCTGACGTATAGTTGTCTTTTTGCTTGCGGCAGCGGCAGCTAG	YWHKNKYVLTYSCLFACGSGS*
ATGATTACGCGGTTTACGCCGTGGCCGAAGCTTTATCCTGTTTGGGGCTGCGGCAGCGGCAGCGGCAGCTAG	YITRFTPWPKLYPVWGCGSGSGS*
ATGCGTTGGGTTTGGACGAGCTTTTTTAGTGAGCCGTATTTTGTTGTTTGCGGCAGCGGCAGCGGCAGCTAG	YRWVWTSFFSEPYFVVCGSGSGS*
ATGAAGTTTTCGTGGTCTAGTTCGAGTTTGCTTTCGAATAGTTGGAATTGCGGCAGCGGCAGCGGCAGCTAG	YKFSWSSSSLLSNSWNCGSGSGS*
ATGCGGTATAGTTGGGTGATTAAGAGTAATACTTTTCCTAGTCTTGTGTGCGGCAGCGGCAGCGGCAGCTAG	YRYSWVIKSNTFPSLVCGSGSGS*
ATGCGTTTTGTGAGTGCGTGGTGGATTGATTCTACGAGTTTGCCGACCTGCGGCAGCGGCAGCGGCAGCTAG	YRFVSAWWIDSTSLPTCGSGSGS*
ATGTGGCATAAGAATAAGTATGTTCTGACGTATAGTTGTCTTTTTGCTTGCGGCAGCGGCAGCGGCAGCTAG	YWHKNKYVLTYSCLFACGSGSGS*
ATGAGGACGTTTACTTGGGATGGGTCGGGGCTGGCGACTCAGTGGCATTGCGGCAGCGGCAGCGGCAGCTAG	YRTFTWDGSGLATQWHCGSGSGS*
ATGGTTGTGCCTGATCATTGGGTTTTTACGCCGCAGTCTTTTCCGAACTGCGGCAGCGGCAGCGGCAGCTAG	YVVPDHWVFTPQSFPNCGSGSGS*
ATGTATCATGGGTTTTGGAATACGGGTTATAGTTATGTTTGGTATCCTTGCGGCAGCGGCAGCGGCAGCTAG	YYHGFWNTGYSYVWYPCGSGSGS*
ATGGTTAGGCTGTTTTGGCATGATGAGACTGTGCGGATTAGTTGGGACTGCGGCAGCGGCAGCGGCAGCTAG	YVRLFWHDETVRISWDCGSGSGS*
ATGGGTAGGATTGAGAAGAATTTTCTGTGGGTTTGGTCTTATTCTGGTTGCGGCAGCGGCAGCGGCAGCTAG	YGRIEKNFLWVWSYSGCGSGSGS*
ATGCGTTTGGGGCAGTGGCCGAGTTTGACGCTGTATTATACGGGTAATTGCGGCAGCGGCAGCGGCAGCTAG	YRLGQWPSLTLYYTGNCGSGSGS*
ATGGTTGCGCCTGCTCATTGGGTTTTCACGCCGCAGTCTTTTCCGAATTGCGGCAGCGGCAGCGGCAGCTAG	YVAPAHWVFTPQSFPNCGSGSGS*
ATGGTGTATTATGATTCGTTTTGGCTTACTGAGTGGTCGTTTCCTACGTGCGGCAGCGGCAGCGGCAGCTAG	YVYYDSFWLTEWSFPTCGSGSGS*
ATGTTTCGGGCGGCGTGGAGTGGTTCGACGTTGGTTCATACGTTTGATTGCGGCAGCGGCAGCGGCAGCTAG	YFRAAWSGSTLVHTFDCGSGSGS*
ATGAAGGTTCCTGAGAATTGGCGTTGGACGTCGAATGCTTTTCCTAATTGCGGCAGCGGCAGCGGCAGCTAG	YKVPENWRWTSNAFPNCGSGSGS*
ATGCGGGCGGTTTGGGTTGCTGATGGGGTGCTTCAGATTACGTGGTCGTGCGGCCGCGGCAGCGGCAGCTAG	YRAVWVADGVLQITWSCGRGSGS*
ATGGTGTATTCGTTTTATTTTTGGTTGAGGCAGAATCCGTTTCCTGTGTGCGGCAGCGGCAGCGGCAGCTAG	YVYSFYFWLRQNPFPVCGSGSGS*
ATGCGTTGGATTTGGACGGGTTTTTTTACTGAGCCGTATTTTGTTGTTTGCGGCAGCGGCAGCGGCAGCTAG	YRWIWTGFFTEPYFVVCGSGSGS*
ATGTATCGGTTGGGTCATTGGCCGACGTTGAGTTTGCTTCCTGTGAACTGCGGCAGCGGCAGCGGCAGCTAG	YYRLGHWPTLSLLPVNCGSGSGS*
ATGATTTTTGTGTGGGCTACTTGGGTGAGTAAGCCGCATTTTTCGACGTGCGGCAGCGGCAGCGGCAGCTAG	YIFVWATWVSKPHFSTCGSGSGS*
ATGAAGTCGTATTTTTCGTGGACTGGGAAGTTTTATCTTACGTGGAACTGCGGCAGCGGCAGCGGCAGCTAG	YKSYFSWTGKFYLTWNCGSGSGS*
ATGACTTATGATAAGCGTCTTGTGTTTCTGCTTGGTGCTTTTCCGTTTTGCGGCAGCGGCAGCGGCAGCTAG	YTYDKRLVFLLGAFPFCGSGSGS*
ATGCGTTTTTTGTGGAGTAGTTTTTCTAGTCAGCCGAGTTGGGTTCACTGCGGCAGCGGCAGCGGCAGCTAG	YRFLWSSFSSQPSWVHCGSGSGS*
ATGTATTATTTGAGTAGTTGGCCGTTGTTGAATCTGATTAGGCATAATTGCGGCAGCGGCAGCGGCAGCTAG	YYYLSSWPLLNLIRHNCGSGSGS*
ATGAAGAATCTTGGTCTGACGACTCGTTGGCTGGCTGTTTATCGTGTCTGCGGCAGCGGCAGCGGCAGCTAG	YKNLGLTTRWLAVYRVCGSGSGS*
ATGACGATTGTTTTGACTTTTTTTAGGAATCGTTCGCAGATTCTTTCCTGCGGCAGCGGCAGCGGCAGCTAG	YTIVLTFFRNRSQILSCGSGSGS*
ATGATTACGCGGTTTACGCCGTGGCCGAAGCTTTATCCTGTCTGGGATTGCGGCAGCGGCAGCGGCAGCTAG	YITRFTPWPKLYPVWDCGSGSGS*
ATGAGGTATAAGTTTAGTAGTAATGGGAGTTATTTTGCTGCGTGGTCTTGCGGCAGCGGCAGCGGCAGCTAG	YRYKFSSNGSYFAAWSCGSGSGS*
ATGCTGGTGATTAGTAATTTTGCTTCTCTGTGGAATCCGCGGTAGAGGTGCGGCAGCGGCAGCGGCAGCTAG	YLVISNFASLWNPR*RCGSGSGS*
ATGAAGAATCTTGGTCTGACGACTCGTTGGCTGGCTATTTATCGTGATTGCGGCAGCGGCAGCGGCAGCTAG	YKNLGLTTRWLAIYRDCGSGSGS*
ATGTACCGGTTGGGTCATTGGCCGACGACGAGTTTGCTTCCCGTGCACTGCGGCAGCGGCAGCGGCAGCTAG	YYRLGHWPTTSLLPVHCGSGSGS*
ATGGTGTGTCCGAAGTTGTCTTGGGCGAGTCCGTTGAGTCTTCCGTCTTGCGGCAGCGGCAGCGGCAGCTAG	YVCPKLSWASPLSLPSCGSGSGS*
ATGTATGTTTGGAATGGTCGTGACTTGCTTACGGTGGAGGGGAGTTATTGCGGCAGCGGCAGCGGCAGCTAG	YYVWNGRDLLTVEGSYCGSGSGS*
ATGAAGATTACTAGTCTTAGTTATGCTGTTTGGTATGTGAGTTATACCTGCGGCAGCGGCAGCGGCAGCTAG	YKITSLSYAVWYVSYTCGSGSGS*
ATGGTTTTTTCGTTTTAGTTTTGGTTGAATCAGAATCCGTTTCCTGTGTGCGGCAGCGGCAGCGGCAGCTAG	YVFSF*FWLNQNPFPVCGSGSGS*
ATGTGGCATAAGAATAAGTATGTTCTGACGTTTAGTTGTCTTTTTGCCTGCGGCAGCGGCAGCGGCAGCTAG	YWHKNKYVLTFSCLFACGSGSGS*
ATGTTTCTGATTGATTTTTTTAAGAATGGGCGTCTGCTTCAGTCGTATTGCGGCAGCGGCAGCGGCAGCTAG	YFLIDFFKNGRLLQSYCGSGSGS*
ATGATTGTTCTGTGGAGGGATACTTCGGGGCTGAGGTATGCTTTTAATTGCGGCAGCGGCAGCGGCAGCTAG	YIVLWRDTSGLRYAFNCGSGSGS*
ATGGTTCAGATTTTTGATCGTTATGGTATTTATAGTGGGAAGTGGTCCTGCGGCAGCGGCAGCGGCAGCTAG	YVQIFDRYGIYSGKWSCGSGSGS*
ATGAATAGGTTGAACTTGCCTGGTTTGTGGTGACGTGGTATAATTTGTGCGGCAGCGGCAGCGGCAGCTAG	YNRLNLPGLW*RGIICAAAAAAA
ATGTGGCATAAGAATAAGTATGTTCTGACGTATAGTTGTCTTTTTGCTTGCGGCAGCGGCAGCGGCAGCTAG	YWHKNKYVLTYSCLFACGSGSGS*
ATGGCTTTTGCGTTTGGTGCGACTCATACTTATCAGGATTCGTAGACTTGCGGCAGCGGCAGCGGCAGCTAG	YAFAFGATHTYQDS*TCGSGSGS*
ATGCCGTTTACGAATTATTTTGCTAAGACGCGTTCTTTGTTGATTGGTTGCGGCAGCGGCAGCGGCAGCTAG	YPFTNYFAKTRSLLIGCGSGSGS*
ATGACTGATTGGTGGTCGCCGAGCGGGCATTATTTTTTGACTTGGAGCTGCGGCAGCGGCAGCGGCAGCTAG	YTDWWSPSGHYFLTWSCGSGSGS*
ATGATTAAGTATAATGGTGTTGTTATTTCGATTGTTTCTACGAGGTTTTGCGGCAGCGGCAGCGGCAGCTAG	YIKYNGVVISIVSTRFCGSGSGS*
ATGGTTTATGCGTTTGATGCGAATTATGTTTATAGTGCTGTTTGGACCTGCGGCAGCGGCAGCGGCAGCTAG	YVYAFDANYVYSAVWTCGSGSGS*
ATGAAGCATCGTTGGGTGTCTTTCGGTGTGATGCGTCTTTATTGTATGTGCGGCAGCGGCAGCGGCAGCTAG	YKHRWVSFGVMRLYCMCGSGSGS*
ATGCAGTTTGTGTGGGAGCGTAATGCTTTTGCGACTAATCGGTGGCCTTGCGGCAGCGGCAGCGGCAGCTAG	YQFVWERNAFATNRWPCGSGSGS*
ATGGTTTTTTTGTTTTGGAAGCATGATACTGTTTCTTATTCTTGGTACTGCGGCAGCGGCAGCGGCAGCTAG	YVFLFWKHDTVSYSWYCGSGSGS*
ATGAATGCTTTTTGGATTCCGGATGCTCAGTTTAAGATTGAGTGGACTTGCGGCAGCGGCAGCGGCAGCTAG	YNAFWIPDAQFKIEWTCGSGSGS*
ATGTTTCGTCTGGCTTATTTTGGGCTTTTTTCGAGGACTTTTCGTCTTTGCGGCAGCGGCAGCGGCAGCTAG	YFRLAYFGLFSRTFRLCGSGSGS*
ATGTGGCATAAGAATAAGTATGTTCTGACGTATAGTTGTCTTTTTGCTTGCGGCAGCGGCAGCGGCAGCTAG	YWHKNKYVLTYSCLFACGSGSGS*
ATGAAGATTCCTGAGAATTGGCGTTGGACGTCGAATGCTTTTCCTAACTGCGGCAGCGGCAGCGGCAGCTAG	YKIPENWRWTSNAFPNCGSGSGS*
ATGTGGCATAAGAATAAGTATGTTCTGACGTATAGTTGTCTTTTTGCCTGCGGCAGCGGCAGCGGCAGCTAG	YWHKNKYVLTYSCLFACGSGSGS*
ATGGTTTGGAGTGATGGGCGTATTCGTTCGCTGTCTAATTGTTTGTTCTGCGGCAGCGGCAGCGGCAGCTAG	YVWSDGRIRSLSNCLFCGSGSGS*
ATGAAGCTGACTTCGTGGCCTAATTTGGCGTTGGTTCGGGCTAGTTTTTGCGGCAGCGGCAGCGGCAGCTAG	YKLTSWPNLALVRASFCGSGSGS*
ATGGTGTGGTCGAAGTTGTTTTGGGCGAGTCCGTTGAGTCTTCCGTCTTGCGGCAGCGGCAGCGGCAGCTAG	YVWSKLFWASPLSLPSCGSGSGS*
ATGAAGCTGACTTCGTGGCCTAATTTGGCGTTGGTTCGGGCTAGTTTTTGCGGCAGCGGCAGCGGCAGCTAG	YKLTSWPNLALVRASFCGSGSGS*
ATGTTTGATTGGCAGCGTCAGAGTGATGTTCCTTATTCTCTTGATGGTTGCGGCAGCGGCAGCGGCAGCTAG	YFDWQRQSDVPYSLDGCGSGSGS*
ATGGTTAGTTATTTTGATGTGACTGGTTTTTATAAGGCTTCTTGGGGTTGCGGCAGCGGCAGCGGCAGCTAG	YVSYFDVTGFYKASWGCGSGSGS*
ATGAGGTATAGTTGGAGTCAGAATGGTAAGTATTATGGTGCTTGGAATTGCGGCAGCGGCAGCGGCAGCTAG	YRYSWSQNGKYYGAWNCGSGSGS*
ATGAAGTATTATTTTACTGATGAGGGTGAGTTTATTCATTCTTTTAGCTGCGGCAGCGGCAGCGGCAGCTAG	YKYYFTDEGEFIHSFSCGSGSGS*
ATGTGGCATAAGAATAAGTATGTTCTGACGTATAGTTGTCTTTTTGCTTGCGGCAGCGGCAGCGGCAGCTAG	YWHKNKYVLTYSCLFACGSGSGS*
ATGCCTTATGTTCTTGTGATTAAGCCGAGTCTTAGTTCTGCGTGGCTGTGCGGCAGCGGCAGCGGCAGCTAG	YPYVLVIKPSLSSAWLCGSGSGS*
ATGATTACGCGGTTTACGCCGTGGCCGAAGCTTTATCCTGTTTGGGATTGCGGCAGCGGCAGCGGCAGCTAG	YITRFTPWPKLYPVWDCGSGSGS*
ATGGTTGTGCCTGATCATTGGGTTTTTACGCCGCAGTCTTTTCCGAATTGCGGCAGCGGCAGCGGCAGCTAG	YVVPDHWVFTPQSFPNCGSGSGS*
ATGCAGCTGAAAATTCGTAATCCTTGGATTTGGCCGCGGGTTTTTACTTGCGGCAGCGGCAGCGGCAGCTAG	YQLKIRNPWIWPRVFTCGSGSGS*
ATGCAGTTTGTGTGGGAGCGTAATGCGCTTGCGACTAATCGGTGGCCCTGCGGCAGCGGCAGCGGCAGCTAG	YQFVWERNALATNRWPCGSGSGS*
ATGGTGTATTCGTTTTATTTTTGGTTGAGGCAGAATCCGTTTCCTGTGTGCGGCAGCGGCAGCGGCAGCTAG	YVYSFYFWLRQNPFPVCGSGSGS*
ATGACGTATGAGAGGTGGGCGTTTAATAGGCTGGATGCTTTTCCGGTGTGCGGCAGCGGCAGCGGCAGCTAG	YTYERWAFNRLDAFPVCGSGSGS*
ATGTGGCATAAGAATAAGTATGTTCTGACGTATAGTTGTCTTTTTGCTTGCGGCAGCGGCAGCGGCAGCTAG	YWHKNKYVLTYSCLFACGSGSGS*
ATGATTACGCGGTTTACGCCGTGGCCGAAGCTTTATCCTGTTTGGGACTGCGGCAGCGGCAGCGGCAGCTAG	YITRFTPWPKLYPVWDCGSGSGS*
ATGCGGAAGTTGTTGAGTAAGATTTCTAGTCGGTCGGATTGGTTGCGCTGCGGCAGCGGCAGCGGCAGCTAG	YRKLLSKISSRSDWLRCGSGSGS*
ATGTTTACGCTTACGTGGACGAAGAAGGGTTTGCTTACTCGGTGGTACTGCGGCAGCGGCAGCGGCAGCTAG	YFTLTWTKKGLLTRWYCGSGSGS*
ATGCGTATTGTGGATTCTACTCTTTTTGCGTCTGCGTTTCCGCGTTACTGCGGCAGCGGCAGCGGCAGCTAG	YRIVDSTLFASAFPRYCGSGSGS*
ATGCCTTTTACTAATACTTATGAGCATACTAGGTCGCTTGTGCTGCATTGCGGCAGCGGCAGCGGCAGCTAG	YPFTNTYEHTRSLVLHCGSGSGS*
ATGATTACGCGGTTTACGCCGTGGCCGAAGCTTTATCCTGTTTGGGACTGCGGCAGCGGCAGCGGCAGCTAG	YITRFTPWPKLYPVWDCGSGSGS*
ATGATTACGCGGTTTACGCCGTGGCCGAAGCTTTATCCTGTTTGGGATTGCGGCAGCGGCAGCGGCAGCTAG	YITRFTPWPKLYPVWDCGSGSGS*
ATGTTTGTTTGTTTTTGGTTTTATAATGGTCGGCTGTTTGGGCGGCTTTGCGGCAGCGGCAGCGGCAGCTAG	YFVCFWFYNGRLFGRLCGSGSGS*
ATGTTTAAGATTTCGACGCTTTATAGTCATTTTTGGCTTAATGATTTGTGCGGCAGCGGCAGCGGCAGCTAG	YFKISTLYSHFWLNDLCGSGSGS*
ATGCTTTGGTCGTGGCGGAGTAATGGTAAGTTTTGGCATAATTTTAGCTGCGGCAGCGGCAGCGGCAGCTAG	YLWSWRSNGKFWHNFSCGSGSGS*
ATGCGTGTGACTCAGAATGTTCTTTTTAGTAGGGCTTTTCCTATTGATTGCGGCAGCGGCAGCGGCAGCTAG	YRVTQNVLFSRAFPIDCGSGSGS*
ATGTTTCGGGCGGCTTGGAGTGGTTCGACGTTGGTTCATACGTTTGACTGCGGCAGCGGCAGCGGCAGCTAG	YFRAAWSGSTLVHTFDCGSGSGS*
ATGCCGTTTACGAATTATTTTGCTAAGACGCGTTCTTTGTTGATTGGCTGCGGCAGCGGCAGCGGCAGCTAG	YPFTNYFAKTRSLLIGCGSGSGS*
ATGTCTAATAATAGGAATTGGCTGCCTCATGATTGGCAGGTTCTTTATTGCGGCAGCGGCAGCGGCAGCTAG	YSNNRNWLPHDWQVLYCGSGSGS*
ATGATTACGCGGTTTACGTCGTGGCCGAAGCTTTATCCTGTTTGGGAATGCGGCAGCGGCAGCGGCAGCTAG	YITRFTSWPKLYPVWECGSGSGS*
ATGGAGTTGTATATTCCGGGTTTTGATGATTTTCATGGGACGTGTTCTTGCGGCAGCGGCAGCGGCAGCTAG	YELYIPGFDDFHGTCSCGSGSGS*
ATGGTTAAGCTTGTTTGGAAGGATACTACGCTGCTTTATCGGTTTGATTGCGGCAGCGGCAGCGGCAGCTAG	YVKLVWKDTTLLYRFDCGSGSGS*
ATGGTTTTTTTGTTTTGGAAGCATGATACTGTTTCTTATTCTTGGTATTGCGGCAGCGGCAGCGGCAGCTAG	YVFLFWKHDTVSYSWYCGSGSGS*
ATGAAGCATCGTTGGGTGTCTTTGGGTGTGTTGAGGCTTGATCGGACGTGCGGCAGCGGCAGCGGCAGCTAG	YKHRWVSLGVLRLDRTCGSGSGS*
ATGAGTTATCAGTGGAATTTGTGGGGGAGGGTGAGTACGTTTCTTGTGTGCGGCAGCGGCAGCGGCAGCTAG	YSYQWNLWGRVSTFLVCGSGSGS*
ATGCGTGTGATTGGTTTGCTTCAGAATAGTTTGCCGGAGTCGTGGCAGTGCGGCAGCGGCAGCGGCAGCTAG	YRVIGLLQNSLPESWQCGSGSGS*
ATGAAGTCTTATTTTACTGATGAGGGTGGGTTTATTCATTCTTTTGACTGCGGCAGCGGCAGCGGCAGCTAG	YKSYFTDEGGFIHSFDCGSGSGS*
ATGATTGAGATTTGGTTGGATCTGAATTATCGTTTGCTTCATAGTTGCTGCGGCAGCGGCAGCGGCAGCTAG	YIEIWLDLNYRLLHSCCGSGSGS*
ATGTTTCGGGCGGCGTGGAGTGGTTCGACGTTGGTTCATACGTTTGACTGCGGCAGCGGCAGCGGCAGCTAG	YFRAAWSGSTLVHTFDCGSGSGS*
ATGCTTGTTTATGTTTGGACTAGTTTTTCGGCTAAGCCGTATTTTGCTTGCGGCAGCGGCAGCGGCAGCTAG	YLVYVWTSFSAKPYFACGSGSGS*
ATGCAGTTTGTGTGGGAGCGTAATGCGTTTGCAACTAATCGGTGGCCTTGCGGCAGCGGCAGCGGCAGCTAG	YQFVWERNAFATNRWPCGSGSGS*
ATGTGGCATAAGAATAAGTATGTTCTGACGTATAGTTGTCTTTTTGCCTGCGGCAGCGGCAGCGGCAGCTAG	YWHKNKYVLTYSCLFACGSGSGS*
ATGCGTCTTAGTCCTTGGCCGCTTTTGCAGCTGTATCCTAGTTATTACTGCGGCAGCGGCAGCGGCAGCTAG	YRLSPWPLLQLYPSYYCGSGSGS*
ATGATTTTTTGGTTTGCGGATCTTCGGAACTATTTTGCTGAGTGGTCTTGCGGCAGCGGCAGCGGCAGCTAG	YIFWFADLRNYFAEWSCGSGSGS*
ATGCGTTTTGTGAGTGCGTGGTGGATTAATTCTACGAGTTTGCCGACCTGCGGCAGCGGCAGCGGCAGCTAG	YRFVSAWWINSTSLPTCGSGSGS*
ATGAATGCTTTTTGGATTTCGGATGCTCAGTTCAAGATTGAGTGGACCTGCGGCAGCGGCAGCGGCAGCTAG	YNAFWISDAQFKIEWTCGSGSGS*
ATGGTTTTGTTTAAGTGGGTGAAGTCTTCTCTGGTGACGGTTTGGAGTTGCGGCAGCGGCAGCGGCAGCTAG	YVLFKWVKSSLVTVWSCGSGSGS*
ATGATTGTGATTGCGAAGAATTTTTCTAAGTGGGATCTTTTGACTGTTTGCGGCAGCGGCAGCGGCAGCTAG	YIVIAKNFSKWDLLTVCGSGSGS*
ATGCTGACTCGTTATAATCCGTTTCTGGGGTTGGAGGTTTGGGCTGCCTGCGGCAGCGGCAGCGGCAGCTAG	YLTRYNPFLGLEVWAACGSGSGS*
ATGCGGCTGTGGGTTGCGGCGAGTTTTCCGGGTACGTATCGGTTTCGTTGCGGCAGCGGCAGCGGCAGCTAG	YRLWVAASFPGTYRFRCGSGSGS*
ATGTGGCATAAGAATAAGTATGTTCTGACGTATAGTTGTCTTTTTGCTTGCGGCAGCGGCAGCGGCAGCTAG	YWHKNKYVLTYSCLFACGSGSGS*
ATGTCTTATTTTGATGTGAATACTATTTTTTGGTTTTCGCCGTTTTGTTGCGGCAGCGGCAGCGGCAGCTAG	YSYFDVNTIFWFSPFCCGSGSGS*
ATGACGTTTGTGTGGGATCGGAGGCATTCGAAAACTAATCGTTGGGGCTGCGGCAGCGGCAGCGGCAGCTAG	YTFVWDRRHSKTNRWGCGSGSGS*
ATGGTTTATGCGTTTGATGCGAATTATGTTTATAGTGCTGTTTGGACCTGCGGCAGCGGCAGCGGCAGCTAG	YVYAFDANYVYSAVWTCGSGSGS*
ATGAGGATTACTAGTCTTAGTTATGCTGTTTGGTATGTGAGTTATACCTGCGGCAGCGGCAGCGGCAGCTAG	YRITSLSYAVWYVSYTCGSGSGS*
ATGCGTTGGGTTTGGACGAGTTTTTTTAGTGAGCCGTATTTTGTTGTCTGCGGCAGCGGCAGCGGCAGCTAG	YRWVWTSFFSEPYFVVCGSGSGS*
ATGTTTGATGCGAATGGTTTTTTTCATTTTGTATGGGTGATTCCGCACTGCGGCAGCGGCAGCGGCAGCTAG	YFDANGFFHFVWVIPHCGSGSGS*
ATGATTCGGAATAGTGGGTTTAATCATTGGTTTATTGTGGATTGTATTTGCGGCAGCGGCAGCGGCAGCTAG	YIRNSGFNHWFIVDCICGSGSGS*
ATGGAGAGTTATTTTCGTTCTGGGCGTTTTCGGATTAAGTGGCTGAGTTGCGGCAGCGGCAGCTAG	YESYFRSGRFRIKWLSCGSGS*
ATGATTTTGACTTATTGGATTTTTGAGCGGCATACTCTTGTTTTGGACTGCGGCAGCGGCAGCGGCAGCTAG	YILTYWIFERHTLVLDCGSGSGS*
ATGTATTATTTGAGTAGTTGGCCGTTGTTGAATCTGATTAGGCATAATTGCGGCAGCGGCAGCGGCAGCTAG	YYYLSSWPLLNLIRHNCGSGSGS*
ATGTGTTTTTTGTGGAGTAGTTTTTCTAGTCAGCCGAGTTGGGTTCATTGCGGCAGCGGCAGCGGCAGCTAG	YCFLWSSFSSQPSWVHCGSGSGS*
ATGTTTATGATGATGTATAGGCAGCCCCGTGTTGGTGAGGATCGTTATTGCGGCAGCGGCAGCGGCAGCTAG	YFMMMYRQPRVGEDRYCGSGSGS*
ATGATTACGCGGTTTGCGCCGTGGCCGAAGCTTTATCCTGTTTGGGACTGCGGCAGCGGCAGCGGCAGCTAG	YITRFAPWPKLYPVWDCGSGSGS*
ATGGTGTGGCCGAAGTTGTTTTGGGCGAGTCCGGTGAGTCTTCCGTCCTGCGGCAGCGGCAGCGGCAGCTAG	YVWPKLFWASPVSLPSCGSGSGS*
ATGTTTCTGTTTGTTTATTTTGCTGATGGTTTTATTATGCCGCGTACTTGCGGCAGCGGCAGCGGCAGCTAG	YFLFVYFADGFIMPRTCGSGSGS*
ATGAAGGTGACTAATCGGTGGATTTGGGATTGGGATATTACTCATTTCTGCGGCAGCGGCAGCGGCAGCTAG	YKVTNRWIWDWDITHFCGSGSGS*
ATGAAGTTTCGTGATGCGTGGTGGACAGATCAGAATCCTTGGCCGTATTGCGGCAGCGGCAGCGGCAGCTAG	YKFRDAWWTDQNPWPYCGSGSGS*
ATGGGTTTTTTGAATTGGGAGAATAATTCTCTGTATCAGCTGGTTAATTGCGGCAGCGGCAGCGGCAGCTAG	YGFLNWENNSLYQLVNCGSGSGS*
ATGTTTCATAATTTTACTCCTGCGTTTCAGATTCAATGGACGCAGCCTTGCGGCAGCGGCAGCGGCAGCTAG	YFHNFTPAFQIQWTQPCGSGSGS*
ATGCGTATTGTGGATTCTACTCTTTTTGCGTCTGCGTTTCCGCGTTATTGCGGCAGCGGCAGCGGCAGCTAG	YRIVDSTLFASAFPRYCGSGSGS*
ATGAAGCTGACTTCGTGGCCTAATTTGGCGTTGGTTCGGGCTAGTTTTTGCGGCAGCGGCAGCGGCAGCTAG	YKLTSWPNLALVRASFCGSGSGS*
ATGTCTAATAATAGGTATTGGCTGCCTCATGATTGGCAGGTTCTTTATTGCGGCAGCGGCAGCGGCAGCTAG	YSNNRYWLPHDWQVLYCGSGSGS*
ATGAAGTAGGTTCAGATTAGTATTAGGGATAGTGCGTGGATTTATCGTTGCGGCAGCGGCAGCGGCAGCTAG	YK*VQISIRDSAWIYRCGSGSGS*
ATGCTTTCTATTATTTGGGATAGGGCTTATAGGCATTATTGGAGTGGGTGCGGCAGCGGCAGCGGCAGCTAG	YLSIIWDRAYRHYWSGCGSGSGS*
ATGTCTATTAATAGTTATCGGCTGCCTCATGATTGGCAGGTTCTGTATTGCGGCAGCGGCAGCGGCAGCTAG	YSINSYRLPHDWQVLYCGSGSGS*
ATGTTTACTTATGTTATTAGTGCGCCGTTTTTTCTTACGCCTGCTTGGTGCGGCAGCGGCAGCGGCAGCTAG	YFTYVISAPFFLTPAWCGSGSGS*
ATGTGACATAAGAATAAGTATGTTCTGACGTATAGTTGTCTTTTTGCTTGCGGCAGCGGCAGCGGCAGCTAG	Y*HKNKYVLTYSCLFACGSGSGS*
ATGAAGAATCTTGGTCTGACGACTCGTTGGCTGGCTGTCTATCGTGTTTGCGGCAGCGGCAGCGGCAGCTAG	YKNLGLTTRWLAVYRVCGSGSGS*
ATGAAGTATAGTACGCTTGCTTGGATTCCTATTACTGCGTTTCCTAATTGCGGCAGCGGCAGCGGCAGCTAG	YKYSTLAWIPITAFPNCGSGSGS*
ATGGTGTGGCCGAAGTTGTTTTGGGCGAGTCCGTTGAGTCTTCCGTCTTGCGGCAGCGGCAGCGGCAGCTAG	YVWPKLFWASPLSLPSCGSGSGS*
ATGGGTAGGTTTTCTTGTCGGGATACGTTGCCTTGGCTTTAGTTTAGCTGCGGCAGCGGCAGCGGCAGCTAG	YGRFSCRDTLPWL*FSCGSGSGS*
ATGGTGTGGCCGAAGTTGTTTTGGGCGAGTCCGTTGAGTCTTCCGTCTTGCGGCAGCGGCAGCGGCAGCTAG	YVWPKLFWASPLSLPSCGSGSGS*
ATGGGTAGGTTTGAGAAGAATTTTCTGAGGGGTTGGACTTGCTCGGATTGCGGCAGCGGCAGCGGCAGCTAG	YGRFEKNFLRGWTCSDCGSGSGS*
ATGTCTAATAATAGGAATTGGCTGCCTCATGATTGGCAGGTTCTTTATTGCGGCAGCGGCAGCTAG	YSNNRNWLPHDWQVLYCGSGS*
ATGTTGGTTATTACTTGGAGGGGTTTCTATCGTTCTGGTTGGGCTCCCTGCGGCAGCGGCAGCGGCAGCTAG	YLVITWRGFYRSGWAPCGSGSGS*
ATGCTGTTTCCGTTTTATTGGGATATTGATTCTACGTTTTTTTGTACTTGCGGCAGCGGCAGCGGCAGCTAG	YLFPFYWDIDSTFFCTCGSGSGS*
ATGGTTGTGCCTGATCATTGGGTTTTTACGCCGCAGTCTTTTCCGAAGTGCGGCAGCGGCAGCGGCAGCTAG	YVVPDHWVFTPQSFPKCGSGSGS*
ATGCTTTCGACGGTTTATTTGACGAATTTGAGGTGGTGGAGGTCTTACTGCGGCAGCGGCAGCGGCAGCTAG	YLSTVYLTNLRWWRSYCGSGSGS*
ATGTGGCATAAGAATAAGTATGTTCTGACGTATAGTTGACTTTTTGCATGCGGCAGCGGCAGCGGCAGCTAG	YWHKNKYVLTYS*LFACGSGSGS*
ATGAGGTATAAGACTGAGCTGTGGATTACGAATGATACGTTTCCGCTGTGCGGCAGCGGCAGCGGCAGCTAG	YRYKTELWITNDTFPLCGSGSGS*
ATGAGGTTGAAGCTTAGTAGTAATGGGAGTCATTTTCGTGCGTGGACTTGCGGCAGCGGCAGCGGCAGCTAG	YRLKLSSNGSHFRAWTCGSGSGS*
ATGTTTTAGTGTTATCGGTTTATTGATGGTCGTTTGTTTATTTTGTACTGCGGCAGCGGCAGCGGCAGCTAG	YF*CYRFIDGRLFILYCGSGSGS*
ATGTCTAATAATAGGAATTGGCTGCCTCATGATTGGCAGGTTCTTTATTGCGGCAGCGGCAGCGGCAGCTAG	YSNNRNWLPHDWQVLYCGSGSGS*
ATGTGGCATAAGCATAAGTATGTTCTGACGTATAGTTGTCTTTTTGCTTGCGGCAGCGGCAGCGGCAGCTAG	YWHKHKYVLTYSCLFACGSGSGS*
ATGCGTTGGGTTTGGACGAGTTTTTTTAGTGAGCCGTACTTTGTTGGTTGCGGCAGCGGCAGCGGCAGCTAG	YRWVWTSFFSEPYFVGCGSGSGS*
ATGAAGTGGCCTACTTATTGGTGGACTTCGCAGGACGCTTTTTCTAAGTGCGGCAGCGGCAGCGGCAGCTAG	YKWPTYWWTSQDAFSKCGSGSGS*
ATGAATCTTACTTGGCTTCCTAATGGTGATGTTCGTCTGAAGTGGGATTGCGGCAGCGGCAGCGGCAGCTAG	YNLTWLPNGDVRLKWDCGSGSGS*
ATGATTTTTTCTAATGGTGATATTATTGGGATTGTGTGGTATGCTTTCTGCGGCAGCGGCAGCGGCAGCTAG	YIFSNGDIIGIVWYAFCGSGSGS*
ATGAGTCTTATTTTTAACTGGGTTGGGCCTAGTTATATTGCTCGGAATTGCGGCAGCGGCAGCGGCAGCTAG	YSLIFNWVGPSYIARNCGSGSGS*
ATGAGTATTGTTGAGAGGGTGACGTTTAATCAGAGGCCTCGTTTTGTGTGCGGCAGCGGCAGCGGCAGCTAG	YSIVERVTFNQRPRFVCGSGSGS*
ATGCGTATTGTGGATTCTACTCTTTTTGCGTCTGCGTTTCCGCGTTACTGCGGCAGCGGCGGCGGCAGCTAG	YRIVDSTLFASAFPRYCGSGGGS*
ATGTGGCATAAGAATAAGTATGTTCTGACGTATAGTTGTCTTTTTGCTTGCGGCAGCGGCAGCGGCAGCTAG	YWHKNKYVLTYSCLFACGSGSGS*
ATGAAGTATTATTTTACTGATGAGGGTGAGTTTATTCATTCTTTTGATTGCGGCAGCGGCAGCGGCAGCTAG	YKYYFTDEGEFIHSFDCGSGSGS*
ATGGTTTTGACGGGTTGGCCGTATCTGCGTCTGTTGAGTACTAAGGCGTGCGGCAGCGGCAGCGGCAGCTAG	YVLTGWPYLRLLSTKACGSGSGS*
ATGACTTTTGTGTGGATGAATTTTCGTGCGATTCCGGTTTTTGTTAAGTGCGGCAGCGGCAGCGGCAGCTAG	YTFVWMNFRAIPVFVKCGSGSGS*
ATGAAGTTTACGATTTATCATTTTTATTTGGCTGATTTGGCTTATACGTGCGGCAGCGGCAGCGGCAGCTAG	YKFTIYHFYLADLAYTCGSGSGS*
ATGTGGCATAAGAATAAGTATGTTCTGACGTATAGTTGTCTTTTTGCGTGCGGCAGCGGCAGCGGCAGCTAG	YWHKNKYVLTYSCLFACGSGSGS*
ATGGTGTGGCCGAAGTTGTTTTGGGCGAGTCCGTTGAGTCTTCCGTCTTGCGGCAGCGGCAGCGGCAGCTAG	YVWPKLFWASPLSLPSCGSGSGS*
ATGTCTAATAATAGGAATTGGCTGCCTCATGATTGGCAGGTTCTTTACTGCGGCAGCGGCAGCGGCAGCTAG	YSNNRNWLPHDWQVLYCGSGSGS*
ATGATTACGCGGTTTACGCCGTGGCCGAAGCTTCATCCTGTTTGGGATTGCGGCAGCGGCAGCGGCAGCTAG	YITRFTPWPKLHPVWDCGSGSGS*
ATGCGTCTTAGGCCTTGGCCGCTTTTGCAGCTCTATCCTAGTTATTTGTGCGGCAGCGGCAGCGGCAGCTAG	YRLRPWPLLQLYPSYLCGSGSGS*
ATGGGTGCGCTTGATCATTGGGCTTTTACGCCGCAGTCTTTTCCGAATTGCGGCAGCGGCAGCGGCAGCTAG	YGALDHWAFTPQSFPNCGSGSGS*
ATGGTTTATACGAATCATTGGCTGAATCTGGAGATTGCGTTTCCGCGGTGCGGCAGCGGCAGCGGCAGCTAG	YVYTNHWLNLEIAFPRCGSGSGS*
ATGACTTATGAGGTGTATGGTTGGCTGTCTTGGAATACGTTTCCTTTCTGCGGCAGCGGCAGCGGCAGCTAG	YTYEVYGWLSWNTFPFCGSGSGS*
ATGATTGTGATTGCGAAGAATTTTTCTAAGTGGGAGCTTTTGAATGTTTGCGGCAGCGGCAGCGGCAGCTAG	YIVIAKNFSKWELLNVCGSGSGS*
ATGTTTGTTTAGAAGCGTTGGAGTGATGTTCCTTATTTTCTTGATGTCTGCGGCAGCGGCAGCGGAGCTAG	YFV*KRWSDVPYFLDVCGSGSGA
ATGCGGCATCGTTTTAGTCTGAATTATTCGTATAAGATTATTTGTCGCTGCGGCAGCGGCAGCGGCAGCTAG	YRHRFSLNYSYKIICRCGSGSGS*
ATGAGGAGTGGGTTTCACAATGGCAGTTTCTGGGTTTCGTGGAATTCGTGCGGCAGCGGCAGCGGCAGCTAG	YRSGFHNGSFWVSWNSCGSGSGS*
ATGAAGGTTCCTGAGAATTGGCGTTGGACGTCGAATGCTTTCCCTAAGTGCGGCAGCGGCAGCGGCAGCTAG	YKVPENWRWTSNAFPKCGSGSGS*
ATGGTTTTGTTTAAGTGGGTGAAGTCTTCTCTGGTGACGGTTTGGAGCTGCGGCAGCGGCAGCGGCAGCTAG	YVLFKWVKSSLVTVWSCGSGSGS*
ATGGTTTATGCGTTTGATGCGAATTATGTTTATAGTGCTGCTTGGACGTGCGGCAGCGGCAGCGGCAGCTAG	YVYAFDANYVYSAAWTCGSGSGS*
ATGATTACGCGGTTTACGCCGTGGCCGAAGCTTTATCCTGTTTGGGATTGCGGCAGCGGCAGCGGCAGCTAG	YITRFTPWPKLYPVWDCGSGSGS*
ATGAAGGTTCCTGAGAATTGGCGTTGGACGTCGAATGCTTTTCCTAATTGCGGCAGCGGCAGCGGCAGCTAG	YKVPENWRWTSNAFPNCGSGSGS*
ATGCCTGCTTTTTGGGTTTCGGATGCTTAGTTTATGATTGCGTGGACTTGCGGCAGCGGCAGCGGCAGCTAG	YPAFWVSDA*FMIAWTCGSGSGS*
ATGATTGATATTGTGGTGAAGTTTCAGAGTTTGACTTTTTATGGGCGCTGCGGCAGCGGCAGCGGCAGCTAG	YIDIVVKFQSLTFYGRCGSGSGS*
ATGGTTTTGAAGAATTTTTGGTGGACGAAGAATGATACTTTTCCTTCGTGCGGCAGCGGCAGCGGCAGCTAG	YVLKNFWWTKNDTFPSCGSGSGS*
ATGAAGTTTACGATTTATCATTTTTATTTGGCTGATTTGGCTTATACGTGCGGCAGCGGCAGCGGCAGCTAG	YKFTIYHFYLADLAYTCGSGSGS*
ATGAAGTTTCGTGATGCGTGGTGGACGGATCAGAATCCTTGGCCGTACTGCGGCAGCGGCAGCGGCAGCTAG	YKFRDAWWTDQNPWPYCGSGSGS*
ATGGTTGTGTTTGGGTGGAAGTATCAGACTTTGGCGTTTTATTGGCGCTGCGGCAGCGGCAGCGGCAGCTAG	YVVFGWKYQTLAFYWRCGSGSGS*
ATGAAGCTGACTTCGTGGCCTAATTTGGCGTTGGTTCGGGCTAGTTTCTGCGGCAGCGGCAGCGGCAGCTAG	YKLTSWPNLALVRASFCGSGSGS*
ATGCTGAAGTTGATTTGGACGCAGCAGGCGCTTGTGCATGGGTGGATTTGCGGCAGCGGCAGCGGCAGCTAG	YLKLIWTQQALVHGWICGSGSGS*
ATGTATGGTCTGTATTGGCATACTCAGAAGGGATTGCTGGATACGTGGTGCGGCAGCGGCAGCGGCAGCTAG	YYGLYWHTQKGLLDTWCGSGSGS*
ATGATTTCGCTTAGGTGGCAGAAGAATACGATTGTCCATGTGTGGCATTGCGGCAGCGGCAGCGGCAGCTAG	YISLRWQKNTIVHVWHCGSGSGS*
ATGCCTTATAAGTTTCTGCTTTCGTCGATTTCGACTTATAAGTGGTACTGCGGCAGCGGCAGCGGCAGCTAG	YPYKFLLSSISTYKWYCGSGSGS*
ATGATTACGCGGTTTACGCCGTGGCCGAAGCTTTATCCTGTTTGGGATTGCGGCAGCGGCAGCGGCAGCTAG	YITRFTPWPKLYPVWDCGSGSGS*
ATGCTGTATCTTGAGTTGCATAATTCGACGCTTCGGACTAGGCGGTCGTGCGGCAGCGGCAGCGGCAGCTAG	YLYLELHNSTLRTRRSCGSGSGS*
ATGAAGTATAGTACGCTTGCTTGGATTCCTATTACTGCGTTTCCTAATTGCGGCAGCGGCAGCGGCAGCTAG	YKYSTLAWIPITAFPNCGSGSGS*
ATGCAGTTTGTGTGGGAGCGTAATGCGTTTGCGACTAATCGGTGGCTTTGCGGCAGCGGCAGCGGCAGCTAG	YQFVWERNAFATNRWLCGSGSGS*
ATGGGTAGGCTTTATTGGCGTGGGACGTTGTATTGGATTTGGTTTCGTTGCGGCAGCGGCAGCGGCAGCTAG	YGRLYWRGTLYWIWFRCGSGSGS*
ATGTATCGGTTGGATCATTGGCCGACGTTGAGTTTGCTTCCTGTGAAATGCGGCAGCGGCAGCGGCAGCTAG	YYRLDHWPTLSLLPVKCGSGSGS*
ATGGTATATGCGTTAGATGCGAATTATGGTTAGAGGGCTGTTTGGACGGGCGGCAGCGGCAGCGGCAGCTAG	YVYALDANYG*RAVWTGGSGSGS*
ATGCGTGTGACTCAGAATGTTCTTTTTAGTAGGGCTATTCCTGTTGATTGCGGCAGCGGCAGCGGCAGCTAG	YRVTQNVLFSRAIPVDCGSGSGS*
ATGTCTAATAATAGGAATTGGCTGCCTCATGATTGGCAGGTTCTTTATTGCGGCAGCGGCAGCGGCAGCTAG	YSNNRNWLPHDWQVLYCGSGSGS*
ATGAAGTATTATTTTACTGATGAGGGTGAGTTTATTCATTCTTTTGACTGCGGCAGCGGCAGCGGCAGCTAG	YKYYFTDEGEFIHSFDCGSGSGS*
ATGATTTTGTCGCCGTGGCCTCAGCTGTGGCTTCAGAGTTCGCATAAGTGCGGCAGCGGCAGCGGCAGCTAG	YILSPWPQLWLQSSHKCGSGSGS*
ATGATTACGCGGTTTACGCCGTGGCCGAAGCTTTATCCTGTTTGGGACTGCGGCAGCGGCAGCGGCAGCTAG	YITRFTPWPKLYPVWDCGSGSGS*
ATGCCTTATAAGTTTCTGCTTTCGTCGATTTCGACTTGTAAGTGGTACTGCGGCAGCGGCAGCGGCAGCTAG	YPYKFLLSSISTCKWYCGSGSGS*
ATGCGTTGGGTTTGGACGAGTTTTTTTAGCGAGCCGTATTTTGTTGTTTGCGGCAGCGGCAGCGGCAGCTAG	YRWVWTSFFSEPYFVVCGSGSGS*
ATGAAGTTTCATGTGAATTGGCGTGAGACGATGAATCCTCTTCTTAATTGCGGCAGCGGCAGCGGCAGCTAG	YKFHVNWRETMNPLLNCGSGSGS*
ATGCAGGCTTTTTGGAATTCGTAGGGTGATTATCATATTACTTGGAATTGCGGCAGCGGCAGCGGCAGCTAG	YQAFWNS*GDYHITWNCGSGSGS*
ATGTCTGGTTGGTTTGCGAATAATGGGCAGTTTCGTAGTGCGTGGAATTGCGGCAGCGGCAGCGGCAGCTAG	YSGWFANNGQFRSAWNCGSGSGS*
ATGTGGCATAAGAATAAGTATGTTCTGACGTATAGCTGTCTTTTTGCTTGCGGCAGCGGCAGCGGCAGCTAG	YWHKNKYVLTYSCLFACGSGSGS*
ATGCCTTATAAGTTTCTGCTTTCGTCGATTTCGACATATAAGTGGTACTGCGGCAGCGGCAGCGGCAGCTAG	YPYKFLLSSISTYKWYCGSGSGS*
ATGTGTGTGTTTATTTGGAGGCATTTTACAGATCCTCCGAGGTTTAGTTGCGGCAGCGGCAGCGGCAGCTAG	YCVFIWRHFTDPPRFSCGSGSGS*
ATGCTTTATTTTTTTAGTAAGAATGGGCTTTTTCATGCTTCTTGGTCGTGCGGCAGCGGCAGCGGCAGCTAG	YLYFFSKNGLFHASWSCGSGSGS*
ATGGTTAGGCTGTTTCGGCATGATGAGACTGTGCGGATTAGTCGGTATTGCGGCAGCGGCAGCGGCAGCTAG	YVRLFRHDETVRISRYCGSGSGS*
ATGATTACGCGGTTTACGCCGTGGCCGAAGCTTTATCCTGTTTGGGATTGCGGCAGCGGCAGCGGCAGCTAG	YITRFTPWPKLYPVWDCGSGSGS*
ATGACTCTTGCTGATTGGCCGACGCTGACTTTGCAGTATTCGAAGGCCTGCGGCAGCGGCAGCGGCAGCTAG	YTLADWPTLTLQYSKACGSGSGS*
ATGCGTTGGGTTTGGACGAGTTTTTTTAGTGAGCCGTATTTTGTTGTCTGCGGCAGCGGCAGCGGCAGCTAG	YRWVWTSFFSEPYFVVCGSGSGS*
ATGAAGCTGACTTCGTGGCCTAATTTGGCGTTGGTTCGGGCTAGTTTCTGCGGCAGCGGCAGCGGCAGCTAG	YKLTSWPNLALVRASFCGSGSGS*
ATGCGGGTTTCTTCTAATTGGATTAATGGTTGGTATATTCGTTATATTTGCGGCAGCGGCAGCGGCAGCTAG	YRVSSNWINGWYIRYICGSGSGS*
ATGCCTTATTATTTTCGTTTGAATAGGTCGTTTCGTTTTGATTGGTTGTGCGGCAGCGGCAGCGGCAGCTAG	YPYYFRLNRSFRFDWLCGSGSGS*
ATGATTACGCGGTTTACGCCGTGGCCGAAGCTTTATCCTGTTTGGGATTGCGGCAGCGGCAGCGGCAGCTAG	YITRFTPWPKLYPVWDCGSGSGS*
ATGTGGCATAAGAATAAGTATGTTCTGACGTATAGTTGTCTTTTTGCCTGCGGCAGCGGCAGCGGCAGCTAG	YWHKNKYVLTYSCLFACGSGSGS*
ATGAAGCTGACTTCGTGGCCTAATTTGGCGTTGGTTCGGGCTAGTTTCTGCGGCAGCGGCAGCGGCAGCTAG	YKLTSWPNLALVRASFCGSGSGS*
ATGCCGTTTGTGGGTTATTATAGTTCGTCGGCTGTTGTGCTGTTTATTTGCGGCAGCGGCAGCGGCAGCTAG	YPFVGYYSSSAVVLFICGSGSGS*
ATGATTCGTTGGATTTTTGGGTCGAGGTCGAGTAATTATATTACTGCATGCGGCAGCGGCAGCGGCAGCTAG	YIRWIFGSRSSNYITACGSGSGS*
ATGCTTTTTGTGAGTGCGTGGCGGATTACTTCTCCGAGTTTGCCGACTTGCGGCAGCGGCAGCGGCAGCTAG	YLFVSAWRITSPSLPTCGSGSGS*
ATGTCTTATTTTGATGTGAATACTATTTTTTGGTTTTCGCCGTTTTGTTGCGGCAGCGGCAGCGGCAGCTAG	YSYFDVNTIFWFSPFCCGSGSGS*
ATGATTACGCTGCGTTCGTCTTGGTATAGGCTGTATACTGATTGGTAGTGCGGCAGCGGCAGCGGCAGCTAG	YITLRSSWYRLYTDW*CGSGSGS*
ATGAGGTATAAGTTTAGTAGTAATGGGAGTTATTTTGCTGCGTGGTCCTGCGGCAGCGGCAGCGGCAGCTAG	YRYKFSSNGSYFAAWSCGSGSGS*
ATGAATATTTTGGCTTTTACGTGGATTAGGCCTGGGACGTTTCCTCAGTGCGGCAGCGGCAGCGGCAGCTAG	YNILAFTWIRPGTFPQCGSGSGS*
ATGGTGTTTAGTAATCATCATGTTATTAATGTTATTTGGGCTAATTTTTGCGGCAGCGGCAGCGGCAGCTAG	YVFSNHHVINVIWANFCGSGSGS*
ATGGTTCAGCGGTGGAATGCTTAGCATTGTTTTAAGTTTTCGTGTACTTGCGGCAGCGGCAGCGGCGGCTAG	YVQRWNA*HCFKFSCTCGSGSGG*
ATGGTGTGGCCGAAGTTGTTTTGGGCGAGTCCGTTGAGTCTTCCGTCTTGCGGCAGCGGCAGCGGCAGCTAG	YVWPKLFWASPLSLPSCGSGSGS*
ATGATTGTTCTGTGGTGGGATACTTCGGGTCTGAAGTATGCTTTTAATTGCGGCAGCGGCAGCGGCAGCTAG	YIVLWWDTSGLKYAFNCGSGSGS*
ATGGTGTGGCCGAAGATGTTTTGGGCGAGTCCGTTGAGTCTTCCGTCGTGCGGCAGCGGCAGCGGCAGCTAG	YVWPKMFWASPLSLPSCGSGSGS*
ATGCTGTTTACTTGGGATAAGTGGAGTAATAGTCCGTTTGGGAAGCGTTGCGGCAGCGGCAGCGGCAGCTAG	YLFTWDKWSNSPFGKRCGSGSGS*
ATGCGTTTTATTTGGAATTATCAGAGTTTTCTTACTAATGTGTGGGGCTGCGGCAGCGGCAGCGGCAGCTAG	YRFIWNYQSFLTNVWGCGSGSGS*
ATGCCTTATAAGTTTCTGCTTTCGTCGATTTCGACTTATATGTGGTATTGCGGCAGCGGCAGCGGCAGCTAG	YPYKFLLSSISTYMWYCGSGSGS*
ATGAAGCTGACTTCGTGGCCTAATTTGGCGTTGGTTCGGGCTAGTTTTTGCGGCAGCGGCAGCGGCAGCTAG	YKLTSWPNLALVRASFCGSGSGS*
ATGCGTTTTGTGAGTGCGCGGTGGATTGATTCTACGAGTTTGCCGACGTGCGGCAGCGGCAGCGGCAGCTAG	YRFVSARWIDSTSLPTCGSGSGS*
ATGACTCTTGGTTCGTGGCCTTTTCTTCGTCTGCGTCCGAGTATTCGCTGCGGCAGCGGCAGCGGCAGCTAG	YTLGSWPFLRLRPSIRCGSGSGS*
ATGCGGTTTGAGAGTGAGCGTGATGTGTTGGCTAGTTATCTTTTTGCCTGCGGCAGCGGCAGCGGCAGCTAG	YRFESERDVLASYLFACGSGSGS*
ATGCCTTATAAGTTTCTGCTTTCGTCGATTTCGACTTATAAGTGGTATTGCGGCAGCGGCAGCGGCAGCTAG	YPYKFLLSSISTYKWYCGSGSGS*
ATGTGGCATATGCACATGTATGTTCTGACGTGTCGTTGTCTTTTTGCCTGCGGCAGCGGCAGCGGCAGCTAG	YWHMHMYVLTCRCLFACGSGSGS*
ATGCGTTTGAATTGGCTGAGGATTGGTGTTCTGCGACTGGATTGGCAGTGCGGCAGCGGCAGCGGCAGCTAG	YRLNWLRIGVLRLDWQCGSGSGS*
ATGCCTTATAAGTTTCTGCTTACGACGATTTCGACTTATAAGTGGTATTGCGGCAGCGGCAGCGGCAGCTAG	YPYKFLLTTISTYKWYCGSGSGS*
ATGATTTGGTGGACGGAGAATTATCAGGTTTCTTTTAATCCGTTTAACTGCGGCAGCGGCAGCGGCAGCTAG	YIWWTENYQVSFNPFNCGSGSGS*
ATGATTGGGCAGTTTTTTGATGATGGGCTGTCTGTGTTTCGTTGGTATTGCGGCAGCGGCAGCGGCAGCTAG	YIGQFFDDGLSVFRWYCGSGSGS*
ATGATTTTTGTGTGGGAGAACTTTTTGTCTTCGACTCGTTTTATTTCGTGCGGCAGCGGCAGCGGCAGCTAG	YIFVWENFLSSTRFISCGSGSGS*
ATGTATCGGTTGGGTCATTGGCCGACGTTGAGTTTGCTTCCTGTGAATTGCGGCAGCGGCAGCGGCAGCTAG	YYRLGHWPTLSLLPVNCGSGSGS*
ATGCGGTAGAAGCTTGCGCAGCTATGGGATCATTCTGCTACTATCGGTTGCGGCAGCGGCAGCGGCAGCTAG	YR*KLAQLWDHSATIGCGSGSGS*
ATGTGGCATAAGAATAAGTATGTTCTGACGTATAGTTGTCTTTTTGCCTGCGGCAGCGGCAGCGGCAGCTAG	YWHKNKYVLTYSCLFACGSGSGS*
ATGACGCTTTCGTCTTGGCCTAATTTGGATCTGCAGAGTCGTTTTTCTTGCGGCAGCGGCAGCGGCAGCTAG	YTLSSWPNLDLQSRFSCGSGSGS*
ATGATTACGCGGTTTACGCCGTGGCCGAAGCTTTATCCTGTTTGGGACTGCGGCAGCGGCAGCGGCAGCTAG	YITRFTPWPKLYPVWDCGSGSGS*
ATGTCGTATAAGAGTACGTGGCTGTGGTATCATTTGGCTTTTCCTGTCTGCGGCAGCGGCAGCGGCAGCTAG	YSYKSTWLWYHLAFPVCGSGSGS*
ATGCGTATTATTTTTTGGCGTAAGTATTGGTTTAAGGTGCGGAATAGGTGCGACAGCGGCAGCGGCAGCTAG	YRIIFWRKYWFKVRNRCDSGSGS*
ATGGTGAATTTGAATTGGTTTAAGAAGCGTTTGGATCCTTTTCTGAACTGCGGCAGCGGCAGCGGCAGCTAG	YVNLNWFKKRLDPFLNCGSGSGS*
ATGACGTATCGTTTTTTGAGTCCGCTTTGGCTGGATGCGTTTCCTTTGTGCGGCAGCGGCAGCGGCAGCTAG	YTYRFLSPLWLDAFPLCGSGSGS*
ATGCTTGTTTATGTTTGGACTAGTTTTTCGGCTAAGCCGTATTTTGCCTGCGGCAGCGGCAGCGGCAGCTAG	YLVYVWTSFSAKPYFACGSGSGS*
ATGATTACGCGGTTTACTCCGTTGCCGAAGCTTTATCCGGCTTGGTATTGCGGCAGCGGCAGCGGCAGCTAG	YITRFTPLPKLYPAWYCGSGSGS*
ATGGTTATTCGTGCGCCTGGTTGGTTTGGTGATGCGTTTCCTCGTTGTTGCGGCAGCGGCAGCGGCAGCTAG	YVIRAPGWFGDAFPRCCGSGSGS*
ATGAAGGTGACTAATCGGTGGATTTGGGATTGGGATATTACTCATTTGTGCGGCAGCGGCAGCGGCAGCTAG	YKVTNRWIWDWDITHLCGSGSGS*
ATGACGTTTGTGTGGGATCGGAGGCATTCGAATACTAATCGTTGGGGCTGCGGCAGCGGCAGCGGCAGCTAG	YTFVWDRRHSNTNRWGCGSGSGS*
ATGGGTTTTATTAATCGTCGTACTTATTTTTGGGAGTGGACGAAGCTGTGCGGCAGCGGCAGCGGCAGCTAG	YGFINRRTYFWEWTKLCGSGSGS*
ATGGTTTTTAGTGATAGGAGTGTGATTCATACTATGTGGGGTTATTATTGCGGCAGCGGCAGCGGCAGCTAG	YVFSDRSVIHTMWGYYCGSGSGS*
ATGAAGCATTGGAGGAATATTAGTTCTTATTTTTCTATTGATTGGTCCTGCGGCAGCGGCAGCGGCAGCTAG	YKHWRNISSYFSIDWSCGSGSGS*
ATGATTACGCGGTTTACGCCGTGGCCGAAGCTTTATCCTGTTTGGGATTGCGGCAGCGGCAGCGGCAGCTAG	YITRFTPWPKLYPVWDCGSGSGS*
ATGACTCTTGCTGATTGGCCGACGCTGACTTTGCAGTATTCGAAGGATTGCGGCAGCGGCAGCGGCAGCTAG	YTLADWPTLTLQYSKDCGSGSGS*
ATGATGTTTACGATTTATCATTTTTATTTGGCTGATTTGGCTTATACGTGCGGCAGCGGCAGCGGCAGCTAG	YMFTIYHFYLADLAYTCGSGSGS*
ATGGTTCAGTGGTGGAATGCTGAGAGTTGTTTTAAGATTGCGTGGTCTTGCGGCAGCGGCAGCGGCAGCTAG	YVQWWNAESCFKIAWSCGSGSGS*
ATGTTTTGGGCGCTGTGGCGGGATAGTACTCTTACTAATGGTTGGAAGTGCGGCAGCGGCAGCGGCAGCTAG	YFWALWRDSTLTNGWKCGSGSGS*
ATGAGGTATAAGTTGAGTAGTAATGGGAGTTATTTTGCTGCGTGGTCCTGCGGCAGCGGCAGCGGCAGCTAG	YRYKLSSNGSYFAAWSCGSGSGS*
ATGCCTTATAGATTTCGTTTGGTTACTTTTAATACGGTTAGGTGGAGTTGCGGCAGCGGCAGCGGCAGCTAG	YPYRFRLVTFNTVRWSCGSGSGS*
ATGGTTTATGCGTTTGATGCGAATTATGTTTATAGTGCTGCTTGGTCGTGCGGCAGCGGCAGCGGCAGCTAG	YVYAFDANYVYSAAWSCGSGSGS*
ATGCGTATTATTTTTTGGCGTTAGTCTTGGCTTCTTGCGCGGAGTAGTTGCGGCAGCGGCAGCGGCAGCTAG	YRIIFWR*SWLLARSSCGSGSGS*
ATGACTTATGAGGCGTATGGTTGGCTGTCTTGGAATACGTTTCCTTTCTGCGGCAGCGGCAGCGGCAGCTAG	YTYEAYGWLSWNTFPFCGSGSGS*
ATGGAGGTTACTAGTCATTGGACTTCGGATTGGGATATTACTCATTTGTGCGGCAGCGGCAGCGGCAGCTAG	YEVTSHWTSDWDITHLCGSGSGS*
ATGAAGTATTATTTTACTGATGAGGGTGAGTTTATTCATTCTTTTGATTGCGGCAGCGGCAGCGGCAGCTAG	YKYYFTDEGEFIHSFDCGSGSGS*
ATGGTGAAGCTGTTTTGGTCTAATAATACTGTGTCTTTTAGGTGGAATTGCGGCAGCGGCAGCGGCAGCTAG	YVKLFWSNNTVSFRWNCGSGSGS*
ATGCGTATTCCGGCTCGTTGGGCTCATCAGTTTGCTTTTCCGTCTTTCTGCGGCAGCGGCAGCGGCAGCTAG	YRIPARWAHQFAFPSFCGSGSGS*
ATGTATGCTTTTTGTGCTTCGGCTACTCAGCTTAAGATTGCGTGGCCTTGCGGCAGCGGCAGCGGCAGCTAG	YYAFCASATQLKIAWPCGSGSGS*
ATGCGTTGGGATTGGACGAGTTTTTTTAGTGAGCCGTATTTTGTTGTCTGCGGCAGCGGCAGCGGCAGCTAG	YRWDWTSFFSEPYFVVCGSGSGS*
ATGACGTGGATTTGGACGAAGTTTTGTGAGTCGCCGGCTTGGCTTAAGTGCAGCAGCGGCAGCGGCAGCTAG	YTWIWTKFCESPAWLKCSSGSGS*
ATGCGGTATGTGAGGTATAGGTGGTGGACGCTTTCGTCGTTTCCTAGCTGCGGCAGCGGCAGCGGCAGCTAG	YRYVRYRWWTLSSFPSCGSGSGS*
ATGGTGTGGCATCTGGCTTTTGCTAGTGATACGACTTTTCCGTCGTTCTGCGGCAGCGGCAGCGGCAGCTAG	YVWHLAFASDTTFPSFCGSGSGS*
ATGATTTTGGCTTATTTTAGTGGGGAGAGTGTTCTTAGTTTTACTTGGTGCGGCAGCGGCAGCGGCAGCTAG	YILAYFSGESVLSFTWCGSGSGS*
ATGTGGCATAAGAATAAGCATGTTCTGACGTATAGTTGTCTTTTTGCCTGCGGCAGCGGCAGCGGCAGCTAG	YWHKNKHVLTYSCLFACGSGSGS*
ATGCTTATTGCGACGTCTTTTGAGCCGAGGAATCATCGTCGTAGTGGGTGCGGCAGCGGCAGCGGCAGCTAG	YLIATSFEPRNHRRSGCGSGSGS*
ATGGTGAGTGTTCTTTTGGTGAATTGGCCGCTTGGTGTGCCGACGTATTGCGGCAGCGGCAGCGGCAGCTAG	YVSVLLVNWPLGVPTYCGSGSGS*
ATGTGGCAAAAGAATAAGTATGTTCTGGCGTATAGTTGTCTTTTTGCCTGCGGCAGCGGCAGCGGCAGCTAG	YWQKNKYVLAYSCLFACGSGSGS*
ATGAATTCTTATTTTACCGTTGATGGTTATCTTATGCATTTTTGTGTCTGCGGCGGCGGCAGCGGCAGCTAG	YNSYFTVDGYLMHFCVCGGGSGS*
ATGTTTGTTACGTGGCGTTTTGTTGATAATATTCTGTTTTCGAATCGTTGCGGCAGCGGCAGCGGCAGCTAG	YFVTWRFVDNILFSNRCGSGSGS*
ATGAGGTATAAGTTTGGTAGTAATGGGAGTTATTTTGCTGCGTGGTCTTGCGGCAGCGGCAGCGGCAGCTAG	YRYKFGSNGSYFAAWSCGSGSGS*
ATGCGTTGGGTTTGGCCGAGGTTTTTTAGTGAGCCGTATTTTGTTGTTTGCGGCAGCGGCAGCGGCAGCTAG	YRWVWPRFFSEPYFVVCGSGSGS*
ATGAGGGATTAGTTTATTAGTAATGGAAGTTATTTTACTGCGTGGTCTTGCGGCAGCGGCAGCGGCAGCTAG	YRD*FISNGSYFTAWSCGSGSGS*
ATGAGGTATAAGTTTAGTAGTAATGGGAGTTATTTTGCTGCGTGGTCTTGCGGCAGCGGCAGCGGCAGCTAG	YRYKFSSNGSYFAAWSCGSGSGS*
ATGAATGCTTTTTGGATTTCGGATGCTCAGTTTAAGATTGAGTGGACTTGCGGCAGCGGCAGCGGCAGCTAG	YNAFWISDAQFKIEWTCGSGSGS*
ATGCGTATTTCGAATGAGCCGTGGGTGCGGTGGACTCCGTTCCCTGCCTGCGGCAGCGGCAGCGGCAGCTAG	YRISNEPWVRWTPFPACGSGSGS*
ATGGCGTTTAGGTTGTATTGGCCGTATCGGGAGGAGTGGTTGAATTCGTGCGGCAGCGGCAGCGGCAGCTAG	YAFRLYWPYREEWLNSCGSGSGS*
ATGCGGTTTATTTGGAAGACTTTTAGGTCGCAGCCTCAGATTTTTGAGTGCGGCAGCGGCAGCGGCAGCTAG	YRFIWKTFRSQPQIFECGSGSGS*
ATGTAGGAGATTGTTCATGATTTTCGGACTCGTACGTATCTTCATCGCTGCGGCAGCGGCAGCGGCAGCTAG	Y*EIVHDFRTRTYLHRCGSGSGS*
ATGAATGCTTTTTGGATTTCGGATGCTCAGTTTAAGATTGAGTGGACTTGCGGCAGCGGCAGCGGCAGCTAG	YNAFWISDAQFKIEWTCGSGSGS*
ATGAGGCATTATTGGTATAATATGACTTTTTGGATTAGTTGGTCGTGCTGCGGCAGCGGCAGCGGCAGCTAG	YRHYWYNMTFWISWSCCGSGSGS*
ATGGTTGTGCATGATCATTGGGTTTTTACGCCGCAGTCTTTTCCGAATTGCGGCAGCGGCAGCGGCAGCTAG	YVVHDHWVFTPQSFPNCGSGSGS*
ATGGTTTGGATTGATGGGCGTATTCGTTTGCTGTCTAATTGTTTGTTCTGCGGCAGCGGCAGCGGCAGCTAG	YVWIDGRIRLLSNCLFCGSGSGS*
ATGAAGTATAGTACGCTTGCTTGGATTCCTATTACTGCGTTTCCTAATTGCGGCAGCGGCAGCGGCAGCTAG	YKYSTLAWIPITAFPNCGSGSGS*
ATGCCTTATCAGTTTCTTTTGCTTCGGCATGATGAGTTTAAGTGGCGTTGCGGCAGCGGCAGCGGCAGCTAG	YPYQFLLLRHDEFKWRCGSGSGS*
ATGATTACGCGGTTTACGCCGTGGCCGAAGCTTTATCCTGTTTGGGATTGCGGCAGCGGCAGCGGCAGCTAG	YITRFTPWPKLYPVWDCGSGSGS*
ATGGTTCAGATTTTTGATCGTTATGGTATTTATAGTGGGAAGTGGTCTTGCGGCAGCGGCAGCGGCAGCTAG	YVQIFDRYGIYSGKWSCGSGSGS*
ATGCGGCATTAGTGTAGGAATGTTCCGACGCATACGCGTCTTTTTGATTGCGGCAGCGGCAGCGGCAGCTAG	YRH*CRNVPTHTRLFDCGSGSGS*
ATGCGTTCGGGTTTTACTTTTAGTCGTTTTTGGCTGTCGTGGGGTAAGTGCGGCAGCGGCAGCGGCAGCTAG	YRSGFTFSRFWLSWGKCGSGSGS*
ATGGTTGTGCCTGATCATTGGGTTTTTACGCCGCAGTCTTTTCCGAATTGCGGCAGCGGCAGCGGCAGCTAG	YVVPDHWVFTPQSFPNCGSGSGS*
ATGATTACGCGGTTTACGCCGTGGCCGAAGCTTTATCCTGTTTGGGACTGCGGCAGCGGCAGCGGCAGCTAG	YITRFTPWPKLYPVWDCGSGSGS*
ATGGTGTATTCGTTTTATTTTTGGTTGAGGCAGAATCCGTTTCCTGTCTGCGGCAGCGGCAGCGGCAGCTAG	YVYSFYFWLRQNPFPVCGSGSGS*
ATGGTTAGGCTGTTCTGGCATGATGAGACTGTGCGGATTAGATGGGACTGCGGCAGCGGCAGCGGCAGCTAG	YVRLFWHDETVRIRWDCGSGSGS*
ATGCGTGTGACTCAGAATGTTCTTTTTAGTACGGCTTTTCCGGTGTGCGGCAGCGGCAGCGGCAGCTAG	YRVTQNVLFSTAFPVCGSGSGS*
ATGAAGGTTCCTGAGAATTGGCGTTGGACGTCGAATGCTTTTCCTAATTGCGGCAGCGGCAGCGGCAGCTAG	YKVPENWRWTSNAFPNCGSGSGS*
ATGCGTTTTTTGTGGAGTAGTTTTTCTAGTCAGCCGAGTTGGGTTCATTGCGGCAGCGGCAGCGGCAGCTAG	YRFLWSSFSSQPSWVHCGSGSGS*
ATGAAGCTGACTTCGTGGCCTAATTTGGCGTTGGTTCGGGCTAGTTCTTGCGGCAGCGGCAGCGGCAGCTAG	YKLTSWPNLALVRASSCGSGSGS*
ATGTATTATTTGAGTAGTTGGCCGTTGTTGAATCTGATTAGGCATAATTGCGGCAGCGGCAGCGGCAGCTAG	YYYLSSWPLLNLIRHNCGSGSGS*
ATGTGGCAGAAGGATGATGAGGTTCTGACGTGTTGGTGTCGGTTGGCCTGCGGCAGCGGCAGCGGCAGCTAG	YWQKDDEVLTCWCRLACGSGSGS*
ATGCGTATTGTGGATTCTACTCTTTTTGCGTCTGCGTTTCCGCGTTACTGCGGCAGCGGCAGCGGCAGCTAG	YRIVDSTLFASAFPRYCGSGSGS*
ATGTTTGTTTGTTTTTGGTTTTATAATGGCCGGCTGTTTGGGCGGCTTTGCGGCAGCGGCAGCGGCAGCTAG	YFVCFWFYNGRLFGRLCGSGSGS*
ATGAAGTTTGTTTGGTCTTATGCGCAGCATAATACGAATCATTGGGTTTGCGGCAGCGGCAGCGGCAGCTAG	YKFVWSYAQHNTNHWVCGSGSGS*
ATGAGGTATGTGGATGGGAAGGTTCGGCTGATCTATACGTGTCTTTTTTGCGGCAGCGGCAGCGGCAGCTAG	YRYVDGKVRLIYTCLFCGSGSGS*
ATGAAGAATTGGGCGTCCGTTGTTGTGGGGTGGAATTATAGTGCGAGTTGCGGCAGCGGCAGCGGCAGCTAG	YKNWASVVVGWNYSASCGSGSGS*
ATGGTGTTTAGTAATCATCGTGTTATTAATGTTATTTGGGCTACTTTTTGCGGCAGCGGCAGCGGCAGCTAG	YVFSNHRVINVIWATFCGSGSGS*
ATGGTTTTGAAGAATTTTTGGTGGACGAAGAAAGATACTTTTCCTTCGTGCGGCAGCGGCAGCGGCAGCTAG	YVLKNFWWTKKDTFPSCGSGSGS*
ATGCGTTGGGTTTGGACGAGTTTTTTTAGTGAGCCGTATTTTGTTGTTTGCGGCAGCGGCAGCGGCAGCTAG	YRWVWTSFFSEPYFVVCGSGSGS*
ATGACGTATGAGAGGTGGGCGTTTAATAGGCTGGATGCTTTTCCGGTGTGCGGCAGCGGCAGCGGCAGCTAG	YTYERWAFNRLDAFPVCGSGSGS*
ATGGCGCTTGGGAATTGGCCGGGGTTGGCTTTGCTTCATTTGGCTAGTTGCGGCAGCGGCAGCGGCAGCTAG	YALGNWPGLALLHLASCGSGSGS*
ATGAAGTCGTATTTTTCGTGGTCTGGGAAGTTTTATCTTATGCGGAACTGCGGCAGCGGCAGCGGCAGCTAG	YKSYFSWSGKFYLMRNCGSGSGS*
ATGTATTATTTGAGTAGTTGGCCGTTGTTGAATCTGATTAGGCATAACTGCGGCAGCGGCAGCGGCAGCTAG	YYYLSSWPLLNLIRHNCGSGSGS*
ATGGTGTTGAATACTTGGGATGATGTTCTTAGTGGGGGTGCTTGGTATTGCGGCAGCGGCAGCGGCAGCTAG	YVLNTWDDVLSGGAWYCGSGSGS*
ATGCCTTTTCGTTATCAGCTTGAGTCTGATTTTGGGGTGACGTGGATCTGCGGCAGCGGCAGCGGCAGCTAG	YPFRYQLESDFGVTWICGSGSGS*
ATGCGTTTGAGTGCTTGGCCGTTTCTTAAGCTTACTAGGCGTTTTCGGTGCGGCAGCGGCAGCGGCAGCTAG	YRLSAWPFLKLTRRFRCGSGSGS*
ATGAAGCTGACTTCGTGGCCTAATTTGGCGTTGGTTCGGGCTAGTTTTTGCGGCAGCGGCAGCGGCAGCTAG	YKLTSWPNLALVRASFCGSGSGS*
ATGCTTGTTTATGTTTGGACTAGTTTTTCGGCTAAGCCGTATTTTGCCTGCGGCAGCGGCAGCGGCAGCTAG	YLVYVWTSFSAKPYFACGSGSGS*
ATGCGATTTGTTTTTAGGTGGACTGAGCCTGGGAAGATTATTGCTACCTGCGGCAGCGGCAGCGGCAGCTAG	YRFVFRWTEPGKIIATCGSGSGS*
ATGAAGCTGACTTCGTGGCCTACTTTGGCGTTGGCGCGGGCTAGTTTTTGCGGCAGCGGCAGCGGCAGCTAG	YKLTSWPTLALARASFCGSGSGS*
ATGCCTTATGTTTTTTATCTAGGGAATATTGATAAGTATTGGTGGGCTTGCGGCAGCGGCAGCGGCAGCTAG	YPYVFYLGNIDKYWWACGSGSGS*
ATGATTACGCGGTTTACGCCGTGGCCGAAGCTTTATCCTGTTTGGGATTGCGGCAGCGGCAGCGGCAGCTAG	YITRFTPWPKLYPVWDCGSGSGS*
ATGTTTACGCTTATGTGGACGAAGAAGGGTTTGCTTACTCGGTGGTACTGCGGCAGCGGCAGCGGCAGCTAG	YFTLMWTKKGLLTRWYCGSGSGS*
ATGTTTTATGCTGAGACTCAGTGGATTAGTAAGAATTCGTTTCCTGTGTGCGGCAGCGGCAGCGGCAGCTAG	YFYAETQWISKNSFPVCGSGSGS*
ATGAAGTGGTCTACTTATTGGTGGACTTCGCAGGATGCTTTTCCTAAGTGCGGCAGCGGCAGCGGCAGCTAG	YKWSTYWWTSQDAFPKCGSGSGS*
ATGCTGACTCGTTATGATCCGTTTCTGGGGCTGGAGGTTTGGGTTGCTTGCGGCAGCGGCAGCGGCAGCTAG	YLTRYDPFLGLEVWVACGSGSGS*
ATGTGGCATAAGAATAAGTATGTTCTGACGTATAGTTGTCTTTTTGCTTGCGGCAGCGGCAGCGGCAGCTAG	YWHKNKYVLTYSCLFACGSGSGS*
ATGTCTAATAATAGGAATTGGCTGCCTCATGATTGGCAGGTTCTTTATTGCGGCAGCGGCAGCGGCAGCTAG	YSNNRNWLPHDWQVLYCGSGSGS*
ATGTGGCCTAAGAATAAGCATGTTCTGACGTATAACTGTCTTTCTGCTTGCGGCAGCGGCAGCGGCAGCTAG	YWPKNKHVLTYNCLSACGSGSGS*
ATGAAGAATTGGGCGTCTGTTGTTGAGGGGTGGAATTATAGTGCGAACTGCGGCAGCGGCAGCGGCAGCTAG	YKNWASVVEGWNYSANCGSGSGS*
ATGCCTTATAAGTTTCTGCTTTCGTCGATTTCGACTTATAAGCGGTATTCCGGCAGCGGCAGCGGCAGTTAG	YPYKFLLSSISTYKRYSGSGSGS*
ATGCGTTTTTTGTGGAGTAGTTTTTCTAGTCAGCCGAGTTGGGTTCACTGCGGCAGCGGCAGCGGCAGCTAG	YRFLWSSFSSQPSWVHCGSGSGS*
ATGGTTTATTTTAATAATTGGGAGATTAGTCCGTGGCGTCGGCGGGTTTGCGGCAGCGGCAGCGGCAGCTAG	YVYFNNWEISPWRRRVCGSGSGS*
ATGAGGTATAAGTTTAGTAGTAATGGGAGTTATTTTGCTGCGTGGTCTTGCGGCAGCGGCAGCTAG	YRYKFSSNGSYFAAWSCGSGS*
ATGCTTTTTTCTGGCCCTGCTTGGAGTTCGTCGGGCTATCCTTGGTTCTGCGGCAGCGGCAGCGGCAGCTAG	YLFSGPAWSSSGYPWFCGSGSGS*
ATGGTTCAGATTTTTGATCGTTACGGTATTTATAGTGGGAAGTGGTCCTGCGGCAGCGGCAGCGGCAGCTAG	YVQIFDRYGIYSGKWSCGSGSGS*
ATGACGATTAATGCGCATAATCAGAGGCGGTGGCAGGTGCGTTCGGCTTGCGGCAGCGGCAGCGGCAGCTAG	YTINAHNQRRWQVRSACGSGSGS*
ATGTTTACGATTGAGAAGAAGTATCTGTGGGTTATGCCTTAGTTGACTTGCGGCAGCGGCAGCGGCAGCTAG	YFTIEKKYLWVMP*LTCGSGSGS*
ATGATTGTTCTGTGGTGGGATACTTCGGGTCTGAAGTATGCTTTTAACTGCGGCAGCGGCAGCGGCAGCTAG	YIVLWWDTSGLKYAFNCGSGSGS*
ATGGTTTTGAAGAATTTTTGGTGGACGAAGAATGATACTTTTCCTTCGTGCGGCAGCGGCAGCGGCAGCTAG	YVLKNFWWTKNDTFPSCGSGSGS*
ATGCGTCTTAGTCCTTGGCCGCTTTTGCAGCTGTATCCTAGCTATTTGTGCGGCAGCGGCAGCGGCAGCTAG	YRLSPWPLLQLYPSYLCGSGSGS*
ATGAGGTATAAGTTTAGTAGTAATGGGAGTTATTTCGCTGCGTGGTCCTGCGGCAGCGGCAGCGGCAGCTAG	YRYKFSSNGSYFAAWSCGSGSGS*
ATGCGTTTTTTGTGGAGTAGTTTTTCTAGTCAGCCGAGCTGGGTTCATTGCGGCAGCGGCAGCGGCAGCTAG	YRFLWSSFSSQPSWVHCGSGSGS*
ATGCAGTTTGTGTGGGAGCGTAATGCGTTTGCGACTAATCGGTGGCCTTGCGGCAGCGGCAGCGGCAGCTAG	YQFVWERNAFATNRWPCGSGSGS*
ATGATTGAGCAGTTTTTTGATGATGGGCTGTTTGTGTTTCGTTGGTTTTGCGGCAGCGGCAGCGGCAGCTAG	YIEQFFDDGLFVFRWFCGSGSGS*
ATGCAGTTTGTGTGGGAGCGTAATGCGTTTGCGACTAATCGGTGGCCTTGCGGCAGCGGCAGCGGCAGCTAG	YQFVWERNAFATNRWPCGSGSGS*
ATGGTGTGGCCGAAGTTGTTTTGGGCGAGTCCGTTGAGTCTTCCGTCTTGCGGCAGCGGCAGCGGCAGCTAG	YVWPKLFWASPLSLPSCGSGSGS*
ATGCGGGTTTCGCTGTCTCCGTGGCCGGGGCTTCTTCCTGTGTGGAATTGCGGCAGCGGCAGCGGCAGCTAG	YRVSLSPWPGLLPVWNCGSGSGS*
ATGATTACGCGGTTTACGCCGTGGCCGAAGCTTTATCCTGTTTGGGATTGCGGCAGCGGCAGCGGCAGCTAG	YITRFTPWPKLYPVWDCGSGSGS*
ATGGGGACTTTTGTTTGGAGGAATTTTACGCTTGCTACGATTTGGAGCTGCGGCAGCGGCAGCGTCAGCTAG	YGTFVWRNFTLATIWSCGSGSVS*
ATGGTTCAGATTTTTGATCGTTATGGTATTTATAGTGGGAAGTGGTCTTGCGGCAGCGGCAGCGGCAGCTAG	YVQIFDRYGIYSGKWSCGSGSGS*
ATGGTTATTCGTGCGCCTGGTTGGTTTGGTGATGCGTTTCCTCGTTGTTGCGGCAGCGGCAGCGGCAGCTAG	YVIRAPGWFGDAFPRCCGSGSGS*
ATGGTGTGGAATTATGCTGGGCATTTTACGTGGAATTGGGAGCTTTCCTGCGGCAGCGGCAGCGGCAGCTAG	YVWNYAGHFTWNWELSCGSGSGS*
ATGGCTAGGCTTTATTGGAATCGTAGTAGGCTTACTGCTGTTTGGTTTTGCGGCAGCGGCAGCGGCAGCTAG	YARLYWNRSRLTAVWFCGSGSGS*
ATGATTACGCGGTTTACGCCGTGGCCGAAGCTCTATCCTGTTTGGGATTGCGGCAGCGGCAGCGGCAGCTAG	YITRFTPWPKLYPVWDCGSGSGS*
ATGCGTATTTCGAATGAGCCGTGGGTGCGGTGGACTTCGTTTCCTGCTTGCGGCAGCGGCAGCGGCAGCTAG	YRISNEPWVRWTSFPACGSGSGS*
ATGATTACGCGGTTTACGCCGTGGCCGAAGCTTTATCCTGTTTGGGATTGCGGCAGCGGCAGCGGCAGCTAG	YITRFTPWPKLYPVWDCGSGSGS*
ATGCGTTTGGGGCCTTGGCCTAGTTTGCGGTTGTTTGCTTTGTTGTACTGCGGCAGCGGCAGCGGCAGCTAG	YRLGPWPSLRLFALLYCGSGSGS*
ATGTGTTTGGGTTGGACGTGTTTTTTTAGCGAGCCGTATTTTGTTGTTTGCGGCAGCGGCAGCGGCAGCTAG	YCLGWTCFFSEPYFVVCGSGSGS*
ATGGTTCAGTGGTGGAATGCTGAGAATTGTTTTAAGATTGCGTGGACTTGCGGCAGCGGCAGCGGCAGCTAG	YVQWWNAENCFKIAWTCGSGSGS*
ATGGTTAGTTATTTTGATGTGACTGGTTTTTTTAAGGCTTCTTGGGGCTGCGGCAGCGGCAGCGGCAGCTAG	YVSYFDVTGFFKASWGCGSGSGS*
ATGTCTAATAATAGGAATTGGCTGCCTCATGATTGGCAGGTTCTTTACTGCGGCAGCGGCAGCGGCAGCTAG	YSNNRNWLPHDWQVLYCGSGSGS*
ATGCTTTTGACTTGGAAGGCGGGTTTTATTAAGCATTATAAGCCTTTCTGCGGCAGCGGCAGCGGCAGCTAG	YLLTWKAGFIKHYKPFCGSGSGS*
ATGACGGGTTTTCTTGATCGGCATTATCAGTGGACGTGGCATGCGCTTTGCGGCAGCGGCAGCGGCAGCTAG	YTGFLDRHYQWTWHALCGSGSGS*
ATGCGTATTGTGGATTCTACTCTTTTTGCGTCTGCGTTTCCGCGTTATTGCGGCAGCGGCAGCGGCAGCTAG	YRIVDSTLFASAFPRYCGSGSGS*
ATGAAGCTGACTTCGTGGCCTAATTTGGCATTGGTTCGGGCTAGTTTCTGCGGCAGCGGCAGCGGCAGCTAG	YKLTSWPNLALVRASFCGSGSGS*
ATGAGGTATAAGTTTAGTAGTAATGGGAGTTATTTTGCTGCGTGGTCGTGCGGCAGCGGCAGCGGCAGCTAG	YRYKFSSNGSYFAAWSCGSGSGS*
ATGATTAATTGGATTAGTGTGCTGTCGGGGTGGGGTTGGAATTCGCCCTGCGGCAGCGGCAGCGGCAGCTAG	YINWISVLSGWGWNSPCGSGSGS*
ATGTTTTGGCATTTTTGGCAGGGTATTTATTTGTATGGTTTTGCGCCTTGCGGCAGCGGCAGCGGCAGCTAG	YFWHFWQGIYLYGFAPCGSGSGS*
ATGGTTTGGATTGATGGGCGTATTCGTTTGCTGTCTAATAGTTTGTTTTGCGGCAGCGGCAGCGGCAGCTAG	YVWIDGRIRLLSNSLFCGSGSGS*
ATGTGGCATAAGAATAAGTATGTTCTGACGTATAGTTGTCTTTTTGCTTGCGGCAGCGGCAGCGGCAGCTAG	YWHKNKYVLTYSCLFACGSGSGS*
ATGCGGTATAGTTGGGTGATTAAGAGTAATACTTTTCCTAGTCTTGTGTGCGGCAGCGGCAGCGGCAGCTAG	YRYSWVIKSNTFPSLVCGSGSGS*
ATGGTTGGTTATTTTGATGTGACTGGTTTTTATAAGGCTTCTTGGGGTTGCGGCAGCGGCAGCGGCAGCTAG	YVGYFDVTGFYKASWGCGSGSGS*
ATGTTTGTTCTGTGATGGGATACTTCGGGTCTGAAGTATGCTTTTAATTGCGGCAGCGGCAGCGGCAGCTAG	YFVL*WDTSGLKYAFNCGSGSGS*
ATGTCGGAGGTGGTTAATGCTGCGGAGAGTTCTTAGATTGCTTGTGGCTGCGGCAGCGGCAGCGGCAGCTAG	YSEVVNAAESS*IACGCGSGSGS*
ATGCCGTATTCGAATACGTATAGTAAGACGCATAGGCTGCAGTTGCGGTGCGGCAGCGGCAGCGGCAGCTAG	YPYSNTYSKTHRLQLRCGSGSGS*
ATGGTGTATTCTGTGAAGAATTGGATTAGTAAGTCTGCTTTTCCGGATTGCGGCAGCGGCAGCGGCAGCTAG	YVYSVKNWISKSAFPDCGSGSGS*
ATGAATGCTTTTTGGATTTCGGATGCTCAGTTTAAAATTGAGTGGACGTGCGGCAGCGGCAGCGGCAGCTAG	YNAFWISDAQFKIEWTCGSGSGS*
ATGTGGCATAAGAATAAGTATGTTCTGACGTATAGTTGTCTTTTTGCTTGCGGCAGCGGCAGCGGCAGCTAG	YWHKNKYVLTYSCLFACGSGSGS*
ATGATTACGCGGTTTACGCCGTGGCCGAAGCTTTATCCTGTTTGGGATTGCGGCAGCGGCAGCGGCAGCTAG	YITRFTPWPKLYPVWDCGSGSGS*
ATGGTGTATTCGTTTTATTTTTGGTTGAGGCAGAATCCGTTTCCTGTGTGCGGCAGCGGCAGCGGCAGCTAG	YVYSFYFWLRQNPFPVCGSGSGS*
ATGATTCGTTTGCCTTGGCTTGTGGATGGTTTGCAGACGGCGTGGTAGTGCGGCAGCGGCAGCGGCAGCTAG	YIRLPWLVDGLQTAW*CGSGSGS*
ATGTTTACGCTTACGTGGACGAAGAAGGGTTTGCTTACTCGGTGGTATTGCGGCAGCGGCAGCGGCAGCTAG	YFTLTWTKKGLLTRWYCGSGSGS*
ATGTATTCTTTTGGTGGGCGGATTCCTTTGCTTCCGCGTTGTTTTTTCTGCGGCAGCGGCAGCGGCAGCTAG	YYSFGGRIPLLPRCFFCGSGSGS*
ATGTGGCATAAGAATAAGTATGTTCTGATGTATGGTTGTCTTTTTGCCTGCGGCAGCGGCAGCGGCAGCTAG	YWHKNKYVLMYGCLFACGSGSGS*
ATGAAGTCTACTTGGTTGAGTAATGGGCTTTCGTTGTTGAGTTGGCATTGCGGCAGCGGCAGCGGCAGCTAG	YKSTWLSNGLSLLSWHCGSGSGS*
ATGCTTGTTTATGTTTGGACTAGTTTTTAGGCTAAGCCGTATTTTGCTTGCGGCAGCGGCAGCGGCAGCTAG	YLVYVWTSF*AKPYFACGSGSGS*
ATGCCTTATTCTAATAATTTTAGGGTGCTGGCTAGTTTTGTTCTGTTCTGCGGCAGCGGCAGCGGCAGCTAG	YPYSNNFRVLASFVLFCGSGSGS*
ATGCTTCAGCGTCTTGGGTCGTGGCCGTCTCTGTCGCCTCAGTGGGGTTGCGGCAGCGGCAGCGGCAGCTAG	YLQRLGSWPSLSPQWGCGSGSGS*
ATGGTGAAGTTGAGGTGGTCTAGGAATAGTTTGGAGACTGAGTGGGTGTGCGGCAGCGGCAGCGGCAGCTAG	YVKLRWSRNSLETEWVCGSGSGS*
ATGAATGCTTTTTGGATTTCGGTTGCTCAGTTTAAGATTGAGTGGACCTGCGGCAGCGGCAGCGGCAGCTAG	YNAFWISVAQFKIEWTCGSGSGS*
ATGAGTGATAAGTTTAGTAGGAATGGGAGTTATTTTGCTGCGTGGTCGTGCGGCAGCGGCAGCGGCAGCTAG	YSDKFSRNGSYFAAWSCGSGSGS*
ATGTTGATTGATGAGATTTGGGTTGGGTTTAGGACGGCGTTTCCTTCCTGCGGCAGCGGCAGCGGCAGCTAG	YLIDEIWVGFRTAFPSCGSGSGS*
ATGAAGTTTCGTGATGCGTGGTGGACGGATCAGAATCCTTGGCCGTACTGCGGCAGCGGCAGCGGCAGCTAG	YKFRDAWWTDQNPWPYCGSGSGS*
ATGGTTCAGTGGTGGAATGCTGAGAATTGTTTTAAGATTGCGTGGACCTGCGGCAGCGGCAGCGGCAGCTAG	YVQWWNAENCFKIAWTCGSGSGS*
ATGAAGCTGACTTCGTGGCCTAATTTGCCGTTGGTTCGGGCTAGTTTTTGCGGCAGCGGCAGCGGCAGCTAG	YKLTSWPNLPLVRASFCGSGSGS*
ATGATTGTTCTGTGGTGGGATACTTCGGGTCTGAAGTATGCTTTTAATTGCGGCAGCGGCAGCGGCAGCTAG	YIVLWWDTSGLKYAFNCGSGSGS*
ATGCGGCATACGAATAGGTATGTTCCTAGGCAGCCGTGTCTGATTCATTGCGGCAGCGGCAGCGGCAGCTAG	YRHTNRYVPRQPCLIHCGSGSGS*
ATGGGTGTGTTTATTTGGAGGCATTTTACGGATTCTCCGAGGTTTAGTTGCGGCAGCGGCAGCGGCAGCTAG	YGVFIWRHFTDSPRFSCGSGSGS*
ATGCGTTTGAGTGCTTGGCCGTTTCTTAAGCTTACTAGGTGTTTTCGCTGCGGCAGCGGCAGCGGCAGCTAG	YRLSAWPFLKLTRCFRCGSGSGS*
ATGAGGTATTTGCTTTCGCCGTGGCCTCATTTGGAGCTTGTGCTGACTTGCGGCAGCGGCAGCGGCAGCTAG	YRYLLSPWPHLELVLTCGSGSGS*
ATGCGTTTTTTGTGGAGTAGTTTTTCTAGTCAGCCGAGTTGGGTTCATTGCGGCAGCGGCAGCGGCAGCTAG	YRFLWSSFSSQPSWVHCGSGSGS*
ATGTGGCATAAGGATAAGAATGTTTTTACGTATGGTTGTCTTTTTGCTTGCGGCAGCGGCAGCGGCAGCTAG	YWHKDKNVFTYGCLFACGSGSGS*
ATGCGGTATAGTTGGGTGATTAAGAGTAATACTTTTCCTAGTCTTGTGTGCGGCAGCGGCAGCGGCAGCTAG	YRYSWVIKSNTFPSLVCGSGSGS*
ATGTGGCATAAGAATAAGTATGTTCTGACGTATAGTTGTCTTTTTGCTTGCGGCAGCGGCAGCGGCAGCTAG	YWHKNKYVLTYSCLFACGSGSGS*
ATGAAGCTGACTTCGTGGCCTAATTTGGCGTTGGTTCGGTCTAGTTTTTGCGGCAGCGGCAGCGGCAGCTAG	YKLTSWPNLALVRSSFCGSGSGS*
ATGCGTTTTTTGTGGAGTAGTTTTTCTAGTCAGCCGAGTTGGGTTCACTGCGGCAGCGGCAGCGGCAGCTAG	YRFLWSSFSSQPSWVHCGSGSGS*
ATGCATTTTGTTTGGGAGAATTTTTTTACTCGTCCGAGTCGGGCTTCTTGCGGCAGCGGCAGCGGCAGCTAG	YHFVWENFFTRPSRASCGSGSGS*
ATGATTCGGAATAGTGGGTTTAATCATTGGTTTATTGTGGATTGTAGCTGCGGCAGCGGCAGCGGCAGCTAG	YIRNSGFNHWFIVDCSCGSGSGS*
ATGCCTTTTAAGAATAGGTATAAGCTTGAGAAGGAGCTTTATCTTATTTGCGGCAGCGGCAGCGGCAGCTAG	YPFKNRYKLEKELYLICGSGSGS*
ATGTTTGATCATTATGGTCTGTTTATTTTTGTTTGGCGGGCGCAGGCTTGCGGCAGCGGCAGCGGCAGCTAG	YFDHYGLFIFVWRAQACGSGSGS*
ATGACTTTTCGTTGGACGCTGGCAGGTTTTTATCAGGCTGCGTGGAAGTGCGGCAGCGGCAGCGGCAGCTAG	YTFRWTLAGFYQAAWKCGSGSGS*
ATGCCTTTTGCTAATACTTATGAGCATACTAGGTCGCTTGTGCTGCATTGCGGCAGCGGCAGCGGCAGCTAG	YPFANTYEHTRSLVLHCGSGSGS*
ATGAATGCTTTTTGGATTTCGGATGCTCAGTTTAAGATTGAGTGGACTTGCGGCAGCGGCAGCGGCAGCTAG	YNAFWISDAQFKIEWTCGSGSGS*
ATGAAGATTATTGCGTATACCTTTCAGAGTTGGGTGTTGCTTTCTGATTGCGGCAGCGACAGCGGCAGCTAG	YKIIAYTFQSWVLLSDCGSDSGS*
ATGATTTATGCTCGGGTGACTTGGATTAATGCGCATACTTTTCCGCGTTGCGGCAGCGGCAGCGGCAGCTAG	YIYARVTWINAHTFPRCGSGSGS*
ATGCCTTTTACTAATACTTATGAGCATACTAGGTCGCTTGTGCTGCATTGCGGCAGCGGCAGCGGCAGCTAG	YPFTNTYEHTRSLVLHCGSGSGS*
ATGAGGCTTAAGCGTATTTTTGGTCAGTTGCCGGCTTATTTTCCGAGTTGCGGCAGCGGCAGCGGCAGCTAG	YRLKRIFGQLPAYFPSCGSGSGS*
ATGGAGTTTTATATTCGGGATTTTCATGATTTGCCTGGGAATTTTTATTGCGGCAGCGGCAGCGGCGGCTAG	YEFYIRDFHDLPGNFYCGSGSGG*
ATGACTTATAGTCATATTAATTTGTTTATTTGGCAGTGGCAGAGTACGTGCGGCAGCGGCAGCGGCAGCTAG	YTYSHINLFIWQWQSTCGSGSGS*
ATGCGTTTTTTGTGGAGTAGCTTTTCTAGTCAGCCGAGTTGGGTTCATTGCGGCAGCGGCAGCGGCAGCTAG	YRFLWSSFSSQPSWVHCGSGSGS*
ATGCGTATTGTGGATTCTACTCTTTTTGCGTCTGCGTTTCCGCGTTACTGCGGCAGCGGCAGCGGCAGCTAG	YRIVDSTLFASAFPRYCGSGSGS*
ATGAAGAATTGGGCGTCTGTTGTTGAGGGGTGGAATTATAGTGCGAATTGCGGCAGCGGCAGCGGCAGCTAG	YKNWASVVEGWNYSANCGSGSGS*
ATGGGTAGGCTTTATCGGCGGCAGACGTTGCATTCTGTTTGGGTTACCTGCGGCAGCGGCAGCGGCAGCTAG	YGRLYRRQTLHSVWVTCGSGSGS*
ATGGTGTGGCCGAAGTTGTTTTGGGCGAGTCCGTTGAGTCTTCCGTCTTGCGGCAGCGGCAGCGGCAGCTAG	YVWPKLFWASPLSLPSCGSGSGS*
ATGCAGTTTGTGTGGGAGCGTAATGCGTTTGCGACTAATCGGTGGCCTTGCGGCAGCGGCAGCGGCAGCTAG	YQFVWERNAFATNRWPCGSGSGS*
ATGCGTTCGCAGCTTTTGATGATTTGGAAGAATGCGATTCCGCTTAATTGCGGCAGCGGCAGCGGCAGCTAG	YRSQLLMIWKNAIPLNCGSGSGS*
ATGGTGTGGCCGAAGTTGTTTTGGGCGAGTCCGTTGAGTCTTCCGTCTTGCGGCAGCGGCAGCGGCAGCTAG	YVWPKLFWASPLSLPSCGSGSGS*
ATGCTTTGGAAGTGGGTTGAGTTTGGTCGTTTTTCGCATGGTTGGACTTGCGGCAGCGGCAGCGGCAGCTAG	YLWKWVEFGRFSHGWTCGSGSGS*
ATGTGGCATAAGAATAAGTATGTTCTGACGTATAGTTGTCTTTTTGCTTGCGGCAGCGGCAGCGGCAGCTAG	YWHKNKYVLTYSCLFACGSGSGS*
ATGGGTGAGAATGGTCCTTGGGTTATTCCTTCGCAGACTTCTTCGACCTGCGGCAGCGGCAGCGGCAGCTAG	YGENGPWVIPSQTSSTCGSGSGS*
ATGCCGTTTACGAATTATTTTGCTAAGACGCGTTCTTTGTTGATTGGTTGCGGCAGCGGCAGCGGCAGCTAG	YPFTNYFAKTRSLLIGCGSGSGS*
ATGTCGACGCAGAATGAGTGGTGGATTAATCCGCAGTCTCTGCCTACTTGCGGCAGCGGCAGCGGCAGCTAG	YSTQNEWWINPQSLPTCGSGSGS*
ATGGTTCAGTGGTGGAATGCTGAGAATTGTTTTAAGATTGCGTGGACTTGCGGCAGCGGCAGCGGCAGCTAG	YVQWWNAENCFKIAWTCGSGSGS*
ATGGGTTATTTTCTGTCGCCGTGGCCGAAGTTGTCGCTTCTTGCGCACTGCGGCAGCGGCAGCGGCAGCTAG	YGYFLSPWPKLSLLAHCGSGSGS*
ATGCCTTATGTTCTTGTTTATAGTCCTAGGAATGTGGTTGTTGTTCTTTGCGGCAGCGGCAGCGGCAGCTAG	YPYVLVYSPRNVVVVLCGSGSGS*
ATGATTAGTCTGTATTGGGCGAAGTCTAATCTGGCTCATAATTGGCTCTGCGGCAGCGGCAGCGGCAGCTAG	YISLYWAKSNLAHNWLCGSGSGS*
ATGTATCTGAGTAATTGGCCTACGTTGTTGCTTCAGCGGAGGACTCATTGCGGCAGCGGCAGCGGCAGCTAG	YYLSNWPTLLLQRRTHCGSGSGS*
ATGAAGTATTATTTTACTGATGAGGGTGAGTTTATTCATTCTTTTGATTGCGGCAGCGGCAGCGGCAGCTAG	YKYYFTDEGEFIHSFDCGSGSGS*
ATGTGGCATAAGAATAAGTATGTTCTGACGTATAGTTGTCTTTTTGCCTGCGGCAGCGGCAGCGGCAGCTAG	YWHKNKYVLTYSCLFACGSGSGS*
ATGAATCATTGGTTTCGTGATGTTTTGATTTTTCAGACTACTTGGCGTTGCGGCAGCGGCAGCGGCGGCTAG	YNHWFRDVLIFQTTWRCGSGSGG*
ATGTATCGGTTGGGTCATTGGCCGACGTTGAGTTTGCTTCCTGTGAACTGCGGCAGCGGCAGCGGCAGCTAG	YYRLGHWPTLSLLPVNCGSGSGS*
ATGTATCTGGGTAATTGGCCGAGGCTTGTTCTGAGGTTTAGTGGGTACTGCGGCAGCGGCAGCGGCAGCTAG	YYLGNWPRLVLRFSGYCGSGSGS*
ATGGTGTATATTTGGCATGATTTTCGGACTCGTCCGTATTTTCATAGGTGCGGCAGCGGCAGCGGCAGCTAG	YVYIWHDFRTRPYFHRCGSGSGS*
ATGTTTGTGCCTGATCATTGGGTTTTTACGCCGCAGTCTTTTCCGAATTGCGGCAGCGGCAGCGGCAGCTAG	YFVPDHWVFTPQSFPNCGSGSGS*
ATGGTTCAGTGGTGGAATGCTGAGAATTGTTTTAAGATTGCGTGGACTTGCGGCAGCGGCAGCGGCAGCTAG	YVQWWNAENCFKIAWTCGSGSGS*
ATGTTTTTTTGGGTGAGTTTTGATCGGCATCCTTATTTTTCGCCGTGTTGCGGCAGCGGCAGCGGCAGCTAG	YFFWVSFDRHPYFSPCCGSGSGS*
ATGCGTTTTTTGTGGAGTAGTTTTTCTAGTCAGCCGAGTTGGGTCCATTGCGGCAGCGGCAGCGGCAGCTAG	YRFLWSSFSSQPSWVHCGSGSGS*
ATGGTGTATTCGTTTTATTTTTGGTTGAGGCAGAATCCGTTTCCTGTGTGCGGCAGCGGCAGCGGCAGCTAG	YVYSFYFWLRQNPFPVCGSGSGS*
ATGATTGTGATGGCGAAGAATTTTTCTACGTGGGATCTTTTGAATGTTTGCGGCAGCGGCAGCGGCAGCTAG	YIVMAKNFSTWDLLNVCGSGSGS*
ATGATTACGCGGTTTACGCCGTGGCCGAAGCTTTATCCTGTTTGGGATTGCGGCAGCGGCAGCGGCAGCTAG	YITRFTPWPKLYPVWDCGSGSGS*
ATGTGGCATAAGAATAAGTATGTTCTGACGTATAGTTGTCTTTTTGCTTGCGGCAGCGGCAGCGGCAGCTAG	YWHKNKYVLTYSCLFACGSGSGS*
ATGATTTTTGTGTGGACTACTTGGGTGAGTAAGCCGCATTTTTCGACTTGCGGCAGCGGCAGCGGCAGCTAG	YIFVWTTWVSKPHFSTCGSGSGS*
ATGGTTTATGTTTGGCATTCGTTTTTGGAGGATAGTTATTGGTCGTCTTGCGGCAGCGGCAGCGGCAACTAG	YVYVWHSFLEDSYWSSCGSGSGN*
ATGGTTTTTGTTTGGAAGCGTTTTACGGATTCTACGACGTGGTTTCCCTGCGGCAGCGGCAGCGGCAGCTAG	YVFVWKRFTDSTTWFPCGSGSGS*
ATGTTTGTTTGTCTGAATTTTTGGCAGGATAGTCGTTATGTTTTGATTTGCGGCAGCGGCAGCGGCAGCTAG	YFVCLNFWQDSRYVLICGSGSGS*
ATGAATGCTTTTTGGATCTCGGATGCTCAGCTTAAGATTGAGTGGACCTGCGGCAGCGGCAGCGGCAGCTAG	YNAFWISDAQLKIEWTCGSGSGS*
ATGAGGTGGTTTTGGACTGCGTTTCGGGAGAATCCTTATTTTAGGTCGTGCGGCAGCGGCAGCGGCAGCTAG	YRWFWTAFRENPYFRSCGSGSGS*
ATGAGGCTTCCTCGTAATAGGTGGTTTGGGGCTGCTGCGTTTCCGTACTGCGGCAGCGGCAGCGGCAGCTAG	YRLPRNRWFGAAAFPYCGSGSGS*
ATGCGTGTGATTGGTTTGCTTCAGAATAGTTTGCCGGAGTCGTGGCAGTGCGGCAGCGGCAGCGGCAGCTAG	YRVIGLLQNSLPESWQCGSGSGS*
ATGATTCGTTTGCCTTGGCTTGTGAATGGGTTGCAGACGGTTTGGCATTGCGGCAGCGGCAGCGGCAGCTAG	YIRLPWLVNGLQTVWHCGSGSGS*
ATGATTGTTCTGTGGTGGGATACTTCGGGTCTGAAGTATGCTTTTAATTGCGGCAGCGGCAGCGGCAGCTAG	YIVLWWDTSGLKYAFNCGSGSGS*
ATGAGGTATTTGCTTTCGCCGTGGCCTCATTTGGAGCTTGTGCAGACCTGCGGCAGCGGCAGCGGCAGCTAG	YRYLLSPWPHLELVQTCGSGSGS*
ATGAAGGTTCCTGAGAATTGGCGCTGGACGTCGAATGCTTTTCCTAATTGCGGCAGCGGCAACGGCAGCTAG	YKVPENWRWTSNAFPNCGSGNGS*
ATGTATCATGGGTTTTGGAATACGGGTTATAGTTATGTTTGGTATCCTTGCGGCAGCGGCAGCGGCAGCTAG	YYHGFWNTGYSYVWYPCGSGSGS*
ATGTGGCATAAGAATAAGTATGTTCTGACGTATAGTTGTCTTTTTGCTTGCGGCAGCGGCAGCGGCAGCTAG	YWHKNKYVLTYSCLFACGSGSGS*
ATGGTGTATTCGTTTTATTTTTGGTTGAGGCAGAATCCGTTTCCTGTGTGCGGCAGCGGCAGCGGCAGCTAG	YVYSFYFWLRQNPFPVCGSGSGS*
ATGAATGCTTTTTGGATTTCGGATGCTCAGTTTAAGATTGAGTGGACTTGCGGCAGCGGCAGCGGCAGCTAG	YNAFWISDAQFKIEWTCGSGSGS*
ATGTCTAATAATATGAATTGGCTGCCTCATGATTGTCAGGTTCTTTATTGCGGCAGCGGCAGCGGCAGCTAG	YSNNMNWLPHDCQVLYCGSGSGS*
ATGTTTTATGCTGAGACCCAGTGGATTAGTAAGAATTCGTTTCCTGTGTGCGGCAGCGGCAGCGGCAGCTAG	YFYAETQWISKNSFPVCGSGSGS*
ATGATTGTGATTGCGAAGAATTTTTCTAAGTGGGATCTTTTGAATGTTTGCGGCAGCGGCAGCGGCAGCTAG	YIVIAKNFSKWDLLNVCGSGSGS*
ATGATTGTGATTGCGAAGAATTTTTCTAAGTGGGATCTTTTGAATGTCTGCGGCAGCGGCAGCGGCAGCTAG	YIVIAKNFSKWDLLNVCGSGSGS*
ATGCGTTGGGTTTGGACGAGTTTTCTTAGTGAGCCGTATTTTGTTGTTTGCGGCAGCGGCAGCGGCAGCTAG	YRWVWTSFLSEPYFVVCGSGSGS*
ATGTCTAATAATAGGAATTGGCTGCCTCATGATTGGCAGGTTCTTTACTGCGGCAGCGGCAGCGGCAGCTAG	YSNNRNWLPHDWQVLYCGSGSGS*
ATGATTACGCGGTTTACGCCGTGGCCAAAGCTTTATCCTGTTTGGGATTGCGGCAGCGGCAGCGGCAGCTAG	YITRFTPWPKLYPVWDCGSGSGS*
ATGGTGACTTTTGTTTGGAGGAATTTTACGCTTGCTACGATTTAGAGTTGCGGCAGCGGCAGCGGCAGCTAG	YVTFVWRNFTLATI*SCGSGSGS*
ATGAAGTTTCTGGATTATACGTGGATTTCTAGGAGTACGTTTCCGCACTGCGGCAGCGGCAGCGGCAGCTAG	YKFLDYTWISRSTFPHCGSGSGS*
ATGATTACGCGGTTGACGCCGTGGCCGAAGCTTTATCCTGTTTGGGAGTGCGGCAGCGGCAGCGGCAGCTAG	YITRLTPWPKLYPVWECGSGSGS*
ATGATTACGCGGTTTACGCCGTGGCCGAAGCTTTATCCTGTTTGGGATTGCGGCAGCGGCAGCGGCAGCTAG	YITRFTPWPKLYPVWDCGSGSGS*
ATGATTACGCGGTTTACGTCGTGGCCGAGGCTTTATCCTGTTTGGTACTGCGGCAGCGGCAGCGGCAGCTAG	YITRFTSWPRLYPVWYCGSGSGS*
ATGCGGTTTTTGTGGAGCAGTTTTTCTAGTCAGCCGAGTTGGGTTCATTGCGGCAGCGGCAGCGGCAGCTAG	YRFLWSSFSSQPSWVHCGSGSGS*
ATGAGGTATGAGTTTAGTAGTAATGGGAGTTATTTTGCTGCGTGGTCTTGCGGCAGCGGCAGCGGCAGCTAG	YRYEFSSNGSYFAAWSCGSGSGS*
ATGCCGTTTACGAATTATTTTGCTAAGACGCGATCTTTGTTGATTGGCTCCGGCAGCGCCACCGGCAGCTAG	YPFTNYFAKTRSLLIGSGSATGS*
ATGACGTATAAGAGTACTTTGCTGTGGTATCATTTGGCTTTTCCTGTTTGCGGCAGCGGCAGCGGCAGCTAG	YTYKSTLLWYHLAFPVCGSGSGS*
ATGTGGCATAAGAATAAGTATGTTCTGACGTATAGTTGTCTTTTTGCCTGCGGCAGCGGCAGCGGCAGCTAG	YWHKNKYVLTYSCLFACGSGSGS*
ATGTCGTATAAGTTTAGTTGGAGGTGGCCGCATAATGGTTGGACGCCTTGCGGCAGCGGCAGCGGCAGCTAG	YSYKFSWRWPHNGWTPCGSGSGS*
ATGCAGTTTGTGTGGGAGCGTAATGCGTTTGCGACTAATCGGTGGCATTGCGGCAGCGGCAGCGGCAGCTAG	YQFVWERNAFATNRWHCGSGSGS*
ATGCCTTATAAGTTTCTGCTTTCGTCGATTTCGACTTATAAGTGGTACTGCGGCAGCGGCAGCGGCAGCTAG	YPYKFLLSSISTYKWYCGSGSGS*
ATGATTGGGTTTTTTAATCATGCTGGGCATTTTATTATGGCTTGGACGTGCGGCAGCGGCAGCGGCAGCTAG	YIGFFNHAGHFIMAWTCGSGSGS*
ATGCTTTATCGGAATGTTTTTGCTAAGTTGAGGTTGTTGGTTCTTTGGTGCGGCAGCGGCAGCGGCAGCTAG	YLYRNVFAKLRLLVLWCGSGSGS*
ATGATTGGGTTTTTTAATCATGCTGGGCATTTTATTATGGCTTGGACGTGCGGCAGCGGCAGCGGCAGCTAG	YIGFFNHAGHFIMAWTCGSGSGS*
ATGTGGCATAATAATAAGTATGTTCTGACGTGGAGTTTTCTTTTTTCCTGCGGCAGCGGCAGCGGCAGCTAG	YWHNNKYVLTWSFLFSCGSGSGS*
ATGATTACGCGGTTTACGCCGTGGCCGAAGCTTTATCCTGTTTGGAACTGCGGCAGCGGCAGCGGCAGCTAG	YITRFTPWPKLYPVWNCGSGSGS*
ATGCGTTTTTTGTGGAGTAGTTTTTCTAGTCAGCCGAGTTGGGTTCACTGCGGCAGCGGCAGCGGCAGCTAG	YRFLWSSFSSQPSWVHCGSGSGS*
ATGGTGAGTGTTCTTTTGGTGAATTGGCCGCTTGGTGTGCCGACGTATTGCGGCAGCGGCAGCGGCAGCTAG	YVSVLLVNWPLGVPTYCGSGSGS*
ATGAGGTATAAGTTTAGTAGTAATGGGAGTTATTTTGCTGCGTGGACCTGCGGCAGCGGCAGCGGCAGCTAG	YRYKFSSNGSYFAAWTCGSGSGS*
ATGCTTGTTTATGTTTGGACTAGTTTTTCGGCTAAGCCGTATTTTGCTTGCGGCAGCGGCAGCGGCAGCTAG	YLVYVWTSFSAKPYFACGSGSGS*
ATGATTACGCGGTTTACGCCGTGGCCGAAGCTTTATCCTGTTTGGGATTGCGGCAGCGGCAGCGGCAGCTAG	YITRFTPWPKLYPVWDCGSGSGS*
ATGGTTTATGCGTTTGATGCGAATTATGTTTATAGTGCTGTTTGGACGTGCGGCAGCGGCAGCGGCAGCTAG	YVYAFDANYVYSAVWTCGSGSGS*
ATGACTTTTCAGTTTACTTGGAATGATGGTAGTAGGTGGATTGCTTCCTGCGGCAGCGGCAGCGGCAGCTAG	YTFQFTWNDGSRWIASCGSGSGS*
ATGTTGGTTCGTTTTTCTCTGTGGCCGCGGCTGGTTCCGGTTTGGAATTGCGGCAGCGGCAGCGGCAGCTAG	YLVRFSLWPRLVPVWNCGSGSGS*
ATGTTTGTTTGGAAGCGTTGGAGTGATGTTCCTTATTTTCTTGATGGGTGCGGCAGCGGCAGCGGCAGCTAG	YFVWKRWSDVPYFLDGCGSGSGS*
ATGATTACGCGGTTTACGTCGTGGCCGAAGCTTTATCCTGTTTGGGATTGCGGCAGCGGCAGCGGCAGCTAG	YITRFTSWPKLYPVWDCGSGSGS*
ATGACTTTCCAGTTTACTTGGAATGATGGTAGTAGGTGGATTGCTTCCTGCGGCAGCGGCAGCGGCAGCTAG	YTFQFTWNDGSRWIASCGSGSGS*
ATGTCTAATAATAGGAATTGGCTGCCTCATGATTGGCAGGTTCTTTATTGCGGCAGCGGCAGCGGCAGCTAG	YSNNRNWLPHDWQVLYCGSGSGS*
ATGAGGAGTGGTTTTCATAATGGTAGTTTTTGGGTTTCGTGAAATTCCTGCGGCAGCGGCAGCGGCAGCTAG	YRSGFHNGSFWVS*NSCGSGSGS*
ATGAATAGTGTGTTTTTGTCGTCGGGGAATTTTGTGATTACTTGGGACTGCGGCAGCGGCAGCGGCAGCTAG	YNSVFLSSGNFVITWDCGSGSGS*
ATGTTGGTGATGAATCATCATGTTATTAACGGTTTTTGTGCTACTTTCTGCGGCAGCGGCAGCGGCAGCTAG	YLVMNHHVINGFCATFCGSGSGS*
ATGTGGCATAAGAATAAGTATGTTCTGACGTATAGTTGTCTTTTTGCTTGCGGCAGCGGCAGCGGCAGCTAG	YWHKNKYVLTYSCLFACGSGSGS*
ATGAAGTGTTATTGGGGGTTTACGTGGAATAATCCGGGTTTTTGGCTGTGCGGCCGCGGCAGCGGCAGCTAG	YKCYWGFTWNNPGFWLCGRGSGS*
ATGGATTATACGAATCATCGGCTGCATCCGGAGACTGCGTTTCAGAGGTGCGGCAGCGGCAGCGGCAGCTAG	YDYTNHRLHPETAFQRCGSGSGS*
ATGACGACGGAGTTTGAGAGTGGGATTAATTGGCATTCTTTAACTTCTTGCGGCAGCGGCAGCGGCAGCTAG	YTTEFESGINWHSLTSCGSGSGS*
ATGATTTTGACTTATTGGATTTTTGAGCGGCATACTCTTGTTTTGGACTGCGGCAGCGGCAGCGGCAGCTAG	YILTYWIFERHTLVLDCGSGSGS*
ATGCTTGTGAACATTCTGATTAATCCGCCGATTAATATTTGGCGGGATTGCGGCAGCGGCAGCGGCAGCTAG	YLVNILINPPINIWRDCGSGSGS*
ATGCGGTTTAAGCTTACTTATACTTTTAGTAATGAGTGGGTTTGTTTTTGCGGCAGCGGCAGCGGCAGCTAG	YRFKLTYTFSNEWVCFCGSGSGS*
ATGCGTTTTGTGAGTGCGTGGTGGATTGACTCTACGAGTTTGCCGACTTGCGGCAGCGGCAGCGGCAGCTAG	YRFVSAWWIDSTSLPTCGSGSGS*
ATGATTACGCGGTTTACGCCGTGGCCGAAGCTTTATCATGTCTGGGACTGCGGCAGCGGCAACGGCAGCTAG	YITRFTPWPKLYHVWDCGSGNGS*
ATGAGGGCTTGGTTTAATGCGAGGTCGATTTTTTCGGCGGAGTGGTCTTGCGGCAGCGGCAGCGGCAGCTAG	YRAWFNARSIFSAEWSCGSGSGS*
ATGATTACTCGGGTTACGCCGTCGCCGAAGCTTTCTCCTGTTTGGGCTTGCGGCAGCGGCAGCGGCAGCTAG	YITRVTPSPKLSPVWACGSGSGS*
ATGGTTCAGATTTTTGATCGTTATGGTATTTATAGTGGGAAGCGGTCTTGCGGCAGCGGCAGCGGCAGCTAG	YVQIFDRYGIYSGKRSCGSGSGS*
ATGAAGGTTGGGAGTGATTCGTGGATTTCGCTTACGACGTTTCCGACCTGCGGCAGCGGCAGCGGCAGCTAG	YKVGSDSWISLTTFPTCGSGSGS*
ATGAGGTATAAGTTTAGTAGTAATGGGAGTTATTTTGCTGCGTGGTCTTGCGGCAGCGGCAGCGGCAGCTAG	YRYKFSSNGSYFAAWSCGSGSGS*
ATGGTTTATGCGTTTGATGCGAATTATGTTTATAGTGCAGTTTGGACCTGCGGCAGCGGCAGCGGCAGCTAG	YVYAFDANYVYSAVWTCGSGSGS*
ATGCTTATTCCGCCTTCTCTTTGGCTGCGTCGGCAGCATTTTCCTAGCTGCGGCAGCGGCAGCGGCAGCTAG	YLIPPSLWLRRQHFPSCGSGSGS*
ATGAAGTATAGTGCGCTTGCTTGGATTCCTATTACCGCGCTTCCTAATTGCGGCAGCGGCAGCGGCAGCTAG	YKYSALAWIPITALPNCGSGSGS*
ATGATTGTTCTGTGGTGGGATACTTCGGGTCTGAAGTATGCCTTTAATTGCGGCAGCGGCAGCGGCAGCTAG	YIVLWWDTSGLKYAFNCGSGSGS*
ATGCGTGTGATTGGTTTGCTTCAGAATAGTTTGCCGGAGTCGTGGCAGTGCGGCAGCGGCAGCGGCAGCTAG	YRVIGLLQNSLPESWQCGSGSGS*
ATGACGTATAAGAGTACGTGGCTGTGGAATCATTTGGCTTTTCATGTGTGCGGCAGCGGCAGCGGCAGCTAG	YTYKSTWLWNHLAFHVCGSGSGS*
ATGTGTAGTTATTTCGATAATGCTGGTGTGTTTTATATTATTTGGTCCTGCGGCAGCGGCAGCGGCAGCTAG	YCSYFDNAGVFYIIWSCGSGSGS*
ATGTCTAATAATAGGAATTGACTGCCTCATGATTGGCAGGTTCTTTACTGCGGCAGCGGCAGCGGCAGCTAG	YSNNRN*LPHDWQVLYCGSGSGS*
ATGATTGTTCTGTGGTGGGATACTTCGGATCTGAAGTATGCTTTTAATTGCGGCAGCGGCAGCGGCAGCTAG	YIVLWWDTSDLKYAFNCGSGSGS*
ATGCGTTGGGTTTGGACGAGTTTTTTTAGTGAGCCGTATTTTGTTGTTTGCGGCAGCGGCAGCGGCAGCTAG	YRWVWTSFFSEPYFVVCGSGSGS*
ATGTATCGGTTGGGTCATTGGCCGACGTTGAGTTCGCTTCCTGTGAATTGCGGCAGCGGCAGCGGCAGCTAG	YYRLGHWPTLSSLPVNCGSGSGS*
ATGTTTATTCTTACGAATTGGCCGAAGTTGGCTCTTGCGTTTTTGACGTGCGGCAGCGGCAGCGGCAGCTAG	YFILTNWPKLALAFLTCGSGSGS*
ATGGGGTGGCCGAAGTTGTTTTGGACGAGTCCGTTGAGTCTTCCGTCTTGCGGCAGCGGCAGCGGCAGCTAG	YGWPKLFWTSPLSLPSCGSGSGS*
ATGCGTGTGACTCAGAATGCTCTTTTTAGTAGGGCTTTTCCTGTTGATTGCGGCAGCGGCAGCGGCAGCTAG	YRVTQNALFSRAFPVDCGSGSGS*
ATGTATAAGGCGCTGTGGATTAATGCTACTTTTTATCAGTCTCTTGTCTGCGGCAGCGGCAGCGGCAGCTAG	YYKALWINATFYQSLVCGSGSGS*
ATGGGGTGGCCGAAGTTGTTTTGGGCGAGTCCGTTGAGTCGTCCGTCCTGCGGCAGCGGCAGCGGCAGCTAG	YGWPKLFWASPLSRPSCGSGSGS*
ATGATTGTGATTGCGAAGAATTTTTCTAAGTGGGATCTTTTGAATGTTTGCGGCAACGGCAGCGGCAGCTAG	YIVIAKNFSKWDLLNVCGNGSGS*
ATGATTACGCGGTTTACGCCGTGTCAGAAGCTTTATCCTGTTTGGTACTGCGGCAGCGGCAGCGGCAGCTAG	YITRFTPCQKLYPVWYCGSGSGS*
ATGGGTGTGGTTATTTGGAGGCATTTTACGGATTCTCCGAGGTTTAGCTGCGGCAGCGGCAGCGGCAGCTAG	YGVVIWRHFTDSPRFSCGSGSGS*
ATGTGGCATGGGAATAAGTATGTTCTGACGTATAGTTGTCTTTTTGCCTGCGGCAGCGGCAGCGGCAGCTAG	YWHGNKYVLTYSCLFACGSGSGS*
ATGTGGCATAAGAATAAGTATGTTCTGACGTATAGTTGTCTTTTTGCTTGCGGCAGCGGCAGCGGCAGCTAG	YWHKNKYVLTYSCLFACGSGSGS*
ATGTCTAATTATAGGAATTGGCTGCCTCATGATTGGCAGGTTCTTTATTGCGGCAGCGGCAGCGGCAGCTAG	YSNYRNWLPHDWQVLYCGSGSGS*
ATGGAGTGGCCGAAGTTGTTTTGGGCGAGTCCGTTGAGTCTTCCGTCTTGCGGCAGCGGCAGCGGCAGCTAG	YEWPKLFWASPLSLPSCGSGSGS*
ATGCGTGTGATTGGTTTGCTTCAGAATAGTTTGCCGGAGTCGTGGCTGTGCGGCAGCGGCAGCGGCAGCTAG	YRVIGLLQNSLPESWLCGSGSGS*
ATGAGGCTTAAGCGTATTTTTGGTCAGTTGCCGGCTTATTTTCCGAGTTGCGGCAGCGGCAGCGGCAGCTAG	YRLKRIFGQLPAYFPSCGSGSGS*
ATGCCTTTTCGTTATCAGCTTGAGTCTGATTTTGGGGTGACGTGGATTTGCGGCAGCGGCAGCGGCAGCTAG	YPFRYQLESDFGVTWICGSGSGS*
ATGTGGCATAAGAATAAGTATGTTCTGACGTATAGTTGTCTTTTTGCTTGCGGCAGCGGCAGCGGCAGCTAG	YWHKNKYVLTYSCLFACGSGSGS*
ATGCGTGTGATTGGTTTGCTTCAGAATAGTTTGCCGGAGTCGTGGCTGTGCGGCAGCGGCAGCGGCAGCTAG	YRVIGLLQNSLPESWLCGSGSGS*
ATGCGTTTTGTGAGTGCGTGGTGGATTGATTCTACGAGTTTGCCAACTTGCGGCAGCTAG	YRFVSAWWIDSTSLPTCGS*
ATGGTGATTCAGGCGTGGTTTTGGTATTCAGATAATGCTTTTCCGGCCTGCGGCAGCGGCAGCGGCAGCTAG	YVIQAWFWYSDNAFPACGSGSGS*
ATGCGTTTGGGCCCTTGGCCTAGTTTGCGGTTGTTTGCTTTGTTGTATTGCGGCAGCGGCAGCGGTAGCTAG	YRLGPWPSLRLFALLYCGSGSGS*
ATGTGGCATAAGAATAAGTATGTTCTGACGTATAGTTGTCTTTTTGCCTGCGGCAGCGGCAGCGGCAGCTAG	YWHKNKYVLTYSCLFACGSGSGS*
ATGCGTTTTTTGTGGAGTAGTTTTTCTAGTCAGCCGAGTTGGGTTCATTGCGGCAGCGGCAGCGGCAGCTAG	YRFLWSSFSSQPSWVHCGSGSGS*
ATGCAGTTTGTGTGGGAGCGTAATGCGCTTGCGACTAATCGGTGGCCTTGCGGCAGCGGCAGCGGCAGCTAG	YQFVWERNALATNRWPCGSGSGS*
ATGGTGTGGCCGAAGTTGTTTTGGGCGAGTCCGTTGAGTCTTCCGTCGTGCGGCAGCGGCAGCGGCAGCTAG	YVWPKLFWASPLSLPSCGSGSGS*
ATGGGGTATATTGATGCTACGTTGAAATGGATTTGGTATCCTGGTTGGTGCGGCAGCGGCAGCGGCAGCTAG	YGYIDATLKWIWYPGWCGSGSGS*
ATGAATGCTTTTTGGATTTCGGATGCTCAGTTTAAGATTGAGTGGACCTGCGGCAGCGGCAGCGGCAGCTAG	YNAFWISDAQFKIEWTCGSGSGS*
ATGTCTGGGTGGTTTGCGAATAACGGGCAGTTTCGTAGTGCGTGGAATTGCGGCAGCGGCAGCGGCAGCTAG	YSGWFANNGQFRSAWNCGSGSGS*
ATGAAGAATCTTGGTCTGACGACTCGTTGGCTGGCTGTTTATCGTGTTTGCGGCAGCGGCAGCGGCAGCTAG	YKNLGLTTRWLAVYRVCGSGSGS*
ATGAGGCTTAAGCGTATTTTTGGTCAGTTGCCGGCTTATTTTCCGAGCTGCGGCAGCGGCAGCGGCAGCTAG	YRLKRIFGQLPAYFPSCGSGSGS*
ATGTCTAATAATAGGAATTGGCTGCCTCATGATTGGCAGGTTCTTTACTGCGGCAGCGGCAGCGGCAGCTAG	YSNNRNWLPHDWQVLYCGSGSGS*
ATGGTGAATCGTTATGCGGAGACGAAGTCTCTTTTGATTTGGAGGGCGTGCGGCAGCGGCAGCGGCAGCTAG	YVNRYAETKSLLIWRACGSGSGS*
ATGGTGATTCAGGCGTGGTTTTGGTATTCGGATAATGCTTTTCCGACCTGCGGCAGCGGCAGCGGCAGCTAG	YVIQAWFWYSDNAFPTCGSGSGS*
ATGAGGTATCCTATTGATGATTTTTGGCGTCCGCATTCGTTTCCGATATGCGGCAGCGGCAGCGGCAGCTAG	YRYPIDDFWRPHSFPICGSGSGS*
ATGCGTTGGGTTTGGACGAGTTTTTTTAGTGAGCCGTATTTTGTTGTTTGCGGCAGCGGCAGCGGCAGCTAG	YRWVWTSFFSEPYFVVCGSGSGS*
ATGGTTAAGTGGTGGAATAATTCTAATAGGATTTCGTTGGCTATTGATTGCGGCAGCGGCAGCGGCAGCTAG	YVKWWNNSNRISLAIDCGSGSGS*
ATGACCTATCTTTCTGTTGCTTGGCTGAAGTATGATACGTTTCCGAGCTGCGGCAGCGGCAGCGGCAGCTAG	YTYLSVAWLKYDTFPSCGSGSGS*
ATGCGTTTTTTGTGGAGTAGTTTTTCTAGTCAGCCGAGTTGGGGTCATTGCGGCAGCGGCAGCGGCAGCTAG	YRFLWSSFSSQPSWGHCGSGSGS*
ATGAGTCATTGGTTTACTGCTGATCATACTTTTCATATTTATTGGCAGTGCGGCAGCGGCAGCGGCAGCTAG	YSHWFTADHTFHIYWQCGSGSGS*
ATGGGTAGGATTGAGAAGAATTTTCTGTGGGTTTGGTCTTATTCGGGTTGCGGCAGCGGCAGCGGCAGCTAG	YGRIEKNFLWVWSYSGCGSGSGS*
ATGAAGAATCTTGGTCTGACGACTCGTTGGCTGGCTGTTTATCGTGTTTGCGGCAGCGGCAGCGGCAGCTAG	YKNLGLTTRWLAVYRVCGSGSGS*
ATGCTGATTCGTTCTTATGCTTCGCGTTGGCCGGATGCTTTTCCTTCGTGCGGCAGCGGCAGCGGCAGCTAG	YLIRSYASRWPDAFPSCGSGSGS*
ATGCGTCATTATTGGAATGTTGTGTTTAAGCTTGTTCTGCTGTGGGATTGCGGCAGCGGCAGCTAG	YRHYWNVVFKLVLLWDCGSGS*
ATGAATGTTCCTGAGAATTGGCATTATACGTCGAAGGCTTTTCCGAACTGCGGCAACGGCAGCGGCAGCTAG	YNVPENWHYTSKAFPNCGNGSGS*
ATGAATGCTTTTTGGATTCCGGATGCTCAGTTTAAGATTGAGTGGACCTGCGGCAGCGGCAGCGGCAGCTAG	YNAFWIPDAQFKIEWTCGSGSGS*
ATGGCGTATTAGTTTTATTTTTGGTAGAATCAGCATCCGTTTCCTGTGTGCGGCAGCGGCAGCGGCAGCTAG	YAY*FYFW*NQHPFPVCGSGSGS*
ATGAGGTATAAGTTTAGTAGTAGGGGGAGTAATTTTGCTGCGCGGTCTTGCGGCAGCGGCAGCGGCAGCTAG	YRYKFSSRGSNFAARSCGSGSGS*
ATGATTTTTGTGTGGGAGAATTTTTTGTCTTCGACTCGTTTTATTTCGTGCGGCAGCGGCAGCGGCAGCTAG	YIFVWENFLSSTRFISCGSGSGS*
ATGATTACGCGGTTTACGCCGTGGCCGAGGCTTTATCTTGTTTGGGATTGCGGCAGCGGCAGCGGCAGCTAG	YITRFTPWPRLYLVWDCGSGSGS*
ATGGTGATTATGGCGTGGTTTAGGTAGTTGGTTACTGTTTTTCAGGCGTGCGGCAGCGGCAGCGGCAGCTAG	YVIMAWFR*LVTVFQACGSGSGS*
ATGTGGCATAAGAATAAGTATGTTCTGACGTATAGTTGTCTTTTTGCTTGCGGCAGCGGCAGCGGCAGCTAG	YWHKNKYVLTYSCLFACGSGSGS*
ATGGGTGTGTTTATTTGGAGGCATTTTACGGATTCTCCGAGGTTTAGCTGCGGCAGCGGCAGCGGCAGCTAG	YGVFIWRHFTDSPRFSCGSGSGS*
ATGAATGCTTTTTGGATTTCGGATGCTCAGTTTAAGATTGAGTGGTCTTGCGGCAGCGGCAGCGGCAGCTAG	YNAFWISDAQFKIEWSCGSGSGS*
ATGGTGTTTAGTAATCAACATGTTATTAATGTTATTTGGGCTACTTTCTGCGGCAGCGGCAGCGGCAGCTAG	YVFSNQHVINVIWATFCGSGSGS*
ATGCTTGTTTATGTTTGGACTAGTTTTTCGGCTAAGCCGTATTTTGCTTGCGGCAGCGGCAGCGGCAGCTAG	YLVYVWTSFSAKPYFACGSGSGS*
ATGATTACGCGGTTTACGCCGTGGCCGAGGCTTTATCCTGTTTGGGATTGCGGCAGCGGCAGCGGCAGCTAG	YITRFTPWPRLYPVWDCGSGSGS*
ATGCGTTGGGTTTGGCCGAGTTTTTTTAGTGAGCCGCATTTTGTTGTTTGCGGCAGCGGCAGCGGCAGCTAG	YRWVWPSFFSEPHFVVCGSGSGS*
ATGAGGTATAAGACTGAGCTGTGGATTACGAATGATACGTTTCCGCTGTGCGGCAGCGGCAGCGGCAGCTAG	YRYKTELWITNDTFPLCGSGSGS*
ATGATTGTGATTGCGAAGAATTTTTCTAAGTGGATCTTTTGAATGTTTGCGGCAGCGGCAGCGGCAGCTAG	YIVIAKNFSKWIF*MFAAAAAAA
ATGTTTTGGCATTTTTGGCAGGGTATTTATTTGTATGGTTTTGCGCCTTGCGGCAGCGGCAGCGGCAGCTAG	YFWHFWQGIYLYGFAPCGSGSGS*
ATGAAGAATCTTGGTCTGACGACTCGTTGGCTGGCTGTTTATCGTGTTTGCGGCAGCGGCAGCGGCAGCTAG	YKNLGLTTRWLAVYRVCGSGSGS*
ATGCGTTTTGTGAGTGCGTGGTGGATTGATTCTACGAGTTTGCCGACTTGCGGCAGCGGCAGCGGCAGCTAG	YRFVSAWWIDSTSLPTCGSGSGS*
ATGATTACGCGGTTTACGCCGTGGCCGAAGCTTTATCCTGTTTGGGACTGCGGCAGCGGCAGCGGCAGCTAG	YITRFTPWPKLYPVWDCGSGSGS*
ATGTATTTGACTGAGTGGCCTTTTTTGACGCTGACGCCGGCTGCGCTGTGCGGCAGCGGCAGCGGCAGCTAG	YYLTEWPFLTLTPAALCGSGSGS*
ATGATGATTGGTTTTCATATTGGTAGTCTTTAGGTTTCGCGGAATTCGTGCGGCAGCGGCAGCGGCAGCTAG	YMIGFHIGSL*VSRNSCGSGSGS*
ATGATTACGCGGTTTACGCCGTGGCCGAAGCTTTATCCTGTTTGGGACTGCGGCAGCGGCAGCGGCAGCTAG	YITRFTPWPKLYPVWDCGSGSGS*
ATGATTACTGCGATTTGGGCTGAGAATACGCTTGCGATTAGTTGGTCCTGCGGCAGCGGCAGCGGCAGCTAG	YITAIWAENTLAISWSCGSGSGS*
ATGGCTATTCGTGCGCCTAGTTGGTTTGGTGATGCGTTTCCTCGTTGCTGCGGCAGCGGCAGCGGCAGCTAG	YAIRAPSWFGDAFPRCCGSGSGS*
ATGTTTTGGCAGAATTGGTATTTGGGTGTGTATAGGCATGGTATTGAGTGCGGCAGCGGCAGCGGCAGCTAG	YFWQNWYLGVYRHGIECGSGSGS*
ATGTCTTATTTTGATGTGAATACTATTTTTTGGTTTTCGCCGTTTTGTTGCGGCAGCGGCAGCGGCAGCTAG	YSYFDVNTIFWFSPFCCGSGSGS*
ATGACCTTTCGTTGGACGCTGGCTGGTTCTTATCAGGCTGCGTGGAAGTGCGGCAGCGGCAGCGGCAGCTAG	YTFRWTLAGSYQAAWKCGSGSGS*
ATGGTGATTTTGACTGAGCTTCGGTTTATTGTTAATTATCGGCCGATCTGCGGCAGCGGCAGCGGCAGCTAG	YVILTELRFIVNYRPICGSGSGS*
ATGAATAGGTTGAATTTGCCTGGTTTGTGGTGGACGTGGTATAATTTGTGCGGCAGCGGCAGCGGCAGCTAG	YNRLNLPGLWWTWYNLCGSGSGS*
ATGTTTCGGGCGGCGTGGAGTGGTTCGACGTTGGTTCATACGTTTGATTGCGGCAGCGGCAGCGGCAGCTAG	YFRAAWSGSTLVHTFDCGSGSGS*
ATGCGTTTTTTGTGGAGTAGTTTTTCTAGTCAGCCGAGTTGGGTTCATTGCGGCAGCGGCAGCGGCAGCTAG	YRFLWSSFSSQPSWVHCGSGSGS*
ATGGTTTATGCGATTGATTCGTATTATGTTTATAGAGCTGTTTGGACGTGCGGCAGCGGCAGCGGCAGCTAG	YVYAIDSYYVYRAVWTCGSGSGS*
ATGATTACGAGGTTTACGCCGTGGCCGAAGCTTTATCCTGTTTGGGACTGCGGCAGCGGCAGCGGCAGCTAG	YITRFTPWPKLYPVWDCGSGSGS*
ATGTCGCATTATTTTACGAGGCGGCCTTTTTGTAATATGCTTCGGCTCTGCGGCAGCGGCAGCGGCAGCTAG	YSHYFTRRPFCNMLRLCGSGSGS*
ATGCGGTTTGAGTTTGCGTTTTATGGTGTGAGTCGTTTTCGGTATGTGTGCGGCAGCGGCAGCGGCAGCTAG	YRFEFAFYGVSRFRYVCGSGSGS*
ATGAAGTATTATTTTACTGATGAGGGTGAGTTTATTCATTCTTTTGATTGCGGCAGCGGCAGCGGCAGCTAG	YKYYFTDEGEFIHSFDCGSGSGS*
ATGCCTTTTACTAATACTTATGAGCATACTAGGTCGCTTGTGCTGCATTGCGGCAGCGGCAGCGGCAGCTAG	YPFTNTYEHTRSLVLHCGSGSGS*
ATGTTTTGGTGGAAGTATGGTGAGATTTCTAGTCTTGAGTGGCATTTTTGCGGCAGCGGCAGCGGCAGCTAG	YFWWKYGEISSLEWHFCGSGSGS*
ATGTGGCATAAGAATAAGTATGTTCTGACGTATAGTTGTCTTTTTGCTTGCGGCAGCGGCAGCGGCAGCTAG	YWHKNKYVLTYSCLFACGSGSGS*
ATGCCTTATAAGCTTATTCTTTCTTCGATGTCGACTTATACGTGGCATTGCGGCAGCGGCAGCGGCAGCTAG	YPYKLILSSMSTYTWHCGSGSGS*
ATGCTTATTTCGCCGTCTCTTTGGCTGCGTCAGCAGCATTTTCCTATTTGCGGCAGCGGCAGCGGCAGCTAG	YLISPSLWLRQQHFPICGSGSGS*
ATGTCGCATTATTTTACTACGCGTTCGGAGTTTATTATTATTTGGCATTGCGGCAGCGGCAGCGGCAGCTAG	YSHYFTTRSEFIIIWHCGSGSGS*
ATGAGGTATCCTATTGATGATTTTTGGCGTCCGCATTCGTTTCCGATTTGCGGCAGCGGCAGCGGCAGCTAG	YRYPIDDFWRPHSFPICGSGSGS*
ATGGTTTTTTTGAAGTGGGAGAATAATTCTCTGTATCAGCTGGTTAATTGCGGCGGCGGCAGCGGCAGCTAG	YVFLKWENNSLYQLVNCGGGSGS*
ATGACTCTTGCTGATTGGCCGACGCTGACTTTGCAGTATTCGAAGGCTTGCGGCAGCGGCAGCGGCAGCTAG	YTLADWPTLTLQYSKACGSGSGS*
ATGTTTTATGCTGAGACTCAGTGGATTAGTAAGAATTCGTTTCCTGTGTGCGGCAGCGGCAGCGGCAGCTAG	YFYAETQWISKNSFPVCGSGSGS*
ATGCGGTTTATTTGGAAGACTTTTAGGTCGCAGCCTCAGATTTTTGAGTGCGGCAGCGGCAGCGGCAGCTAG	YRFIWKTFRSQPQIFECGSGSGS*
ATGGTTTTTTTGAAGTGGGAGAATAATTCTCTGTATCAGCTGGTTAGCTGCGGCAGCGGCAGCGGCAGCTAG	YVFLKWENNSLYQLVSCGSGSGS*
ATGCCTTATGTTCTTGTTTATAGTCCTAGGAGTGTGGTTGTTGTTCTTTGCGGCAGCGGCAGCGGCAGCTAG	YPYVLVYSPRSVVVVLCGSGSGS*
ATGGCGCTTGGGAATTGGCCGGGGTTGGCTTTGCTTCATTTGGCTAGTTGCGGCAGCGGCAGCGGCAGCTAG	YALGNWPGLALLHLASCGSGSGS*
ATGATTACACGGTTTACGCCGTAGCCGAAGCTTTATCCTGTTTGGGATTGCGGCAGCGGCAGCGGCAGCTAG	YITRFTP*PKLYPVWDCGSGSGS*
ATGGTTACGCGGTTTACGCCGCGGCCGAAGCTTTATCCTGTTTGGGATTGCGGCAGCGGCAGCGGCAGCTAG	YVTRFTPRPKLYPVWDCGSGSGS*
ATGGTTCAGATTTTTGATCGTTATGGTATTTATAGTGGGAAGTGGTCTTGCGGCAGCGGCAGCGGCAGCTAG	YVQIFDRYGIYSGKWSCGSGSGS*
ATGTTTAATGGTCTGTATTATTACGGTAATGGGCCTTATTATTTATGCGGCAGCGGCAGCGGCAGCTAG	YFNGLYYYGNGPYYLCGSGSGS*
ATGCCTTTTACTAATACTTATGAGCACACTAGGTCGCTTGTGCTGCATTGCGGCAGCGGCAGCTAG	YPFTNTYEHTRSLVLHCGSGS*
ATGCTTAGGTTGTTTTGGGAGAATGGTAACGTGTCGGCTGTTTGGAATTGCGGCAGCGGCAGCGGCAGCTAG	YLRLFWENGNVSAVWNCGSGSGS*
ATGTATTGGGTTTCGTGGCAGTTGGCGGGTTATGTAGATGGTTGGTCTTGCGGCAGCGGCAGCGGCAGCTAG	YYWVSWQLAGYVDGWSCGSGSGS*
ATGATTTGGTGGACGGAGAATTATCAGGTTTCTTTTAATCCGTTTAACTGCGGCAGCGGCAGCGGCAGCTAG	YIWWTENYQVSFNPFNCGSGSGS*
ATGTTTGTTTGGAAGCGTTGGAGTGATGTTCCTTATTTTCTTGATGGCTGCGGCAGCGGCAGCGGCAGCTAG	YFVWKRWSDVPYFLDGCGSGSGS*
ATGAAGTATTATTTTACTGATGAGGGTGAGTTTATTCATTCTTTTGATTGCGGCAGCGGCAGCGGCAGCTAG	YKYYFTDEGEFIHSFDCGSGSGS*
ATGGTTCAGTGGTGGAATGCTGAGAATTGTTTTAAGATTGCGTGGACTTGCGGCAGCGGCAGCGGCAGCTAG	YVQWWNAENCFKIAWTCGSGSGS*
ATGAAGCATCGTTGGGTGTCTTTGGGTGTGTTGAGGCTTGATTGGACGTGCGGCAGCGGCAGCGGCAGCTAG	YKHRWVSLGVLRLDWTCGSGSGS*
ATGATTCGTTTGTCTTGGCTTGAGAATGGGTTGCAGACGGTTTGGCATTGCGGCAGCGGCAGCGGCAGCTAG	YIRLSWLENGLQTVWHCGSGSGS*
ATGCGGTTTGAGTTTGCGTTTTATGGTGTGAGTCATTTTCAGTATGTGTGCGGCAGCGGCAGCGGCAGCTAG	YRFEFAFYGVSHFQYVCGSGSGS*
ATGCGTTGGGTTTGGACGAGTTTTTTTAGTGAGCCGTATTTTGTTGTTTGCGGCAGCGGCAGCGGCAGCTAG	YRWVWTSFFSEPYFVVCGSGSGS*
ATGAAGTCGTATTTTTCGTGGACTGGGAAGTTTTATCTTACGTGGAACTGCGGCAGCGGCAGCGGCAGCTAG	YKSYFSWTGKFYLTWNCGSGSGS*
ATGATTACGCGTATTATTCTGCGGCCGAAGCCTTTGCCTCTGTGGGACTGCGGCAGCGGCAGCGGCAGCTAG	YITRIILRPKPLPLWDCGSGSGS*
ATGCCTTATCAGTGTCTGCTTTCGTCGCTTTCGACTTATGCGTGGTATTGCGGCAGCGGCAGCGGCAGCTAG	YPYQCLLSSLSTYAWYCGSGSGS*
ATGTCGAATAATAGTAATTATCTTCCGCATCATTGGCATGTTCTTTACTGCGGCAGCGGCAGCGGCAGCTAG	YSNNSNYLPHHWHVLYCGSGSGS*
ATGCCTTTTCGTTATCAGCTTGAGTCTGATTTTGGGGTGACGTGGAGCTGCGGCAGCGGCAGCGGCAGCTAG	YPFRYQLESDFGVTWSCGSGSGS*
ATGAAGCTGACTTCGTGGCCTAATTTGGCGTTGGTTCGGGCTAGTTTTTGCGGCAGCGGCAGCGGCAGCTAG	YKLTSWPNLALVRASFCGSGSGS*
ATGCCTTAGAAGTTTCTGCTTTCGTCGATTTCGACTTATAAGAGGGATTGCGGCAGCGGCAGCGGCAGCTAG	YP*KFLLSSISTYKRDCGSGSGS*
ATGAAGTATTATTTTACTGATGAGGGTGAGTTTATTCATTCTTTTGATTGCGGCAGCGGCAGCGGCAGCTAG	YKYYFTDEGEFIHSFDCGSGSGS*
ATGGTGTATATTTGGCATGATTTTCGGACTCGTCCGTATTTTCGTAGCTGCGGCAGCGGCAGCGGCAGCTAG	YVYIWHDFRTRPYFRSCGSGSGS*
ATGATTATTTATATTCCGTCTTTTTCGGAGTGGCTGATTTCGTTTGCCTGCGGCAGCGGCAGCGGCAGCTAG	YIIYIPSFSEWLISFACGSGSGS*
ATGGTTATTCAGCCTAGGCTTTGGGATACGGATACTGCTTTTACGGCCTGCGGCAGCGGCAGCGGCAGCTAG	YVIQPRLWDTDTAFTACGSGSGS*
ATGCGTGTGATTGGTTTGCTTCAGAATAGTTTGCCGGAGTCGTGGCAGTGCGGCAGCGGCAGCGGCAGCTAG	YRVIGLLQNSLPESWQCGSGSGS*
ATGATTACGCGGTTTACACCGTGGCCGAAGCTTTATCCTGTTTGGGAGTGCGGCAGCGGCAGCGGCAGCTAG	YITRFTPWPKLYPVWECGSGSGS*
ATGGTTCAGTGGTGGAATGCTGAGAATTGTTTTAAGATTGCGTGGACTTGCGGCAGCGGCAGCGGCAGCTAG	YVQWWNAENCFKIAWTCGSGSGS*
ATGTGGCATAAGAATAAGTATGGTCTGACGTATAGTTGTCTTTTTGCTTGCGGCAGCGGCAGCGGCAGCTAG	YWHKNKYGLTYSCLFACGSGSGS*
ATGTGGCATAAGAATAAGTATGTTCTGACGTATAGTTGTCTTTTTGCCTGCGGCAGCGGCAGCGGCAGCTAG	YWHKNKYVLTYSCLFACGSGSGS*
ATGTGTAGTTATTTTGATAATGCTGGTGTGTTTTATATTATTTGGTCGTGCGGCAGCGGCAGCGGCAGCTAG	YCSYFDNAGVFYIIWSCGSGSGS*
ATGGTTTATGCGTTTGATGCGAATTATGTTTATAGTGCTGTTTGGACGTGCGGCAGCGGCAGCGGCAGCTAG	YVYAFDANYVYSAVWTCGSGSGS*
ATGCCTTATGTTTTTCGTTTTAGTTGGATTGGTGCGATGTTGTGGGAGTGCGGCAGCGGCAGCGGCAGCTAG	YPYVFRFSWIGAMLWECGSGSGS*
ATGCTTGTGAAGATTCTGATTAATCCGCCGATTAATATTTGGCGGGATTGCGGCAGCGGCAGCGGCAGCTAG	YLVKILINPPINIWRDCGSGSGS*
ATGACTTTTCGTTGGACGCTGGCTGGTTTTTATCAGGCCGCGTGGAAGTGCGGCAGCGGCAGCGGCAGCTAG	YTFRWTLAGFYQAAWKCGSGSGS*
ATGATTTTGTCGCCGTGGCCTCAGCTGTGGCTTCAGAGTTCGCAGAAGTGCGGCAGCGGCAGCGGCAGCTAG	YILSPWPQLWLQSSQKCGSGSGS*
ATGTTTTGGCATTTGTGGCAGGGTATTTATAATCTGGGTTGTGCGCCTTGCGGCAGCGGCAGCGGCAGCTAG	YFWHLWQGIYNLGCAPCGSGSGS*
ATGCCTTTTCGTTATCAGCTTGAGTCTGATTTTGGGGTGACGTGGATTTGCGGCAGCGGCAGCGGCAGCTAG	YPFRYQLESDFGVTWICGSGSGS*
ATGCGGTATAGTTGGGTGATTAAGAGTAATACTTTTCCTAGTCTTGTCTGCGGCAGCGGCAGCGGCAGCTAG	YRYSWVIKSNTFPSLVCGSGSGS*
ATGTTTATTTAGACGGATTTTAGGGTTCTTGCTTCTTATCTTGCTTTTTGCGGCAGCGGCAGCGGCAGCTAG	YFI*TDFRVLASYLAFCGSGSGS*
ATGATGTTGACTTATTGGATTTTTAATCGGCATACTCTTTTTTTGGATTGCGGCAGCGGCAGCGGCAGCTAG	YMLTYWIFNRHTLFLDCGSGSGS*
ATGACTCTTTCTGATTAGCCTACGCAGACTTTGCAGTATTCGAAGGCTTGCGGCAGCGGCAGCGGCAGCTAG	YTLSD*PTQTLQYSKACGSGSGS*
ATGTGTAGTTATTTTGATAATGCTGGTGTGTTTTATATTATTTGGTCGTGCGGCAGCGGCAGCGGCAGCTAG	YCSYFDNAGVFYIIWSCGSGSGS*
ATGTGGCATAAGAATAAGTATGTTCTGACGTATAGTTGTCTTTTTGCTTGCGGCAGCGGCAGCGGCAGCTAG	YWHKNKYVLTYSCLFACGSGSGS*
ATGAAGTTTCTGGATTATACGTGGATTTCTAGGAGTACGTTTCCGCAATGCGGCAGCGGCAGCTAG	YKFLDYTWISRSTFPQCGSGS*
ATGATTACGCGGTTTTAGCCGACGCCGAATCTTTATCATGTTTCTGATTGCGGCAGCGGCAGCGGCAGCTAG	YITRF*PTPNLYHVSDCGSGSGS*
ATGCGGTATGTGAGGTATAGGTGGTGGACGCTTTCGTCGTTTCCTAGTTGCGGCAGCGGCAGCGGCAGCTAG	YRYVRYRWWTLSSFPSCGSGSGS*
ATGAGGCTTAAGCGTATTTTTGGTCAGTTGCCGGCTTATTTTCCGAGTTGCGGCAGCGGCAGCGGCAGCTAG	YRLKRIFGQLPAYFPSCGSGSGS*
ATGGTTGTTTTTTATAGGCTGAGTAGGGCTACTTGGAGGGTTATTAACTGCGGCAGCGGCAGCGGCAGCTAG	YVVFYRLSRATWRVINCGSGSGS*
ATGGTTTTTTTGAAGTGGGAGAATAATTCTCTGTATCAGCTGGTTAACTGCGGCAGCGGCAGCGGCAGCTAG	YVFLKWENNSLYQLVNCGSGSGS*
ATGCGTGTGCAGGAGTGGTTTTTTCTACTTCAGGCTTTTCCGACGCGCTGCGGCAGCGGCAGCGGCAGCTAG	YRVQEWFFLLQAFPTRCGSGSGS*
ATGACTTTTCTGCCTGTGTTGTGGCCGACAGCTAATGCTTTTCCTAGATGCGGCAGCGGCAGCGGCAGCTAG	YTFLPVLWPTANAFPRCGSGSGS*
ATGACGTATAAGAGTACATGGCTGTGGTATCATTTGGATTTTCCTGTCTGCGGCAGCGGCAGCGGCAGCTAG	YTYKSTWLWYHLDFPVCGSGSGS*
ATGGTTTATGCGTTTGATGCGAATTATGTTTATAGTGCTGCTTGGACGTGCGGCAGCGGCAGCGGCAGCTAG	YVYAFDANYVYSAAWTCGSGSGS*
ATGTTGGTTCGTTTTTCTCTGTGGCCGAGGCTGGCTCCGGTTTGGAACTGCGGCAGCGGCAGCGGCAGCTAG	YLVRFSLWPRLAPVWNCGSGSGS*
ATGATTGTGATTGCGAAGAATTTTTCCAAGTGGGATCTTTTGAATGTTTGCGGCAGCGGCAGCGGCAGCTAG	YIVIAKNFSKWDLLNVCGSGSGS*
ATGTTTATTGTGTGGGATTATATTTATAAGCATGGTTTTAGTCCGCTTTGCGGCAGCGGCAGCGGCAGCTAG	YFIVWDYIYKHGFSPLCGSGSGS*
ATGAAGGTTATTGCGTATACTTTTCAGAGTTGGGTGTTGCTTTCTGACTGCGGCAGCGGCAGCGGCAGCTAG	YKVIAYTFQSWVLLSDCGSGSGS*
ATGTTTTATGCGTATTGGACTCCGCAAGGTCTGTTCCAGCTTGTGTCTTGCGGCAGCGGCAGCGGCAGCTAG	YFYAYWTPQGLFQLVSCGSGSGS*
ATGAAGCTGACTTCGTGGCCTAACTTGGCGTTGGTTCGGGCTAGTTTTTGCGGCAGCGGCAGCGGCAGCTAG	YKLTSWPNLALVRASFCGSGSGS*
ATGCGTATTTCGAATGAGCCGTGGGTGCGGTGGACTTCGTTTCCTGCTTGCGGCAGCGGCAGCGGCAGCTAG	YRISNEPWVRWTSFPACGSGSGS*
ATGTTTTGGCATTTTTGGCAGGGTATTTATTTGTATGGTTTTGCGCCTTGCGGCAGCGGCAGCGGCAGCTAG	YFWHFWQGIYLYGFAPCGSGSGS*
ATGAGGATTACTAGTACTGCTCCGTTTTGGTCTAGTGCTTTTCCGGTCTGCGGCAGCGGCAGCGGCAGCTAG	YRITSTAPFWSSAFPVCGSGSGS*
ATGGGTTTTTTGAATTTTAATTTTGAGTGGACGTGGAAGCTTGTTACGTGCGGCAGCGGCAGCGGCAGCTAG	YGFLNFNFEWTWKLVTCGSGSGS*
ATGATGACTCGTTATAATCCGTTTCTGGGGTTGGAGGCTTGGGTTGCGTGCGGCAGCGGCAGCGGCAGCTAG	YMTRYNPFLGLEAWVACGSGSGS*
ATGAGGAATAAGTTTTGTAGTAATGGGAGTTATTTTGCTGCTTGGTCTTGCGGCAGCGGCAGCGGCAGCTAG	YRNKFCSNGSYFAAWSCGSGSGS*
ATGGTTTTTTTGTTTTGGAAGCATGATACTGTTTCTTATTCTTGGTATTGCGGCAGCGGCAGCGGCAGCTAG	YVFLFWKHDTVSYSWYCGSGSGS*
ATGGTGACTAGTTTTACTGCTTTTCCGACTCTTTATCCTTTTTAGAATTGCGGCAGCGGCAGCGGCAGCTAG	YVTSFTAFPTLYPF*NCGSGSGS*
ATGCCTTTTCGTTATCAGCTTGAGTCTGATTTTGGGGTGACGTGGATCTGCGGCAGCGGCAGCGGCAGCTAG	YPFRYQLESDFGVTWICGSGSGS*
ATGAATTTTCTGGTTACTTGGAGTGATGGTCGGAGGCGGATTCCTTCCTGCGGCAGCGGCAGCGGCAGCTAG	YNFLVTWSDGRRRIPSCGSGSGS*
ATGCGTGTGACTCAGAATGTTCTTTTTAGTAGGGCTTTTCCTGTTGATTGCGGCAGCGGCAGCGGCAGCTAG	YRVTQNVLFSRAFPVDCGSGSGS*
ATGAAGGTTCCTGAGAATTGGCGTTGGACGTCGAATGCTTTTCCTAATTGCGGCAGCGGCAGCGGCAGCTAG	YKVPENWRWTSNAFPNCGSGSGS*
ATGGTGTGGCCGAAGTTGTTTTGGGCGAGTCCGTTGAGTCTTCCGTCTTGCGGCAGCGGCAGCGGCAGCTAG	YVWPKLFWASPLSLPSCGSGSGS*
ATGAAGTGGCCTACTTATTGGTGTACTTCGCAGGATGCTTTTCCTAAGTGCGGCAGCGGCAGCGGCAGCTAG	YKWPTYWCTSQDAFPKCGSGSGS*
ATGTTTGCGTGTTATGTTGAGTATTCTTTTTTTGAGATTAATTATACTTGCGGCAGCGGCAGCGGCAGCTAG	YFACYVEYSFFEINYTCGSGSGS*
ATGAGGGTTTCTGCTCAGTCTTATGATGTGTGGGTGATTATGCATACTTGCGGCAGCGGCAGCGGCAGCTAG	YRVSAQSYDVWVIMHTCGSGSGS*
ATGATTACGCGTTTTACGCCGTGGACGAAGCTTTATCCTGTTTGGGACTGCGGCAGCGGCAGCGGCAGCTAG	YITRFTPWTKLYPVWDCGSGSGS*
ATGCGTGTGATTGGTTTGCTTCAGAATAGTTTGCCGGAGTCGTGGCAGTGCGGCAGCGGCAGCGGCAGCTAG	YRVIGLLQNSLPESWQCGSGSGS*
ATGATTGTTAAGCTTTCGTCGTGGCCTGCGCTGTTTCCTAATTGGCTTTGCGGCAGCGGCAGCGGCAGCTAG	YIVKLSSWPALFPNWLCGSGSGS*
ATGCGTAGTTATTTTGATAATGCTGGTGTGTTTTATATTATCTGGTCGTGCGGCAGCGGCAGCGGCAGCTAG	YRSYFDNAGVFYIIWSCGSGSGS*
ATGTGGCATAAGAATAAGTATGTTCTGACGTATAGTTGTCTTTTTGCTTGCGGCAGCGGCAGCGGCAGCTAG	YWHKNKYVLTYSCLFACGSGSGS*
ATGTGGACGTTTTTTCTTCCGCCGAATTGGCAGAAGATTTATACTCTTTGCGGCAGCGGCAGCGGCAGCTAG	YWTFFLPPNWQKIYTLCGSGSGS*
ATGCGGAGTTTTGATTAGAATTATCTGTGGGTGTGGTCTTTGTCGGGTTGCGGCAGCGGCAGCGGCAGCTAG	YRSFD*NYLWVWSLSGCGSGSGS*
ATGAAGTTTCGTGATGCGTGGTTGACGGATCAGAATCCTCTGCCGTATTGCGGCAGCGGCAGCGGCAGCTAG	YKFRDAWLTDQNPLPYCGSGSGS*
ATGCGGTATAGTTGGGTGATTAAGAGTAATACTTTTCCTAGTCTTGTGTGCGGCAGCGGCAGCGGCAGCTAG	YRYSWVIKSNTFPSLVCGSGSGS*
ATGCGTTGGGTGTGGACGAGTTTTTTTAGTGAGCCGAATTTTGTTCTTTGCGGCAGCGGCAGCGGCAGCTAG	YRWVWTSFFSEPNFVLCGSGSGS*
ATGGGTGTGTTTATTTGGAGGCATTTTACTGTTTCTCCGAGGTTTAGTTGCGGCAGCGGCAGCGGCAGCTAG	YGVFIWRHFTVSPRFSCGSGSGS*
ATGATTACGCGGTTTACGCCGTTGCCGTAGCTTTATCCTGCTTCGTACTGCGGCAGCGGCAGCGGCAGCTAG	YITRFTPLP*LYPASYCGSGSGS*
ATGATTTGGTGGACGGAGAATTATCAGGTTTCTTTTAATCCGTTTAATTGCGGCAGCGGCAGCGGCAGCTAG	YIWWTENYQVSFNPFNCGSGSGS*
ATGAGGCTTACTCTGCTTTTTTTTCCTGGGACGAGTGGGGTTCTGACCTGCGGCAGCGGCAGCGGCAGCTAG	YRLTLLFFPGTSGVLTCGSGSGS*
ATGATTACGCGGTTTACGCCGTGGCCGAAGCTTTATCCTGTTTGGGATTGCGGCAGCGGCAGCGGCAGCTAG	YITRFTPWPKLYPVWDCGSGSGS*
ATGATAGGTCTTTGGTTGTCTGTTTGGCCTTTTGATTGGCCAGAGCGGTGCGGCAGCGGCAGCGGCAGCTAG	YIGLWLSVWPFDWPERCGSGSGS*
ATGCGTAGTTATTTTGATAATGCTGGTGTGTTTTATATTATTTGGTCCTGCGGCAGCGGCAGCGGCAGCTAG	YRSYFDNAGVFYIIWSCGSGSGS*
ATGAAGGTTCCTGAGAATTGGCGTTGGACGTCGATTGCTTTTCCTAATTGCGGCAGCGGCAGCGGCCGCTAG	YKVPENWRWTSIAFPNCGSGSGR*
ATGGTGTGGCCGAAGTTGTTTTGGGCGAGTCCGTTGAGTCTTCCGTCCTGCGGCAGCGGCAGCGGCAGCTAG	YVWPKLFWASPLSLPSCGSGSGS*
ATGCTTTATTTTTTTAGTAAGAATGGGTTTTTTCATGCTTCTTGGTCCTGCGGCAGCGGCAGCGGCAGCTAG	YLYFFSKNGFFHASWSCGSGSGS*
ATGGTGTATTCGTTTTATTTTTGGTTGAGGCAGAATCCGTTTCCTGTGTGCGGCAGCGGCAGCGGCAGCTAG	YVYSFYFWLRQNPFPVCGSGSGS*
ATGACTTTGTTGGCATATCCGGGGTTTAGCCTTCGGAATACGTGGCCCTGCGGCAGCGGCAGCGGCAGCTAG	YTLLAYPGFSLRNTWPCGSGSGS*
ATGAAGTTTGTTCATTATGGTAGATTTAATTGGGCTTTTGCTTGGTCTTGCGGCAGCGGCAGCGGCAGCTAG	YKFVHYGRFNWAFAWSCGSGSGS*
ATGAGTTTTTATGGGGGGCAGCTGCGTGGGATGGGGATTAATACGTTTTGCGGCAGCGGCAGCGGCAGCTAG	YSFYGGQLRGMGINTFCGSGSGS*
ATGAAGCTGACTTCGTGGCCTAATTTGGCGTTGGTTCGGGCCAGTTTCTGCGGCAGCGGCAGCGGCAGCTAG	YKLTSWPNLALVRASFCGSGSGS*
ATGACTGATTGGTGGTCGCCGAGTGGGCATTATTTTTTGACTTGGAGTTGCGGCAGCGGCAGCGGCAGCTAG	YTDWWSPSGHYFLTWSCGSGSGS*
ATGCCTTATAAGTTTCTGCTTTCGTCGATTTCGACTTATAAGTGGTATTGCGGCAGCGGCAGCGGCAGCTAG	YPYKFLLSSISTYKWYCGSGSGS*
ATGAAGAATCTTGGTCTGACGACTCGTTGGCTGGCTGTTTATCGTGTCTGCGGCAGCGGCAGCGGCAGCTAG	YKNLGLTTRWLAVYRVCGSGSGS*
ATGAGGTATAAGTTTAGTGGTAATGGGAGTTATTTTGCTGCGTGGTCCTGCGGCAGCGGCAGCGGCAGCTAG	YRYKFSGNGSYFAAWSCGSGSGS*
ATGCGTTTGAGTGCTTGGCCGTTTCTTAAGCTTACTAGGTGTTTTCGGTGCGGCAGCGGCAGCGGCAGCTAG	YRLSAWPFLKLTRCFRCGSGSGS*
ATGCGTATTTCGAATGAGCCGTGGGTGCGGTGGACTTCGTTTCCTGCTTGCGGCAGCGGCAGCGGCAGCTAG	YRISNEPWVRWTSFPACGSGSGS*
ATGTGGCATAAGAATAAGTATGTTCTGACGTATAGTTGTCTTTTTGCTTGCGGCAGCGGCAGCGGCAGCTAG	YWHKNKYVLTYSCLFACGSGSGS*
ATGGTTTATCCTGATACTTGGATCTTTACGCCTTAGTCTTTTCCGAACTGCGGCAGCGGCAGCGGCAGCTAG	YVYPDTWIFTP*SFPNCGSGSGS*
ATGTCTAATAATAGGAATTGGCTGCCTCATGATTGGCAGGTTCTTTATTGCGGCAGCGGCAGCGGCAGCTAG	YSNNRNWLPHDWQVLYCGSGSGS*
ATGATTGGTCTTTGGTTGTCTGTTTGGCCTTTTGATTGGCCGGAGCGGTGCGGCAGCGGCAGCGGCAGCTAG	YIGLWLSVWPFDWPERCGSGSGS*
ATGATTTTTTAGTGGACTACTTGGGTGAGTAAGCCGCATTTTTCGACCTGCGGCAGCGGCAGCGGCAGCTAG	YIF*WTTWVSKPHFSTCGSGSGS*
ATGATTGTTCTGTGGTGGGATACTTCGGGTCTGAAGTATGCTTTTAATTGCGGCAGCGGCAGCGGCAGCTAG	YIVLWWDTSGLKYAFNCGSGSGS*
ATGACTAATTGGTGGTCGCCGAGTGGGCATTATTTTTTGACTTGGTATTGCGGCAGCGGCAGCGGCAGCTAG	YTNWWSPSGHYFLTWYCGSGSGS*
ATGAATGCTTTTTGGATTTCGGATGCTCAATTTAAGATTGAGTGGACCTGCGGCAGCGGCAGCGGCAGCTAG	YNAFWISDAQFKIEWTCGSGSGS*
ATGAGGTATAAGTTTAGTAGTAATGGGAGTTATTTTGCTGCGTGGTCTTGCGGCAGCGGCAGCGGCAGCTAG	YRYKFSSNGSYFAAWSCGSGSGS*
ATGAAGGTTCCTGAGAATTGGCGTTGGACGTCGAATGCTTTTCCTAATTGCGGCAGCGGCAGCGGCAGCTAG	YKVPENWRWTSNAFPNCGSGSGS*
ATGAATGCTTTTTGGATTTCGGATGCTCAGTTTAAGATTGAGTGGACTTGCGGCAGCGGCAGCGGCAGCTAG	YNAFWISDAQFKIEWTCGSGSGS*
ATGACTAGGTATGTGATTCAGAAGAATCGTTTGGAGCTTTTTCTGATTTGCGGCAGCGGCAGCGGCAGCTAG	YTRYVIQKNRLELFLICGSGSGS*
ATGTTTATTACGCGGAGTTTGACGAATGCTGCGAAGGGTCTGTGGATTTGCGGCAGCGGCAGCGGCAGCTAG	YFITRSLTNAAKGLWICGSGSGS*
ATGTTTGTTTGGAAGCGTTGGAGTGATGTTCCTTATTTTCTTGATGGTTGCGGCAGCGGCAGCGGCAGCTAG	YFVWKRWSDVPYFLDGCGSGSGS*
ATGCGTTGGGTTTGGACGAGTTTTTTTAGTGAGCCGTATTTTGTTGTCTGCGGCAGCGGCAGCGGCAGCTAG	YRWVWTSFFSEPYFVVCGSGSGS*
ATGTGTAGTTATTCTGATAATGCTGGTGTGTTTTATATTATTTGGTCCTGCGGCAGCGGCAGCGGCAGCTAG	YCSYSDNAGVFYIIWSCGSGSGS*
ATGTGGCATAAGAATAAGTATGTTCTGACGTATAGTTGTCTTTTTGCCTGCGGCAGCGGCAGCGGCAGCTAG	YWHKNKYVLTYSCLFACGSGSGS*
ATGAAGCTGACTTCGTGGCCTAATTTGGCATTGGTTCGGGCTAGTTTCTGCGGCAGCGGCAGCGGCAGCTAG	YKLTSWPNLALVRASFCGSGSGS*
ATGGAGTTTTATATTCGGGATTTTCATGATTTGCCTGGGAATTTTTCTTGCGGCAGCGGCAGCGGCAGCTAG	YEFYIRDFHDLPGNFSCGSGSGS*
ATGCGTTTGAATTGGCTGAGGATTGGTGTTCTGCGGCTGGATTGGCAGTGCGGCAGCGGCAGCGGCAGCTAG	YRLNWLRIGVLRLDWQCGSGSGS*
ATGATTGAGCAGTTTTTTGATGATGGGCTGTTTGTGTTTCGTTGGTTTTGCGGCAGCGGCAGCGGCAGCTAG	YIEQFFDDGLFVFRWFCGSGSGS*
ATGAGGTATAAGTTTAGTAGTAATGGGAGTTATTTTGCTGCGTGGTCTTGCGGCAGCGGCAGCGGCAGCTAG	YRYKFSSNGSYFAAWSCGSGSGS*
ATGAAGATTTCTCGGTTTCCGTGGTTGCCTGTGACTTCTTTTCCGAGTTGCGGCAGCGGCAGCGGCAGCTAG	YKISRFPWLPVTSFPSCGSGSGS*
ATGCGTTTTGTGAGTGCGTGGTGGATTGATTCTACGAGTTTGCCGACGTGCGGCAGCGGCAGCGGCAGCTAG	YRFVSAWWIDSTSLPTCGSGSGS*
ATGCGTTTTCAGCTGGATTATGGTTTTGGTCATAATTGGATTGCTGTTTGCGGCAGCGGCAGCGGCAGCTAG	YRFQLDYGFGHNWIAVCGSGSGS*
ATGGTTTTTTTGTTTTGGAAGCATGATACTGTTTCTTATTCTTGGTATTGCGGCAGCGGCAGCGGCAGCTAG	YVFLFWKHDTVSYSWYCGSGSGS*
ATGAAGTGGCCTACTTATTGGTGGACTTCGCAGGATGCTTTTCCTAAGTGCGGCAGCGGCAGCGGCAGCTAG	YKWPTYWWTSQDAFPKCGSGSGS*
ATGAGGTATAAGTTTAGTAGTAATGGGAGTTATTTTGCTGCGTGGTCTTGCGGCAGCGGCAGCGGCAGCTAG	YRYKFSSNGSYFAAWSCGSGSGS*
ATGATTCGTTTGTCTTGGCTTGTGAATGGTTTGCAGACGGTTTGGCATTGCGGCAGCGGCAGCGGGAGCTAG	YIRLSWLVNGLQTVWHCGSGSGS*
ATGGATTTGCTGGGTTTGTATCGTCGTTGGTGGACGATGTATTCGATTTGCGGCAGCGGCAGCGGCAGCTAG	YDLLGLYRRWWTMYSICGSGSGS*
ATGCGGTATAATCGTATTATTTATAAGAATTATTCTGCGTCGTGGACTTGCGGCAGCGGCAGCGGCAGCTAG	YRYNRIIYKNYSASWTCGSGSGS*
ATGCAGTTTCGTTTGGATTATAAGTTTCAGATTCTTTGGGTGCGTAAGTGCGGCAGCGGCAGCGGCAGCTAG	YQFRLDYKFQILWVRKCGSGSGS*
ATGCTTAGGCTTCGGTGGGCGCAGGATTCGTTGGTTGCTTTATGGTTGTGCGGCAGCGGCAGCGGCAGCTAG	YLRLRWAQDSLVALWLCGSGSGS*
ATGTATTATTTGAGTAGTTGGCCGTTGTTGAATCTGATTAGGCATAACTGCGGCAGCGGCAGCGGCAGCTAG	YYYLSSWPLLNLIRHNCGSGSGS*
ATGATTGATCCGCCTCATACTTTTCTTACGCCTATGTCTTTTCCGTCTTGCGGCAGCGGCAGCGGCAGCTAG	YIDPPHTFLTPMSFPSCGSGSGS*
ATGAAGCCGACTTCGTGGCCTAATTTGGCGTTAGTTCGGGCCAGTTTTTGCGGCAGCGGCAGCGGCAGCTAG	YKPTSWPNLALVRASFCGSGSGS*
ATGGTGAGTGTTCTTTTGGTGAATTGGCCGCTTGGTGTGCCGACGTATTGCGGCAGCGGCAGCGGCAGCTAG	YVSVLLVNWPLGVPTYCGSGSGS*
ATGCTTTCGACGGTTTATTTGACGAATTTGAGGTGGTGGAGGTCTTACTGCGGCAGCGGCAGCGGCAGCTAG	YLSTVYLTNLRWWRSYCGSGSGS*
ATGATTACGCGGTTTACGCCGTGGCCGAAGCTTTATCCTGTTAGGGACTGCGGCAGCGGCAGCGGCAGCTAG	YITRFTPWPKLYPVRDCGSGSGS*
ATGCGGATTGTGGATTCTACTCTTTTTGCGTCTGCGTTTCCGCGTTATTGTGGCAGCGGCAGCGGCAGCTAG	YRIVDSTLFASAFPRYCGSGSGS*
ATGGGGCGTATTGAGAAGAATTTTCTGAGGGATTGGTCTTATTCGGGTTGCGGCAGCGGCAGCGGCAGCTAG	YGRIEKNFLRDWSYSGCGSGSGS*
ATGTGTTCGGATTTTGATAATACGGGTCTTTATGCGGGTTTGTGGAGTTGCGGCAGCGGCAGCGGCAGCTAG	YCSDFDNTGLYAGLWSCGSGSGS*
ATGTATTCTTTGAGTGGTTGGCCGTTGTTGAATCTGATTAGGCATAATTGCGGCAGAGGCAGCGGCAGCTAG	YYSLSGWPLLNLIRHNCGRGSGS*
ATGGTTTTTTTGAAGTGGGAGAATAATTCTCTGTATCAGCTGGTTGATTGCGGCAGCGGCAGCGGCAGCTAG	YVFLKWENNSLYQLVDCGSGSGS*
ATGACGTATGAGAGGAGGGCGTTTAATAGGCTGGATGCTTTTCCGGTGTGCGGCAGCGGCAGCGGCAGCTAG	YTYERRAFNRLDAFPVCGSGSGS*
ATGTTTAGTAATGATTTTCCGAAGAGTTTGGAGCTTTCGTTTATTGTCTGCGGCAGCGGCAGCGGCAGCTAG	YFSNDFPKSLELSFIVCGSGSGS*
ATGCGTATTGAGGCGGGTTCTTTTGATAATTGGTATTTTTCGATCACTTGCGGCAGCGGCAGCGGCAGCTAG	YRIEAGSFDNWYFSITCGSGSGS*
ATGTGGCTTTGTCATTCTTGGAATCTTGGTGTTTTGAGGATTTGGCGTTGCGGCAGCGGCAGCGGCAGCTAG	YWLCHSWNLGVLRIWRCGSGSGS*
ATGCCTTTTCGTTATCAGCTTGAGTCCGATTTTGGGGTGACGTGGATTTGCGGCAGCGGCAGCGGCAGCTAG	YPFRYQLESDFGVTWICGSGSGS*
ATGGATTTGTTGGAGTTGGATCCTCGTTGGAGGACGTTGTATTCGATTTGCGGCCGCGGCAGCGGCAGCTAG	YDLLELDPRWRTLYSICGRGSGS*
ATGAGGATTACTAGTCTTAGTTATGCTGTTTGGTATGTGAGTTATACCTGCGGCAGCGGCAGCGGCAGCTAG	YRITSLSYAVWYVSYTCGSGSGS*
ATGGTTCAGATTCATGATTTTTATGGGATTTGGTTTGGGGAGTTTTCTTGCGGCAGCGGCAGCGGCAGCTAG	YVQIHDFYGIWFGEFSCGSGSGS*
ATGATTGATTGGTTGACGCCGAGTGGGCATTACTTTTTGACTTGGGGTTGCGGCAGCGGCAGCGGCAGCTAG	YIDWLTPSGHYFLTWGCGSGSGS*
ATGAGGCATTCGGTTTAGAATTCTTCTATGTTGCATCTTACGTTTAGGTGCGGCAGCGGCAGCGGCAGCTAG	YRHSV*NSSMLHLTFRCGSGSGS*
ATGCGGATTAGTAATTACGGTTATAATGTTTGGTTTGTTAAGAGGGGGTGCGGCAGCGGCAGCGGCAGCTAG	YRISNYGYNVWFVKRGCGSGSGS*
ATGCGTTTTTGGTGGAGTCGTTTTTATAGTCGTTCGTGTCGGGTTCATTGCGGCAGCGGCAGCGGCAGCTAG	YRFWWSRFYSRSCRVHCGSGSGS*
ATGAGGTTTAAGTTTAGTAGTAATGGGAGTTATTTTGCTGCGTGGTCCTGCGGCAGCGGCAGCGGCAGCTAG	YRFKFSSNGSYFAAWSCGSGSGS*
ATGGTTTTGCTGATTTCGCCTGAGACTTCGTGGTTGACGGCGATTCGGTGCGGCAGCGGCAGCGGCAGCTAG	YVLLISPETSWLTAIRCGSGSGS*
ATGATTACGCGTTTTTGGCTGTGGCCTGAGCTTCATTTTGTTTGGGTTTGCGGCAGCGGCAGCGGCAGCTAG	YITRFWLWPELHFVWVCGSGSGS*
ATGTGGCATAAGAATAAGTATGTTCTGACGTATAGTTGTCTTTTTGCTTGCGGCAGCGGCAGCGGCAGCTAG	YWHKNKYVLTYSCLFACGSGSGS*
ATGAAGTATTATTTTACTGATGAGGGTGAGTTTATTCATTCTTTTGATTGCGGCAGCGGCAGCGGCAGCTAG	YKYYFTDEGEFIHSFDCGSGSGS*
ATGTTTCGGGCGGCGTGGAATGGTTCGACGTTGGTTCATACGTTTGAGTGCGGCAGCGGCAGCGGCAGCTAG	YFRAAWNGSTLVHTFECGSGSGS*
ATGCTTAAGCATCGGATTCTGCATCGCCAGAATCATTTTTATCTGGATTGCGGCAGCGGCAGCGGCAGCTAG	YLKHRILHRQNHFYLDCGSGSGS*
ATGCCTTATAAGTTTCTGCTTTCGACGATTTCGACTTATAAGTGGCACTGCGGCAGCGGCAGCGGCAGCTAG	YPYKFLLSTISTYKWHCGSGSGS*
ATGATTACGCGGTTTACGCCGTGGCCGAAGCTTTATCCTGTTTGGGATTGCGGCAGCGGCAGCGGCAGCTAG	YITRFTPWPKLYPVWDCGSGSGS*
ATGCAGTTTGTGTGGGAGCGTAATGCGTCTGCGACTAATAGGAGGCCTTGCGGCAGCGGCAGCGGCAGCTAG	YQFVWERNASATNRRPCGSGSGS*
ATGAAGAATCTTGGTCTGACGACTCGTTGGCTGGCTGTTTATCGTGTTTGCGGCAGCGGCAGCGGCAGCTAG	YKNLGLTTRWLAVYRVCGSGSGS*
ATGACGTATGAGAGGTGGGCGTTTAATAGGCAGGATGCTTTTCCGGTGTGCGGCAGCGGCAGCGGCAGCTAG	YTYERWAFNRQDAFPVCGSGSGS*
ATGCGGTATAGTTGGGTGATTATGAGTAATACTTTTCCTAGTCTTGTGTGCGGCAGCGGCAGCGGCAGCTAG	YRYSWVIMSNTFPSLVCGSGSGS*
ATGGCGTTGCTTAAGTGGGAGTAGTCCTCTCTGGTGACGGTTTGGAGGTGCGGCAGCGGCAGCGGCAGCTAG	YALLKWE*SSLVTVWRCGSGSGS*
ATGATTACGCGGTTTACGCCGTGGCCGAAGCTTTATCCTGTTTGGGATTGCGGCAGCGGCAGCGGCAGCTAG	YITRFTPWPKLYPVWDCGSGSGS*
ATGGTTTGGATTGATGGGCGTATTCGTTTGCTGTCTAATTGTTTGTTTTGCGGCAGCGGCAGCGGCAGCTAG	YVWIDGRIRLLSNCLFCGSGSGS*
ATGTTTTATATTGTGTGGAGTGAGAAGTATTCGGCGGGTTGGTATCCGTGCGGCAGCGGCAGCGGCAGCTAG	YFYIVWSEKYSAGWYPCGSGSGS*
ATGTTTCTGTATGGTTTTTTTGTTGATGGTTGGTATAGGTTGCGTTATTGCGGCAGCGGCAGCGGCAGCTAG	YFLYGFFVDGWYRLRYCGSGSGS*
ATGGTGTTTTTGATTTTGACTTTTCAGACGCATATTCGGACTCATGTCTGCGGCAGCGGCAGCGGCAGCTAG	YVFLILTFQTHIRTHVCGSGSGS*
ATGCGTCATTATTGGAAGGTTGGGTTTAGGCTTGTTCTGCTGTGGGATTGCGGCAGCGGCAGCGGCAGCTAG	YRHYWKVGFRLVLLWDCGSGSGS*
[truncated: 148,572 more rows]
