# Supplementary material for: Inhibition of H1 and H5 Influenza A Virus Entry by Diverse Macrocyclic Peptides Targeting the Hemagglutinin Stem Region
Source: ACS Chem Biol. 2022 Aug 4;17(9):2425–36. doi: 10.1021/acschembio.2c00040 (PMC9486808; doi:10.1021/acschembio.2c00040)
Supplement: Supplementary file 2 — cb2c00040_si_002.zip [file cb2c00040_si_002.zip › Extracted raw data/L-Tyr selection/HA-L-R5_allreads_rnd5.csv]

ORF	peptide
ATGATTACGCGGTTTACGCCGTGGCCGAAGCTTTATCCTGTTTGGGACTGCGGCAGCGGCAGCGGCAGCTAG	YITRFTPWPKLYPVWDCGSGSGS*
ATGATTACGCGGTTTACGCCGTGGCCGAAGCTTTATCCTGTTTGGGATTGCGGCAGCGGCAGCGGCAGCTAG	YITRFTPWPKLYPVWDCGSGSGS*
ATGGTGTGGCCGAAGTTGTTTTGGGCGAGTCCGTTGAGTCTACCGTCTTGCGGCAGCGGCAGCGGCAGCTAG	YVWPKLFWASPLSLPSCGSGSGS*
ATGATTACGCGGTTTACGTCGTGGCCGAAGCTTTATCCTGTTTGGGATTGCGGCAGCGGCAGCGGCAGCTAG	YITRFTSWPKLYPVWDCGSGSGS*
ATGGCGCTTGGGAATTGGCCGGAGTTGGCTTTGCTTCATTTGGCGAGCTGCGGCAGCGGCAGCGGCAGCTAG	YALGNWPELALLHLASCGSGSGS*
ATGATTGAGTGTGATAATAATGCTTGGATTTATTTTTCGTTTTGGTTCTGCGGCAGCGGCAGCGGCAGCTAG	YIECDNNAWIYFSFWFCGSGSGS*
ATGTGTTATTTGAGTACTTGGACGATGACGCATCTGATTCGGCATAATTGCGGCAGCGGCAGCGGCAGCTAG	YCYLSTWTMTHLIRHNCGSGSGS*
ATGAATGCGTTTTGTTTTTCGGATGCTCAGCTTAAGATTGTTTGGACCTGCGGCAGCGGCAGCGGCAGCTAG	YNAFCFSDAQLKIVWTCGSGSGS*
ATGATTCGGAATAGTGGGTTTAATCATTGGTTTATTGTGGATTGTATTTGCGGCAGCGGCAGCGGCAGCTAG	YIRNSGFNHWFIVDCICGSGSGS*
ATGTGGCATAAGAATAAGTATGTTCTGACGTATAGTTGTCTTTTTGCTTGCGGCAGCGGCAGCGGCAGCTAG	YWHKNKYVLTYSCLFACGSGSGS*
ATGTCTAATAATAGGAATTGGCTGCCTCATGATTGGCAGGTTCTTTACTGCGGCAGCGGCAGCGGCAGCTAG	YSNNRNWLPHDWQVLYCGSGSGS*
ATGTTTACGCGGTTTACGCCGTGGCCGAAGCTTTATCCTGTTTGGGATTGCGGCAGCGGCAGCGGCAGCTAG	YFTRFTPWPKLYPVWDCGSGSGS*
ATGAGGCTGACTTCGTGGCCTAATTTGGCATTGGTTCGGGCTATTTCGTGCGGCAGCGGCAGCGGCAGCTAG	YRLTSWPNLALVRAISCGSGSGS*
ATGATTACGCGGTTTACGCCGTGGCCGAAGCTTTATCCAGTTTGGGACTGCGGCAGCGGCAGCGGCAGCTAG	YITRFTPWPKLYPVWDCGSGSGS*
ATGTCTAATAATAGGAATTGGCTGCCTCATGATTGGCAGGTTCTTTATTGCGGCAGCGGCAGCGGCAGCTAG	YSNNRNWLPHDWQVLYCGSGSGS*
ATGGTGTATTCGTTTTATTTTTGGTCGAGGCAGAATCCGTTTCCTGTGTGCGGCAGCGGCAGCGGCAGCTAG	YVYSFYFWSRQNPFPVCGSGSGS*
ATGCGTATTATTTTTTGGCGTAAGTATTGGTTTAAGGTGCGGAGTGGCTGCGGCAGCGGCAGCGGCAGCTAG	YRIIFWRKYWFKVRSGCGSGSGS*
ATGCGTCTTAGTCCTTGGCCGCTTTTGCAGCTGTATCCTAGTTATTTGTGCGGCAGCGGCAGCGGCAGCTAG	YRLSPWPLLQLYPSYLCGSGSGS*
ATGTGGCATAAGAATAAGTATGTTCTGACGTATAGTTGTCTTTTTGCCTGCGGCAGCGGCAGCGGCAGCTAG	YWHKNKYVLTYSCLFACGSGSGS*
ATGATTACGCGGTTTACGCCGCGGCCGAAGCTTAATCCCGTTTGGGACTGCGGCAGCGGCAGCGGCAGCTAG	YITRFTPRPKLNPVWDCGSGSGS*
ATGATTACCCGGTTTACGCCGTGGCCGAAGCTTTATCCTGTCTGGAATTGCGGCAGCGGCAGCGGCAGCTAG	YITRFTPWPKLYPVWNCGSGSGS*
ATGATTACGCGGTTTACGCCGTGGCCGAAGCTTTATCCTGTTTGGGATTGCGGCAGCGGCAGCGGCAGCTAG	YITRFTPWPKLYPVWDCGSGSGS*
ATGATTACGCGGTTTATGCCGTGGCCGTAGCTTTATCCTGTTTGGGATTGCGGCAGCGGCAGCGGCAGCTAG	YITRFMPWP*LYPVWDCGSGSGS*
ATGGGTTTTGATTTTTGGTGGAGTGGGCATGGGTCGTTTCTTGATCCTTGCGGCAGCGGCAGCGGCAGCTAG	YGFDFWWSGHGSFLDPCGSGSGS*
ATGGTTGTGAATCTGTAGAATCCTACTAGTTTGATTGAGTTGTTTGCGTGCGGCAGCGGCAGCGGCAGCTAG	YVVNL*NPTSLIELFACGSGSGS*
ATGTGTTTCAGTGCTTGGCCGTTTCTTAAGCTTACTAGGTGTTTTCGGTGCGGCAGCGGCAGCGGCAGCTAG	YCFSAWPFLKLTRCFRCGSGSGS*
ATGTCTGAGACTGGTAAGTTTTATGTTCATTTTTGTGATCTTTTTGCCTGCGGCAGCGGCAGCGGCAGCTAG	YSETGKFYVHFCDLFACGSGSGS*
ATGATTACGCGGTTTACGCCGACGCAGAAGCTTCATCCTGTTTGGGATTGCGGCAGCGGCAGCGGCAGCTAG	YITRFTPTQKLHPVWDCGSGSGS*
ATGTTTACGTGGTTTACGACATGGCAGAGGCTGAATCCTGTTCGTGTCTGCGGCAGCGGCAGCGGCAGCTAG	YFTWFTTWQRLNPVRVCGSGSGS*
ATGTGGCATAAGAATAAGTACGTTCTGACGTATAGTTGTCTTTTTGCCTGCGGCAGCGGCAGCGGCAGCTAG	YWHKNKYVLTYSCLFACGSGSGS*
ATGATTACGCGGTTTACGCCGTGTCCTAATCGTTATCCTGGTTTTGTCTGCGGCAGCGGCAGCGGCAGCTAG	YITRFTPCPNRYPGFVCGSGSGS*
ATGTGGCTTAAGAATAAGTATGTCCTGACGTATAGTTGTCTTTTTGCCTGCGGCAGCGGCAGCGGCAGCTAG	YWLKNKYVLTYSCLFACGSGSGS*
ATGCAGGATGTGGCTGAGGCTTTTGATGTGTGGGTTGTTATTCGTAATTGCGGCCGCGGCAGCGGCCGCTAG	YQDVAEAFDVWVVIRNCGRGSGR*
ATGAAGTTTCGTGATGCGTGGTGGACGGATCAGAATCCTTGGCCGTACTGCGGCAGCGGCAGCGGCAGCTAG	YKFRDAWWTDQNPWPYCGSGSGS*
ATGCGTTGGGTTTGGACGAGTTTTTTTAGTGAGCCGTATTTTGTTGTCTGCGGCAGCGGCAGCGGCAGCTAG	YRWVWTSFFSEPYFVVCGSGSGS*
ATGCGTTGGGTTTGGACGAGTTTTTTTAGTGAGCCGTATTTTGTTGTTTGCGGCAGCGGCAGCGGCAGCTAG	YRWVWTSFFSEPYFVVCGSGSGS*
ATGCGTTGGGTTTGGACGAGTTTTTTTAGTGAGCCGTATTTTGTTGTCTGCGGCAGCGGCAGCGGCAGCTAG	YRWVWTSFFSEPYFVVCGSGSGS*
ATGATTATTGTTTGGACGCCTGCGCCGAATCTTAATACTCATTGGGATTGCGGCAGCGGCAGCGGCAGCTAG	YIIVWTPAPNLNTHWDCGSGSGS*
ATGGTGTGGCCGAAGTTGTTTTGGGCGAGTCCGTTGAGTCTTCCGTCTTGCGGCAGCGGCAGCGGCAGCTAG	YVWPKLFWASPLSLPSCGSGSGS*
ATGATTACGCGGTTTATGCCGTGGCCGAAGCTTTATCCTGTTTGGGATTGCGGCAGCGGCAGCGGCAGCTAG	YITRFMPWPKLYPVWDCGSGSGS*
ATGTGGCATAAGAATAAGTATGTTCTGACGTATAGTTGTCTTTTTGCGTGCGGCAGCGGCAGCGGCAGCTAG	YWHKNKYVLTYSCLFACGSGSGS*
ATGTGGCATAAGAATAAGTATGTTCTGACGTATAGTTGTCTTTTTGCTTGCGGCAGCGGCAGCGGCAGCTAG	YWHKNKYVLTYSCLFACGSGSGS*
ATGGGTAGGATTGAGAAGAATTTTCTGTGGGTTTGGTCTTATTCGGGTTGCGGCAGCGGCAGCGGCAGCTAG	YGRIEKNFLWVWSYSGCGSGSGS*
ATGATGGGGTTTTCTTATTGGCGTACTTGGTCGCTTGTTTTTTCTAACTGCGGCAGCGGCAGCGGCAGCTAG	YMGFSYWRTWSLVFSNCGSGSGS*
ATGCGTATTATTTTTTGGCGTAAGTATTGGTTTAAGGTGCGGAGTAGTTGCGGCAGCGGCAGCGGCAGCTAG	YRIIFWRKYWFKVRSSCGSGSGS*
ATGAAGTGGCTTACTTATTGGTGGACTTCGCAGGATGCTTTCCCTAACTGCGGCAGCGGCAGCGGCAGCTAG	YKWLTYWWTSQDAFPNCGSGSGS*
ATGAGGTATTTGCTTTCGCCGTGGCCTCATTTGGAGCTTGTGCTGACTTGCGGCAGCGGCAGCGGCAGCTAG	YRYLLSPWPHLELVLTCGSGSGS*
ATGATTACGCGGTTTACGCCATGGCCGAAGCTTTATCCTGTTTGGGATTGCGGCAGCGGCAGCGGCAGCTAG	YITRFTPWPKLYPVWDCGSGSGS*
ATGTCTACTAATAGGAATTGGCTGCCTCATGCTTGGCAGGTTCTTGATTGCGGCAGCGGCAGCGGCAGCTAG	YSTNRNWLPHAWQVLDCGSGSGS*
ATGGCGCTTGGGAATTGGCCGGGGTTGGCTTTGCTTCATTTGGCTAGTTGCGGCAGCGGCAGCGGCAGCTAG	YALGNWPGLALLHLASCGSGSGS*
ATGCGTATTATTTTTTGGCGTAAGTATTGGTTTAAGGTGCGGAGTAGTTGCGGCAGCGGCAGCGGCAGCTAG	YRIIFWRKYWFKVRSSCGSGSGS*
ATGGAGAATTTTGATGATCCTGGTTATTATTATTTTAATCCGTTTCACTGCGGCAGCGGCAGCGGCAGCTAG	YENFDDPGYYYFNPFHCGSGSGS*
ATGTGGCATAAGAATAAGTATGTTCTGACGTATAGTTGTCTTTTTGACTGCGGCAGCGGCAGCGGCAGCTAG	YWHKNKYVLTYSCLFDCGSGSGS*
ATGTGGCATCAGTTTGAGTATGCTCTGACGCATAGTTGTCTTTCTGCCTGCGGCAGCGGCAGCGGCAGCTAG	YWHQFEYALTHSCLSACGSGSGS*
ATGTGGCATAAGAATAAGTATGTTCTGACGTATAGTTGTCTTTTTGCTTGCGGCAGCGGCAGCGGCAGCTAG	YWHKNKYVLTYSCLFACGSGSGS*
ATGATTACGCGGTTTACGCCGTGGCCGAAGCTATATCCTGTTTGGGATTGCGGCAGCGGCAGCGGCAGCTAG	YITRFTPWPKLYPVWDCGSGSGS*
ATGATTACGCGGTTTACGCCGTGGCCGAAGCTTTATCCTGTTTGGGATTGCGGCAGCGGCAGCGGCAGCTAG	YITRFTPWPKLYPVWDCGSGSGS*
ATGTGGCATAAGAATAAGTATGTTCTGACGCATAGTTGTCTTTTTGCTTGCGGCAGCGGCAGCGGCAGCTAG	YWHKNKYVLTHSCLFACGSGSGS*
ATGTTGCATTTTAATAAGTATGGTCTTACTTATTGTTATCTTTTTGATTGCGGCAGCGGCAGCGGCAGCTAG	YLHFNKYGLTYCYLFDCGSGSGS*
ATGGTTTTGACGGGGTGGCCGTATCTGCGTCTGTTGAGGACTAAGGCGTGCGGCAGCGGCAGCGGCAGCTAG	YVLTGWPYLRLLRTKACGSGSGS*
ATGATTACGCGGTTTACGCCGTGGCCGAAGCTTTATCCTGTTTGGGACTGCGGCAGCGGCAGCGGCAGCTAG	YITRFTPWPKLYPVWDCGSGSGS*
ATGAATGCTTTTTGGACTTCGGATGCTCAGTTTAAGATTGAGTGGACTTGCGGCAGCGGCAGCGGCAGCTAG	YNAFWTSDAQFKIEWTCGSGSGS*
ATGGTTTATGCGTTTGAGGCGAATTATGTTTATTGTGCTGCTTGGACCTGCGGCAGCGGCAGCGGCAGCTAG	YVYAFEANYVYCAAWTCGSGSGS*
ATGTGGCATAAGAATAAGTATGTTCTGACGTATAGTTGTCTTTTTGCTTGCGGCAGCGGCAGCGGCAGCTAG	YWHKNKYVLTYSCLFACGSGSGS*
ATGATTACGCGGTTTCCGCCGTGGCCGAGGATTTATTATGCTTGGGACTGCGGCAGCGGCAGCGGCAGCTAG	YITRFPPWPRIYYAWDCGSGSGS*
ATGTGGCATAAGAATAAGTATGTGCTGACGGATAGTTGTCTTTTTGCTTGCGGCAGCGGCAGCGGCAGCTAG	YWHKNKYVLTDSCLFACGSGSGS*
ATGACTTATGTTTTTAGTTTTTGTTGGATTGTTGCGACGTTGTGGGTCTGCGGCAGCGGCAGCGGCAGCTAG	YTYVFSFCWIVATLWVCGSGSGS*
ATGAGTTATCAGTGGAATTTGTGGGGGAGGGTGAGTACGTTTCCTGCCTGCGGCAGCGGCAGCGGCAGCTAG	YSYQWNLWGRVSTFPACGSGSGS*
ATGTCTAATAATAGGAATTGGCTGCCTCATGATTGGCAGGTTCTTTATTGCGGCAGCGGCAGCGGCAGCTAG	YSNNRNWLPHDWQVLYCGSGSGS*
ATGATTACGCGGTTTACGCCGTGGCCGAAGCTTTATCCTGTTTGGGATTGCGGCAGCGGCAGCGGCAGCTAG	YITRFTPWPKLYPVWDCGSGSGS*
ATGATTACGCGGATTAGGCCGTGGTCGAAGCTTTATCCTGTGTGGGATTGCGGCAGCGGCAGCGGCAGCTAG	YITRIRPWSKLYPVWDCGSGSGS*
ATGAGGAGTGGTTTTCATAATGGTAGTTTTTGGATTTCGTGGAATTCCTGCGGCAGCGGCAGCGGCAGCTAG	YRSGFHNGSFWISWNSCGSGSGS*
ATGGTTTTGACGGGGTGGCCGTATCTGCGTCTGTTGAGGACTAAGGCGTGCGGCAGCGGCAGCGGCAGCTAG	YVLTGWPYLRLLRTKACGSGSGS*
ATGGTGTGGCCGAAGTTGTTTTGGGCGAGTCCGTTGAGTCTTCCGTCTTGCGGCAGCGGCAGCGGCAGCTAG	YVWPKLFWASPLSLPSCGSGSGS*
ATGGTGTGCCCGAAGTTGTTTTGGGCGAGTCCGTTGAGTCTTCCGTCTTGCGGCAGCGGCAGCTAG	YVCPKLFWASPLSLPSCGSGS*
ATGTGGCAGAGGAATTGGTAGGTTCTTATGTATGGTTGGCTTTTTGCTTGCGGCAGCGGCAGCGGCAGCTAG	YWQRNW*VLMYGWLFACGSGSGS*
ATGCTTTGCGGTTGGACGAGTTTTTTTAGGGAGCCGTATTTTGTTGTCTGCGGCAGCGGCAGCGGCAGCTAG	YLCGWTSFFREPYFVVCGSGSGS*
ATGTCTAATAATAGGAATTGGCTGCCTCATGATTGGCAGGTTCTTTATTGCGGCAGCGGCAGCGGCAGCTAG	YSNNRNWLPHDWQVLYCGSGSGS*
ATGAAGCTGACTTCGTGGCCTAATTTGGCGTTGGTTCGGGCTAGTTTTTGCGGCAGCGGCAGCGGCAGCTAG	YKLTSWPNLALVRASFCGSGSGS*
ATGATTACGCGGTTTGCGCCGTGGCCGAAGCTTAATCCTGTTTGGGATTGCGGCAGCGGCAGCGGCAGCTAG	YITRFAPWPKLNPVWDCGSGSGS*
ATGTCTAATAATAGGAATTGGCTGCCTCATGATTGGCAGGTTCTTTATTGCGGCAGCGGCAGCGGCAGCTAG	YSNNRNWLPHDWQVLYCGSGSGS*
ATGGCGCTTGGGAATTGGCCGGGGTTGGCTTTGCTTCATTTGGCTAGCTGCGGCAGCGGCAGCGGCAGCTAG	YALGNWPGLALLHLASCGSGSGS*
ATGATTACGCGTTTTACGCCTTGGCCGAAGCTTTATCCGGATTGTGATTGCGGCAGCGGCAGCGGCAGCTAG	YITRFTPWPKLYPDCDCGSGSGS*
ATGCTTATTCCGCCGTCTCTTTGGCTGCGTCGGCAGCATTTTCCGAATTGCGGCAGCGGCAGCGGCAGCTAG	YLIPPSLWLRRQHFPNCGSGSGS*
ATGATTACGCGGTTTACGCCGTGGCCGAAGCTTTATCCTGTTTGGGACTGCGGCAGCGGCAGCGGCAGCTAG	YITRFTPWPKLYPVWDCGSGSGS*
ATGGTGATTCAGGCGTGGTTTTGGTATTCGGATAATGCTTTTCCAGCGTGCGGCAGCGGCAGCGGCAGCTAG	YVIQAWFWYSDNAFPACGSGSGS*
ATGATTACGCGGTTTACGCCGTGGCCGAAGCTTTATCCTGTTTGGGATTGCGGCAGCGGCAGCGGCAGCTAG	YITRFTPWPKLYPVWDCGSGSGS*
ATGGTGTATCCTCGGGTGTTTTTTTCTACTGCGGATGCGTTTCCGTTTTGCGGCAGCGGCAGCGGCAGCTAG	YVYPRVFFSTADAFPFCGSGSGS*
ATGATTACGCGGTTTACGCCGTGGCCGAAGCTTTATCCTGTTTGGGATTGCGGCAGCGGCAGCGGCAGCTAG	YITRFTPWPKLYPVWDCGSGSGS*
ATGATTACGCGGTTTACGCCGTGGCCGAAGCTTTATCCTGTTTGGGATTGCGGCAGCGGCAGCGGCAGCTAG	YITRFTPWPKLYPVWDCGSGSGS*
ATGATTACGCGGTTTACGCCATGGCCGAAGCTTTATCCTGTTTGGGATTGCGGCAGCGGCAGCGGCAGCTAG	YITRFTPWPKLYPVWDCGSGSGS*
ATGGTGTATTCGTTTTATTTTTGGTTGAGGCAGAATCCGTTTCCTGTGTGCGGCAGCGGCAGCGGCAGCTAG	YVYSFYFWLRQNPFPVCGSGSGS*
ATGATTACGCGGTTTACGCCGTGGCCGAAGCTTTATCCTGTTTGGGATTGCGGCAGCGGCAGCGGCAGCTAG	YITRFTPWPKLYPVWDCGSGSGS*
ATGATTACGCGGTTTACGCCGTGGCCGAAGCTTTATCCTGTTTGGGATTGCGGCAGCGGCAGCGGCAGCTAG	YITRFTPWPKLYPVWDCGSGSGS*
ATGAAGAATCTTGGTCTGACGTCTCGTTGGCTGGCTGTTTATCGTGTTTGCGGCAGCGGCAGCGGCAGCTAG	YKNLGLTSRWLAVYRVCGSGSGS*
ATGCGTGTGATTGGTTTGATTCGGAATAGTTTGCGGGCGTCGTGGCTGTGCGGCAGCGGCAGCGGCAGCTAG	YRVIGLIRNSLRASWLCGSGSGS*
ATGATTACGCGGTTTACGCCGTGGCCGAAGCTTTATCCTGATTGGGATTGCGGCAGCGGCAGCGGCAGCTAG	YITRFTPWPKLYPDWDCGSGSGS*
ATGAAGTATTATTTTACTGATGAGGGTGAGTTTATTCATTCTTTTGATTGCGGCAGCGGCAGCGGCAGCTAG	YKYYFTDEGEFIHSFDCGSGSGS*
ATGATTACGCGGTTTACGCCGTGGCCGAAGCTTTATCCTGTTTGGGATTGCGGCAGCGGCAGCGGCAGCTAG	YITRFTPWPKLYPVWDCGSGSGS*
ATGTGGCATAAGAATAAGTATGTTCTGACGTATAGTTGTCTTTTTGCTTGCGGCAGCGGCAGCGGCAGCTAG	YWHKNKYVLTYSCLFACGSGSGS*
ATGATTACGCGGTTTACGCCGTGGCCGAAGCTTTATCCTGTTTGGGACTGCGGCAGCGGCAGCGGCAGCTAG	YITRFTPWPKLYPVWDCGSGSGS*
ATGAAGCTGACGTCGTGGTCTAATTTGGCGTTGGTTCGGGCTAGTTCTTGCGGCAGCGGCAGCGGCAGCTAG	YKLTSWSNLALVRASSCGSGSGS*
ATGAGGTTTTGTTCGGAGCGGTTTGTGAGGTTGTGGTGTGCGTTTGACTGCGGCAGCGGCAGCGGCAGCTAG	YRFCSERFVRLWCAFDCGSGSGS*
ATGTGGCATAAGAATAAGTATGTTCTGACGTATAGTTGTCTTTTTGCTTGCGGCAGCGGCAGCGGCAGCTAG	YWHKNKYVLTYSCLFACGSGSGS*
ATGAGGTATAAGTTTAGTAGTAATGGGAGTTATTTTGCTGCGTGGTCTTGCGGCAGCGGCAGCGGCAGCTAG	YRYKFSSNGSYFAAWSCGSGSGS*
ATGTCTAATAATAGGAATTGGCTGCCTCATGATTGGCAGGTTCTTTATTGCGGCAGCGGCAGCGGCAGCTAG	YSNNRNWLPHDWQVLYCGSGSGS*
ATGAAGGTTCCTGAGAATTGGCGTGGGACGGCGAAGGCATTTCCTAACTGCGGCAGCGGCGGCGTCAGCTAG	YKVPENWRGTAKAFPNCGSGGVS*
ATGTGGCATAAGAATAAGTATGTTCTGACGTATAGTTGTCTTTTTGCTTGCGGCAGCGGCAGCGGCAGCTAG	YWHKNKYVLTYSCLFACGSGSGS*
ATGGTTTATGCGTTTGATGCGAATTATGTTTATAGTGCTGCTTGGACCTGCGGCAGCGGCAGCGGCAGCTAG	YVYAFDANYVYSAAWTCGSGSGS*
ATGTGGCATAAGAATAAGTATGTTCTGACGTATAGTTGTCTTTTTGCCTGCGGCAGCGGCAGCGGCAGCTAG	YWHKNKYVLTYSCLFACGSGSGS*
ATGATTACGCGGTTTACGCCGTGGCCGAAGCTTTATCCTGTTTGGGATTGCGGCAGCGGCAGCGGCAGCTAG	YITRFTPWPKLYPVWDCGSGSGS*
ATGTGGCATAAGAATAAGTATGTTCTGACGTATAGTTGTCTTTTTGCCTGCGGCAGCGGCAGCGGCAGCTAG	YWHKNKYVLTYSCLFACGSGSGS*
ATGATTACGCGGTTTACGCCGTGGCCGAAGCTTTATCCTGTTTGGGATTGCGGCAGCGGCAGCGGCAGCTAG	YITRFTPWPKLYPVWDCGSGSGS*
ATGGTTGTGATTATTAAGCGGTTTCCTTTGACTACGACTTTTTTTCCTTGCGGCAGCGGCAGCGGCAGCTAG	YVVIIKRFPLTTTFFPCGSGSGS*
ATGCTTCAGCGTCTTGGGTCGTGGCCGTCTCTGTCGCCTCAGTGGGGCTGCGGCAGCGGCAGCGGCAGCTAG	YLQRLGSWPSLSPQWGCGSGSGS*
ATGATTACGCGGTTTACGCCGTGGCCGAAGCTTTATCCTGTTTGGGATTGCGGCAGCGGCAGCGGCAGCTAG	YITRFTPWPKLYPVWDCGSGSGS*
ATGCGTTGGGTTTGGACGAGTTTTTCTAGTGAGCCGTATTTTGTTGTTTGCGGCAGCGGCAGCGGCAGCTAG	YRWVWTSFSSEPYFVVCGSGSGS*
ATGGTGTGGCCGAAGTTGTTTTGGGCGAGTCCGTTGAGTCTTCCGTCTTGCGGCAGCGGCAGCGGCAGCTAG	YVWPKLFWASPLSLPSCGSGSGS*
ATGTGGCATAAGAATAAGTATGTTCTGACGTATAGTTGTCTTTTTGCCTGCGGCAGCGGCAGCGGCAGCTAG	YWHKNKYVLTYSCLFACGSGSGS*
ATGGGTGTGTTTATTTGGAGGCATTTTACGGATTCTCCGAGGTTTAGTTGCGGCAGCGGCAGCGGCAGCTAG	YGVFIWRHFTDSPRFSCGSGSGS*
ATGGTTAGGATGTTTTGGCATGATGAGACTGTGCGGATTAGTTGGGATTGCGGCAGCGGCAGCGGCAGCTAG	YVRMFWHDETVRISWDCGSGSGS*
ATGTGGCATAAGAATAAGTATGTTCTGACGTATAGTTGTCTTTTTGCCTGCGGCAGCGGCAGCGGCAGCTAG	YWHKNKYVLTYSCLFACGSGSGS*
ATGGTGAAGTTGAGGTGGTCTAGGCATAGTTTGAAGACTGAGTGGGTGTGCGGCAGCGGCAGCGGCAGCTAG	YVKLRWSRHSLKTEWVCGSGSGS*
ATGCCTTATGTTCCTGTTTATAGTCCTAGGAATGTGGTTGTTGTTCTTTGCGGCAGCGGCAGCGGCAGCTAG	YPYVPVYSPRNVVVVLCGSGSGS*
ATGCGTTGGGTTTGGACGAGTTTTTTTAGTGAGCCGTATTTTGTTGTTTGCGGCAGCGGCAGCGGCAGCTAG	YRWVWTSFFSEPYFVVCGSGSGS*
ATGATTACGCGGTTTACGCCGTGGCCGAAGCTTTATCCTGTTTGGGACTGCGGCAGCGGCAGCGGCAGCTAG	YITRFTPWPKLYPVWDCGSGSGS*
ATGAGGTATAAGTTTAGTAGTAATGGGAGTTATTTTGCTGCGTGGTCTTGCGGCAGCGGCAGCGGCAGCTAG	YRYKFSSNGSYFAAWSCGSGSGS*
ATGTCTAATAATAGGGAGTGGCTGCCTCATGCTTGGCAGGATCTTTATTGCGGCAGCGGCAGCGGCAGCTAG	YSNNREWLPHAWQDLYCGSGSGS*
ATGCGTTGGGTTTGGACGAGTTTCATTACTGAGCCGCATTTTGTCGTTTGCGGCAGCGGCAGCGGCAGCTAG	YRWVWTSFITEPHFVVCGSGSGS*
ATGTGGCATAAGAATAAGTATGTTCTGACGTATAGTTGTCTTTTTGCCTGCGGCAGCGGCAGCGGCAGCTAG	YWHKNKYVLTYSCLFACGSGSGS*
ATGTGGCATAAGAATAAGTATGTTCTGACGTATAGTCGTCTTTTTGCCTGCGGCAGCGGCAGCGGCAGCTAG	YWHKNKYVLTYSRLFACGSGSGS*
ATGGTGTGGCCGAAGTTGTTTTGGGCGAGTCCGTCGAGTCTTCCGTCTTGCGGCAGCGGCAGCGGCAGCTAG	YVWPKLFWASPSSLPSCGSGSGS*
ATGATTACGCGGTTTACGTCGTGGCCGAAGCTTTATCCTGTTTGGGACTGCGGCAGCGGCAGCGGCAGCTAG	YITRFTSWPKLYPVWDCGSGSGS*
ATGGCTAAGCGGTTTACGCCGTGGCCGAAGCGGTATCCTGCCTGGGATTGCGGCAGCGGCAGCGGCAGCTAG	YAKRFTPWPKRYPAWDCGSGSGS*
ATGTGGCATAAGAATAAGTATGTTCTGACATATAGTTGTCTTTTTGCTTGCGGCAGCGGCAGCGGCAGCTAG	YWHKNKYVLTYSCLFACGSGSGS*
ATGTGGCATAAGAATAAGTATGTTCTGACGTATAGTTGTCTTTTTGCCTGCGGCAGCGGCAGCGGCAGCTAG	YWHKNKYVLTYSCLFACGSGSGS*
ATGCGTGTGGTGGTGTGTAGTCGTCGGAGGCCTTCGCCTGTTCGTAGCTGCGGCAGCGGCAGCGGCAGCTAG	YRVVVCSRRRPSPVRSCGSGSGS*
ATGATTACGCGGTTTACGCCGTGGCCGAAGCTCTATCCTGTTTGGGACTGCGGCAGCGGCAGCGGCAGCTAG	YITRFTPWPKLYPVWDCGSGSGS*
ATGATTACGGGGTTTACGCCGTGGCCGAAGCTTTATCCTGTTTGGGACTGCGGCAGCGGCAGCGGCAGCTAG	YITGFTPWPKLYPVWDCGSGSGS*
ATGGTTAGGTTGTTTTGGGAGAATGGTAATGTGTTGACTGTTTGGAATTGCGGCAGCGGCAGCGGCAGCTAG	YVRLFWENGNVLTVWNCGSGSGS*
ATGTGGCATAAGAATAAGTATGTCCTGACGTATAGTTGTCTTTTTGCCTGCGGCAGCGGCAGCGGCAGCTAG	YWHKNKYVLTYSCLFACGSGSGS*
ATGCTTCAGCCGTGTACTATTTGTCGTTGGCTTTATATTAATTGGAACTGCGGCAGCGGCAGCGGCAGCTAG	YLQPCTICRWLYINWNCGSGSGS*
ATGCCTTATAGGAATGCTTATAGGTTTACGAAGCTTTTTGATCTTCGCTGCGGCAGCGGCAGTGGCAGCTAG	YPYRNAYRFTKLFDLRCGSGSGS*
ATGATTACGCGGTTTACGCCGTGGCCGAAGCTTTATCCTGTTTGGGATTGCGGCAGCGGCAGCGGCAGCTAG	YITRFTPWPKLYPVWDCGSGSGS*
ATGTCTAATAATAGGAATTGGCTGCCTCATGATTGGCAGGTTCTTTATTGCGGCAGCGGCAGCGGCAGCTAG	YSNNRNWLPHDWQVLYCGSGSGS*
ATGCGTATTATTTTTTGGCGTAAGCATTGGTTTAAGGTGCGGAGTAATTGCGGAAGCGGCAGCGGCAGCTAG	YRIIFWRKHWFKVRSNCGSGSGS*
ATGTGGCATAAGAATAAGTATGATCTGACGTATAGTTGTCTTTTTGCTTGCGGCAGCGGCAGCGGCAGCTAG	YWHKNKYDLTYSCLFACGSGSGS*
ATGTGGCATAAGAATAAGTTTGTTCTGACGTATAGTTGTCTTTTTGCTTGCGGCAGCGGCAGCGGCAGCTAG	YWHKNKFVLTYSCLFACGSGSGS*
ATGATTGTTCTGTGGTGGGATACTTCGGGTCTGAAGTATGCTTTTAATTGCGGCAGCGGCAGCGGCAGCTAG	YIVLWWDTSGLKYAFNCGSGSGS*
ATGGTGTGGCCGAAGTTGTTTTGGGCGAGTCCGTTGAGTCTTCCGTCCTGCGGCAGCGGCAGCGGCAGCTAG	YVWPKLFWASPLSLPSCGSGSGS*
ATGATTACGCGGTTTACGCCGTGGCCGAAGTTTTATCCTGTTTGGGACTGCGGCAGCGGCAGCGGCAGCTAG	YITRFTPWPKFYPVWDCGSGSGS*
ATGGGTTATTTTCTGTCGCCGTGGCCGAAGTTGTCGCTTCTTGCGCGCTGCGGCAGCGGCAGCGGCAGCTAG	YGYFLSPWPKLSLLARCGSGSGS*
ATGGTTGCTTATTGTTATAGGGATGATGGTTCTCTGCGTTATCCTTTTTGCGGCAGCGGCAGCGGCAGCTAG	YVAYCYRDDGSLRYPFCGSGSGS*
ATGTCTAATAATAGGAATTGGCTGCCTCATGATTGGCAGGTTCTTTACTGCGGCAGCGGCAGCGGCAGCTAG	YSNNRNWLPHDWQVLYCGSGSGS*
ATGGTGTGGCCGAAGTTGTTTTGGGCGAGTCCGTTGAGTCTTCCGTCTTGCGGCAGCGGCAGCGGCAGCTAG	YVWPKLFWASPLSLPSCGSGSGS*
ATGTGGCATAAGAATAAGTATGTTCTGATGAATAGTTGTCTTTTTGCTTGCGGCAGCGGCAGCGGCAGCTAG	YWHKNKYVLMNSCLFACGSGSGS*
ATGAGGTATTCGCTATCGCCGTGGCCTCATTTAGAGCTTGTGCTGACTTGCGGCAGCGGCAGCGGCAGCTAG	YRYSLSPWPHLELVLTCGSGSGS*
ATGCCTTATGTTATTGATTATCATCCTAGGGATGTGGTTGTTGTTCTTTGCGGCAGCGGCAGCGGCAGCTAG	YPYVIDYHPRDVVVVLCGSGSGS*
ATGTGGCATAAGAATAAGTATGTTCTGACGTATAGTTGTCTTTTTGCTTGCGGCAGCGGCAGCGGCAGCTAG	YWHKNKYVLTYSCLFACGSGSGS*
ATGCTTGAGCAGTTTTTTGATGGGGGGCTGCTTGTGTATCGTGGGTTTTGCGGCAGCGGCAGCGGCAGCTAG	YLEQFFDGGLLVYRGFCGSGSGS*
ATGTCTAATAATAGGAATTGGCTGCCTCATGATTGGCAGGTTCTTTACTGCGGCAGCGGCAGCGGCAGCTAG	YSNNRNWLPHDWQVLYCGSGSGS*
ATGAGGTATAGTTGGAGTCAGAATGGTAAGTATTAGGGCGCTTGGAGTTGCGGCAGCGGCAGCGGCAGCTAG	YRYSWSQNGKY*GAWSCGSGSGS*
ATGGTGTATTCGTTTTATTTTTGGTTGAGGCAGAATCCGTTTCCTGTATGCGGCAGCGGCAGCGGCAGCTAG	YVYSFYFWLRQNPFPVCGSGSGS*
ATGCGTTGGGTTTGGACGAGTTTTTTTAGTGAGCCGTATTTTGTTGTTTGCGGCAGCGGCGGCGGCAGCTAG	YRWVWTSFFSEPYFVVCGSGGGS*
ATGTGGCACAAGAATAAGTATGTTCTGACGTATAGTTGTCTTTTTGCTTGCGGCAGCGGCAGCGGCAGCTAG	YWHKNKYVLTYSCLFACGSGSGS*
ATGATTACGCGGTTTACGCCGTGGCCGAAGCTTTATCCTGTTTGGGACTGCGGCAGCGGCAGCGGCAGCTAG	YITRFTPWPKLYPVWDCGSGSGS*
ATGATTACGCGGTTTACGCCGTGGCCGAAGCTTTATCCTGTTTGGGATTGCGGCAGCGGCAGCGGCAGCTAG	YITRFTPWPKLYPVWDCGSGSGS*
ATGGTGTGGCCGAAGTTGTTTTGGGCGAGTCCGTTGAGTCTTCCGTCTTGCGGCAGCGGCAGCGGCAGCTAG	YVWPKLFWASPLSLPSCGSGSGS*
ATGTGGCATAAGAATAAGTATGTTCTGACGTATAGTTGTCTTTTTGCTTGCGGCAGCGGCAGCGGCAGCTAG	YWHKNKYVLTYSCLFACGSGSGS*
ATGGTTTATGCGTTTGATGCGAATTATGTTTATAGTGCTGTTTGGACCTGCGGCAGCGGCAGCGGCAGCTAG	YVYAFDANYVYSAVWTCGSGSGS*
ATGATTACGCGGTTTACGCCGTGGCCGAAGCTTTATCCTGTTTGGGATTGCGGCAGCGGCAGCGGCAGCTAG	YITRFTPWPKLYPVWDCGSGSGS*
ATGGTTCAGTGGTGGAATGCTGAGAATTGTTTTAAGATTGCGTGGACTTGCGGCAGCGGCAGCGGCAGCTAG	YVQWWNAENCFKIAWTCGSGSGS*
ATGTGGCATAAGAATAAGTATGTTCTGACGTATAGTTGTCTTTTTGCCTGCGGCAGCGGCAGCGGCAGCTAG	YWHKNKYVLTYSCLFACGSGSGS*
ATGCGGCATACGAATCAGTATGTTCTAACGTATAGTTGTCTTTTTGCTTGCGGCAGCGGCAGCGGCAGCTAG	YRHTNQYVLTYSCLFACGSGSGS*
ATGATTACGCGGTTTACGCCGTGGCCGCAGCTTTATCCTGTTTGGGACTGCGGCAGCGGCAGCGGCAGCTAG	YITRFTPWPQLYPVWDCGSGSGS*
ATGCCGTTGACTAATACGTATGAGCATACGAGGACGCTTATGCTTCATTGCGGCAGCGGCAGCGGCAGCTAG	YPLTNTYEHTRTLMLHCGSGSGS*
ATGGTGTGTCCGAATTTGTTTTGGCCGAGGCCGTGTATTCTTCCTTCCTGCGGCAGCGGCAGCGGCAGCTAG	YVCPNLFWPRPCILPSCGSGSGS*
ATGCGTTGGGTTTGGACGAGTTTTTTTAGTGAGCCGTATTTTGTTGTTTGCGGCAGCGGCAGCGGCAGCTAG	YRWVWTSFFSEPYFVVCGSGSGS*
ATGAGGAGTTATTTTGATAATTCTTTGGTGTTTTATATTACTTGGTCGTGCGGCAGCGGCAGCGGCAGCTAG	YRSYFDNSLVFYITWSCGSGSGS*
ATGTGGCATAAGAATAAGTATGTTCTGACGTATAGTTGTCTTTTTGCCTGCGGCAGCGGCAGCGGCAGCTAG	YWHKNKYVLTYSCLFACGSGSGS*
ATGTTTACGCGGTTTACGCCGTGGCCGAAGCTTTATCCTGTTTGGGACTGCGGCAGCGGCAGCGGCAGCTAG	YFTRFTPWPKLYPVWDCGSGSGS*
ATGCGTCATTATTGGAAGGTTGGGTTTAGGCTTGTTCTGCTGTGGGATTGTGGCAGCGGCAGCGGCAGCTAG	YRHYWKVGFRLVLLWDCGSGSGS*
ATGGTTACGCGGTTTACGCCGTGGCCGAAGCTATATCCTGTTAGGGATTGCGGCAGCGGCAGCGGCAGCTAG	YVTRFTPWPKLYPVRDCGSGSGS*
ATGATTACGCGGTTTACGCCGTGGCCGAAGCTTTATCCTGTTTGGGACTGCGGCAGCGGCAGCGGCAGCTAG	YITRFTPWPKLYPVWDCGSGSGS*
ATGATTACGCGGTTTACGCCGTGGCCGAAGCTTTATCCTGTTTGGGACTGCGGCAGCGGCAGCGGCAGCTAG	YITRFTPWPKLYPVWDCGSGSGS*
ATGTGGCATAAGAATAAGTATGTTCTGACGTATAGTTGTCCTTTTGCCTGCGGCAGCGGCAGCGGCAGCTAG	YWHKNKYVLTYSCPFACGSGSGS*
ATGGTGTGGCCGAAGTTGTTTTGGGCGAGTCCGTTGAGTCTTCCGTCCTGCGGCAGCGGGAGCGGCAGCTAG	YVWPKLFWASPLSLPSCGSGSGS*
ATGTGGCATAAGAATAAGTATGTTCTGACGTATAGTTGTCTTTTTGCTTGCGGCAGCGGCAGCGGCAGCTAG	YWHKNKYVLTYSCLFACGSGSGS*
ATGATTCGCTTGTCTTGGCTTGAGAATGGTTTGCAGACGGTTTGGCACTGCGGCAGCGGCAGCGGCAGCTAG	YIRLSWLENGLQTVWHCGSGSGS*
ATGAGGTATTCGAAGGCTTCGTTGTTTTCGCGGAGGGTTGTTCCGAGCTGCGGCAGGGGCAGCGGCAGCTAG	YRYSKASLFSRRVVPSCGRGSGS*
ATGATTCCGCGGTTTACGCAGTGGCCGACGCTTTATCCTGTTTGGGATTGCGGCAGCGGCAGCGGCAGCTAG	YIPRFTQWPTLYPVWDCGSGSGS*
ATGATTACGCGGTTTACGCCGTGGCCGAAGCTTTATCCTGTTTGGGATTGCGGCAGCGGCAGCGGCAGCTAG	YITRFTPWPKLYPVWDCGSGSGS*
ATGATTACGCGGTTTACGCCGTGGCCGAAGCTTTATCCTGTTTGGGATTGCGGCAGCGGCAGCGGCAGCTAG	YITRFTPWPKLYPVWDCGSGSGS*
ATGTGGCATAAGAATAAGTATGTTCTGACGTATAGTTGTCTTTTTGCTTGCGGCAGCGGCAGCGGCAGCTAG	YWHKNKYVLTYSCLFACGSGSGS*
ATGATTACGCGGTTTACGCCGTGGCCGAAGCTTTATCCTGTTTGGGATTGCGGCAGCGGCAGCGGCAGCTAG	YITRFTPWPKLYPVWDCGSGSGS*
ATGGATACGCGGTTTACGCCGTGGCCGAAGTCTTATCCTGTTTGGGTCTGCGGCAGCGGCAGCGGCAGCTAG	YDTRFTPWPKSYPVWVCGSGSGS*
ATGTGCCATAAGAATAAGTATGTTCTGACGTATAGTTGTCTTTTTGCTTGCGGCAGCGGCAGCGGCAGCTAG	YCHKNKYVLTYSCLFACGSGSGS*
ATGTGGCATAAGAATAAGTATGTTCTGACGTATAGTTGTCTTTTTGCCTGCGGCAGCGGCAGCGGCAGCTAG	YWHKNKYVLTYSCLFACGSGSGS*
ATGTCTAATAATAGGAATTGGCTGCCCCATGATTGGCAGGTTCTTTATTGCGGCAGCGGCAGCGGCAGCTAG	YSNNRNWLPHDWQVLYCGSGSGS*
ATGAGGGATAAGTTTAGTAGGAATGGGAGTAATCTGCCTTCGTCGACCTGCGGCAGCGGCAGCGGCAGCTAG	YRDKFSRNGSNLPSSTCGSGSGS*
ATGATTACGCGGTTTACGCCGTGGCCGAAGCTTTATCCTGTTTGGGATTGCGGCAGCGGCAGCGGCAGCTAG	YITRFTPWPKLYPVWDCGSGSGS*
ATGGTGTGGCCGAAGTTGTTTTGGGCGAGTCCGTTGAGTCTTCCGTCCTGCGGCAGCGGCAGCGGCAGCTAG	YVWPKLFWASPLSLPSCGSGSGS*
ATGAAGCTGACTTCGTGGCCTAATTTGGCGTTGGTTCGGGCTAGTTCCTGCGGCAGCGGCAGCGGCAGCTAG	YKLTSWPNLALVRASSCGSGSGS*
ATGTGGCATAAGAATAAGTATGTTCTGACGTATAGTTGTTTTTTTGCTTGCGGCAGCGGCAGCGGCAGCTAG	YWHKNKYVLTYSCFFACGSGSGS*
ATGATTACGCGGCTTACGCCGTGGCCGAAGCTTTATCCTGTTTGGGATTGCGGCAGCGGCAGCGGCAGCTAG	YITRLTPWPKLYPVWDCGSGSGS*
ATGGTGTGGACGAAGTTGTTTTGGGCGAGTCCGTTGAGTCTTCCGTCTTGCGGCAGCGGCAGCGGCAGCTAG	YVWTKLFWASPLSLPSCGSGSGS*
ATGTGGCATAAGAATAAGTATGTTCTGACGTATAGTTGTCTTTTTGCCTGCGGCAGCGGCAGCGGCAGCTAG	YWHKNKYVLTYSCLFACGSGSGS*
ATGATTACGCGGTTTACGCCGTGGCCGAAGCTTAGTCCTGTTTGGGACTGCGGCAGCGGCAGCGGCAGCTAG	YITRFTPWPKLSPVWDCGSGSGS*
ATGTGGCATAAGAATAGGTATGTTCTGACGTATAGTTGTCTTTTTGATTGCGGCAGCGGCAGCGGCAGCTAG	YWHKNRYVLTYSCLFDCGSGSGS*
ATGGTTAGGCTCTTTTGGCATGATGAGACTGTGCGGATTAGTTGGAACTGCGGCAGCGGCAGCGGCAGCTAG	YVRLFWHDETVRISWNCGSGSGS*
ATGGGTAGGATTGAGAAGAACTTTCTGTGGGTTTGGTCTTATTCGGGCTGCGGCAGCGGCAGCGGCAGCTAG	YGRIEKNFLWVWSYSGCGSGSGS*
ATGATTACGCGGTTTACGCCGTGGCCGAAGCTTTATCCTGTTTGGGATTGCGGCAGCGGCAGCGGCAGCTAG	YITRFTPWPKLYPVWDCGSGSGS*
ATGATTACGCGGTTTACGCCGTGGCCTAAGCTTTATCCTGTTTGGGATTGCGGCAGCGGCAGCGGCAGCTAG	YITRFTPWPKLYPVWDCGSGSGS*
ATGATTACGCGGTTTACGCCGTGGCCGAAGCTTTATCCTGTTTGGGATTGCGGCAGCGGCAGCGGCAGCTAG	YITRFTPWPKLYPVWDCGSGSGS*
ATGTGGCATAAGAATAGGTATGTTCTGACGTATAGTTGTCTTTTTGCTTGCGGCAGCGGCAGCGGCAGCTAG	YWHKNRYVLTYSCLFACGSGSGS*
ATGATTACGCGGTTTACGCCGTGGCCGAAGCTTTATCCTGTTTGGGACTGCGGCAGCGGCAGCGGCAGCTAG	YITRFTPWPKLYPVWDCGSGSGS*
ATGAGGTATAAGTTTAGTAGTAATGGGAGTTATTTCGCTGCGAGGACTTGCGGCAGCGGCAGCGGCAGCTAG	YRYKFSSNGSYFAARTCGSGSGS*
ATGTGGCATAAGAATAAGTATGTTCTGACGTATAGTTGTCTTTTTGCCTGCGGCAGCGGCAGCGGCAGCTAG	YWHKNKYVLTYSCLFACGSGSGS*
ATGAGGTATAAGTTTAGTAGTAATGGGAGTTATTTTGCTGCGTGGTCCTGCGGCAGCGGCAGCGGCAGCTAG	YRYKFSSNGSYFAAWSCGSGSGS*
ATGATTACGCGGTTTACGCCGTCGCCGAAGCTTTATTCTGTTTGGGACTGCGGCAGCGGCAGCGGCAGCTAG	YITRFTPSPKLYSVWDCGSGSGS*
ATGGTTTATGCGTTTGATGCGAATTATGTTTATAGTGCTGCTTGGACGTGCGGCAGCGGCAGCGGCAGCTAG	YVYAFDANYVYSAAWTCGSGSGS*
ATGTTTGCGCTGTTTACGCCGGGGACGAAGCCTTTTCGTGTTTGGGAGTGCGGCAGCGGCAGCGGCAGCTAG	YFALFTPGTKPFRVWECGSGSGS*
ATGTTTGTTCTGTGGTGGGATATTTCGGGTCTGACGTATGATTTTAATTGCGGCAGCGGCAGCGGCAGCTAG	YFVLWWDISGLTYDFNCGSGSGS*
ATGATTACGCGGTTTACGCCGTGGCCGAAGCCATATCCTGTTTGGGACTGCGGCAGCGACAGCGACAGCTAG	YITRFTPWPKPYPVWDCGSDSDS*
ATGATTACGTATTTGCCGCTGAGTACTACTCTTTTTCCTGTTTGGGTTTGCGGCAGCGGCAGCGGCAGCTAG	YITYLPLSTTLFPVWVCGSGSGS*
ATGATTACGCGGTTTACGCCGTGGCCGAAGCTCTATCCTGTTTGGGATTGCGGCAGCGGCAGCGGCAGCTAG	YITRFTPWPKLYPVWDCGSGSGS*
ATGATTACGCGGTTTACGCCGTGGCCGAAGCTTTATCCTGTTTGGGATTGCGGCAGCGGCAGCGGCAGCTAG	YITRFTPWPKLYPVWDCGSGSGS*
ATGGTTTATGCGTTTGATGCGAATTATGTTTATAGCGCCGCTTGGACTTGCGGCAGCGGCAGCGGCAGCTAG	YVYAFDANYVYSAAWTCGSGSGS*
ATGATTACGCGGTTTACGCCGTGGCCGAAGCTTTATCCTGTTTGGGATTGCGGCAGCGGCAGCGGCAGCTAG	YITRFTPWPKLYPVWDCGSGSGS*
ATGCCGTTTACGAATTATTTTGCTAAGACGCGTTCTTTGTTGATTGGTTGCGGCAGCGGCAGCGGCAGCTAG	YPFTNYFAKTRSLLIGCGSGSGS*
ATGATTACGCGGTTTATGCCGTGGCCGAAGCTTTATCCTGTTTGGGACTGCGGCTGCGGCAGCGGCAGCGGCAGCTAG	YITRFMPWPKLYPVWDCGCGSGSGS*
ATGTGGCATAAGAATAAGTATGTTCTGAAGTATAGTTGTCTTTTTGCTTGCGGCAGCGGCAGCGGCAGCTAG	YWHKNKYVLKYSCLFACGSGSGS*
ATGTCTAATAATAGGAATTGGCTGCCTCATGATTGGCAGGTTCTTTATTGCGGCAGCGGCAGAGGCAGCTAG	YSNNRNWLPHDWQVLYCGSGRGS*
ATGCCTTTTACTAATACTTATGAGAATACTAGGTCGCTTGTGCTGCATTGCGGCAGCGGCAGCGGCAGCTAG	YPFTNTYENTRSLVLHCGSGSGS*
ATGCCTTTTACTAATACTTATGAGCATACTAGGTCGCTTGTGCTGCACTGCGGCAGCGGCAGCGGCAGCTAG	YPFTNTYEHTRSLVLHCGSGSGS*
ATGATTACGCGGTTTACGCCGTGGCCGAAGCTTTATCCTGTTTGGGATTGCGGCAGCGGCAGCGGCAGCTAG	YITRFTPWPKLYPVWDCGSGSGS*
ATGAAGTTTACGATTTATCATTTTTATTTGGCTGATCTGGCTTATACCTGCGGCAGCGGCAGCGGCAGCTAG	YKFTIYHFYLADLAYTCGSGSGS*
ATGTGGCATAAGAATAAGTATGTTCTGACGTATAGTTGTCTTTTTGCTTGCGGCAGCGGCAGCGGCAGCTAG	YWHKNKYVLTYSCLFACGSGSGS*
ATGGTTGTGCCTGATCATTGGGTTTTTACGCCGCAGTCTTTTCCGAATTGCGGCAGCGGCAGCGGCAGCTAG	YVVPDHWVFTPQSFPNCGSGSGS*
ATGTTTTTGGGGGCGTGGCCGCGTCTTTTGTCGCTGGCGTCGCCGTCCTGCGGCAGCGGCAGCGGCAGCTAG	YFLGAWPRLLSLASPSCGSGSGS*
ATGTTTACTTTGTTTACGCAGTATACTATTACTTTTCCTGATTGGAACTGCGGCAGCGGCAGCGGCAGCTAG	YFTLFTQYTITFPDWNCGSGSGS*
ATGCCTTATAAGTTTCAGCTTTCGTCGATTTCGACTTATAAGTGGCTTTGCGGCAGCGGCAGCGGCAGCTAG	YPYKFQLSSISTYKWLCGSGSGS*
ATGATTACGCGGTTCACGCCGTGGCCGAAGCTTTATCCTGTTTGGGACTGCGGCAGCGGCAGCGGCAGCTAG	YITRFTPWPKLYPVWDCGSGSGS*
ATGATTGAGCAGTTTTTTGATGATGGGCTGCTTGTGTTTCGTTGGTTTTGCGGCAGCGGCAGCGGCAGCTAG	YIEQFFDDGLLVFRWFCGSGSGS*
ATGGTGTGGCCGAAGTTGTTATGGGCGAGTCCGTTGAGTCTTCCGTCCTGCGGCAGCGGCAGCGGCAGCTAG	YVWPKLLWASPLSLPSCGSGSGS*
ATGATTCAGTGGTGGACTGATGAGAATTGTTTTGAGGTCGCGTGGATTTGCGGCAGCGGCAGCGGCAGCTAG	YIQWWTDENCFEVAWICGSGSGS*
ATGATTACGCGGTTTACGCCGTGGCCGAAGCTTTATCCTGTTTCGGGTTGCGGCAGCGGCAGCGGCAGCTAG	YITRFTPWPKLYPVSGCGSGSGS*
ATGATTACGCGGTTTACGCCGTGGCCGAAGCTTTATCCTGTTTGGGATTGCGGCAGCGGCAGCGGCAGCTAG	YITRFTPWPKLYPVWDCGSGSGS*
ATGTGGCATAAGAATAAGAAGGTTCTGACGAATAGTTGTCTTTTTGCCTGCGGCAGCGGCAGCGGCAGCTAG	YWHKNKKVLTNSCLFACGSGSGS*
ATGTGTTGTTATTTTGATAATGCTGGGGTGTGTTAGATTATTTGGTCGTGCGGCAGCGGCAGCGGCAGCTAG	YCCYFDNAGVC*IIWSCGSGSGS*
ATGTGGCATACGAATAAGTATGTTCTGACGTATAGTTGTCTTTTTGCCTGCGGCAGCGGCAGCGGCAGCTAG	YWHTNKYVLTYSCLFACGSGSGS*
ATGGTGTATTCGTTTTATTTTTGGTTGAGGCAGAATCCGTTTCCTGTCTGCGGCAGCGGCAGCGGCAGCTAG	YVYSFYFWLRQNPFPVCGSGSGS*
ATGCTGACTCGTTATAATCCGTTTCTGGGGTTGGAGGATTGGGTTGCCTGCGGCAGCGGCAGCGGCAGCTAG	YLTRYNPFLGLEDWVACGSGSGS*
ATGTGGCATAAGAATAAGTATGTTCTGACGTATAGTTGTCTTTTTGCCTGCGGCAGCGGCAGCGGCAGCTAG	YWHKNKYVLTYSCLFACGSGSGS*
ATGTGTCATAAGAATAAGTATGTTCTGACGTATAGTTGTCTTTTTGCCTGCGGCAGCGGCAGCGGCAGCTAG	YCHKNKYVLTYSCLFACGSGSGS*
ATGATTACGCGGTTTACGCCGTGGCCGAAGCTTTATCCTGTTTGGGACTGCGGCAGCGGCAGCGGCAGCTAG	YITRFTPWPKLYPVWDCGSGSGS*
ATGAAGTTTCGTGATGCGTGGTGGACGGATCAGAATCCTTGGCCGTATTGCGGCAGCGGCAGCGGCAGCTAG	YKFRDAWWTDQNPWPYCGSGSGS*
ATGGTTGTTGTTTGTTCTTATTGGCCGCCTAAGTGGGTGTGGTTGAAGTGCGGCAGCGGCAGCGGCAGCTAG	YVVVCSYWPPKWVWLKCGSGSGS*
ATGATTACGCGGTTTACGCCGTGGCCGAAGCTTTATCCTGTTTGGGACTGCGGCAGCGGCAGCGGCAGCTAG	YITRFTPWPKLYPVWDCGSGSGS*
ATGGTGAAGTTGAGGTGGTCAAGGAATAGTTTGAAGACTGAGCGGAGGTGCGGCAGCGGCAGCGGCAGCTAG	YVKLRWSRNSLKTERRCGSGSGS*
ATGGTGTATTCGTTTTATTTTTGGTTGAGGCAGAATCCGTTTCCTGTGTGCGGCAGCGGCAGCGGCAGCTAG	YVYSFYFWLRQNPFPVCGSGSGS*
ATGTCTAATAATAGGAATTGGCTGCCTCATGATTGGCAGGTTCTTTACTGCGGCAGCGGCAGCGGCAGCTAG	YSNNRNWLPHDWQVLYCGSGSGS*
ATGGTGTGGCCGAAGTTGTTTTGGGCGAGTCCGTTGAGTCTTCCGTCCTGCGGCAGCGGCAGCGGCAGCTAG	YVWPKLFWASPLSLPSCGSGSGS*
ATGATTACGCGATTTACGTCGTGGCCGAAGCTTTATCCTGTTTGGGACTGCGGCAGCGGCAGCGGCAGCTAG	YITRFTSWPKLYPVWDCGSGSGS*
ATGAGGTATAAGTTTAGTAGTAATGGGAGTTATTTTGCTGCGTGGTCCTGCGGCAGCGGCAGCGGCAGCTAG	YRYKFSSNGSYFAAWSCGSGSGS*
ATGATTACGCGGTTTACGTCGTGGCCGAAGCTTTATCCTGTTTGGGATTGCGGCAGCGGCAGCGGCAGCTAG	YITRFTSWPKLYPVWDCGSGSGS*
ATGATTACGCGGTTTACGCCGTGGCCGAAGCTTTATCCTGTTTGGGACTGCGGCAGCGGCAGCGGCAGCTAG	YITRFTPWPKLYPVWDCGSGSGS*
ATGTGGCATAAGAATAAGTATGTTCTGACGTATAGTTGTCTTTTTGCTTGCGGCAGCGGCAGCGGCAGCTAG	YWHKNKYVLTYSCLFACGSGSGS*
ATGTGGCATAAGACTAAGTATGTTCTGACGTATAGTTGTCTTTTTGCTTGCGGCAGCGGCAGCGGCAGCTAG	YWHKTKYVLTYSCLFACGSGSGS*
ATGGTGTATTCGATTTATTTTTGATTGAGGCAGAATCCGTTTCCTGTGTGCGGCAGCGGCAGCGGCAGCTAG	YVYSIYF*LRQNPFPVCGSGSGS*
ATGTCTAATAATAGGAATTGGCTGCCTCATGATTGGCAGGTTCTTTACTGCGGCAGCGGCAGCGGCAGCTAG	YSNNRNWLPHDWQVLYCGSGSGS*
ATGAGGTATTTGCTTTCGCCGTGGCCTCATTTGGAGCTTGTGCTGACCTGCGGCAGCGGCAGCGGCAGCTAG	YRYLLSPWPHLELVLTCGSGSGS*
ATGTCTAATAATAGGAATTGGATGCCTCATGATTGGCAGGTGCTTTATTGCGGCAGCGGCAGCGGCAGCTAG	YSNNRNWMPHDWQVLYCGSGSGS*
ATGATTACGCGGTTTACGCCGTGGCCGAAGCTTTATCCTGTTTGGGATTGCGGCAGCGGCAGCGGCAGCTAG	YITRFTPWPKLYPVWDCGSGSGS*
ATGTGGCATAAGAATAAGTATGTTCTGACGTATAGTTGTCTTTTTGCTTGCGGCAGCGGCAGCGGCAGCTAG	YWHKNKYVLTYSCLFACGSGSGS*
ATGATTACGTGGTTTACGCCGTGGACGAAGCTTTATCCTGTTTGGGACTGCGGCAGCGGCAGCGGCAGCTAG	YITWFTPWTKLYPVWDCGSGSGS*
ATGTGCAGTTGAGGTGATCTAGGAATAGTTTGAAGACTGAGTGGCTATGCGGCAGCGGCAGCGGCAGCTAG	YCS*GDLGIV*RLSGYAAAAAAA
ATGGGTGATTCGTGTGATTCTTTGTTGAGGCATTAGCCGTTTCCTCATTGCGGCAGCGGCAGCGGCAGCTAG	YGDSCDSLLRH*PFPHCGSGSGS*
ATGATTACGCGGTTTACGCCGTGGCCGAAGCTTTATCCTGTTTGGGATTGCGGCAGCGGCAGCGGCAGCTAG	YITRFTPWPKLYPVWDCGSGSGS*
ATGCGGTTTTTGTGGAGCAGTTTTTCTAGTCAGCCGAGTTGGGTTCATTGCGGCAGCGGCAGCGGCAGCTAG	YRFLWSSFSSQPSWVHCGSGSGS*
ATGTCTAATAATAGGAATTGGCCGCCTCATGATTGGCAGGTTCTTTATTGCGGCAGCGGCAGCGGCAGCTAG	YSNNRNWPPHDWQVLYCGSGSGS*
ATGATTACGCGGTTTACGCCGTGGCCGAAGCTCCATCCTGTTTGGGATTGCGGCCGCGGCAGCGGCAGATAG	YITRFTPWPKLHPVWDCGRGSGR*
ATGAGGTATAAGTATAGAAGCAATGGGAGTTATTTTGCTGCGTGGTCTTGCGGCAGCGGCAGCGGCAGCTAG	YRYKYRSNGSYFAAWSCGSGSGS*
ATGATTACGCGGTTTACGCCGTGTCCTAAGCTTTATCCTGTTTCGGACTGCGGCAGCGGCAGCGGCAGCTAG	YITRFTPCPKLYPVSDCGSGSGS*
ATGATGCATTAGAATAAGACTGTTATGCCGACTTGTTGTTTTGTTGCCTGCGGCAGCGGCAGCGGCAGCTAG	YMH*NKTVMPTCCFVACGSGSGS*
ATGTGGCATAAGAATAAGTATGTTCTGACGTATAGTTGTCTTTTTGCCTGCGGCAGCGGCAGCGGCAGCTAG	YWHKNKYVLTYSCLFACGSGSGS*
ATGATTACGCGGTTTACGCCGTGGCCGAAGCTTTATCCTGTTTGGGATTGCGGCAGCGGCAGCGGCAGCTAG	YITRFTPWPKLYPVWDCGSGSGS*
ATGATTACGCGGTTTACGCCGAGGCCGAAGCTTTATCCTGTTTGGGATTGCGGCAGCGGCAGCGGCAGCTAG	YITRFTPRPKLYPVWDCGSGSGS*
ATGTGGCATAAGAATAAGTATGTTCTGACGTATAGTTGTCTTTTTGCTTGCGGCAGCGGCAGCGGCAGCTAG	YWHKNKYVLTYSCLFACGSGSGS*
ATGTGGCATAAGAATAAGTATGTTCTGACGTATAGTTGTCTTTTTGCCTGCGGCAGCGGCAGCGGCAGCTAG	YWHKNKYVLTYSCLFACGSGSGS*
ATGATTACGCGGTTTACGCCGTGGCCGAAGCTTTATCCTGTTTGGGATTGCGGCAGCGGCAGCGACAGCTAG	YITRFTPWPKLYPVWDCGSGSDS*
ATGAAGATTGTTTTGACGTTTTTTAGGAATATTTCTCGGATTATTTCTTGCGGCAGCGGCAGCGGCAGCTAG	YKIVLTFFRNISRIISCGSGSGS*
ATGATTACGCGGTTTACGCCGTGGCCGAAGATTTATCCTGTTTGGGATTGCGGCAGCGGCAGCGGCAGCTAG	YITRFTPWPKIYPVWDCGSGSGS*
ATGTCTAATAATAGGAATTGGCTGCCTCTTGATTGGCAGGTTCTTTATTGCGGCAGCGGTAGCGGCAGCTAG	YSNNRNWLPLDWQVLYCGSGSGS*
ATGATTACGCGGTTTACGCCGTGGCCGAAGCTTTATCCTGTTTGGGATTGCGGCAGCGGCAGCGGCAGCTAG	YITRFTPWPKLYPVWDCGSGSGS*
ATGTTTACTCGGTTTACGCCGTGGACGAAGATTTATCGTGTTTGGAATTGCGGCAGCGGCAGCGGCAGCTAG	YFTRFTPWTKIYRVWNCGSGSGS*
ATGCGTATTATTTTTTGGCGTAAGTATTGGTTTAAGGTGCGGAGTAGTTGCGGCAGCGGCAGCGGCAGCTAG	YRIIFWRKYWFKVRSSCGSGSGS*
ATGATTAAGCGGTTTACGCCGGGGCCGAAGCTTTATCCTGTTTGGTATTGCGGTAGCGGCAGCGGCAGCTAG	YIKRFTPGPKLYPVWYCGSGSGS*
ATGGTTTATGCGTTTGATGCGAATTATGTTTATAGTGCTGCTTGACGTGCGGCAGCGGCAGCGGCAGCTAG	YVYAFDANYVYSAA*RAAAAAAA
ATGGATCAGACTTTTGATCGTTATGGTATTTATAGTGGGGAGTGGTCTTGCGGCAGCGGCAGCGGCAGCTAG	YDQTFDRYGIYSGEWSCGSGSGS*
ATGTGGCAGAAGTGTTAGTATGGTCTGCGGACTAGTTGTCTTCTTGCCTGCGGCAGCGGCAGCGGAGCTAG	YWQKC*YGLRTSCLLACGSGSGA
ATGATTACGCGGTTTACGCCGTGGCCGAAGCTTTATCCTGTTTGGGATTGCGGCAGCGGCAGCGGCAGCTAG	YITRFTPWPKLYPVWDCGSGSGS*
ATGTGGCATAAGAATAAGTATGTTCTGACGTATAGTTGTCTTTTTGCTTGCGGCAGCGGCAGCGGCAGCTAG	YWHKNKYVLTYSCLFACGSGSGS*
ATGTCTAATAATAGGAATTTGCTGCCTCATGATTGGCAGGTTCTTTATTGCGGCAGCGGCAGCGGCAGCTAG	YSNNRNLLPHDWQVLYCGSGSGS*
ATGTGGCATAAGAATAAGTATGTTCCGACGTATAGTTGTCTTTTTGCTTGCGGCAGCGGCAGCGGCAGCTAG	YWHKNKYVPTYSCLFACGSGSGS*
ATGTGGCATAAGAATAAGTTTGCTCTGACGTATAGTTGTCTTTTTGCCTGCGGCAGCGGCAGCGGCAGCTAG	YWHKNKFALTYSCLFACGSGSGS*
ATGATTACGCGGTTAACGCCGTGGCCGAAGCTTTATCCTGTTTGGGATTGCGGCAGCGGCAGCGGCAGCTAG	YITRLTPWPKLYPVWDCGSGSGS*
ATGATTAAGCGGTTTACGCCTTTGCCGAAGCTTTATACTGTTTGGGATTGCGGCAGCGGCAGCGGCAGCTAG	YIKRFTPLPKLYTVWDCGSGSGS*
ATGTGGCATAAGAATAAGTATGTTCTGACGTATAGTTGTCTTTTTGCTTGCGGCAGCGGCAGCGGCAGCTAG	YWHKNKYVLTYSCLFACGSGSGS*
ATGTTTTTGTGTACGAAATGGAATTATGGTCGTTGGTATCTGTTTTACTGCGGCAGCGGCAGCGGCAGCTAG	YFLCTKWNYGRWYLFYCGSGSGS*
ATGTGGCATAAGAATAAGTATGTTCTGACGTATAGCTGTCTTTTTGCCTGCGGCAGCGGCAGCGGCAGCTAG	YWHKNKYVLTYSCLFACGSGSGS*
ATGATTACGCGGTTTACGCCGTGGCCGAAGCTTTATCCTGTTTGGGATTGCGGCAGCGGCAGCGGCAGCTAG	YITRFTPWPKLYPVWDCGSGSGS*
ATGGTGAAGTTGAGGTGGTCTAGGAATAGTTTGAAGACTGAGTGGGTGTGCGGCAGCGGCAGCGGCAGCTAG	YVKLRWSRNSLKTEWVCGSGSGS*
ATGCAGTTTGAGTGGAAGCGTAATGCGTTTGCGACTAATCGTTGGCCTTGCGGCAGCGGCAGCGGCAGCTAG	YQFEWKRNAFATNRWPCGSGSGS*
ATGTGGCATAAGAATAAGTATGTTCTGACGTATAGTTGTCTTTTTGCTTGCGGCAGCGGCAGCGGCAGCTAG	YWHKNKYVLTYSCLFACGSGSGS*
ATGGTGACTTTTGTTTGGAGGAATTTTACGCTTGCTACGATTTGGAGCTGCGGCAGCGGCAGCGGCAGCTAG	YVTFVWRNFTLATIWSCGSGSGS*
ATGATGTATTCGTTTTATTTTTGGTTGAGGCAGAATCCGTTTCCTGTGTGCGGCAGCGGCAGCGGCAGCTAG	YMYSFYFWLRQNPFPVCGSGSGS*
ATGGGTAGGATTGAGAAGAATTTTCTGTGGGTTTGGTCTTATTCGGGTTGCGGCAGCGGCAGCGGCAGCTAG	YGRIEKNFLWVWSYSGCGSGSGS*
ATGATTACGCGGTTTACGCCGTGGCCGAAGCTTTATCCTGTTTGGGATTGCGGCAGCGGCAGCGGCAGCTAG	YITRFTPWPKLYPVWDCGSGSGS*
ATGCCTTATGTTTTTGTGATTAAGCCGAGTCTTAGTTCTGCGTGGCTGTGCGGCAGCGGCAGCGGCAGCTAG	YPYVFVIKPSLSSAWLCGSGSGS*
ATGAATGCTTTTTGGATTTCGGATGCTCAGTCTAAGATTGAGTGGAGCTGCGGCAGCGGCAGCGGCAGCTAG	YNAFWISDAQSKIEWSCGSGSGS*
ATGAGGTATAAGTTTAGTAGTAATGGGAGTTATTTTGCTGCGTGGTCTTGCGGCAGCGGCAGCGGCAGCTAG	YRYKFSSNGSYFAAWSCGSGSGS*
ATGATTGTGGGTCTTGTGCCGTTTTCTCATGCGCCGTGGGTTGTGCGTTGCGGCAGCGGCAGCGGCAGCTAG	YIVGLVPFSHAPWVVRCGSGSGS*
ATGTCTAATAATAGGAATTGGCTGCCTCATGATTGGCAGGTTCTTTATTGCGGCAGCGGCAGCGGCAGCTAG	YSNNRNWLPHDWQVLYCGSGSGS*
ATGGTTTATGCGTTTGATGCGAATTATGTTTATAGTGCTGCTTGGACCTGCGGCAGCGGCAGCGGCAGCTAG	YVYAFDANYVYSAAWTCGSGSGS*
ATGCGTCTTAGTCCTTGGCCGCTTTTGCAGCTGTATCCTAGTTATTTGTGCGGCAGCGGCAGCGGCAGCTAG	YRLSPWPLLQLYPSYLCGSGSGS*
ATGATTACGCGGTTTACGCCGTGGCCGAAGCTTTATCCTGTTTGGGACTGCGGCAGCGGCAGCGGCAGCTAG	YITRFTPWPKLYPVWDCGSGSGS*
ATGATTACGCGGTTTACGCCGTGGCCGAAGCTTTATCCCGTTTGGGATTGCGGCAGCGGCAGCGGCAGCTAG	YITRFTPWPKLYPVWDCGSGSGS*
ATGTGGCATAAGAATAAGTATGTTCTGACGTATAGTTGTCTTTTTGCTTGCGGCAGCGGCAGCGGCAGCTAG	YWHKNKYVLTYSCLFACGSGSGS*
ATGGGTCAGATTTTTGATCGTTATGGGATTTATAGTGGGAAGTGGGCTTGCGGCAGCGGCAGCGGCAGCTAG	YGQIFDRYGIYSGKWACGSGSGS*
ATGAAGAACCTTGGTCTGACGACTCGTTGGCTGGCTGTTTATCGTGTCTGCGGCAGCGGCAGCGGCAGCTAG	YKNLGLTTRWLAVYRVCGSGSGS*
ATGTGTCATAAGAATAATTATGTTCTGACGTTTAGTTGTCTTTTTGCCTGCGGCAGCGGCAGCGGCAGCTAG	YCHKNNYVLTFSCLFACGSGSGS*
ATGACTTTTCGTTGGACGCTGGCTGGTTTTTATCAGGCTGCGTGGAATTGCGGCAGCGGCAGCGGCAGCTAG	YTFRWTLAGFYQAAWNCGSGSGS*
ATGTCTAATAATAGGAATTGGCTGCCTCATGATTGGCAGGTTCTTTATTGCGGCAGCGGCAGCGGCAGCTAG	YSNNRNWLPHDWQVLYCGSGSGS*
ATGTGGCATAAGAATAAGTATGTTCTGACGTATAGTTGTCTTTTTGCTTGCGGCAGCGGCAGCGGCAGCTAG	YWHKNKYVLTYSCLFACGSGSGS*
ATGTGGCATAAGAATAAGTATGTTCTGACGTATAGTTGTCTTTTTGCTTGCGGCAGCGGCAGCGGCAGCTAG	YWHKNKYVLTYSCLFACGSGSGS*
ATGGAGTATTTTGATGATCATGGTTATTATTATTTTAATCCGTTTCACTGCGGCAGCGACAGCGGCAGCTAG	YEYFDDHGYYYFNPFHCGSDSGS*
ATGTGGCATAAGAATAAGTATGTTCTGACGTATAGTTGTCTTTTTGCTTGCGGCAGCGGCAGCGGCAGCTAG	YWHKNKYVLTYSCLFACGSGSGS*
ATGTGGCACAAGAATAAGAAGGCTCTGACGCATAGGTGTCTGTTTCCTTGCGGCAGCGGCAGCGGCAGCTAG	YWHKNKKALTHRCLFPCGSGSGS*
ATGTCTAATAATAGGAATTGGCTGCCTCATGATTGGCAGGTTCTTTACTGCGGCAGCGGCAGCGGCAGCTAG	YSNNRNWLPHDWQVLYCGSGSGS*
ATGATTACGCCTATTACGCCGTTTCCGAAGCTTTATCCGGTTTGGGATTGCGGCAGCGGCAGCGGCAGCTAG	YITPITPFPKLYPVWDCGSGSGS*
ATGATTACGCGGTTTACGCCGTGGCCGAAGCTTTATCCTGTTTGGGATTGCGGCAGCGGCAGCGGCAGCTAG	YITRFTPWPKLYPVWDCGSGSGS*
ATGTGGCATAAGAATAAGTATGTTCTGACGTATAGTTGTCTTTTTGCTTGCGGCAGCGGCAGCGGCAGCTAG	YWHKNKYVLTYSCLFACGSGSGS*
ATGTGGCATAAGAATAAGTATGTTCTGACGTAAAGTTGTCTTTTTGCTTGCGGCAGCGGCAGCGGCAGCTAG	YWHKNKYVLT*SCLFACGSGSGS*
ATGTTTGTTTGTTTTTGGTTTTATAATGGTCGGCTGTTTGGGCGTCTCTGCGGCAGCGGCAGCGGCAGCTAG	YFVCFWFYNGRLFGRLCGSGSGS*
ATGTGGCATAAGAATAAGTATATTCTGACGTATAGTTGTCTTTTTGCTTGCGGCAGCGGCAGCGGCAGCTAG	YWHKNKYILTYSCLFACGSGSGS*
ATGCGGTGGGATTGGACGAGTTATTTTAGTGTGCCGCATTTTGTTGATTGCGGCAGCGGCAGCGGCAGCTAG	YRWDWTSYFSVPHFVDCGSGSGS*
ATGAAGTGGCCTACTTATTGGTGGACTTCGCAGGATGCTTTTCCTAAGTGCGGCAGCGGCAGCGGCAGCTAG	YKWPTYWWTSQDAFPKCGSGSGS*
ATGCGTCTTAGTCCTTGGCCGCTTTTGCAGCTGTATCCTAGTTATTTGTGCGGCAGCGGCAGCGGCAGCTAG	YRLSPWPLLQLYPSYLCGSGSGS*
ATGTCTAATAATAGGAATTGGCTGCCTCATGATTGGCAGGTTCTTTATTGCGGCAGCGGCAGCGGCAGCTAG	YSNNRNWLPHDWQVLYCGSGSGS*
ATGTTTTGTTGGAATTATTTTTACTCTGCGCATCATTATTGGATTGATTGCGGCAGCGGCAGCGGCAGCTAG	YFCWNYFYSAHHYWIDCGSGSGS*
ATGGCTTATGCGTTTGATGCGAATTATGTTTATAGTGCTGTTTGGAACTGCGGCAGCGGCAGCGGCAGCTAG	YAYAFDANYVYSAVWNCGSGSGS*
ATGTGGCATAAGAATAAGTATGTTCTGACGTATAGTTGTCTTTTTGCCTGCGGCAGCGGCAGCGGCAGCTAG	YWHKNKYVLTYSCLFACGSGSGS*
ATGGTTCAGATTTTTGATCGTTATGGTATTTATAGTGGGAAGTGGTCTTGCGGCAGCGGCAGCGGCAGCTAG	YVQIFDRYGIYSGKWSCGSGSGS*
ATGACTTTTCGTTGGACGCTGGCTGGTTTTTATCAGGCTGCGTGGAGCTGCGGCAGCGGCAGCGGCAGCTAG	YTFRWTLAGFYQAAWSCGSGSGS*
ATGATTACGCGGTTTACGCCGTGGCCGAAGCTGTATCCTGTGTGGGATTGCGGCAGCGGCAGCGGCAGCTAG	YITRFTPWPKLYPVWDCGSGSGS*
ATGTGGCATAAGAATAAGTATGTTCTGACGTATAGTTGTCTTTTTGCTTGCGGCAGCGGCAGCGGCAGCTAG	YWHKNKYVLTYSCLFACGSGSGS*
ATGAAGCATAGTTGGGTGTCTTTGGGTGTGTTGAGGCTTGATTGGACATGCGGCAGCGGCAGCGGCAGCTAG	YKHSWVSLGVLRLDWTCGSGSGS*
ATGGTTATTCGTGCGCCTGGTTGGTTTGGTGATGCGTTTCCTCGTTGCTGCGGCAGCGGCAGCGGCAGCTAG	YVIRAPGWFGDAFPRCCGSGSGS*
ATGCGTATTGTTGATTCTACTCTTTTTGCGTCTGCGTTTCCGCGTTATTGCGGCAGCGGCAGCGGCAGCTAG	YRIVDSTLFASAFPRYCGSGSGS*
ATGATTACGCGGTTTACGCCGTGGCCGAAGCTTTATCCTGTTTGGGACTGCGGCAGCGGCAGCGGCAGCTAG	YITRFTPWPKLYPVWDCGSGSGS*
ATGTCTAATAATAGGAATTGGCTGCCTCATGATTGGCAGGTTCTTTACTGCGGCAGCGGCAGCGGCAGCTAG	YSNNRNWLPHDWQVLYCGSGSGS*
ATGATTACGCGGTTTACGCCGAGGCCGAAGCTTCATCCTGTTTGGGACTGCGGCAGCGGCAGCGGCAGCTAG	YITRFTPRPKLHPVWDCGSGSGS*
ATGATTGTTCTGTGGTGGGATACTTCGGGTCTGAAGTATGCTTTTAACTGCGGCAGCGGCAGCGGCAGCTAG	YIVLWWDTSGLKYAFNCGSGSGS*
ATGGTTACGCGGTTTACGTCGTGGCCGAAGCTTTATCCTGTTTGGGATTGCGGCAGCGGCAGCGGCAGCTAG	YVTRFTSWPKLYPVWDCGSGSGS*
ATGTCGAATAAATTTAGTTGGAGGACTCCTCATTCTGATTGGCTGCACTGCGGCAGCGGCAGCGGCAGCTAG	YSNKFSWRTPHSDWLHCGSGSGS*
ATGTCTAATAATAGGAATTGGCTGCCTCATGATTGGCAGGTTCTTTATTGCGGCAGCGGCAGCGGCAGCTAG	YSNNRNWLPHDWQVLYCGSGSGS*
ATGTATTATTTGAGTAGTTGGCCGTTGTTGAATCTGACTAGGCATAACTGCGGCAGCGGCAGCGGCAGCTAG	YYYLSSWPLLNLTRHNCGSGSGS*
ATGGTTTATGCGTTTGATGCGAATTATGTTTATAGTGCTGTTTGGACCTGCGGCAGCGGCAGCGGCAGCTAG	YVYAFDANYVYSAVWTCGSGSGS*
ATGCGTTGGGTTTGGACGAGTTTTTTTAGTGAGCCGTATTTTGTTGTCTGCGGCAGCGGCAGCGGCAGCTAG	YRWVWTSFFSEPYFVVCGSGSGS*
ATGGCGCTTGGGAATTGGCCAGGGTTGGCTTTGCTTCATTTGGCTAATTGCGGCAGCGGCAGCGGCAGCTAG	YALGNWPGLALLHLANCGSGSGS*
ATGTATTATTTGAGTAGTTGGCCGTTGTTGAATCTGATTAGGCATAATTGCGGCAGCGGCAGCGGCAGCTAG	YYYLSSWPLLNLIRHNCGSGSGS*
ATGTGGCATAAGAATAAGTATGTTCTGACGTATAGTTGTCTTTTTGCCTGCGGCAGCGGCAGCGGCAGCTAG	YWHKNKYVLTYSCLFACGSGSGS*
ATGAAGCCGACTTCGTGGCCTAATTTGGCGTTGGTTCGGGCTAGTTTGTGCGGCAGCGGCAGCGGCAGCTAG	YKPTSWPNLALVRASLCGSGSGS*
ATGTGGTAGGTGGATGGGAAGGTTCAGCTGATCTATACGTGTCTTTTCTGCGGCAGCGGCAGCGGCAGCTAG	YW*VDGKVQLIYTCLFCGSGSGS*
ATGTGGCATAAGAATAAGTATGTCCTGACGTATAGTTGTCTTTTTGCCTGCGGCAGCGGCAGCGGCAGCTAG	YWHKNKYVLTYSCLFACGSGSGS*
ATGATTACGCGGTTTACGCCGTGTCCGAAGCTTTATCCTGTTTGGGATTGCGGCAGCGGCAGCGGCAGCTAG	YITRFTPCPKLYPVWDCGSGSGS*
ATGTATTTTGTGAGTATTTGGCCGTTGTTGAATCTGATTATGCATAATTGCGGCAGCGGCAGCGGCAGCTAG	YYFVSIWPLLNLIMHNCGSGSGS*
ATGATTACGCGGTTTACGCCGTGGCCGAAGCTTTATCCTGTTTGGGACTGCGGCAGCGGCAGCGGCAGCTAG	YITRFTPWPKLYPVWDCGSGSGS*
ATGTGGCATAAGAATAAGTATGTTCTAACGTATAGTTGTCCTTTTGCCTGCGGCAGCGGCAGCGGCAGCTAG	YWHKNKYVLTYSCPFACGSGSGS*
ATGATTACGCGGTTTACGCCGTGGCCGAAGCTTTATCCTGTTTGGGATTGCGGCAGCGGCAGCGGCAGCTAG	YITRFTPWPKLYPVWDCGSGSGS*
ATGCTTAAGTTGTTTTGGAAGGAGGCGACGCTTTACGCGTCTTGGTTGTGCGGCAGCGGCAGCGGCAGCTAG	YLKLFWKEATLYASWLCGSGSGS*
ATGGTTAGTTATTTTGATGTGGCTGGTTTTTATAAGGCCTCATGGACTTGCGGCAGCGGCAGCGGCAGCTAG	YVSYFDVAGFYKASWTCGSGSGS*
ATGTGGCATAAGAATAAGTATGTTCTGACGTATAGTTGTCTTTTTGCCTGCGGCAGCGGCAGCGGCAGCTAG	YWHKNKYVLTYSCLFACGSGSGS*
ATGGTGTATTCGTTTTATTTTTGGTTGAGGCAGAATCCGTTTCCTGTGTGCGGCAGCGGCAGCGGCAGCTAG	YVYSFYFWLRQNPFPVCGSGSGS*
ATGCAGTTTGTGTGGTAGCGTAATGCGTTTGTGACTAATCGGTGGCCTGGCGGCAGCGGCAGCGGCAGCTAG	YQFVW*RNAFVTNRWPGGSGSGS*
ATGATTACTCAGTCTACTCCGAGGCCGCAGCTTTATACTATTTGGGATTGCGGCAGCGGCAGCGGCAGCTAG	YITQSTPRPQLYTIWDCGSGSGS*
ATGTCTAATAATAGGAATTGGCTGCCTCATGATTGGCAGGTTCTTTACTGCGGCAGCGGCAGCGGCAGCTAG	YSNNRNWLPHDWQVLYCGSGSGS*
ATGATTACGCGGTTTACGCCGTGGCCGAAGCTTTATCCTGTTTGGGACTGCGGCAGCGGCAGCGGCAGCTAG	YITRFTPWPKLYPVWDCGSGSGS*
ATGCCTGTTAAGGGGGTTTGGACTGCTCAGCGGTATAGTCTTTGGTGTTGCGGCAGCGGCAGCGGCAGCTAG	YPVKGVWTAQRYSLWCCGSGSGS*
ATGGTGTGGCCGAAGTTGTTTTGGGCGAGTCCGTTGAGTCTTCCGTCTTGCGGCAGCGGCAGCGGCAGCTAG	YVWPKLFWASPLSLPSCGSGSGS*
ATGATTCGTTTGTCTAGGCTTGTGAATGGTTTGCGGACGGTTTGGCATTGCGGCAGCGGCAGCGGCAGCTAG	YIRLSRLVNGLRTVWHCGSGSGS*
ATGATTACGCGGTTTACGCCGTGGCCGAAGCTTTATCCTGTTTGGGACTGCGGCAGCGGCAGCGGCAGCTAG	YITRFTPWPKLYPVWDCGSGSGS*
ATGATTACGCGGTTTACGCCGTGGCCGAAGCTCTATCCTGTTTGGGATTGCGGCAGCGGCAGCGGCAGCTAG	YITRFTPWPKLYPVWDCGSGSGS*
ATGTGGCATAAGAATAAGTATGTTCTGACGTATAGTTGTCTTTTTGCCTGCGGCAGCGGCAGCGGCAGCTAG	YWHKNKYVLTYSCLFACGSGSGS*
ATGCTTCCGCGGCATACGCAGTTGCCGAAGCTTTATCCTGACTGCGAATGCGGCCGCGGCAGCAGCAGCTAG	YLPRHTQLPKLYPDCECGRGSSS*
ATGATTACGCGGTTTACGCCGTGGCCGAAGCTTTATCCTGTTTGGGATTGCGGCAGCGGCAGCGGCAGCTAG	YITRFTPWPKLYPVWDCGSGSGS*
ATGATTACGCGGTTTACGCCGTGGCCGAAGCTTTATCCTGTTTGGGACTGCGGCAGCGGCAGCGGCAGCTAG	YITRFTPWPKLYPVWDCGSGSGS*
ATGCGTGTGCAGGAGTGGTTTTTTCTGCTTCAGGCTTTTCCGACGCGTTGCGGCAGCGGCAGCGGCAGCTAG	YRVQEWFFLLQAFPTRCGSGSGS*
ATGGGTTCTTTTCTGTCGCCGTGGCCGAAGTTGTCGCTTCTTGTGCATTGCGGCAGCGGCAGCGGCAGCTAG	YGSFLSPWPKLSLLVHCGSGSGS*
ATGAAGCTGACTTCGTGGCCTAATTTGGCGTTGGTTCGGGCTAGTCTCTGCGGCAGCGGCAGCGGCAGCTAG	YKLTSWPNLALVRASLCGSGSGS*
ATGATTACGCGGTTTACGCCGTGGCCGAAGCTTTATCCTGTTTGGGGTTGCGGCAGCGGCAGCGGCAGCTAG	YITRFTPWPKLYPVWGCGSGSGS*
ATGTGGCATAAGAATAAGTATGTTCTGACGTATAGTTGTCTTTTTGCTTGCGGCAGCGGCAGCGGCAGCTAG	YWHKNKYVLTYSCLFACGSGSGS*
ATGCGTATTGTGGATTCTACGCTTTTTGCGTCTGCGTTTCTGCGTTACTGCGGCAGCGGCAGCGGCAGCTAG	YRIVDSTLFASAFLRYCGSGSGS*
ATGAGGTATAGGTTTAGTAGTAATGGGAGTTATTTTGCAGCGTGGTCTTGCGGCAGCGGCAGCGGCAGCTAG	YRYRFSSNGSYFAAWSCGSGSGS*
ATGAAGGTTCCTGAGAATTGGCGTTGGACGTCGAATGCTTTTCCTAATTGCGGCAGCGGCAGCGGCAGCTAG	YKVPENWRWTSNAFPNCGSGSGS*
ATGATTACGCGGTTTACGCCGTGGCCGAAGCTTTATCCTGTTTGGGATTGCGGCAGCGGCAGCGGCAGCTAG	YITRFTPWPKLYPVWDCGSGSGS*
ATGCGTATTATTCTTTGGCGTAAGTTTTGGCTTAAGGCGCGGAGTCGGTGCGGCAGCGGCAGCGGCAGCTAG	YRIILWRKFWLKARSRCGSGSGS*
ATGATTATTTGTGTTATTCCGTGTCTGACGCCTTATGCTGTTGCGGTTTGCGGCAGCGGCAGCGGCAGCTAG	YIICVIPCLTPYAVAVCGSGSGS*
ATGGTGTGGCCGAAGTTGTTTTGGGCGAGTCCGTTGAGTCTTCCGTCTTGCGGCAGCGGCAGCGGCAGCTAG	YVWPKLFWASPLSLPSCGSGSGS*
ATGTGGCATAAGAATAAGTATGTTCTGACGTATAGTTGTCTTTTTGCTTGCGGCAGCGGCAGCGGCAGCTAG	YWHKNKYVLTYSCLFACGSGSGS*
ATGCCTTATAAGTTTCTGCTTTCGTCGATTTCGACTTATAAGTGGTATTGCGGCAGCGGCAGCGGCAGCTAG	YPYKFLLSSISTYKWYCGSGSGS*
ATGTGTGTTAGTTATAATTTTGTTCAGGCTTAGATTTGTCTTTTTACTTGCGGCAGCGGCAGCGGCAGCTAG	YCVSYNFVQA*ICLFTCGSGSGS*
ATGTGGCATAAGAATAAGTATGTTCTGACGTATAGTTGTCTTTTTGCCTGCGGCAGCGGCAGCGGCAGCTAG	YWHKNKYVLTYSCLFACGSGSGS*
ATGCGTTGGGTTTGGACGAGTTTTTTTAGTGAGCCGTATTTTGTTGTTTGCGGCAGCGGCAGCGGCAGCTAG	YRWVWTSFFSEPYFVVCGSGSGS*
ATGTGGCATAAGAATAAGTATGTTCTGACGTATAGTTGTCTTTTTGCTTGCGGCAGCGGCAGCGGCAGCTAG	YWHKNKYVLTYSCLFACGSGSGS*
ATGATTACGCGGTTTACGCCGTGGCCGAAGCTTTATCCTGTTTGGGATTGCGGCAGCGGCAGCGGCAGCTAG	YITRFTPWPKLYPVWDCGSGSGS*
ATGGTTTATGCGTTTGATGCGAATTATGTTTATAGTGCTGCTTGGACCTGCGGCAGCGGCAGCGGCAGCTAG	YVYAFDANYVYSAAWTCGSGSGS*
ATGAAGCTGACTTCGTGGCCTAATTTGGCGTTGGTTCGGGCTAGTTTCTGCGGCAGCGGCAGCGGCAGCTAG	YKLTSWPNLALVRASFCGSGSGS*
ATGCGTCATACGTGGAGGCCGAATTATGTTTTGCGGATTCTGTGGGATTGCGGCAGCGGCAGCGGCAGCTAG	YRHTWRPNYVLRILWDCGSGSGS*
ATGTCTAATAATAGGAATTGGCTGCCTCATGATTGGCAGGTTCTTTATTGCGGCAGCGGCAGCGGCAGCTAG	YSNNRNWLPHDWQVLYCGSGSGS*
ATGCGTTGGGTTTGGACGAGTTTTTTTAGTGAGCCGAATTTTGTTGACTGCGGCAGCGGCAGCGGCAGCTAG	YRWVWTSFFSEPNFVDCGSGSGS*
ATGTGGTATAAGAATAAGTATGTTCTGACGTATAGTTGTCTTTTTGCTTGCGGCAGCGGCAGCGGCAGCTAG	YWYKNKYVLTYSCLFACGSGSGS*
ATGAATCCGACTTCGCTGACTACTTATACGATGACTAGGGCTTTGTTCTGCGGCAGCGGCAGCGGCAGCTAG	YNPTSLTTYTMTRALFCGSGSGS*
ATGCCTTATAATTTTCAGCATTTGTCGATCCCGACTTATAAGTGTCATTGCGGCAGCGGCAGCGGCAGCTAG	YPYNFQHLSIPTYKCHCGSGSGS*
ATGTTTCATTTTTTTGATCGTTATGGTATTTATGTTGGGAATTGGTCTTGCGGCAGCGGCAGCGGCAGCTAG	YFHFFDRYGIYVGNWSCGSGSGS*
ATGCGTTTGGGTCCTTGGCCTAGTTTGCGGATGCTTGCTTTGTTGTATTGCGGCAGCGGCAGCGGCAGCTAG	YRLGPWPSLRMLALLYCGSGSGS*
ATGAAGCTGACTTCGTGGCCTAATTTGGCGTTGGTTCGGGCTAGTTTCTGCGGCAGCGGCAGCGGCAGCTAG	YKLTSWPNLALVRASFCGSGSGS*
ATGATTACGCGGTTTACGCCGTGGCCGAAGCTTTATCCTGTTTGGGACTGCGGCAGCGGCAGCGGCAGCTAG	YITRFTPWPKLYPVWDCGSGSGS*
ATGCGTTGGGTTTGGACGAGTTTTTTTAGTGAGCCGTATTTTGTTGTCTGCGGCAGCGGCAGCGGCAGCTAG	YRWVWTSFFSEPYFVVCGSGSGS*
ATGTGGCATAAGAATAAGTATGTTCTGACGTATAGTTGTCTTTTTGCTTGCGGCAGCGGCAGCGGCAGCTAG	YWHKNKYVLTYSCLFACGSGSGS*
ATGATTACGCGGTTTACGCCGTGGCTGAAGCTTTATCCTGTTTGGGATTGCGGCAGCGGCAGCGGCAGCTAG	YITRFTPWLKLYPVWDCGSGSGS*
ATGTGTAGTTATTTTGATGATGCTGGTGTGTTTTATATTATTTGGTCCTGCGGCAGCGGCAGCGGCAGCTAG	YCSYFDDAGVFYIIWSCGSGSGS*
ATGATTACGCGGTTTACGCCGTGGGCGAAGCTTTATCCTGTTTGGGACTGCGGCAGCGGCAGCGGCAGCTAG	YITRFTPWAKLYPVWDCGSGSGS*
ATGCCGCAGAAGAATAAGGATGTTCATTAGTATAGTGGTCTTTTGGCCTGCGGCAGCGGCAGCGGCAGCTAG	YPQKNKDVH*YSGLLACGSGSGS*
ATGATTACGCGGTTTACGCCGTGGCCGAAGCTTTATCCTGTTTGGGATTGCGGCAGCGGCAGCGGCAGCTAG	YITRFTPWPKLYPVWDCGSGSGS*
ATGGTTTATGCGTTTGATGCGAATTATGTTTATAGTGCTGCTTGGACGTGCGGCAGCGGCAGCGGCAGCTAG	YVYAFDANYVYSAAWTCGSGSGS*
ATGGTTTATGCGTTTGATGCGAATTATGTTTATAGTGCTGTTTGGACCTGCGGCAGCGGCAGCGGCAGCTAG	YVYAFDANYVYSAVWTCGSGSGS*
ATGCGTATTATTTTTTGGCGTAAGTTTTGGTTTAATCATTGGTGTAGTTGCGGCAGCGGCAGCGGCAGCTAG	YRIIFWRKFWFNHWCSCGSGSGS*
ATGAGGTATGTGGATGGGAAGGTTCAGCTGAGCTATACGTGTCTTTTCTGCGGCAGCGGCAGCGGCAGCTAG	YRYVDGKVQLSYTCLFCGSGSGS*
ATGTGGCATAAGAATAAGTATGTTCTGACGTATAGTTGTCTTTTTGCCTGCGGCAGCGGCAGCGGCAGCTAG	YWHKNKYVLTYSCLFACGSGSGS*
ATGATCACGCGGTTTACGTCGTGGCCGAAGCTTTATCATGTTTGGAATTGCGGCAGCGGCAGCGGCAGCTAG	YITRFTSWPKLYHVWNCGSGSGS*
ATGCGTTGGGTTTGGACGAGTTTTCTTAGTGAGCCGTATTTTGTTGTTTGCGGCAGCGGCAGCGGCAGCTAG	YRWVWTSFLSEPYFVVCGSGSGS*
ATGATTACGCGGTTTACTCCGTAGCCGAAGCTTTATCCTGTTTGGGATTGCGGCAGCGGCAGCGGCAGCTAG	YITRFTP*PKLYPVWDCGSGSGS*
ATGATTACGCGGTTTACGTCGTGGCCGAAGCTTTATCCTGTTTGGGATTGCGGCAGCGGCAGCGGCAGCTAG	YITRFTSWPKLYPVWDCGSGSGS*
ATGAGGTATTTGCTTTCGCCGTGGCCTCATTTGGAGCTTGTGCTGACTTGCGGCAGCGGCAGCGGCAGCTAG	YRYLLSPWPHLELVLTCGSGSGS*
ATGGTTTATGCGTTTGATGCGAATTATGTTTATAGTGCTGCTTGGACGTGCGGCAGCGGCAGCGGCAGCTAG	YVYAFDANYVYSAAWTCGSGSGS*
ATGTCTAATAATAGGAATTGGCTGCCTCATGATTGGCAGGTTCTTTACTGCGGCAGCGGCAGCGGCAGCTAG	YSNNRNWLPHDWQVLYCGSGSGS*
ATGTCTAATAATAGGAATTGGCTGCCTCGTGATTGGCAGGTTCTTTATTGCGGCAGCGGCAGCGGCAGCTAG	YSNNRNWLPRDWQVLYCGSGSGS*
ATGACGCAGTGGTGGACTAAGTATGGGCTGTTTCGGCTGCATTGGGATTGCGGCAGCGGCAGCGGCAGCTAG	YTQWWTKYGLFRLHWDCGSGSGS*
ATGGTGCGGCCGAAGTTGTTTTGGGCGAGTCCGTTGAGTCTTCCGTCTTGCGGCAGCGGCAGCGGCAGCTAG	YVRPKLFWASPLSLPSCGSGSGS*
ATGCTGACTCGTTATAATCCGTTTCTGGGGTTGGAGGTTTGGGTTGCTTGCGGCAGCGGCAGCGGCAGCTAG	YLTRYNPFLGLEVWVACGSGSGS*
ATGCAGTTTGTTAGGGAGCGTAATCCGATTGCGACTAGACGGTGGCCCTGCGGCAGCGGCAGCGGCAGCTAG	YQFVRERNPIATRRWPCGSGSGS*
ATGGTTTATGCGTTTGATGCGAATTATGTTTATAGTGCTGCTTGGACGTGCGGCAGCGGCAGCGGCAGCTAG	YVYAFDANYVYSAAWTCGSGSGS*
ATGATTACGCGGTTTACGCCGTGGCCGAAGCTTTATCCTGTTTGAGATTGCGGCACCGGCAGCGGCAGCTAG	YITRFTPWPKLYPV*DCGTGSGS*
ATGATTACGCGGTTTACGCCGTGGCCGAAGCTTTATCCTGTTTGGGACTGCGGCAGCGGCAGCGGCAGCTAG	YITRFTPWPKLYPVWDCGSGSGS*
ATGACTTATAAGTTTTTGTTTTCGTCGATTTAGACTTCTACGTGGTATTGCGGCAGCGGCAGCGGCAGCTAG	YTYKFLFSSI*TSTWYCGSGSGS*
ATGCTGACTCGTTATAATCCGTTTCTGGGGTTGGAGGTTTGGTCTCCTTGCGGCAGCGGCAGCGGCAGCTAG	YLTRYNPFLGLEVWSPCGSGSGS*
ATGATTACGCGGTTTACGCCGTGGCCGAAGCTTTATCCTGTGTGGGATTGCGGCAGCGGCAGCGGCAGCTAG	YITRFTPWPKLYPVWDCGSGSGS*
ATGATTACGCGGTTTACGCCGTGGCCGAAGCTCTATCCTGTTTGGGATTGCGGCAGCGGCAGCGGCAGCTAG	YITRFTPWPKLYPVWDCGSGSGS*
ATGATTACGCGGTTTACGCCGTGGCCGAAGCTTTATCCTGTTTGGGACTGCGGCAGCGGCAGCGGCAGCTAG	YITRFTPWPKLYPVWDCGSGSGS*
ATGACTGAGCCTGATCATTGGGTTATTACGCCGCAGTATTTTACGATTTGCGGCAGCGGCAGCGGCAGCTAG	YTEPDHWVITPQYFTICGSGSGS*
ATGGTGTATTCGTTTTATTTTTGGTTGAGGCAGAATCCGTTTCCTGTGTGCGGCAGCGGCAGCGGCAGCTAG	YVYSFYFWLRQNPFPVCGSGSGS*
ATGATTACGCGGTTTACGCCGTGGCCGAGGCTTTATCCTGTTTGGGACTGCGGCAGCGGCAGCGGCAGCTAG	YITRFTPWPRLYPVWDCGSGSGS*
ATGAAGCTGACTTCGTGGCCTAATTTGGCGTTGGTTCGGGCTAGTTTTTGCGGCAGCGGCAGCGGCAGCTAG	YKLTSWPNLALVRASFCGSGSGS*
ATGAAGTTTACGATTTATCATTTTTATTTGGCTGATTTGGCTTATACGTGCGGCAGCGGCAGCGGCAGCTAG	YKFTIYHFYLADLAYTCGSGSGS*
ATGTATTATTTTAGTAGTTGGCGGGTGTTGAATTTGATTAGGCATTATTGCGGCAGCGGCAGCGGCAGCTAG	YYYFSSWRVLNLIRHYCGSGSGS*
ATGATTGAGCAGTTTTTTGATGATGGGCTGTTTGTGTTTCGTTGGTTCTGCGGCAGCGGCAGCGGCAGCTAG	YIEQFFDDGLFVFRWFCGSGSGS*
ATGTGTCGTCATTCGTTGATTGATTGGAATTTGTGGCTTTTTACGATTTGCGGCAGCGGCAGCGGCAGCTAG	YCRHSLIDWNLWLFTICGSGSGS*
ATGCGTTGGGTTTGGACGAGCTTTTTTAGTGAGCCGTATTTTGTTGCCTGCGGCAGCGGCAGCGGCAGCTAG	YRWVWTSFFSEPYFVACGSGSGS*
ATGATTACGCGGTTTACGCCGTGGCCGAAGCTTTATCCTGTTTGGGATTGCGGCAGCGGCAGCGGCAGCTAG	YITRFTPWPKLYPVWDCGSGSGS*
ATGTGTTGGGTTTGGACGAGTTTTTTTAGTGAGCCGTATTTTGTTGTCTGCGGCAGCGGCAGCGGCAGCTAG	YCWVWTSFFSEPYFVVCGSGSGS*
ATGCGGCATAAGTTTAGCAGTAATGGGACTTATTTTGCTGCGTGCTCCTGCGGCAGCGGCATCGGCAGATAG	YRHKFSSNGTYFAACSCGSGIGR*
ATGCGTCTTAGTCCTTGGCCGCTTTTGCAGCTGTATCCTAGTTATTACTGAGGCAGCGGCAGCGGCAGCTAG	YRLSPWPLLQLYPSYY*GSGSGS*
ATGGGTAGGATTGAGAAGAATTTTCTGTGGGTTTGGTCTTATTCGGGCTGCGGCAGCGGCAGCGGCAGCTAG	YGRIEKNFLWVWSYSGCGSGSGS*
ATGCGTTTGGGCCCTTGGCCTAGTTTACGGTTGTTTGCTTTGTTGCGCTGCGGCGGCGGCAGCGGCAGCTAG	YRLGPWPSLRLFALLRCGGGSGS*
ATGTGGCATAAGAATAAGTATGTTCTGACGTATAGTTGTCCTTTTGCTTGCGGCAGCGGCAGCGGCAGCTAG	YWHKNKYVLTYSCPFACGSGSGS*
ATGATTACGCGGTTTACGCCGTGGCCGAAGCTTTATCCTGTTTGGGATTGCGGCAGCGGCAGCGGCAGCTAG	YITRFTPWPKLYPVWDCGSGSGS*
ATGCGTTGGGTTTGGACGAGTTTTTTTAGTGAGCCGTATTTTGTTGTCTGCGGCAGCGGCAGCGGCAGCTAG	YRWVWTSFFSEPYFVVCGSGSGS*
ATGAGGCATAAGCCTAATCATGTTCTGACGCATAGTTGTTTTTCTACCTGCGGCAGCGGCAGCGGCAGCTAG	YRHKPNHVLTHSCFSTCGSGSGS*
ATGAAGTATTATTTTACTGATGAGGGTGAGTTTATTCATTCTTTTGACTGCGGCAGCGGCAGCGGCAGCTAG	YKYYFTDEGEFIHSFDCGSGSGS*
ATGTCGGATGGGTTTAATGCGGCGGGGACTTATTGGAGTTCTTGGCGTTGCGGCAGCGGCAGCGGCAGCTAG	YSDGFNAAGTYWSSWRCGSGSGS*
ATGATTACGTGTTTTACTCCTTGTCCGAAGCTTTATCCTGTTTGGGATTGCGGCAGCGGCAGCGGCAGCTAG	YITCFTPCPKLYPVWDCGSGSGS*
ATGATTACGCGGTTTACGCCGTGGCCGAAGCTTTATCCTGTTTGGGATTGCGGCAGCGGCAGCGGCAGCTAG	YITRFTPWPKLYPVWDCGSGSGS*
ATGTGGCATAAGAATAAGTATGTTCTGACGTATAGTTGTCTTTTTGCCTGCGGCAGCGGCAGCGGCAGCTAG	YWHKNKYVLTYSCLFACGSGSGS*
ATGTCTGAGCATTTTATTTTTAAGTGGAAGCTTGTTCTGGTTGGTAACTGCGGCAGCGGCAGCGGCAGCTAG	YSEHFIFKWKLVLVGNCGSGSGS*
ATGGTTTATGCGTTTGATGCGAATTATGTTTATAGTGCTGCTTGGACTTGCGGCAGCGGCAGCGGCAGCTAG	YVYAFDANYVYSAAWTCGSGSGS*
ATGGTTATTCGTGCGCCTGGTTGGTTTGGTGATGCGTTTCCTCGTTTTTGCGGCAGCGGCAGCGGCAGCTAG	YVIRAPGWFGDAFPRFCGSGSGS*
ATGAATGGGCCTTCTTATTGGTGGACTTCGCAGGACGCTTTTCCTAAGTGCGGCAGCGGCAGCGGCAGCTAG	YNGPSYWWTSQDAFPKCGSGSGS*
ATGATTACGCGGTCTACGCCGTGGCCGAAGCTTTATCCTGTTTGGGATTGCGGCAGCGGCAGCGGCAGCTAG	YITRSTPWPKLYPVWDCGSGSGS*
ATGATTACGCGGTTTACGCCGTGGCCGAAGCTTTATCCTGTTTGGGATTGCGGCAGCGGCAGCGGCAGCTAG	YITRFTPWPKLYPVWDCGSGSGS*
ATGATTTTTGTGTGGACTACTTGGGTGAGTAAGCCGCATTTTTCGACTTGCGGCAGCGGCAGCGGCAGCTAG	YIFVWTTWVSKPHFSTCGSGSGS*
ATGTTTACGCGGTTTACGCCGTGGCCGAAGCTTTATCCTGTTTGGGACTGCGGCAGCGGCAGCGGCAGCTAG	YFTRFTPWPKLYPVWDCGSGSGS*
ATGAATGCTTTTTGGATTTCGGATGCTCAGTTTAAGATTGAGTGGACTTGCGGCAGCGGCAGCGGCAGCTAG	YNAFWISDAQFKIEWTCGSGSGS*
ATGATTACTAGTGATACGCGGGATACTGAGCCGTTTCAGGTTTGGATTTGCGGCAGCGGCAGCGGCAGCTAG	YITSDTRDTEPFQVWICGSGSGS*
ATGTGGCATAAGATAAGTATGTTCTGACGTATAGTTGTCTTTTTGCTTGCGGCAGCGGCAGCGGCAGCTAG	YWHKISMF*RIVVFLLAAAAAAA
ATGATTACGCGGTTTACGCCGTGGCCGAAGCTTTATCCCGTTTGGGATTGCGGCAGCGGCAGCGGCAGCTAG	YITRFTPWPKLYPVWDCGSGSGS*
ATGGGTAGGACTGAGAAGAATTTTCTGTGGGTTTGGTCTTATTCGGGTTGCGGCAGCGGCAGCGGCAGCTAG	YGRTEKNFLWVWSYSGCGSGSGS*
ATGTGGCATAAGAATAAGTATGTTCTGACATATAGTTGTGTTTTTGCTTGCGGCAGCGGCAGCGGCAGCTAG	YWHKNKYVLTYSCVFACGSGSGS*
ATGTATTATTTGAGTAGTTGGCCGTTGTTGAATCTGATTAGGCATAATTGCGGCAGCGGCAGCGGCAGCTAG	YYYLSSWPLLNLIRHNCGSGSGS*
ATGCGTTGGGTTTGGACGAGGTTTTTTAGTGCGCCGTATTTTGTTGTTTGCGGCAGCGGCAGCGGCAGCTAG	YRWVWTRFFSAPYFVVCGSGSGS*
ATGTGGCATAAGAATAAGCATATTCTGACGTATAGTTGTCTTGTTGCTTGCGGCAGCGGCAGCGGCAGCTAG	YWHKNKHILTYSCLVACGSGSGS*
ATGATTACGCGGTTTACGCCCTGGCCGAAGCTTTATCCTGTTTGGGATTGCGGCAGCGGCAGCGGCAGCTAG	YITRFTPWPKLYPVWDCGSGSGS*
ATGGTGTATTCGTTTTATTTTTGGTTGAGGCAGAATCCGTTTCCTGTGTGCGGCAGCGGCAGCGGCAGCTAG	YVYSFYFWLRQNPFPVCGSGSGS*
ATGGGTAGGATTGAGAAGAATTTTCTGTGGGTTTGGTCTTATTCGGGCTGCGGCAGCGGCAGCGGCAGCTAG	YGRIEKNFLWVWSYSGCGSGSGS*
ATGTGTATTATTTTTTGGCGTAAGTCTTGGTTTAGGGTGCGGAGTAGTTGCGGCAGCGGCAGCGGCAGCTAG	YCIIFWRKSWFRVRSSCGSGSGS*
ATGGTTTATGCGTTTGATGCGAATTATATTTATAGTGCTGCTTGGACGTGCGGCAGCGGCAACGGCAGCTAG	YVYAFDANYIYSAAWTCGSGNGS*
ATGGTTGTGCCTGATCATTGGGTTTTTACGCCGTAGTCTTTCCCGAATTGCGGCAGCGGCAGCGGCAGCTAG	YVVPDHWVFTP*SFPNCGSGSGS*
ATGGTTTATGCGTTTGATGCGAATTATGTTTATAGTGCTGCTTGGACGTGCGGCAGCGGCAGCGGCAGCTAG	YVYAFDANYVYSAAWTCGSGSGS*
ATGATTTATGCGTTTGATGCGAATTATGTTTATAGTGCTGCTTGGACGTGCGGCAGCGGCAGCGGCAGCTAG	YIYAFDANYVYSAAWTCGSGSGS*
ATGAAGCTGACTTCGTGGCCTAATTTGGCGTTGGTTCGGGCTAGTTCTTGCGGCAGCGGCAGCGGCAGCTAG	YKLTSWPNLALVRASSCGSGSGS*
ATGCTTCAGCGTCTTGGGTAGTGGCCGTCTCTGTCGCCTCTGTGGGGCTGCGGCAGCGGCAGCGGCAGCTAG	YLQRLG*WPSLSPLWGCGSGSGS*
ATGTCTCATAATAGGAATTGGCTGCCTCATGATTGGCAGGTTCTTTACTGCGGCAGCGGCAGCGGAAGCTAG	YSHNRNWLPHDWQVLYCGSGSGS*
ATGATTACGCGGTTTACTCCGTGGCCGAATCTTTATCCTGTTTTGGATTGCGGCAGCGGCAGCGGCAGCTAG	YITRFTPWPNLYPVLDCGSGSGS*
ATGCGTATTGGGGATTCTACGCTTTGTGCGTCGGCGTTTCCGCTTTATTGCGGCAGCGGCAGCGGCAGCTAG	YRIGDSTLCASAFPLYCGSGSGS*
ATGCGTTGGGTTTGGACGAGTTTTCTTAGTGAGCCGTATTTTGTTGCTTGCGGCAGCGGCAGCGGCAGCTAG	YRWVWTSFLSEPYFVACGSGSGS*
ATGATTACGCGGTTTACGCCGTGGCCGAAGCTTTATCCCGTTTGGGATTGCGGCAGCGGCAGCGGCAGCTAG	YITRFTPWPKLYPVWDCGSGSGS*
ATGTGTAGTTATTTTGATAATGCTGGTGTGTTTTATATTACTTGGTCCTGCGGCAGCGGCAGCGGCAGCTAG	YCSYFDNAGVFYITWSCGSGSGS*
ATGAGGTATAAGTTTAGTAGTAATGGGAGTTATTTTGCTGCGTGGTCTTGCGGCAGCGGCAGCGGCAGCTAG	YRYKFSSNGSYFAAWSCGSGSGS*
ATGATTACGCGGTTTATGCCGTGGCCGAAGCTTTATCCTGTTTGGGACTGCGGCAGCGGCAGCGGCAGCTAG	YITRFMPWPKLYPVWDCGSGSGS*
ATGTCTAATAACAGGAATTGGCTGCCTCATGATTGGCAGGTCCTTTATTGCGGCAGCGGCAGCGGCAGCTAG	YSNNRNWLPHDWQVLYCGSGSGS*
ATGTGGCATAAGAATAAGTATGTTCTGACGTATTGTTGTCTTTTTGCTTGCGGCAGCGGCAGCGGCAGCTAG	YWHKNKYVLTYCCLFACGSGSGS*
ATGAGGTATTTGCTTTCGCCGTGGCCTCATTTGGAGCTTGTGCGGACTTGCGGCAGCGGCAGCGGCAGCTAG	YRYLLSPWPHLELVRTCGSGSGS*
ATGATTACGCGGTTTACGCCGTGGCCGAGGCTTTATCCTGTTTGGGACTGCGGCAGCGGCAGCGGCAGCTAG	YITRFTPWPRLYPVWDCGSGSGS*
ATGATTACGCGGTTTACGCCGTGGCCGAAGCTTTATCCTGTTTGGGATTGCGGCAGCGGCAGCGGCAGCTAG	YITRFTPWPKLYPVWDCGSGSGS*
ATGTTTGTTTGTTTTTGGTTTTATAATGGTCGGCTGTTTGGGCGGCTCTGCGGCAGCGGCAGCGGCAGCTAG	YFVCFWFYNGRLFGRLCGSGSGS*
ATGTTGCATAGGCCTAATGGTGTTGTGGCGACTTATTGTCTGTTTCCCTGCGGCAGCGGCAGCGGCAGCTAG	YLHRPNGVVATYCLFPCGSGSGS*
ATGATTACGCGGTTTACGCCGTGGCCGAAGCTTTATCCTGTTTGGGACTGCGGCAGCGGCAGCGGCAGCTAG	YITRFTPWPKLYPVWDCGSGSGS*
ATGGTTTATGCGTTTGATGCGAATTATGTTTATAGTGCTGCTTGGACGTGCGGCAGCGGCAGCGGCAGCTAG	YVYAFDANYVYSAAWTCGSGSGS*
ATGTGGCATAAGAATAAGTATGTTCTGACGTATAGTTGTCTTTTTGCCTGCGGCAGCGGCAGCGGCAACTAG	YWHKNKYVLTYSCLFACGSGSGN*
ATGCTGACTCGTTATAATCCGTTTCTGGGGTTGGAGGTTTGGGTTGCCTGTGGCAGCGGCAGCGGCAGCTAG	YLTRYNPFLGLEVWVACGSGSGS*
ATGATTACGCGGCTTACGCCATGGCCGAAGCTTTATCCTGTTTGGGATTGCGGCAGCGGCAGCGGCAGCTAG	YITRLTPWPKLYPVWDCGSGSGS*
ATGCCTTTTACTAATACTTATGAGCATACTAGGTCGCTTGTGCTGCATTGCGGCAGCGGCAGCGGCAGCTAG	YPFTNTYEHTRSLVLHCGSGSGS*
ATGTCTAATAATAGGAATTGGCTGCCTCATGATTGTCTTGTTTGCTACTGCGGCAGCGGCAGCGGCAGCTAG	YSNNRNWLPHDCLVCYCGSGSGS*
ATGCCTAATTTTGGTATGATTTTTCGTCTGCATCATCCGTGGCTTTTTTGCGGCAGCGGCAGCGGCAGCTAG	YPNFGMIFRLHHPWLFCGSGSGS*
ATGATTACGCGGTTTACGCCGTGGCCGAAGCTTTATCCTGTTTGGGACTGCGGCAGCGGCAGCGGCAGCTAG	YITRFTPWPKLYPVWDCGSGSGS*
ATGCGTCTTAGTCCTTGGCCGCTTTTGCAGCTGTATCCTAGTTATTTGTGCGGCAGCGGCAGCGGCAGCTAG	YRLSPWPLLQLYPSYLCGSGSGS*
ATGGGGTGGCCGAAGTTGTTTTGGGCGAGTCCGTTGAGTCTTCCGTCTTGCGGCAGCGGCAGCGGCAGCTAG	YGWPKLFWASPLSLPSCGSGSGS*
ATGAAGCGGCATACTTATTGGTGGACTTCGCAGGATGCCTTTCCTAAGTGCGGCAGCGGCAGCGGCAGCTAG	YKRHTYWWTSQDAFPKCGSGSGS*
ATGTGGCATAAGAATAAGTATGTTCTGACGTATAGTTGTCTTTTTGCTTGCGGCAGCGGCAGCGGCAGCTAG	YWHKNKYVLTYSCLFACGSGSGS*
ATGATTAAGTTGTTTTGGAAGGAGGCGACGCTTTAGGCGTCTTGGTTGTGCGGCAGCGGCAGCGGCAGCTAG	YIKLFWKEATL*ASWLCGSGSGS*
ATGTGTTGGGTTTGGACGAGTTTTTTTAGTGAGCCGTATTTTGTTGTTTGCGGCAGCGGCAGCGGCAGCTAG	YCWVWTSFFSEPYFVVCGSGSGS*
ATGGTGCGGCCGAAGCTGCTTTGGGCGAGTCCGTTGAGTCTACCGTCATGCGGCAGCGGCAGCGGCAGCTAG	YVRPKLLWASPLSLPSCGSGSGS*
ATGAGGTGTCAGCAGATGCACTTTGCGAATCCGTTGAGTTCTCCGCATTGCGGCAGCGGCAGCGGCAGCTAG	YRCQQMHFANPLSSPHCGSGSGS*
ATGTGGCATAAGAATAAGTATGTTCTGACGTATAGTTGTCTTTTTGCTTGCGGCAGCGGCAGCGGCAGCTAG	YWHKNKYVLTYSCLFACGSGSGS*
ATGCGTTGGGTTTGGACGAGTTTTTTTAGTGAGCCGTATTTTGTTGTCTGCGGCAGCGGCAGCGGCAGCTAG	YRWVWTSFFSEPYFVVCGSGSGS*
ATGCTTCAGCGTCTTGGGTCGTGGCCGTCTCAGTCGCCTCAGTGGGGTTGCGGCAGCGGCAGCGGCAGCTAG	YLQRLGSWPSQSPQWGCGSGSGS*
ATGTCTAATAATAGGAATTGGCTGCCTCATGATTGGCAGGATCTTTATTGCGGCAGCGGCAGCGGCAGCTAG	YSNNRNWLPHDWQDLYCGSGSGS*
ATGTGGCATAAGAATAAGTATGTTCTGACGTATAGTCGTCTTTTTGCCTGCGGCAGCGGCAGCGGCAGCTAG	YWHKNKYVLTYSRLFACGSGSGS*
ATGCCTACGCGGTTTACGCCGTGGCCGAAGCTTTATCCTGTTTGGGACTGCGGCAGCGGCAGCGGCAGCTAG	YPTRFTPWPKLYPVWDCGSGSGS*
ATGATTACGCGGTTTACGCCGTGGCCGAAGCTTTATCCTGTTTGGGATTGCGGCAGCGGCAGCGGCAGCTAG	YITRFTPWPKLYPVWDCGSGSGS*
ATGCGTTGGGTTTGGACGAGTTTTTTTAGTGAGCCGTATTTTGTTGTTTGCGGCAGCGGCAGCGGCAGCTAG	YRWVWTSFFSEPYFVVCGSGSGS*
ATGATTACGCGGTTCACGCCGTGGCCGAAGCTTTATCCTGTTTGGGACTGCGGCAGCGGCAACGGCAGCTAG	YITRFTPWPKLYPVWDCGSGNGS*
ATGTGGCATAAGAATAAGTATGTTCTGACGTATAGTTGTCTTTTTGCCTGCGGCAGCGGCAGCGGCAGCTAG	YWHKNKYVLTYSCLFACGSGSGS*
ATGGTGTGGCCGAAGTTGTTTTGGGCGAGTCCGTTGAGTCTTCCGTCCTGCGGCAGCGGCAGCGGCAGCTAG	YVWPKLFWASPLSLPSCGSGSGS*
ATGATTATGCGGTTTACGCCGTGGCCGAAGCTTTATCCTGTTTGGGACTGCGGCAGCGGCAGCGGCAGCTAG	YIMRFTPWPKLYPVWDCGSGSGS*
ATGATTACGCGGTTTACGCCGTGGCCGAAGCTTTATCCTGTTTGGGATTGCGGCAGCGGCAGCGGCAGCTAG	YITRFTPWPKLYPVWDCGSGSGS*
ATGGTGTGGCCGAAGTTGTTTTGGGCGAGTCCGTTGAGTCTTCCGTCCTGCGGCAGCGGCAGCGGCAGCTAG	YVWPKLFWASPLSLPSCGSGSGS*
ATGATTACGCGGTTTACGCCGTGGCCGAAGCTTTATCCTGTTTGGGATTGCGGCAGCGGCAGCGGCAGCTAG	YITRFTPWPKLYPVWDCGSGSGS*
ATGGAGAGTTCTCTGGTTTATATTTATGGTTACAATATTTTTCCGCCTTGCGGCAGCGGCAGCGGCAGCTAG	YESSLVYIYGYNIFPPCGSGSGS*
ATGATTACGCGGTTTACGCCGTGGCCGAAGCTTTATCCTGTTTGGGATTGCGGCAGCGGCAGCGGCAGCTAG	YITRFTPWPKLYPVWDCGSGSGS*
ATGGTTATTCGTGCGCCTGGTTGGTTTGGTGATGCGTTTCCTCGTTGCTGCGGCAGCGGCAGCGGCAGCTAG	YVIRAPGWFGDAFPRCCGSGSGS*
ATGCCTTTTACTAATACTTATGAGCATACTAGGTCGCTTGTGCTGCTTTGCGGCAGCGGCAGCGGCAGCTAG	YPFTNTYEHTRSLVLLCGSGSGS*
ATGCGTTGGGTTTGGACGAGTTTTTTTAGTGAGCCGTATTTTGTTGTTTGCGGCAGCGGCAGCGGCAGCTAG	YRWVWTSFFSEPYFVVCGSGSGS*
ATGATTACGCGGTTTACGCCGTGGCCGAAGCTTTATCCTGTTTGGGACTGCGGCAGCGGCAGCGGCAGCTAG	YITRFTPWPKLYPVWDCGSGSGS*
ATGTCGAATAAGATTAGTAGGAATGGGCGTTATTTTGCTGCGCGGTCTTGCGGCAGCGGCAGCGGCAGCTAG	YSNKISRNGRYFAARSCGSGSGS*
ATGAGGAGTGGTTTTCATAATGGTAGGTTTTGGATTTTGTGGAATTCGTGCGGCAGCGGCAGCGGCAGCTAG	YRSGFHNGRFWILWNSCGSGSGS*
ATGCCTTATAAGTTTCTGCTTTCGTCGATTTCGACTTATAAGTGGTATTGCGGCAGCGGCAGCGGCAGCTAG	YPYKFLLSSISTYKWYCGSGSGS*
ATGCGTTGGGTTTGGACGAGTTTTTTTAGTGAGCCGTATTTTGTTGTTTGCGGCAGCGGCAGCGGCAGCTAG	YRWVWTSFFSEPYFVVCGSGSGS*
ATGGTGTATTCGTTTTATTTTTGGTTGAAGCAGAATCCGTTTCCTGTGTGCGGCAGCGGCAGCGGCAGCTAG	YVYSFYFWLKQNPFPVCGSGSGS*
ATGGTTTATGCGTTTGATGCGAATTATGTTTATAGTGCTGCTTGGACGTGCGGCAGCGGCAGCGGCAGCTAG	YVYAFDANYVYSAAWTCGSGSGS*
ATGGTGTATTCGTTTTATTTTTGATTGAGGCAGAATCCGTTTCCTGTGTGCGGCAGCGGCAGCGGCAGCTAG	YVYSFYF*LRQNPFPVCGSGSGS*
ATGGTTCAGATTTTTGATCGTTATGGTATTTATAGTGGGAAGTGGTCTTGCGGCAGCGGCAGCGGCAGCTAG	YVQIFDRYGIYSGKWSCGSGSGS*
ATGTATTGGCCTACTTATTGGTGGACTTCTCAGGATGCTTTTCCTAAGTGCGGCAGCGGCAGCGGCAGCTAG	YYWPTYWWTSQDAFPKCGSGSGS*
ATGCGTGTTATTTTTTGGCGTAAGTACTGGTTTAAGGTGCGGAGTAGTTGCGGCAGCGGCAGCGGCAGCTAG	YRVIFWRKYWFKVRSSCGSGSGS*
ATGATTACGCGGTTTACGCCGTGGCCGAAGCTTTATCCTGTTTGGGATTGCGGCAGCGGCAGCGGCAGCTAG	YITRFTPWPKLYPVWDCGSGSGS*
ATGTGGCATAAGAATAAGTATGTTCTGACGTATAGTTGTCTTTCTGCCTGCGGCAGCGGCAGCGGCAGCTAG	YWHKNKYVLTYSCLSACGSGSGS*
ATGCGTTTGAGTGCTTGGCCGTTTCTTAAGCTTACTAGGTGTTTTCGCTGCGGCAGCGGCAACGGCAGCTAG	YRLSAWPFLKLTRCFRCGSGNGS*
ATGATTACGTGGTTTACGCCGTGTCCGAAGCGTTATCCTGGTTTGGACTGCGGCAGCGGCAGCGGCAGCTAG	YITWFTPCPKRYPGLDCGSGSGS*
ATGTTTGATTTGAAGCGTTGGAGTGATGTTCCTTATTTTCTTGTTGTCTGCGGCAGCGGCAGCGGCAGCTAG	YFDLKRWSDVPYFLVVCGSGSGS*
ATGAGGTATGTGGATGGGAAGGTTCAGCTGATCTATACGTGTCTTTTTTGCGGCAGCGGCAGCGGCAGCTAG	YRYVDGKVQLIYTCLFCGSGSGS*
ATGGTTACTTTGTTTTGGAAGGAGACAAGTCTGTCTGTTAATTGGACCTGCGGCAGCGGCAGCGGCAGCTAG	YVTLFWKETSLSVNWTCGSGSGS*
ATGATTACGCGGTTTACGCCGTGGCCGAAGCTTTATCTTGTTTGGGTTTGCGGCAGCGGCAGCGGCAGCTAG	YITRFTPWPKLYLVWVCGSGSGS*
ATGTGGCATAATAATAAGTATGTTCTGACGTATAGTTGTCTTTTTGCTTGCGGCAGCGGCAGCGGCAGCTAG	YWHNNKYVLTYSCLFACGSGSGS*
ATGGGGCATATTGATGCTACGTTGAATTGGATTTGGTATCCTGGTTCCTGCGGCAGCGGCAGCGGCAGCTAG	YGHIDATLNWIWYPGSCGSGSGS*
ATGATTACGCGGTTTACGCCTTGGCCGAATCTTTATCAGGTTTGGTACTGCGGCAGCGGCAGCGGCAGCTAG	YITRFTPWPNLYQVWYCGSGSGS*
ATGAAGTATTATTTTACTGATGAGGGTGAGTTTATTCATTCTTTTGATTGCGGCAGCGGCAGCGGCAGCTAG	YKYYFTDEGEFIHSFDCGSGSGS*
ATGATTACGCGGTTTACGCCGTGGCCGAAGCTTTATCCTGTTTGGGACTGCGGCAGCGGCAGCGGCAGCTAG	YITRFTPWPKLYPVWDCGSGSGS*
ATGATTACGCGGTTTACGCCGTGGCCGAAGCTTTATCCTGTTTGGGATTGCGGCAGCGGCAGCGGCAGCTAG	YITRFTPWPKLYPVWDCGSGSGS*
ATGATTACGCGGTTTACGCCGTGGCCGAAGCTTTATCCTGTTTGGGATTGCGGCAGCGGCAGCGGCAGCTAG	YITRFTPWPKLYPVWDCGSGSGS*
ATGTCTAACAATAGGAATTGGCTGCCTCATGATTGGCAGGTTCTTTATTGCGGCAGCGGCAGCGGCAGCTAG	YSNNRNWLPHDWQVLYCGSGSGS*
ATGTGGCATAAGAATAAGTATGTTCTGACGTATAGTTGTCTTTTTGCTTGCGGCAGCGGCAGCGGCAGCTAG	YWHKNKYVLTYSCLFACGSGSGS*
ATGTGGCATAAGAATAAGTATGTTCTGCCGTATAGTTGTCTTTTTGCTTGCGGCAGCGGCAGCGGCAGCTAG	YWHKNKYVLPYSCLFACGSGSGS*
ATGATTACGCGGTTTACGCCGTGGCCGAAGCTTTATCCTGTTTGGGATTGCGGCAGCGGCAGCGGCAGCTAG	YITRFTPWPKLYPVWDCGSGSGS*
ATGTGGCATAAGAATAAGTATGTTCTGACGTATAGTTGTCTTTTTGCCTGCGGCAGCGGCAGCGGCAGATAG	YWHKNKYVLTYSCLFACGSGSGR*
ATGATTACGCGGCTTACGCCGTTGCCGCAGCTTTATCCTGTTTGGGACTGCGGCAGCGGCAGCGGCAGCTAG	YITRLTPLPQLYPVWDCGSGSGS*
ATGATTACGCGGTTTACGCCGTGGCCGAAGCTCTATCCTGTTTGGGACTGCGGCAGCGGCAGCGGCAGCTAG	YITRFTPWPKLYPVWDCGSGSGS*
ATGGGGTGTACGAAGATGTTTTGGCCGAGTCCGTTGAGTCTTCCGTCTTGCGGCAGCGGCAGCGGCAGCTAG	YGCTKMFWPSPLSLPSCGSGSGS*
ATGGTTCAGTGGTGGAATGCTGAGAATTGTTTTAAGATCGCGTGGACTTGCGGCAGCGGCAGCGGCAGCTAG	YVQWWNAENCFKIAWTCGSGSGS*
ATGCGGGATATGCTTCGGCGTAAGAATAGGTTGTTGGCTCAGTTTGGGTGCGGCAGCGGCAGCGGCAGCTAG	YRDMLRRKNRLLAQFGCGSGSGS*
ATGTGGCATAAGAATAAGTATGTTCTGACGTATAGTTGTCTTTTTGCTTGCGGCAGCGGCAGCGGCAGCTAG	YWHKNKYVLTYSCLFACGSGSGS*
ATGATTACGCGGTTTACGCCGTGGCCGAAGCTTTATCCTGTTTGGGACTGCGGCAGCGGCAGCGGCAGCTAG	YITRFTPWPKLYPVWDCGSGSGS*
ATGAAGCTGACTTCGTGGCCTAATTTGGCGTTGGTTCGGGCTAGTTTCTGCGGCAGCGGCAGCGGCAGCTAG	YKLTSWPNLALVRASFCGSGSGS*
ATGGTTTATGCGCTTGATGCGAATTATGTTTATAGTGCTGCTTGGACGTGCGGCAGCGGCAGCGGCAGCTAG	YVYALDANYVYSAAWTCGSGSGS*
ATGTGGCATAAGAATAAGTATTTTCTGACGTATAGTTGTCTTTTTGCTTGCGGCAGCGGCAGCGGCAGCTAG	YWHKNKYFLTYSCLFACGSGSGS*
ATGTAGGTGATTGATTATCATCGTCTGAATCCTAGGTTTGTTCGTGTTTGCGGCAGCGGCAGCGGCAGCTAG	Y*VIDYHRLNPRFVRVCGSGSGS*
ATGAGGCATAATAATAAGAATGTTCTTACGTATAGTTGTCGTTTGGCCTGCGGCAGCGGCAGCGGCAGCTAG	YRHNNKNVLTYSCRLACGSGSGS*
ATGATTAAGCGGTTTAAGCCGTGGCCGAAGCTTTATCCTGTTTGGGATTGCGGCAGCGGCAGCGGCAGCTAG	YIKRFKPWPKLYPVWDCGSGSGS*
ATGCGTAAGATTTGGACGAGTTTTTTTATTGAGCCGTATTTTGTTGCTTGCGGCAGCGGCAGCGGCAGCTAG	YRKIWTSFFIEPYFVACGSGSGS*
ATGGTTCAGATTTTTGATCGTTATGGTATTTATAGTGGGATGTGGTCTTGCGGCAGCGGCAGCGGCAGCTAG	YVQIFDRYGIYSGMWSCGSGSGS*
ATGGCGTATTCGTTTTATTTTTGGTTGAGGCAGAATCCGTTTCCTGTTTGCGGCAGCGGCAGCGGCAGCTAG	YAYSFYFWLRQNPFPVCGSGSGS*
ATGACGTTTGTGTGGGATCGGAGGCATTCGAATACTAATCGTTGGGGCTGCGGCAGCGGCAGCGGCAGCTAG	YTFVWDRRHSNTNRWGCGSGSGS*
ATGTCTAATAATAGGAATTGGCTGCCTCATGATTGGCAGGTTCTTTATTGCGGCAGCGGCAGCGGCAGCTAG	YSNNRNWLPHDWQVLYCGSGSGS*
ATGAATAGGTTGAATTTGCCTGGTTTGTGGTGGACGTGGTATAATTTGTGCGGCAGCGGCAGCGGCAGCTAG	YNRLNLPGLWWTWYNLCGSGSGS*
ATGTGGCATAAGAATAAGTATGTTCTGACGTATAGTTGTCTTTTTGCCTGCGGCAGCGGCAGCGGCAGCTAG	YWHKNKYVLTYSCLFACGSGSGS*
ATGTATAGGTTGAATTTGCCTGGTTTGTGGTGGACGTGGTATAATTTGTGCGGCAGCGGCAGCGGCAGCTAG	YYRLNLPGLWWTWYNLCGSGSGS*
ATGATTACGCGGTTTACGCCGTGGCCGTAGCTTTATCCTGTTTGGGATTGCGGCAGCGGCAGCGGCAGCTAG	YITRFTPWP*LYPVWDCGSGSGS*
ATGTCTAATTATAGTAATCATCTTTTTCATCATTGGCAGGTTCTTCACTGCGGCAGCGGCAGCGGCAGCTAG	YSNYSNHLFHHWQVLHCGSGSGS*
ATGATTACGCGGTTTACGCCGTGGCCGAAGCTTTATCCTGTTTGGGATTGCGGCAGCGGCAGCGGCAGCTAG	YITRFTPWPKLYPVWDCGSGSGS*
ATGTCTAATAATAGGAATTGGCTGCCTCATGATTGGCAGGTTCTTTATTGCGGCAGCGGCAGCGGCAGCTAG	YSNNRNWLPHDWQVLYCGSGSGS*
ATGATTACGCGGTTTACGCCGTGGCCGAAGCTTAATCCTGTTTGGGACTGCGGCAGCGGCAGCGGCAGCTAG	YITRFTPWPKLNPVWDCGSGSGS*
ATGTGCCATAAGAATAAGTATGTTCTGGCGTATAGTTGTCTTTTTGCTTGCGGCAGCGGCAGCGGCAGCTAG	YCHKNKYVLAYSCLFACGSGSGS*
ATGTATTATTTGAGTAGTTAGCCGTTGTTGAATCTGATTAGGCATAACTGCGGCAGCGGCGGCGGCAGCTAG	YYYLSS*PLLNLIRHNCGSGGGS*
ATGGGGTATATTGATGCCACGTTGAATTGGATTTGGTATCCTCGTTGTTGCGGCAGCGGCAGCGGCAGCTAG	YGYIDATLNWIWYPRCCGSGSGS*
ATGGTTTTGACGGAGTGGCCGTATCTGCGTCTGTTGAGGACTAAGGCGTGCGGCAGCGGCAGCGGCAGCTAG	YVLTEWPYLRLLRTKACGSGSGS*
ATGTTTGTGATTGTTGGGATTATTGATAGTCAGTAGTCTGGTTGGTACTGCGGCAGCGGCAGCGGCAGCTAG	YFVIVGIIDSQ*SGWYCGSGSGS*
ATGTCTAATAATAGGAATTGGCTGCCTCATGATTGGCAAGTTCTTTACTGCGGCAGCGGCAGCGGCAGCTAG	YSNNRNWLPHDWQVLYCGSGSGS*
ATGCCTTTTACTAATACTTATGAGCATACTAGGTCGCTTGTGCTGCATTGCGGCAGCGGCAGCGGCAGCTAG	YPFTNTYEHTRSLVLHCGSGSGS*
ATGCGTTGGGTTTGGACGAGTTTTTTTAGTGAGCCGTATTTTGATGTTTGCGGCAGCGGCAGCGGCAGCTAG	YRWVWTSFFSEPYFDVCGSGSGS*
ATGATTACGCGGTGTACGAGGTGTCCTAGGCTTTCGCATTTTTTTGACTGCGGCAGCGGCAGCGGCAGCTAG	YITRCTRCPRLSHFFDCGSGSGS*
ATGTGGCATAAGAATAAGTATGTTCTGACGTATAGTTGTCTTTTTGCTTGCGGCAGCGGCAGCGGCAGCTAG	YWHKNKYVLTYSCLFACGSGSGS*
ATGATTGTTCTGTGGTGGGATACTTCGGGTCTGAAGTATGCTTCTAACTGCGGCAGCGGCAGCGGCAGCTAG	YIVLWWDTSGLKYASNCGSGSGS*
ATGATTACGCGGTTTACGCCGTGGCCGAAGCTTTATCCTGTTTGGGACTGCGGCAGCGGCAGCGGCAGCTAG	YITRFTPWPKLYPVWDCGSGSGS*
ATGTGGCATAAGAATAAGTATGTTCTGACGTATAGTTGTCTTTTTGCCTGCGGCAGCGGCAGCGGCAGCTAG	YWHKNKYVLTYSCLFACGSGSGS*
ATGAGGCTTCCTCGTAATAGGTGGTTTGGGCCTGCTGCGTTTCCGTCTTGCGGCAGCGGCAGCGGCAGCTAG	YRLPRNRWFGPAAFPSCGSGSGS*
ATGTGGTGGAGGAATAAGTATGCTCGGAGGTATAGTTGGCTTTTTGCGTGCGGCAGCGGCAGCGGCAGCTAG	YWWRNKYARRYSWLFACGSGSGS*
ATGATTACGCGGTTTACGCCGTGGCCGAAGCTTTATCCTGTTTGGGATTGCGGCAGCGGCAGCGGCAGCTAG	YITRFTPWPKLYPVWDCGSGSGS*
ATGATTACGCGGTTTACGCCGTGGCCGAAGCTTTATCCTGTTTGGGATTGCGGCAGCGGCAGCGGCAGCTAG	YITRFTPWPKLYPVWDCGSGSGS*
ATGATTACGCGGTTTACGCCGTGGCCGAAGCTTTATCCTGTTTGGGATTGCGGCAGCGGCAGCGGCAGCTAG	YITRFTPWPKLYPVWDCGSGSGS*
ATGGTTTATGCGTTTGATGCGAATTATGTTTATAGTGCTGCTTGGACATGCGGCAGCGGCAGCGGCAGCTAG	YVYAFDANYVYSAAWTCGSGSGS*
ATGCGTTGGGTTTGGACGAGTTTTTTTAGTGAGCCGTATTTTGTTGTTTGCGGCAGCGGCAGCGGCAGCTAG	YRWVWTSFFSEPYFVVCGSGSGS*
ATGATTACGCGGTTTACGCCGTGGCCGAAGCTTTATCCTGTTTGGGATTGCGGCAGCGGCAGCGGCAGCTAG	YITRFTPWPKLYPVWDCGSGSGS*
ATGGTTTATGCGTTTGATGCGAATTAAGATTATAGTGCTGTTAGGCCCTGCGGCAGCGGCAGCGGCAGCTAG	YVYAFDAN*DYSAVRPCGSGSGS*
ATGATTACGCGGTTTACGCCGTGGCCGAAGCTCTATCCTGTTTGGGACTGCGGCAGCGGCAGCGGCAGCTAG	YITRFTPWPKLYPVWDCGSGSGS*
ATGTGTGGTAAGAATAAGTATGATCATACGAAGAGTTGTCGGTTTGACTGCGGCAGCGGCAGCGGCAGCTAG	YCGKNKYDHTKSCRFDCGSGSGS*
ATGAAGATGACTTCGTGGCCTAATTTGGCATTGGTTCGGGCTAGTTCTTGCGGCAGCGGCAGCGGCAGCTAG	YKMTSWPNLALVRASSCGSGSGS*
ATGGTTGTGCCTGATCATTGGGTTTTTACGCCGCAGTCTTTTCCGAATTGCGGCAGCGGCAGCGGCAGCTAG	YVVPDHWVFTPQSFPNCGSGSGS*
ATGTGGCATAAGAATAAGTATGTTCTGACGTATAGTTGTCTTTTTGCCTGCGGCAGCGGCAGCGGCAGCTAG	YWHKNKYVLTYSCLFACGSGSGS*
ATGATTACGCGGCTTACGCTGTGGCCTAAGCTTTATCCTGTTTGGGATTGCGGCAGCGGCAGCGGCAGCTAG	YITRLTLWPKLYPVWDCGSGSGS*
ATGATTACGCGGTTTACGCCGTGACCGAAGCTTTATCCCGTTTGGGATTGCGGCAGCGGCAGCGGCAGCTAG	YITRFTP*PKLYPVWDCGSGSGS*
ATGAGGTATTTGCTTTCGCCGTGGCCTCATTTGGAGCTTGTGCTGAATTGCGGCAGCGGCAGCGGCAGCTAG	YRYLLSPWPHLELVLNCGSGSGS*
ATGTCTAATAATAGGAATTGGCTGCCTCATGATTGGCAGGTTCTTTATTGCGGCAGCGGCAGCGGCAGCTAG	YSNNRNWLPHDWQVLYCGSGSGS*
ATGATTACGCGGTTTACGCCGTGGCCGAAGCTTCATCCTGTTTGGGACTGCGGCAGCGGCAGCGGCAGCTAG	YITRFTPWPKLHPVWDCGSGSGS*
ATGGTTACGCGGTTTACGCCGTGGCCGAAGCTTTATCCTGTTCGGGACTGCGGCAGCGGCAGCGGCAGCTAG	YVTRFTPWPKLYPVRDCGSGSGS*
ATGATTACGCGGTTTACGTCGTGGCCGAAGCTTTATCCTGTTTGGGACTGCGGCAGCGGCAGCGGCAGCTAG	YITRFTSWPKLYPVWDCGSGSGS*
ATGGCGCTTGGGAATTGGCCGGGGTTGGCTTTGCTTCATTTGGCTAGTTGCGGCAGCGGCAGCGGCAGCTAG	YALGNWPGLALLHLASCGSGSGS*
ATGGTTATTTTGTTTTGGAAGGAGACGAGTCTGTCTGTTAATTGGACTTGCGGCAGCGGCAGCGGCAGCTAG	YVILFWKETSLSVNWTCGSGSGS*
ATGATTACGCGGTTTACGCCGTGGCCGAAGCTTTATCCTGTTTGGGATTGCGGCAGCGGCAGCGGCAGCTAG	YITRFTPWPKLYPVWDCGSGSGS*
ATGCGTTTTTTGTGGAGTAGTTTTTCTAGTCAGCCGAGTTGGGTTCATTGCGGCAGCGGCAGCGGCAGCTAG	YRFLWSSFSSQPSWVHCGSGSGS*
ATGTCTAATAATAGGAATTGGCTGCCTCATGATTGGCAGGTTCTTTATTGCGGCAGCGGCAGCGGCAGCTAG	YSNNRNWLPHDWQVLYCGSGSGS*
ATGGCGAATGCGTTTTATTTGAGGGTGAGGCAGAATCCGATTGCGGGGTGCGGCAGCGGCAGCGGCAGCTAG	YANAFYLRVRQNPIAGCGSGSGS*
ATGGTTGTGCCTGATCATTGGGTTTTTACGCCGCAGTCTTTTCCGAATTGCGGCAGCGGCAGCGGCAGCTAG	YVVPDHWVFTPQSFPNCGSGSGS*
ATGTTTAATGAGGCGGGGCGGTTGGTTTTGACGTGGGAGCCGGAGAAGTGCGGCAGCGGCAGCGGCAGCTAG	YFNEAGRLVLTWEPEKCGSGSGS*
ATGATTACGCGGTTTACGCCGTGGCCGAAGCTTTATCCTGTTTGGGATTGCGGCAGCGGCAGCGGCAGCTAG	YITRFTPWPKLYPVWDCGSGSGS*
ATGAGGTATAAGTTTAGTAGTAATGGGAGTTATTTTGCTGCGTGGTCCTGCGGCAGCGGCAGCGGCAGCTAG	YRYKFSSNGSYFAAWSCGSGSGS*
ATGTGGCATAAGAATAAGTATGTTCTGGCGTATAGTTGTCTTTTTGCCTGCGGCAGCGGCAGCGGCAGCTAG	YWHKNKYVLAYSCLFACGSGSGS*
ATGGGGTATAAGTTTAGTAGTAATGGGAGTTATTTTGCTGGGTGGTCTTGCGGCAGCGGCAGCGGCAGCTAG	YGYKFSSNGSYFAGWSCGSGSGS*
ATGATTACGCGGTTTACGCCGTGGCCGAAGCTTTACCCTGTTTGGGATTGCGGCAGCGGCAGCGGCAGCTAG	YITRFTPWPKLYPVWDCGSGSGS*
ATGATTACGCGGTTTACACCGTGGCCGAAGCTTTATCCTGTTTGGGACTGCGGCAGCGGCAGCGGCAGCTAG	YITRFTPWPKLYPVWDCGSGSGS*
ATGTGGCATAAGAATAAGTATGTTCTGACGAATAGTTGTCTTTTTGCTTGCGGCAGCGGCAGCGGCAGCTAG	YWHKNKYVLTNSCLFACGSGSGS*
ATGTGGCATAAGAATAAGTATGTTCTGACGTATAGTTGTCCTTTTGCTTGCGGCAGCGGCAGCGGCAGCTAG	YWHKNKYVLTYSCPFACGSGSGS*
ATGATTACGCGGTTTACGCCGTGGCCGAAGCTTTATCCTGTTTGGGATTGCGGCAGCGGCAGCGGCAGCTAG	YITRFTPWPKLYPVWDCGSGSGS*
ATGATTACGCGGTTTACGCCGTGGCCGAAGCCTTATACTGTTTGGGATTGCGGCAGCGGCAGCGGCAGCTAG	YITRFTPWPKPYTVWDCGSGSGS*
ATGATTTTTGTGTGGGAGAATTTTTTGTCTTCGACTCGTTTTATTTCGTGCGGCAGCGGCAGCGGCAGCTAG	YIFVWENFLSSTRFISCGSGSGS*
ATGAAGCTGACTTCGTGGCCTAATTTGGCGTTGGTTCGGGCTAGTTTGTGCGGCAGCGGCAGCGGCAGCTAG	YKLTSWPNLALVRASLCGSGSGS*
ATGTATTATTTGAGTAGTTGGCCGTCGTTGAATCTGATTAGGCATAATTGCGGCAGCGGCAGCGGCAGCTAG	YYYLSSWPSLNLIRHNCGSGSGS*
ATGAGGTATAAGTTTAGTAGTAATGGGAGTTATTTTGCTGCGTGGTCTTGCGGCAGCGGCAGCGGCAGCTAG	YRYKFSSNGSYFAAWSCGSGSGS*
ATGATTACGCGGTTTACGCCGTGGCCGAAGCTTTATCCTGTTTGGGACTGCGGCAGCGGCAGCGGCAGCTAG	YITRFTPWPKLYPVWDCGSGSGS*
ATGATTACCCGGTTTACGCCGTGGCCGAAGCTTTATCCTGTTTGGGGCTGCGGCAGCGGCAGCGGCAGCTAG	YITRFTPWPKLYPVWGCGSGSGS*
ATGTTTAGGGGGTTTACGCTGTGGAAGAAGATTTTTTTTGCTTGGGACTGCGGCAGCGGCAGCGGCAGCTAG	YFRGFTLWKKIFFAWDCGSGSGS*
ATGTCTAATAATAGGTATTGGCTGCCTCATGATTGGCAGGTTCTTTACTGCGGCAGCGGCAGCGGCAGCTAG	YSNNRYWLPHDWQVLYCGSGSGS*
ATGATTACGCGGTTTACGCCGTGGCCGAAGCTTTATCCTGTTTGGGACTGCGGCAGCGGCAGCGGCAGCTAG	YITRFTPWPKLYPVWDCGSGSGS*
ATGGTGAAGCGGTTTTGGTCTAATAATACTGTGACTTCTAGGTGGAATTGCGGCAGCGGCAGCGGCAGCTAG	YVKRFWSNNTVTSRWNCGSGSGS*
ATGATTACGCGGTTAACGCCGTGGCCGAAGCTTTATCCTGTTTGGGACTGCGGCAGCGGCAGCGGCAGCTAG	YITRLTPWPKLYPVWDCGSGSGS*
ATGATTCGGAATAGGGGGTTTAATGATTGGTTTGTTGTGGATTGGATCTGCGGCAGCGGCAGCGGCAGCTAG	YIRNRGFNDWFVVDWICGSGSGS*
ATGAATGCTTTTTGGATTTCGGATGCTCAGTTTAAGATTGAGTGGACTTGCGGCAGCGGCAGCGGCAGCTAG	YNAFWISDAQFKIEWTCGSGSGS*
ATGAATGCTTTTTGGATTTCGGATGCTCAGTTTAAGATTGAGTGGACGTGCGGCAGCGGCAGCGGCAGCTAG	YNAFWISDAQFKIEWTCGSGSGS*
ATGATTACGCGGTTTACGCCGTGGCCGAAGCTTCATCCTGTTTGGGACTGCGGCAGCGGCAGCGGCAGCTAG	YITRFTPWPKLHPVWDCGSGSGS*
ATGTTTCTTAGGCATAAGCACTATCATCGGTGGCCTTTTTCGTTGGGCTGCGGCAGCGGCAGCGGCAGCTAG	YFLRHKHYHRWPFSLGCGSGSGS*
ATGCATCATCATTTTGATAATGCTGGTGAGTTTCATATTATTTGGTAGTGCGGCAGCGGCAGCGGCAGCTAG	YHHHFDNAGEFHIIW*CGSGSGS*
ATGCTTATTCCGCCGTCTCTTTGGCTGCGTCGGCAGCATTTTCCTAGTTGCGGCAGCGGCAGCGGCAGCTAG	YLIPPSLWLRRQHFPSCGSGSGS*
ATGCGTTGGATTTGGACGAGTTTTTTTAGTGAGCCGTATTTTGTTGTTTGCGGCAGCGGCAGCGGCAGCTAG	YRWIWTSFFSEPYFVVCGSGSGS*
ATGGTTTATGCGTTTGATGCGAATTATGTTTATAGTGCTGCTTGGACGTGCGGCAGCGGCAGCGGCAGCTAG	YVYAFDANYVYSAAWTCGSGSGS*
ATGTGGTATAAGAATAAGTATGTTCTGACGTATAGTTGTCTTTTTGCCTGCGGCAGCGGCAGCGGCAGCTAG	YWYKNKYVLTYSCLFACGSGSGS*
ATGATTACGCGGTTTACGCCGTGGCCGAAGCTTTATCCTGTTTGGGATTGCGGCAGCGGCAGCGGCAGCTAG	YITRFTPWPKLYPVWDCGSGSGS*
ATGATTACGCGGTTTACGCCGTGGCCGAAGCTTTATCCTGTTTGGGATTGCGGCAGCGGCAGCGGCAGCTAG	YITRFTPWPKLYPVWDCGSGSGS*
ATGGTGTGGCCGAAGTTGTTCTGGGCGAGTCCGTTGAGTCTTCCGTCTTGCGGCAGCGGCAGCGGCAGCTAG	YVWPKLFWASPLSLPSCGSGSGS*
ATGATTACGCGGTTTACGCCGTGGCCGAAGCTTTATCCTGTTTGGGATTGCGGCAGCGGCAGCGGCAGCTAG	YITRFTPWPKLYPVWDCGSGSGS*
ATGTGGCATAAGAATAAGTATGTTCTGACGTATAGTTGTCTTTTTGCCTGCGGCAGCGGCAGCGGCAGCTAG	YWHKNKYVLTYSCLFACGSGSGS*
ATGATTACGCGGTTTACGCCGTGGCCGGAGCTTTATCCTGTTTGGGATTGCGGCAGCGGCAGCGGCAGCTAG	YITRFTPWPELYPVWDCGSGSGS*
ATGTGGCATAAGAATAAGTATGTTCTGACGTATAGTTGTCTTTTTGCCTGCGGCAGCGGCAGCGGCAGCTAG	YWHKNKYVLTYSCLFACGSGSGS*
ATGTGTAGTTATTTTGATAATGCTGGTGTGTTTTATATTATTTGGTCGTGCGGCAGCGGCAGCGGCAGCTAG	YCSYFDNAGVFYIIWSCGSGSGS*
ATGTGGCATAAGAATAAGTATGTTCTGACGTATAGTTGTCTTTTTGCCTGCGGCAGCGGCAGCGGCAGCTAG	YWHKNKYVLTYSCLFACGSGSGS*
ATGGTTCAGTGGTGGAATGCTGAGAATTGTTTTAAGATTGCGTGGACTTGCGGCAGCGGCAGCGGCAGCTAG	YVQWWNAENCFKIAWTCGSGSGS*
ATGTCTAATAATAGGAATTGGCTGCCTCATGATTGGCAGGTTCTTTATTGCGGCAGCGGCAGCGGCAGCTAG	YSNNRNWLPHDWQVLYCGSGSGS*
ATGATTACGCGGTTTACGCCGTGGCCGAAGCTTTATCCTGTTTGGGATTGCGGCAGCGGCAGCGGCAGCTAG	YITRFTPWPKLYPVWDCGSGSGS*
ATGTGGCATAAGAATAAGTATGTTCTGACGTATAGTTGTCTTTTTGCTTGCGGCAGCGGCAGCGGCAGCTAG	YWHKNKYVLTYSCLFACGSGSGS*
ATGCGAATTAACTTTTGGCGTGAGCATTCGTTTAGGGTTCGGTGTAGTTGCGGCAGCGGCAGCGGCAGCTAG	YRINFWREHSFRVRCSCGSGSGS*
ATGATTACGCGGTTTACACCGTGGCCGAAGCTTTATCCCGTTTGGGATTGCGGCAGCGGCAGCGGCAGCTAG	YITRFTPWPKLYPVWDCGSGSGS*
ATGACGTTTTGTGATGCGTGGTGGACGGATCAGAATCCTTGGCCGTACTGCGGCAGCGGCAGCGGCAGCTAG	YTFCDAWWTDQNPWPYCGSGSGS*
ATGCGTATTATTTTTTGGCGTAAGTATTGGTTTAAGGTGCGGAGTAGCTGCGGCAGCGGCAGCGGCAGCTAG	YRIIFWRKYWFKVRSSCGSGSGS*
ATGTCTAATAATAGGAATTGGCTGCCTCATGATAGGCAGGTTCTTTATTGCGGCAGCGGCAGCGGCAGCTAG	YSNNRNWLPHDRQVLYCGSGSGS*
ATGTGGCATAAGAATAAGTATGTTCTGACGTATAGTTGACTTTTTGCTTGCGGCAGCGGCAGCGGCAGCTAG	YWHKNKYVLTYS*LFACGSGSGS*
ATGGTGTGGCCGAAGTTGTTTTGGGCGAGTCCGTTGAGTCTTCCGTCCTGCGGCAGCGGCAGCGGCAGCTAG	YVWPKLFWASPLSLPSCGSGSGS*
ATGGTTTATGCGTTTGATGCGAATTATGTTTATAGTGCTGCTTGGACGTGCGGCAGCGGCAGCGGCAGCTAG	YVYAFDANYVYSAAWTCGSGSGS*
ATGATTACGCGGTTTACGCCGTGGCCGAAGCTTTATCCTGTTTGGGACTGCGGCAGCGGCAGCGGCAGCTAG	YITRFTPWPKLYPVWDCGSGSGS*
ATGTGGCATAAGAATAAGTATGTTCTGACGTATAGTTGTCTTTTTGCCTGCGGCAGCGGCAGCGGCAGCTAG	YWHKNKYVLTYSCLFACGSGSGS*
ATGCGATGGGGTTGGGCGAGTTTTTTTAGTGAGCCGTATTTTGTTGTCTGCGGCAGCGGCAGCGGCAGCTAG	YRWGWASFFSEPYFVVCGSGSGS*
ATGATTACGCGGTTTACGCCGTGGCCGCAGCTTTATCCTGTTTGGGATTGCGGCAGCGGCAGCGGCAGCTAG	YITRFTPWPQLYPVWDCGSGSGS*
ATGTTTTTGAGGGGTAAGTTTTATCTTGATGTGTTTAGTGGTAAGTTGTGCGGCAGCGGCAGCGGCAGCTAG	YFLRGKFYLDVFSGKLCGSGSGS*
ATGTGGCATGAGAATAAGTATGTTCTGACGTATAGTTGTCTTTTTGCCTGCGGCAGCGGCAGCGGCAGCTAG	YWHENKYVLTYSCLFACGSGSGS*
ATGTCTAATAATAGAAATTGGCTGCCTCATGATTGGCAGGTTCTTTACTGCGGCAGCGGCAGCGGCAGCTAG	YSNNRNWLPHDWQVLYCGSGSGS*
ATGATTGTGATAGCGAAGAATTTTTCTAAGTGGGATCTTTTGAATGTCTGCGGCAGCGGCAGCGGCAGCTAG	YIVIAKNFSKWDLLNVCGSGSGS*
ATGATTACGCGGTTTACGCCGTGGCCGAAGCTTTATCCTGTTTGGGACTGCGGCAGCGGCAGCGGCAGCTAG	YITRFTPWPKLYPVWDCGSGSGS*
ATGGTGTATTCGTTTTATTTTTGGTTGAGGCAGAATCCGTTTCCTGTGTGCGGCAGCGGCAGCGGCAGCTAG	YVYSFYFWLRQNPFPVCGSGSGS*
ATGATTACGCGGCTTATGCCGTGTCCTAATGTTCATTGTGTTCGGGACTGCGGCAGCGGCAGCGGCAGCTAG	YITRLMPCPNVHCVRDCGSGSGS*
ATGATTACGCGGTTTACGCCGTGGCCGAAGCTTTATCCTGTTTGGGATTGCGGCAGCGGCAGCGGCAGCTAG	YITRFTPWPKLYPVWDCGSGSGS*
ATGATTACGCGGTTTACGCCGTGGCCGAAGCTTTATCCTGTTTGGGATTGCGGCAGCGGCAGCGGCAGCTAG	YITRFTPWPKLYPVWDCGSGSGS*
ATGTCTAATAATAGGAATTGGCTGCCTCATGACTGGCAGGTTCTTTACTGCGGCAGCGGCAGCGGCAGCTAG	YSNNRNWLPHDWQVLYCGSGSGS*
ATGATTACGCGGTTTACGCCGTGGCCGAAGCTTTATCCTGTTTGGGATTGCGGCAGCGGCAGCGGCAGCTAG	YITRFTPWPKLYPVWDCGSGSGS*
ATGCGTTGGGTTTGGACGAGTTTTTTTAGTGAGCCGTATTTTGTTGTTTGCGGCAGCGGCAGCGGCAGCTAG	YRWVWTSFFSEPYFVVCGSGSGS*
ATGAGTTGGGTTTGGACGAGTTTTTTTAGCGAGCCGTATTTTGTTGTCTGCGGCAGCGGCAGCGGCAGCTAG	YSWVWTSFFSEPYFVVCGSGSGS*
ATGCTTCAGCGTCTTGGGTCGTGGCCGTCTCTGTCGCCTCAGTGGGATTGCGGCAGCGGCAGCGGCAGCTAG	YLQRLGSWPSLSPQWDCGSGSGS*
ATGGTTTTGACGGAGTGGCCGTATCTGCGTCTGTTGAGGACTAAGGCGTGCGGCAGCGGCAGCGGCAGCTAG	YVLTEWPYLRLLRTKACGSGSGS*
ATGCGTTGGCGTGGGACGAGTTTTTTGATGGAGCCGTAGTTTGTGTTTTGCGGCAGCGGCAGCGGCAGCTAG	YRWRGTSFLMEP*FVFCGSGSGS*
ATGATTACGCGGTTTACGCCGTGGCCGAAGCTTTATCCTGTTTGGGACTGCGGCAGCGGCAGCGGCAGCTAG	YITRFTPWPKLYPVWDCGSGSGS*
ATGCCTTATAGGTTTCTGCTTTCGTCGATTTCGACTTATAAGTGGTACTGCGGCAGCGGCAGCGGCAGCTAG	YPYRFLLSSISTYKWYCGSGSGS*
ATGGTTTATGCGTTTGATGCGAATTATGTTTATAGTGCTGCCTGGACGTGCGGCAGCGGCAGCGGCAGCTAG	YVYAFDANYVYSAAWTCGSGSGS*
ATGGTTAGTTATTTTGATGTGACTGGTTTTTACAGGGCTACTTGGGCCTGCGGCAGCGGCAGCGGCAGCTAG	YVSYFDVTGFYRATWACGSGSGS*
ATGGTTTATGCGTTTGATGCGAATTATGTTTATAGTGCTGCTTGGACGTGCGGCAGCGGCAGCGGCAGCTAG	YVYAFDANYVYSAAWTCGSGSGS*
ATGATTCGGAATAGTGGGCTTAATCATTGGTTTATCGTGGACTGTATCTGCGGCAGCGGCAGCGGCAGCTAG	YIRNSGLNHWFIVDCICGSGSGS*
ATGAAGTTTCGTGATTCGGGTTTTACGGATCATAATCCTTGGCCGTACTGCGGCAGCGGCAGCGGCAGCTAG	YKFRDSGFTDHNPWPYCGSGSGS*
ATGATTGATCTGTGGCGGGAGACTTAGGGTCTTCAAGATGAGTTTTACTGCGGCAGCGGCAGCGGCAGCTAG	YIDLWRET*GLQDEFYCGSGSGS*
ATGTGGCATAAGTATAAGTATGTTCTGACGTATAGTTGTCTTTTTGCTTGCGGCAGCGGCAGCGGCAGCTAG	YWHKYKYVLTYSCLFACGSGSGS*
ATGAAGTATTATTTTACTGATGAGGGTGCGTTTATTCATTCTTTTGATTGCGGCAGCGGCAGCGGCAGCTAG	YKYYFTDEGAFIHSFDCGSGSGS*
ATGGTGTGGCCGAAGTTGTTTTGGGCGAGTCCGTTGAGTCTTCCGTCGTGCGGCAGCGGCAGCGGCAGCTAG	YVWPKLFWASPLSLPSCGSGSGS*
ATGATTACGCGGTTTACGCCGTGGCCGAAGCTTTATCCTGTTTGGGATTGCGGCAGCGGCAGCGGCAGCTAG	YITRFTPWPKLYPVWDCGSGSGS*
ATGATTACGCGGTTTACGCCGTGGCCGAAGCTTTATCCTGTTTGGGACTGCGGCAGCGGCAGCGGCAGCTAG	YITRFTPWPKLYPVWDCGSGSGS*
ATGAAGGTGACTAATCGGAGGATTTGGGATTTGCATACTACTCATACGTGCGGCAGCGGCAGCGGCAGCTAG	YKVTNRRIWDLHTTHTCGSGSGS*
ATGCCTTTTACTAATACTTATGAGCGTACTAGGTCGCTTGTGCTGCATTGCGGCAGCGGCAGCGGCAGCTAG	YPFTNTYERTRSLVLHCGSGSGS*
ATGTGGCATAAGAATAAGTATGTTCTGACGTATAGTTGTCTTTTTGCCTGCGGCAGCGGCAGCGGCAGCTAG	YWHKNKYVLTYSCLFACGSGSGS*
ATGATTACGCGGTTTACGCCGTGGCCGAAGCTTTATCCTGTTTGGGACTGCGGCAGCGGCAGCGGCAGCTAG	YITRFTPWPKLYPVWDCGSGSGS*
ATGTCTAATAATAGGAATTGGCTGCCTCATGATTGGCAGCTTCTTTACTGCGGCAGCGGCAGCGGCAGCTAG	YSNNRNWLPHDWQLLYCGSGSGS*
ATGGTGTGGCCGTAGTTGTTTTGGGCGAGTCCGTTGAGTCTTCCGTCTTGCGGCAGCGGCAGCGGCAGCTAG	YVWP*LFWASPLSLPSCGSGSGS*
ATGTGGCATAAGAATAAGTATGTTCTGACGTATGGTTGTCTTTTTGCCTGCGGCAGCGGCAGCGGCAGCTAG	YWHKNKYVLTYGCLFACGSGSGS*
ATGCAGTTTGTGTGGGAGCGTAATGCGTTTGCGACTAATCGGTGGCCTTGCGGCAGCGGCAGCGGCAGCTAG	YQFVWERNAFATNRWPCGSGSGS*
ATGCGTTGGGTTTGGACGAGTTTTTTTAGTGGGCCGTATTGTGTTGTCTGCGGCAGCGGCAGCGGCAGCTAG	YRWVWTSFFSGPYCVVCGSGSGS*
ATGTGGCATAAGAATAAGTATGTTCTGACGTATAGTTGTCTTTTTGCTTGCGGCAGCGGCAGCGGCAGCTAG	YWHKNKYVLTYSCLFACGSGSGS*
ATGTGGCATAAGAATAAGTATGTTCTGACGTATAGTTGTCTTTTTGCTTGCGGCAGCGGCAGCGGCAGCTAG	YWHKNKYVLTYSCLFACGSGSGS*
ATGCGTATTATTTTTTGGCGTAAGTATTGGTTTAAGGTGCGGAGTAGCTGCGGCAGCGGCAGCGGCAGCTAG	YRIIFWRKYWFKVRSSCGSGSGS*
ATGGTTTATGCGTTTGATGCGAATTATGTTTATAGTGCTGCTTGGACGTGCGGCAGCGGCAGCGGCAGCTAG	YVYAFDANYVYSAAWTCGSGSGS*
ATGGTTTATACGTTTGATGCGAATTATGTTTATAGTGCTGCTTGGACGTGCGGCAGCGGCAGCGGCAGCTAG	YVYTFDANYVYSAAWTCGSGSGS*
ATGTGGCATAAGAATAAGTATGTTCTGACGTATAGTTGTCTTTTTGCCTGCGGCAGCGGCAGCGGCAGCTAG	YWHKNKYVLTYSCLFACGSGSGS*
ATGTGTGATAAGAAGAGGTGTGCTTTGACTAAGAGTTGCCTTGTTTCTTGCGGCAGCGGCAGCGGCAGCTAG	YCDKKRCALTKSCLVSCGSGSGS*
ATGTGGCATAAGAATAAGTATGTTCTGACGTATAGTTGTCTTTTTGCCTGCGGCAGCGGCAGCGGCAGCTAG	YWHKNKYVLTYSCLFACGSGSGS*
ATGTAGCATAAGAATAAGTATGTTCTGACGTATAGTTGTCTTTTTGCTGCGGCAGCGGCAGCGGCAGCTAG	Y*HKNKYVLTYSCLFAAAAAAAA
ATGTGGCATAAGAATAAGTATGTTCTGACGTATAGTTGTCTTTTTGCATGCGGCAGCGGCAGCGGCAGCTAG	YWHKNKYVLTYSCLFACGSGSGS*
ATGGGTAGGCTTTATTGGCGTGAGACGTTGAATTGGATTTGGTTTAACTGCGGCAGCGGCAGCGGCAGCTAG	YGRLYWRETLNWIWFNCGSGSGS*
ATGATTACGCGGTTTACGCCGTGGCCGAAGCTTTATCCTGTTTGAGATTGCGGCAGCGGCACGGCAGCTAG	YITRFTPWPKLYPV*DCGSGTAA
ATGCGTTTGGTTTGGACGAGTTGTTTTAGTGATCCGTTTTTTGTTGTTTGCGGCAGCGGCAGCGGCAGCTAG	YRLVWTSCFSDPFFVVCGSGSGS*
ATGGTTTTGACGGAGTGGCCGTATCTGCGTCTGTTGAGGACTAAGGCGTGCGGCAGCGGCAGCGGCAGCTAG	YVLTEWPYLRLLRTKACGSGSGS*
ATGCGTTGGGTTTGGACGAGTTTTTTTAGTGAGCCGTATTTTGTTGCCTGCGGCAGCGGCAGCGGCAGCTAG	YRWVWTSFFSEPYFVACGSGSGS*
ATGGTTTATGCGTTTGATGAGAATTATGTTTATAGTGCTGCTTGGACGTGCGGCAGCGGCAGCGGCAGCTAG	YVYAFDENYVYSAAWTCGSGSGS*
ATGATTACGCTGGTTACTCCGTGACCGAATCTTTAGCCTGGTTGGGGCTGCGGCAGCGGCAGCGGCAGCTAG	YITLVTP*PNL*PGWGCGSGSGS*
ATGGTGTTGCCGAAGTTGTTTTGGGCGAGTCCGTTGAGTCTTCCGTCTTGCGGCAGCGGCAGCGGCAGCTAG	YVLPKLFWASPLSLPSCGSGSGS*
ATGATTACGCGGTTTACGCCGTGGCCGAAGCTTTATCCTGTTTGGGACTGCGGCAGCGGCAGCGGCAGCTAG	YITRFTPWPKLYPVWDCGSGSGS*
ATGTTTCGGGCGGCGTGGAGTGGTTCGACGTTGGTTCACACGTTTGATTGCGGCAGCGGCAGCGGCAGCTAG	YFRAAWSGSTLVHTFDCGSGSGS*
ATGTGGCATAAGAATAAGTATGTTCTGACGTATAGTTGTCTTTTTGCCTGCGGCAGCGGCAGCGGCAGCTAG	YWHKNKYVLTYSCLFACGSGSGS*
ATGGGGTATATTGATGCTACGTTGAATTGGATTTGGTATCCTGGTTGGTGCGGCAGCGGCAGCGGCAGCTAG	YGYIDATLNWIWYPGWCGSGSGS*
ATGGGGTATATTGATACTACGTTGGATTGGATTTGGTATCCTGGTTGGTGCGGCAGCGGCAGCGGCAGCTAG	YGYIDTTLDWIWYPGWCGSGSGS*
ATGCTGACTTGTTATAATCCGCTTCTGGGGTTGGAGGATTGGGTTGCCTGCGGCAGCGGCAGCGGCAGCTAG	YLTCYNPLLGLEDWVACGSGSGS*
ATGAGGCTTAAGAATAAGTATGGTCTGACGTATAGTTGTCTTTTTGCTTGCGGCAGCGGCAGCGGCAGCTAG	YRLKNKYGLTYSCLFACGSGSGS*
ATGATTACGCGGTTTACGCCGTGGCCGAAGCTTTATCCTGTTTGGGATTGCGGCAGCGGCAGCGGCAGCTAG	YITRFTPWPKLYPVWDCGSGSGS*
ATGTGGCATAAGAATAAGTATGTTCTGACGTATAGTTGTCTTTTTGATTGCGGCAGCGGCAGCGGCAGCTAG	YWHKNKYVLTYSCLFDCGSGSGS*
ATGCCTTATAAGTTTCTGCTTTCGTCGATTTCGACTTATAAGTGGTATTGCGGCAGCGGCAGCGGCAGCTAG	YPYKFLLSSISTYKWYCGSGSGS*
ATGTGGCATAAGAATAAGTATGTTCTGACGTATAGTTGTCTTTTTGCCTGCGGCAGCGGCAGCGGCAGCTAG	YWHKNKYVLTYSCLFACGSGSGS*
ATGATTACGCGGTTTACGCCGTGGCCGAAGCTTTATCCTGTTTGGGACTGCGGCAGCGGCAGCGGCAGCTAG	YITRFTPWPKLYPVWDCGSGSGS*
ATGGTTCAGCGTCTTGGGTCGTGGCCGTCTCTGTCGCCTCAGAGGGGTTGCGGCAGCGGCAGCGGGAGCTAG	YVQRLGSWPSLSPQRGCGSGSGS*
ATGCCTTATAAGTTTCTGCTTTTGTCGAGTTAGACTTATAAGTGGTATTGCGGCAGCGACAGCGGCAGCTAG	YPYKFLLLSS*TYKWYCGSDSGS*
ATGTGGCATAAGAATAAGTATGTTCTGACGTATAGTTGTCTTTTTGCCTGCGGCAGCGGCAGCGGCAGCTAG	YWHKNKYVLTYSCLFACGSGSGS*
ATGTTTAGGACTGATTTTCCGAAGCGTTTGGTGTTTTCGTTTATTGTCTGCGGCAGCGGCAGCGGCAGCTAG	YFRTDFPKRLVFSFIVCGSGSGS*
ATGCGTAGTTATTTTGATAATGCTGGTGTGTTTTATATTATTTGGTCGTGCGGCAGCGGCAGCGGCAGCTAG	YRSYFDNAGVFYIIWSCGSGSGS*
ATGCGTCTTAGTCCTTGGCCGCTTTTGCAGCTGTATCCTAGTTATTAGTGCGGCAGCGGCAGCGGCAGCTAG	YRLSPWPLLQLYPSY*CGSGSGS*
ATGAGGTATAAGTTTAGTAGTAATGGGAGTTATTTTGCTGCGTGGTCCTGCGGCAGCGGCAGCGGCAGCTAG	YRYKFSSNGSYFAAWSCGSGSGS*
ATGCGTATTATTTTTTGGCGTAAGTATTGGTTTAAGGTGCGGAGTAGTTGCGGCAGCGGCAGCGGCAGCTAG	YRIIFWRKYWFKVRSSCGSGSGS*
ATGCCGTTTACGAATTATTTTGCTAAGACGCGTTCTTTGTTGATTGGCTGCGGCAGCGGCAGCGGCAGCTAG	YPFTNYFAKTRSLLIGCGSGSGS*
ATGAGTCTTACTTCGTGGCCTAATTTGGCGTTGGTTCGGGCTAGTTTTTGCGGCAGCGGCAGCGGCAGCTAG	YSLTSWPNLALVRASFCGSGSGS*
ATGATTACGCGGTTTACGCCGTGGCCGAAGCTTTATCCCGTTTGGGACTGCGGCAGCGGCAGCGGCAGCTAG	YITRFTPWPKLYPVWDCGSGSGS*
ATGATTACGCGGTTTACGCCGTGGCCGAAGCTTTATCCTGTTTGGGACTGCGGCAGCGGCAGCGGCAGCTAG	YITRFTPWPKLYPVWDCGSGSGS*
ATGTGTATTGTGGATTCTACTCTTTTTGCGTCTGCGTTCCCGCGTTATTGCGGCAGCGGCAGCGGCAGCTAG	YCIVDSTLFASAFPRYCGSGSGS*
ATGGTGTGGCCGAAGTTGTTTTGGGCGAGTCCGTTGAGTCTTCCGTCTTGCGGCAGCGGCAGCGGCAGCTAG	YVWPKLFWASPLSLPSCGSGSGS*
ATGAATGTTACTTATCAGAGTTGGTTACGTGAGAATACTTTTCCTAATTGCGGCAGCGGCAGCGGCAGCTAG	YNVTYQSWLRENTFPNCGSGSGS*
ATGTGGCATAAGAATAAGTATGTTCTGACGTATAGTTGTCTTTTTGCCTGCGGCAGCGGCAGCGGCAGCTAG	YWHKNKYVLTYSCLFACGSGSGS*
ATGAGGTATAAGTTTAGTAGTAATGGGAGTTATTTTGCTGCGTGGTCTTGCGGCAGCGGCAGCGGCCGCTAG	YRYKFSSNGSYFAAWSCGSGSGR*
ATGTGGTTTTTTAGGCTTCATAGGAATGTGGTGTTTCCTGAGTTTCATTGCGGCAGCGGCAGCGGCAGCTAG	YWFFRLHRNVVFPEFHCGSGSGS*
ATGTGGCATAAGAATAAGTATGTTCTGACGTATAGTTGTCTTTTTGCTTGCGGCAGCGGCAGCGGCAGCTAG	YWHKNKYVLTYSCLFACGSGSGS*
ATGATTACGCGGTTTACGCCGTGGCCGAAGCTTTATCCTGTTTGGGATTGCGGCAGCGGCAGCGGCAGCTAG	YITRFTPWPKLYPVWDCGSGSGS*
ATGATTACGCGGTTTACGCCGTGGCCGAAGCTTTATCCTGTTTGGGATTGCGGCAGCGGCAGCGGCAGCTAG	YITRFTPWPKLYPVWDCGSGSGS*
ATGATTACGCGGTTTACGCCGTGGCCGAAGCTTTATCCTGTTTGGGATTGCGGCAGCGGCAGCGGCAGCTAG	YITRFTPWPKLYPVWDCGSGSGS*
ATGTGGCATAAGAATAAGTATGTTCTGACGCATAGTTGTCTTTTTGCTTGCGGCAGCGGCAGCGGCAGCTAG	YWHKNKYVLTHSCLFACGSGSGS*
ATGTGTAGTTATTTTGATAGTACTGGTGTGTTTTATATTACTTGGTCGTGCGGCAGCGGCAGCGGCAGCTAG	YCSYFDSTGVFYITWSCGSGSGS*
ATGGTGTGGCCGAAGTTGTTTTGGGCGAGTCCGTTGAGTCTTCCGTCGTGCGGCAGCGGCAGCGGCAGCTAG	YVWPKLFWASPLSLPSCGSGSGS*
ATGAGGTATAGTAGGTTTTGGTGGATTTCGCAGTATGCGTTTCCGAGCTGCGGCAGCGGCAGCGGCAGCTAG	YRYSRFWWISQYAFPSCGSGSGS*
ATGGGTACGCGGTTTACGCCGTGGCCGAATCTTTATCCTGTTTGGGACTGCGGCAGCGGCAGCGGCAGCTAG	YGTRFTPWPNLYPVWDCGSGSGS*
ATGCGTTGGGTTTGGACGAGTTTTTTTAGTGAGCCGTATTTTGTTGTCTGCGGCAGCGGCAGCGGCAGCTAG	YRWVWTSFFSEPYFVVCGSGSGS*
ATGTGGCATAAGAATAAGTATGTTCTGACGTATAGTTGTCTTTTTGCTTGCGGCAGCGGCAGCGGCAGCTAG	YWHKNKYVLTYSCLFACGSGSGS*
ATGTGGCATAAGAATAAGTATGTTCTGACGTATAGTTGTCTTTTTGCCTGCGGCAGCGGCAGCGGCAGCTAG	YWHKNKYVLTYSCLFACGSGSGS*
ATGCGTTGGGTATGGACGAGTTTTTTTAGTGAGCCGTATTTTGTTGTGTGCGGCAGCGGCAGCGGCAGCTAG	YRWVWTSFFSEPYFVVCGSGSGS*
ATGTCTAATAATAGGAATTGGCTGCCTCATGATTGGCAGGTTCTTTATTGCGGCAGCGGCAGCGGCAGCTAG	YSNNRNWLPHDWQVLYCGSGSGS*
ATGAAGTTTCGTGAGAATGGGTTGCAGATTTGGTGTTATTTTCGTTGTTGCGGCAGCGGCAGCGGCAGCTAG	YKFRENGLQIWCYFRCCGSGSGS*
ATGTGGCATAAGAATAAGTATGTCCTGACGTATAGTTGTCTTTTTGCCTGCGGCAGCGGCAGCGGCAGCTAG	YWHKNKYVLTYSCLFACGSGSGS*
ATGGTTGTGCCTGATCATTGGGTTTTTACGCCGCAGTCTTTTCCGAATTGCGGCAGCGGCAGCGGCAGCTAG	YVVPDHWVFTPQSFPNCGSGSGS*
ATGCGTTGGGTTTGGACGAGCTTTTTTAGTGAGCCGTATTTTGTTGTCTGCGGCAGCGGCAGCGGCAGCTAG	YRWVWTSFFSEPYFVVCGSGSGS*
ATGTCTAATAATAGGAATTGGCTGCCTCATGATTGGCAGGTTCTTTACTGCGGCAGCGGCAGCGGCAGCTAG	YSNNRNWLPHDWQVLYCGSGSGS*
ATGGTTGTGCCTGATCATTGGGTTTTTACGCCGCAGTCTTTTCCGAATTGCGGCAGCGGCAGCGGCAGCTAG	YVVPDHWVFTPQSFPNCGSGSGS*
ATGTTGCATATGAATAAGTATGTTCTGACGAATCGTTGTCTTTTTGCCTGCGGCAGCGGCAGCGGCAGCTAG	YLHMNKYVLTNRCLFACGSGSGS*
ATGATTACGCGGTTTACGCCGTGGCCGAAGCTTTATCCTGTTTGGGACTGCGGCAGCGGCAGCGGCAGCTAG	YITRFTPWPKLYPVWDCGSGSGS*
ATGCCTTATCAGTTTCTGCTTTCGTCGATTTCGACTTATAAGTGGTATTGCGGCAGCGGCAGCGGCAGCTAG	YPYQFLLSSISTYKWYCGSGSGS*
ATGCGGCGTATTTTGAAGACTTTTAGGACGCAGCCTCAGATTTTAGAGTGCGGCAGCGGCAGCGGCAGCTAG	YRRILKTFRTQPQILECGSGSGS*
ATGTGTAGTTACTTTGATAATGCTGGTGCGTTTTATATTATTTGGTCGTGCGGCAGCGGCAGCGGCAGCTAG	YCSYFDNAGAFYIIWSCGSGSGS*
ATGATTACGCGGTTTACGCCGTGGCCGAAGCTTTATCCTGTTTGGGATTGCGGCAGCGGCAGCGGCAGCTAG	YITRFTPWPKLYPVWDCGSGSGS*
ATGATTACGCGGTTTACGCCGTGGCCGAAGCTTTATCCTGTTTGGGATTGCGGCAGCGGCAGCGGCAGCTAG	YITRFTPWPKLYPVWDCGSGSGS*
ATGATTTATGCGTTTGATGCGAATTATGTTTATAGTGCTGCCTGGACCTGCGGCAGCGGCAGCGGCAGCTAG	YIYAFDANYVYSAAWTCGSGSGS*
ATGTGGCATAAGAATAAGTATGTTCTGACGTATAGTTGTCTTTTTGCCTGCGGCAGCGGCAGCGGCAGCTAG	YWHKNKYVLTYSCLFACGSGSGS*
ATGCGTTTGGGGGAGTGGCCGAGTTTGACGCTGTATTATACGGGTAACTGCGGCAGCGGCAGCGGCAGCTAG	YRLGEWPSLTLYYTGNCGSGSGS*
ATGATTAAGCGGTTTACTCCGTGGCCGAAGCTTTATACTGTGTGGGACTGCGGCAGCGGCAGCGGCAGCTAG	YIKRFTPWPKLYTVWDCGSGSGS*
ATGTCTAATAATAGGAATTGGCCGCCTCCTGATTGGCAGGTTCTTTATTGCGGCAGCGGCAGCGGCAGCTAG	YSNNRNWPPPDWQVLYCGSGSGS*
ATGATTACGCGGTTTACGCCGTGGCCGAAGCTTTATCCTGTTTGGGATTGCGGCAGCGGCAGCGGCAGCTAG	YITRFTPWPKLYPVWDCGSGSGS*
ATGAATGCTTTTTTGATTTCGGATGCTCAGTTTTAGATTTTGTGGACTTGCGGCAGCGGCAGCGGCAGCTAG	YNAFLISDAQF*ILWTCGSGSGS*
ATGGGGTGGCCGAAGTTGTTTTGGACGAGTCCGTTGAGTCTCCCGTCCTGCGGCAGCGGCAGCGGCAGCTAG	YGWPKLFWTSPLSLPSCGSGSGS*
ATGCGTTGGGTTTGGACGAGTTTTTTTAGTGAGCCGTGTTTCGTTGTTTGCGGCAGCGGCAGCGGCAGCTAG	YRWVWTSFFSEPCFVVCGSGSGS*
ATGCCGTTTACGAATTATTTTGCTAAGACGCGTTCTTTGTTGATTGGCTGCGGCAGCGGCAGCGGCAGCTAG	YPFTNYFAKTRSLLIGCGSGSGS*
ATGAGGTATTTGCGTTCGCCGTGGCCTCGTTTGGAGCTGGTGCTGAGTTGCGGCAGCGGCAGCGGCAGCTAG	YRYLRSPWPRLELVLSCGSGSGS*
ATGATTACGCGGTTTACGCCGTGGCCGAAGCTTCATCCTGTTTGGGACTGCGGCAGCGGCAGCGGCAGCTAG	YITRFTPWPKLHPVWDCGSGSGS*
ATGCGTTGGGTTTGGACGAGTTTTTTTAGTGAGCCGTATTTTATTGTTTGCGGCAGCGGCAGCGGCAGCTAG	YRWVWTSFFSEPYFIVCGSGSGS*
ATGTGGCATAAGAATAAGTATGTTCTGCCGTATAGTTGTCTTTTTGCTTGCGGCAGCGGCAGCGGCAGCTAG	YWHKNKYVLPYSCLFACGSGSGS*
ATGATTACGCGGTTTACGCCGTGGCCGAAGCTTTATCCTGTTTGGGATTGCGGCAGCGGCAGCGGCAGCTAG	YITRFTPWPKLYPVWDCGSGSGS*
ATGTTTGTTTGTCTGAATTTTTGGCAGGATAGTCGTTATGTTTTGATTTGCGGCAGCGGCAGCGGCAGCTAG	YFVCLNFWQDSRYVLICGSGSGS*
ATGGTGTGGCCGAAGTTGTTTTGGGCGAGTCCGTTGAGTCTTCCGTCTTGCGGCAGCGGCAGCGGCAGCTAG	YVWPKLFWASPLSLPSCGSGSGS*
ATGATTTTTCAGTTGACGCGGTAGGCGGGACTTCGTCCTGTTGCGCACTGCGGCAGCGGCAGCGGCAGCTAG	YIFQLTR*AGLRPVAHCGSGSGS*
ATGCTTACTCTTTATAATCCGTTTCTGGTATTGCAGGTTAAGCCTACCTGCGGCAGCGGCAGCGGCAGCTAG	YLTLYNPFLVLQVKPTCGSGSGS*
ATGATTACGCGGTTTACGTCGTGGCCGAAGCTTTATCCTGTTTGGGATTGCGGCAGCGGCAGCGGCAGCTAG	YITRFTSWPKLYPVWDCGSGSGS*
ATGCTTCTTTGTTCTTATCATTGGCATTCGAGTTTGGGTCGGGAGCGTTGCGGCAGCGGCAGCGGCAGCTAG	YLLCSYHWHSSLGRERCGSGSGS*
ATGTCTAATAATAGGAATTGGCTGCCTCATGATTGGCAGGTTCTTTATTGCGGCAGCGGCAGCGGCAGCTAG	YSNNRNWLPHDWQVLYCGSGSGS*
ATGATTACGCGGTTTACGCCGTGGCCGAAGCTTTATCCTGTTTGGGATTGCGGCAGCGGCAGCGGCAGCTAG	YITRFTPWPKLYPVWDCGSGSGS*
ATGTGGCATAAGAATAAGTATGTTCTGACGTAGAGTTGTCTTTTTGCTTGCGGCAGCGGCAGCGGCAGCTAG	YWHKNKYVLT*SCLFACGSGSGS*
ATGGGTTTTGCGTTTGATGCGCATCATGCTTATAGTGTTGCTAGGACGTGCGGCAGCGGCAGCGGCAGCTAG	YGFAFDAHHAYSVARTCGSGSGS*
ATGCGTTGGGTTTGGACGAGTTTTTTTAGTACGCCGTACTTTGTTGTTTGCGGCAGCGGCAGCGGCAGCTAG	YRWVWTSFFSTPYFVVCGSGSGS*
ATGTGGCATAAGAATAAATATGTTCTGACGTATAGTTGTCTTTTTGCCTGCGGCAGCGGCAGCGGCAGCTAG	YWHKNKYVLTYSCLFACGSGSGS*
ATGATTACGCGGTTTACGCCGTGGCCGAAGCTTTATCCTGTTTGGGACTGCGGCAGCGGCAGCGGCAGCTAG	YITRFTPWPKLYPVWDCGSGSGS*
ATGTGGCATAAGAATAAGTATGTTCTGACGTATAGTTGTCTTTTTACCTGCGGCAGCGGCAGCGGCAGCTAG	YWHKNKYVLTYSCLFTCGSGSGS*
ATGCGTTTTGATTGGCCGAGTTGGGATGTTGCGCCTAAGTGGATTCCTTGCGGCAGCGGCAGCGGCAGCTAG	YRFDWPSWDVAPKWIPCGSGSGS*
ATGATTACGCGGTTTACGCCGTGGCCGAAGCTTTATCCTGTTTGGGACTGCGGCAGCGGCAGCGGCAGCTAG	YITRFTPWPKLYPVWDCGSGSGS*
ATGTGGCATAAGAATAAGTATGTTCTGACGTATAGTTGTCTTTTTGCTTGCGGCAGCGGCAGCGGCAGCTAG	YWHKNKYVLTYSCLFACGSGSGS*
ATGCGTTGGGTTTGGACGAGTTTTTTTAGTGAGCCGTATTTTGTTGTCTGCGGCAGCGGCAGCGGCAGCTAG	YRWVWTSFFSEPYFVVCGSGSGS*
ATGCTTCAGCGTCTTGGGTCGTGGCCGTCTCTGTCCCCTCAGTGGGGTTGCGGCAGCGGCAGCGGCAGCTAG	YLQRLGSWPSLSPQWGCGSGSGS*
ATGTGGCATAAGAATAAGTATGTTCTGACGTATAGTTGTCTTTTTGCTTGCGGCAGCGGCAGCGGCAGCTAG	YWHKNKYVLTYSCLFACGSGSGS*
ATGTTGTTGCCGAAGATGATTTGGACGAGTCCGTTGATTCTTCTGTACTGCGGCAGCGGCAGCGGCAGCTAG	YLLPKMIWTSPLILLYCGSGSGS*
ATGATTGTTCTGTGGAGGGATACTTCGGGTCTGCAGTATGCTTTTTATTGCGGCAGCGGCAGCGGCAGCTAG	YIVLWRDTSGLQYAFYCGSGSGS*
ATGCTTAGGTTGTTTTGGGTGAACGGTAATGTGTTGACTGTTTGGAACTGCGGCAGCGGCAGCGGCAGCTAG	YLRLFWVNGNVLTVWNCGSGSGS*
ATGAAGTATTATTTTACTGATGAGGGTGAGTTTATTCATTCTTTTGATTGCGGCAGCGGCAGCGGCAGCTAG	YKYYFTDEGEFIHSFDCGSGSGS*
ATGGGTTGGACTTATTAGCGTAAGCCGTTGAATTTTATTTTGTTTTGTTGCGGCAGCGGCAGCGGCAGCTAG	YGWTY*RKPLNFILFCCGSGSGS*
ATGATTGAGTATTATAATCCGTTTCCTGCGACGCAGATTCGTTGGAATTGCGGCAGCGGCAGCGGCAGCTAG	YIEYYNPFPATQIRWNCGSGSGS*
ATGGTGTATTCGTTTTATTTTTGGTTGAGGCAGAATCCGTTTCCTGTGTGCGGCAGCGGCAGCGGCAGCTAG	YVYSFYFWLRQNPFPVCGSGSGS*
ATGATTACGCGGTTTACGCCGTGGCCGAAGCTTTATCCTGTTTGGGACTGCGGCAGCGGCAGCGGCAGCTAG	YITRFTPWPKLYPVWDCGSGSGS*
ATGTCTAATAATAGGAATTGGCTGCCTCATGATTGGCAGGTTCTTTACTGCGGCAGCGGCAGCGGCAGCTAG	YSNNRNWLPHDWQVLYCGSGSGS*
ATGGTTAGGCTGTTTTGGCATGATGAGACTGTGCGGATTAGTTGGGATTGCGGCAGCGGCAGCGGCAGCTAG	YVRLFWHDETVRISWDCGSGSGS*
ATGCGTTGGGTTTGGACGAGTTTTTTTAGTGAGCCGTATTTTGTTGCCTGCGGCAGCGGCAGCGGCAGCTAG	YRWVWTSFFSEPYFVACGSGSGS*
ATGTGGCATAAGAATAAGTAGGTTCTGACGTATAGTTGTCTTTTTGCTTGCGGCAGCGGCAGCGGCAGCTAG	YWHKNK*VLTYSCLFACGSGSGS*
ATGTGGCATAAGAATAAGTATGTTCTAACGTATAGTTGTCTTTTTGCCTGCGGCAGCGGCAGCGGCAGCTAG	YWHKNKYVLTYSCLFACGSGSGS*
ATGGTTCAGATTTTTGATCGTTATGGTATTTATAGTGGGAAGTGGTCCTGCGGCAGCGGCAGCGGCAGCTAG	YVQIFDRYGIYSGKWSCGSGSGS*
ATGTGGCATAAGAATAAGTATGTTATGACGTATAGTTGTCTTTTTGCGTGCGGCAGCGGCAGCGGCAGCTAG	YWHKNKYVMTYSCLFACGSGSGS*
ATGCGTTGGGTTTGGACGAGTTTTTTTAGTGAGCCGTATTTTGTTGTCTGCGGCAGCGGCAGCGGCAGCTAG	YRWVWTSFFSEPYFVVCGSGSGS*
ATGTATTATTTGAGTAGTTGGCCGTTGTTGAATCTGATTAGACATACTTGCGGCAGCGGCAGCGGCAGCTAG	YYYLSSWPLLNLIRHTCGSGSGS*
ATGTCTAATAATAGGAATTGGAAGCCTCATGATTGGCAGGTTCTTTACTGCGGCAGCGGCAGCGGCAGCTAG	YSNNRNWKPHDWQVLYCGSGSGS*
ATGTCTTATAAGTTTCTGCTTTCGTCGATTTCGACTTATAAGTGGTATTGCGGCAGCGGCAGCGGCAGCTAG	YSYKFLLSSISTYKWYCGSGSGS*
ATGATTACGCGGTTTACGCCGTGGCCGAAGCTTTATCCAGTTTGGGACTGCGGCAGCGGCAGCGGCAGCTAG	YITRFTPWPKLYPVWDCGSGSGS*
ATGATTACGCGGTTTACGTCGTGGCCGAAGCTTTAACCTGTTTGGGACTGCGGCAGCGGCAGCGGCAGCTAG	YITRFTSWPKL*PVWDCGSGSGS*
ATGAGGTATAAGTTTAGTAGTAATGGGAGTTATTTTGCTGCGTGGTCCTGCGGCAGCGGCAGCGGCAGCTAG	YRYKFSSNGSYFAAWSCGSGSGS*
ATGTGGCATAAGTATATGTATGCTCTGTCGAATCGTTGTCTTTATGCCTGCGGCAGCGGCAGCGGCAGCTAG	YWHKYMYALSNRCLYACGSGSGS*
ATGCGTATTGTGGATTCTACTCTTTTTGCGTCTGCGTTTCCGCGTTACTGCGGCAGCGGCAGCGGCAGCTAG	YRIVDSTLFASAFPRYCGSGSGS*
ATGATTAAGCTGGTTACGCAGTGGCCGAAGCTTTCTCCTGTTTGGGACTGCGGCAGCGGCAGCGGCAGCTAG	YIKLVTQWPKLSPVWDCGSGSGS*
ATGGTGTGGCCGAAGTTGTTTTGGGCGAGTCCGTTGAATCTTCCGTCCTGCGGCAGCGGCAGCGGCAGCTAG	YVWPKLFWASPLNLPSCGSGSGS*
ATGATTTATAAGCGTCTTTTTTGGATCGTGAAGAATGCGTTTCCGTCGTGCGGCAGCGGCAGCGGCAGCTAG	YIYKRLFWIVKNAFPSCGSGSGS*
ATGCGTTGGGTTTGGACGAGTTTTTTTAGTGAGCCGTATTTTGTTGTTTGCGGCAGCGGCAGCGGCAGCTAG	YRWVWTSFFSEPYFVVCGSGSGS*
ATGTTTGCTTTTTGGTTTTCGGAGGGTGGGATGTTGATTTTTCATTTTTGCGGCAGCGGCAGCGGCAGCTAG	YFAFWFSEGGMLIFHFCGSGSGS*
ATGTGTAGTTATTTTGATAATGCTGGTGTGTTTTATTTTATTTGGTCGTGCGGCAGCGGCAGCGGCAGCTAG	YCSYFDNAGVFYFIWSCGSGSGS*
ATGTGGCATAAGAATAAGAATGTTCTGACGTATAGTTGTCTTTTTGCTTGCGGCAGCGGCAGCGGCAGCTAG	YWHKNKNVLTYSCLFACGSGSGS*
ATGATTCATTGGATTTTTGTTGATAATATTGTGTATGGGCTGTATCCCTGCGGCAGCGGCAGCGGCAGCTAG	YIHWIFVDNIVYGLYPCGSGSGS*
ATGATTACGCGGTTTACGCCGTGGCCGAAGCTTTATCCTGTTCGGGACTGCGGCAGCGGCAGCGGCAGCTAG	YITRFTPWPKLYPVRDCGSGSGS*
ATGATTACGCGGTTTACGCCGTGGCTGAAGCTTTATCCTGTTTGGGATTGCGGCAGCGGCAGCGGCAGCTAG	YITRFTPWLKLYPVWDCGSGSGS*
ATGCTGACTCGTTATAATCCGTTTCTGGGGTTGGAGGTTTGGGTTGCCTGCGGCAGCGGCAGCGGCAGCTAG	YLTRYNPFLGLEVWVACGSGSGS*
ATGATTACGCGGTTTACGCCGTGGCCGAAGCTTTATCCTGTTTGGGACTGCGGCAGCGGCAGCGGCAGCTAG	YITRFTPWPKLYPVWDCGSGSGS*
ATGCTTAATCAGTTTACGCCGTGGCCGAAGCTTAATCCTCCTTGGGCTTGCGGCAGCGGCAGCGGCAGCTAG	YLNQFTPWPKLNPPWACGSGSGS*
ATGTGGCATAAGAATAAGTATGTTCTGCCGTATAGTTGGCTTTTTTCCTGCGGCAGCGGCAGCGGCAGCTAG	YWHKNKYVLPYSWLFSCGSGSGS*
ATGTCTCATAAGAATAAGCATGTTCGGACGTATAGTTGTCTTTTTGCTTGCGGCAGCGGCAGCGGCAGCTAG	YSHKNKHVRTYSCLFACGSGSGS*
ATGATTACGCGGTTTACGCCGTGGCCGAAGCTTTATCCTGTTTGGGACTGCGGCAGCGGCAGCGGCAGCTAG	YITRFTPWPKLYPVWDCGSGSGS*
ATGCCTTTTACTAATACTTATGAGCATACTAGGTCGCTTGTGCTGCACTGCGGCAGCGGCAGCGGCAGCTAG	YPFTNTYEHTRSLVLHCGSGSGS*
ATGTAGTATAGTAGGATTTGGTGGATTTCGCAGTATGCGTTTCCTGTCTGCGGCAGCGGCAGCGGCAGCTAG	Y*YSRIWWISQYAFPVCGSGSGS*
ATGCCTTATAAGTTTCTGCTTTTGTCGTTTTCGACTTATAAGTGGTACTGCGGCAGCGGCAGCGGCAGCTAG	YPYKFLLLSFSTYKWYCGSGSGS*
ATGGATTATGCGTTTGTGGCGAATCATGTGTATGGTGTTGCTTGGACGTGCGGCAGCGGCAGCGGCAGCTAG	YDYAFVANHVYGVAWTCGSGSGS*
ATGTTTGTTTGTTTTTGGTTTTATAATGGTCGGCTGTTTGGGCGGCTTTGCGGCAGCGGCAGCGGCAGCTAG	YFVCFWFYNGRLFGRLCGSGSGS*
ATGTGGCATAAGAATAAGTATGTTCTGACGTATAGTTGTCTTTTTGCTTGCGGCAGCGGCAGCGGCAGCTAG	YWHKNKYVLTYSCLFACGSGSGS*
ATGCCTTTTCGTTATCAGCTTGAGTCTGATTTTGGGGTGTCGTGGATTTGCGGCAGCGGCAGCGGCAGCTAG	YPFRYQLESDFGVSWICGSGSGS*
ATGATTACGCGGTTTACGTCGTGGCCGAAGCTTTATCCTGTTTGGGATTGCGGCAGCGGCAGCGGCAGCTAG	YITRFTSWPKLYPVWDCGSGSGS*
ATGATTACGCGGTTTACGCCGTGGCCGAAGCTTTATCCTGTTTGGGATTGCGGCAGCGGCAGCGGCAGCTAG	YITRFTPWPKLYPVWDCGSGSGS*
ATGAATGTTTTTTGGATTTCGGATGATCAGTTTAAGATTGCGTGGAATTGCGGCAGCGGCAGCGGCAGCTAG	YNVFWISDDQFKIAWNCGSGSGS*
ATGACGAGTAAGAGTAGTAGTACGGGGTGTCATTGTGCTCCGTAGTCCTGCGGCAGCGGCAGCGGCAACTAG	YTSKSSSTGCHCAP*SCGSGSGN*
ATGCTGACACGTTATAATCCGTTTCTGGGGTTGGAGGTTTGGGTTGCTTGCGGCAGCGGCAGCGGCAGCTAG	YLTRYNPFLGLEVWVACGSGSGS*
ATGAGGTATTTGCTTTCGCCGTGGCCTCATTTGGAGCTTGTGCAGAACTGCGGCAGCGGCAGCGGCAGCTAG	YRYLLSPWPHLELVQNCGSGSGS*
ATGTTTACGCTGTTTACGCCGACGACGACGCTTTATTCTGTGTGGGATTGCGGCAGCGGCAGCGGCAGCTAG	YFTLFTPTTTLYSVWDCGSGSGS*
ATGTGGCTTAAGAATAAGTATGTTCTGACGTATAGTTGTCTTTTTGCTTGCGGCAGCGGCAGCGGCAGCTAG	YWLKNKYVLTYSCLFACGSGSGS*
ATGTGGCATAAGAATAAGTATGTTCTGACGTATAGTTGTCTTTTTGCTTGCGGCAGCGGCAGCGGCAGCTAG	YWHKNKYVLTYSCLFACGSGSGS*
ATGTCTAATAATAGGAATTGGCTGCCTCATGATTGGCAGGTTCTTTATTGCGGCAGCGGCAGCGGCAGCTAG	YSNNRNWLPHDWQVLYCGSGSGS*
ATGATTACGCGGTTTACGCCGTGGCCGAAGCTTTATCCTGTTTGGGATTGCGGCAGCGGCAGCGGCAGCTAG	YITRFTPWPKLYPVWDCGSGSGS*
ATGTGGCATAAGAATAAGTATGTTCTGACGTATAGTTGTCTTTTTGCCTGCGGCAGCGGCAGCGGCAGCTAG	YWHKNKYVLTYSCLFACGSGSGS*
ATGATTACGCGGTTTACGCCGTGGCCGAAGCTTTATCCTGTTTGGGATTGCGGCAGCGGCAGCGGCAGCTAG	YITRFTPWPKLYPVWDCGSGSGS*
ATGTCTAATAATAGGAATTGGCTGCCTCATGATCGGCAGGTTCTTTATTGCGGCAGCGGCAGCGGCAGCTAG	YSNNRNWLPHDRQVLYCGSGSGS*
ATGTGGCATAAGAATAAGTATGTCCTGACGTATAGTTGTCTTTTTGCTTGCGGCAGCGGCAGCGGCAGCTAG	YWHKNKYVLTYSCLFACGSGSGS*
ATGCTGACTCGTTATAATCCGTTTCTGGGGTTGGAGGTTTGGGTTGCCTGCGGCAGCGGCAGCGGCAGCTAG	YLTRYNPFLGLEVWVACGSGSGS*
ATGTCTAATAATAGGAATTGGCTGCCTCATGATTGGCAGGTTCTTTATTGCGGCAGCGGCAGCGGCAGCTAG	YSNNRNWLPHDWQVLYCGSGSGS*
ATGTGGCATAAGAATAAGTAGGTTCTGACGTTTAGTTGTCTTTTTGCCTGCGGCAGCGGCAGCGGCAGCTAG	YWHKNK*VLTFSCLFACGSGSGS*
ATGACTTTTCGTTGGACGCTGGCTGGTTTTTATCAGGCTGCGTGGAATTGCGGCAGCGGCAGCGGCAGCTAG	YTFRWTLAGFYQAAWNCGSGSGS*
ATGTCTAATAACAGGAATTGGCTGCCTCATGATTGGCAGGTTCTTTATTGCGGCAGCGGCAGCGGCAGCTAG	YSNNRNWLPHDWQVLYCGSGSGS*
ATGAGGTATAAGTTTAGTAGTAATGGGAGTTATTTTGCTGCGTGGTCCTGCGGCAGCGGCAGCGGCAGCTAG	YRYKFSSNGSYFAAWSCGSGSGS*
ATGATTACGCGGTTTACGCCGTGGCCGAAGCTTTATCCTGTTTGGGATTGCGGCAGCGGCAGCGGCAGCTAG	YITRFTPWPKLYPVWDCGSGSGS*
ATGATTACGCGGTTTACGCCGTGGCCGAAGCTTTATCCTGTTTGGGATTGCGGCAGCGGCAGCGGCAGCTAG	YITRFTPWPKLYPVWDCGSGSGS*
ATGTCTAATAATAGGAATTGGCTGCCTCATGATTGGCAGGTTCTTTACTGCGGCAGCGGCAGCGGCAGCTAG	YSNNRNWLPHDWQVLYCGSGSGS*
ATGTCTAATAATAGGAATTGGCTGCCTCATGATGGGCAGGTTCTTTATTGCGGCAGCGGCAGCGGCAGCTAG	YSNNRNWLPHDGQVLYCGSGSGS*
ATGATTGTTCTGTGGTGGGATACTTCGGGTCTGAAGTATGCTTTTAATTGCGGCAGCGGCAGCGGCAGCTAG	YIVLWWDTSGLKYAFNCGSGSGS*
ATGATTACGCGGTCTACGCCGTGGCCGAAGCTTTATCCTGCTTGGGACTGCGGCAGCGGCAGCGGCAGCTAG	YITRSTPWPKLYPAWDCGSGSGS*
ATGATTACGCGGTTTACGCCGTGGCCGAAGCTTTATCCTGTTTGGGACTGCGGCAGCGGCAGCGGCAGCTAG	YITRFTPWPKLYPVWDCGSGSGS*
ATGATTACGCGGTTTACACCGTGGCCGAAGCTTTATCCTGTTTGGGATTGCGGCAGCGGCAGCGGCAGCTAG	YITRFTPWPKLYPVWDCGSGSGS*
ATGTGGCATAAGAATAAGTATGTTCTGACGTATAGTTGTCTTTTTGCTTGCGGCAGCGGCAGCGGCAGCTAG	YWHKNKYVLTYSCLFACGSGSGS*
ATGCGTTTTTTGTGGAGTAGTTTTTCTAGTCAGCCGAGTTGGGTTCTTTGCGGCAGCGGCAGCGGCAGCTAG	YRFLWSSFSSQPSWVLCGSGSGS*
ATGTCTAATAATAGGAATTGGCTGCCTCATGATTGGCAGGTTCTTTGCTGCGGCAGCGGCAGCGGCAGCTAG	YSNNRNWLPHDWQVLCCGSGSGS*
ATGATTACGCGGTTTACGCCGTGGCCGAAGCTTTATCCTGTTTGGGTTTGCGGCAGCGGCAGCGGCAGCTAG	YITRFTPWPKLYPVWVCGSGSGS*
ATGATTACCCGGTTTACGCCGTGGCTGAAGCTTTATCCTGTTTGGGACTGCGGCAGCGGCAGCGGCAGCTAG	YITRFTPWLKLYPVWDCGSGSGS*
ATGGGGCCTAAGATTAAGTATTTTCCGACGTTTAGTTGTCTTTTTGCCTGCGGCAGCGGCAGCGGCAGCTAG	YGPKIKYFPTFSCLFACGSGSGS*
ATGGTTCAGATTTTTGATCGTTATGGTATTTATAGTGGGAAGTGGTCCTGCGGCAGCGGCAGCGGCAGCTAG	YVQIFDRYGIYSGKWSCGSGSGS*
ATGACTTTTCGTTGGACGCTGGCTGGTCTTTATCAGGCTGCGTGGGACTGCGGCAGCGGCAGCGGCAGCTAG	YTFRWTLAGLYQAAWDCGSGSGS*
ATGGTTCAGATTTTTGATCGTTATGGTATTTATAGTGGGAAGTGGTCCTGCGGCAGCGGCAGCGGCAGCTAG	YVQIFDRYGIYSGKWSCGSGSGS*
ATGATTATTTATCCTACTGGTTTTTTTGGGGTTGCGTTTCTTTGTTGGTGCGGCAGCGGCAGCGGCAGCTAG	YIIYPTGFFGVAFLCWCGSGSGS*
ATGGTTAGGCTGTTTTGACATGATGAGACTGTGCGGATTAGTTGGGACTGCGGCAGCGGCAGCGGCAGCTAG	YVRLF*HDETVRISWDCGSGSGS*
ATGTGGCACAAGAATAAGTATGTTCTGACGTATAGTTGTCTTTTTGCTTGCGGCGGCGGCAGCGGCAGCTAG	YWHKNKYVLTYSCLFACGGGSGS*
ATGTCCAATAAGTTTCTGCTTTCGTCGATTTCGACTTATAAGTGGTACTGCGGCAGCGGCAGCGGCAGCTAG	YSNKFLLSSISTYKWYCGSGSGS*
ATGGTTTATGCGTTTGATGCGAATTATGTTTATAGTGCTGCTTGGACGTGCGGCAGCGGCAGCGGCAGCTAG	YVYAFDANYVYSAAWTCGSGSGS*
ATGGTTTATGCGTTTGATGCGAATTATGTTTATAGTGCTGCTTGGACGTGCGGCAGCGGCAGCGGCAGCTAG	YVYAFDANYVYSAAWTCGSGSGS*
ATGCTTCAGCGTCTTGGGTCGTGGCCATCTCTGTCGCCTCAGTGGGGCTGCGGCAGCGGCAGCGGCAGCTAG	YLQRLGSWPSLSPQWGCGSGSGS*
ATGATTACGCGGTTTACGCCGTGGCCTAAGCTTTATCCTGTTTGGGACTGCGGCAGCGGCAGCGGCAGCTAG	YITRFTPWPKLYPVWDCGSGSGS*
ATGTCTTATAATAGGATTTGGTTGCCTCATGCTTGGCAGGTTCTTTCCTGCGGCAGCGGCAGCGGCAGCTAG	YSYNRIWLPHAWQVLSCGSGSGS*
ATGATTCGGAATAGTGGGTTTAATCATTGGTTTATTGTGGATTGTATCTGCGGCAGCGGCAGCGGCAGCTAG	YIRNSGFNHWFIVDCICGSGSGS*
ATGGGGTAGCCGAAGTTGCTTTGGCCGAGTCCGTTGAGTCTTCCGTCTTGCGGCAGCGGCAGCGGCAGCTAG	YG*PKLLWPSPLSLPSCGSGSGS*
ATGTGGCATAAGAATAAGTATGTTCTGACGTATAGTTGTCTTTTTGCTTGCGGCAGCGGCAGCGGCAGCTAG	YWHKNKYVLTYSCLFACGSGSGS*
ATGCGTATTATATTTTGGCGTAAGTATTGGTTTAAGGTGCGGAGTACCTGCGGCAGCGGCAGCGGCAGCTAG	YRIIFWRKYWFKVRSTCGSGSGS*
ATGATTACGCGGTTTACGCCCTGGCCGAAGCTTTATCCTGTTTGGGATTGCGGCAGCGGCAGCGGCAGCTAG	YITRFTPWPKLYPVWDCGSGSGS*
ATGTCTAATAATAGGAATTGGCTGCCTCATGATTGGCAGGTTCTTTATTGCGGCAGCGGCAGCGGCAGCTAG	YSNNRNWLPHDWQVLYCGSGSGS*
ATGTAGCATAGGATCAGTATGTTCTGACGTAAAGTTGTCTTTTTGCCTGCGGCAGCGGCAGCGGCAGCTAG	Y*HRISMF*RKVVFLPAAAAAAA
ATGTGGCATAAGAATAAGTATGTTCCGACGTATAGTAGTCTTTTTGCTTGCGGCAGCGGCAGCGGCAGCTAG	YWHKNKYVPTYSSLFACGSGSGS*
ATGCCTTTTACTAATACTTATGAGCATACTAGGTCGCTTGTGCTGCACTGCGGCAGCGGCAGCGGCAGCTAG	YPFTNTYEHTRSLVLHCGSGSGS*
ATGATTACGCGGTTTACGCCGTGGCCGAAGCTTTATCCTGTTTGGGATTGCGGCAGCGGCAGCGGCAGCTAG	YITRFTPWPKLYPVWDCGSGSGS*
ATGATTACGCGGTCTACGCCGTGGCCGAAGCTTTACCCTGTTTGGGATTGCGGCAGCGGCAGCGGCAGCTAG	YITRSTPWPKLYPVWDCGSGSGS*
ATGATTGTTCTGTGGTGGGATACTTCGGGTCTGAAGTATGCTTTTAATTGCGGCAGCGGCAGCGGCGGCTAG	YIVLWWDTSGLKYAFNCGSGSGG*
ATGTGGCATAAGAATAAGTATGTTCTGACGTATAGTTGTCTTTTTGCCTGCGGCAGCGGCAGCGGCAGCTAG	YWHKNKYVLTYSCLFACGSGSGS*
ATGTCTAATAATAGGAATTGGCTGCCTCATGATTGGCAGGTTCTTTATTGCGGCAGCGGCAGCGGCAGCTAG	YSNNRNWLPHDWQVLYCGSGSGS*
ATGTCTTTTACTAATACTTATGAGCATACTAGGTCGCTTGTGCTGCATTGCGGCAGCGGCAGCGGCAGCTAG	YSFTNTYEHTRSLVLHCGSGSGS*
ATGAGGCATAAGAATAAGTATGTTCTGACGTATAGTTGTCTTTATGCCTGCGGCAGCGGCAGCGGCAGCTAG	YRHKNKYVLTYSCLYACGSGSGS*
ATGATTACGCGGTTTACGCCGTGGCCGAAGCTTTATCCTGTTTGGGATTGCGGCAGCGGCAGCGGCAGCTAG	YITRFTPWPKLYPVWDCGSGSGS*
ATGCGTTGGGTTTGGACGAGTTTTTTTAGTGAGCCGTATTTTGTTGTCTGCGGCAGCGGCAGCTAG	YRWVWTSFFSEPYFVVCGSGS*
ATGAATAGGTTGAATTTGCCTGGTTTGTGGTGGACGAGGTATAATTTGTGCGGCAGCGGCAGCGGCAGCTAG	YNRLNLPGLWWTRYNLCGSGSGS*
ATGATTATGCGGTTTACGCCGTGGCCGAAGCTTTATCCTGTTTGGGATTGCGGCAGCGGCAGCGGCAGCTAG	YIMRFTPWPKLYPVWDCGSGSGS*
ATGCCTTATAAGTTTCTGCTTTCGTCGATTTCGACTTATAAGTGGTACTGCGGCAGCGGCAGCGGCAGCTAG	YPYKFLLSSISTYKWYCGSGSGS*
ATGTGGAATAAGAATAAGTATGTTCTGACGTATAGTTGTCTTTTTGCTTGCGGCAGCGGCAGCGGCAGCTAG	YWNKNKYVLTYSCLFACGSGSGS*
ATGTGGCATAAGAATAAGTATGTTCTGACGTATAGTTGTCTTTTTGCCTGCGGCAGCGGCAGCGGCAGCTAG	YWHKNKYVLTYSCLFACGSGSGS*
ATGATTACGCGGTTTACGCCGTGGCCGAAGCTTTATCCTGTTTGGGACTGCGGCAGCGGCAGCGGCAGCTAG	YITRFTPWPKLYPVWDCGSGSGS*
ATGATTACGCGGTTTACGCCGTGGCCGAAGCTTTATCCTGTTTGGGACTGCGGCAGCGGCAGCGGCAGCTAG	YITRFTPWPKLYPVWDCGSGSGS*
ATGTGGCATAAGAATAAGTATTTTCTGACGTATAGTTGTCTTTTTGCCTGCGGCAGCGGCAGCGGCAGCTAG	YWHKNKYFLTYSCLFACGSGSGS*
ATGAAGCATCGTTGGGTGTCCTTGGGTGTGTTGAGGCTTGATTGGACGTGCGGCAGCGGCAGCGGCAGCTAG	YKHRWVSLGVLRLDWTCGSGSGS*
ATGGTGACTTTTGTGTGGAGGAATTTTACGCTTGCTACGATTTGGAACTGCGGCAGCGGCAGCGGCAGCTAG	YVTFVWRNFTLATIWNCGSGSGS*
ATGTGGCATAAGAATAAGTATGTTCTGACGTATAGTTGTCTTTTTGCTTGCGGCAGCGGCAGCGGCAGCTAG	YWHKNKYVLTYSCLFACGSGSGS*
ATGATTACGCGGTTTACGCCGTGGCCGAAGCTTTATCCTGTTTGGGACTGCGGCAGCGGCAGCGGCAGCTAG	YITRFTPWPKLYPVWDCGSGSGS*
ATGTCTAATAATAGGAATTGGCTGCCTCATGATTGGCAGGTTCTCTATTGCGGCAGCGGCAGCGGCAGCTAG	YSNNRNWLPHDWQVLYCGSGSGS*
ATGCCTTTTACAAATACTTATAAGCATACTAGGTCGCTTGTGCTGCATTGCGGCAGCGGCAGCGGCAGCTAG	YPFTNTYKHTRSLVLHCGSGSGS*
ATGTCTAATAATAGGAATTGGCTGCCTCATGATTGGCAGGTTCTTTATTGCGGCAGCGGCAGCGGCAGCTAG	YSNNRNWLPHDWQVLYCGSGSGS*
ATGCGTTGGGTTTGGACGAGTTTTTTTAGTGAGCCGTATTTTGTTGTTTGCGGCAGCGGCAGCGGCAGCTAG	YRWVWTSFFSEPYFVVCGSGSGS*
ATGCTTACGCGGTTTACGCCGTGGCCGAAGCTTTCTCCTGTTTGGGATTGCGGCAGCGGCAGCGGCAGCTAG	YLTRFTPWPKLSPVWDCGSGSGS*
ATGATTACGCGGTTTACGTCGTGGCCGAAGCTTTATCCTGTTTGGGATTGCGGCAGCGGCAGCGGCAGCTAG	YITRFTSWPKLYPVWDCGSGSGS*
ATGTCTAATAATAGGAATTGGCTGCCTCATGATTGGCAGGTTCTTTACTGCGGCAGCGGCAGCGGCAGCTAG	YSNNRNWLPHDWQVLYCGSGSGS*
ATGCGTTGGGTTTGGACGAGTTTTTTCAGTGAGCCGTATTTTGTTGTGTGCGGCAGCGGCAGCGGCAGCTAG	YRWVWTSFFSEPYFVVCGSGSGS*
ATGTCTAATAATAGGAATTGGCTGCCTCATGATTGGCAGGTTCTTTACTGCGGCAGCGGCAGCGGCAGCTAG	YSNNRNWLPHDWQVLYCGSGSGS*
ATGATTACGCGTATTACGCCGTGGCCGAAGCTTTTTTCTGTTTGGGATTGCGGCAGCGGCAGCGGCAGCTAG	YITRITPWPKLFSVWDCGSGSGS*
ATGGTGTGGCCGAAGTTGTTTTGGGCGAGTCCGTTGAGTCTTCCGTCTTGCGGCAGCGGCAGCGGCAGCTAG	YVWPKLFWASPLSLPSCGSGSGS*
ATGCGTATTATTTTTTGGCGTAAGCATTGGTTTAAGGTGCGGAGTAATTGCGGCAGCGGCAGCGGCAGCTAG	YRIIFWRKHWFKVRSNCGSGSGS*
ATGGTTAAGCTTGTTTGGAAGAATACTACGCTGCTTTATCGGTTTGACTGCGGCAGCGGCAGCGGCAGCTAG	YVKLVWKNTTLLYRFDCGSGSGS*
ATGCGTTATCATTTGGGTCCGCGGCCTTCTTTGAAGTCGCGTGCTGGTTGCGGCAGCGGCAGCGGCAGCTAG	YRYHLGPRPSLKSRAGCGSGSGS*
ATGTGGCATAAGAATAAGTATGTTCTGACGTAAAGTTGTCTTTTTGCTTGCGGCAGCGGCAGCGGCAGCTAG	YWHKNKYVLT*SCLFACGSGSGS*
ATGTGGCATAAGAATAAGTATGTTCTGACGTATAGTTGTCTTTTTGCCTGCGGCAGCGGCAGCGGCAGCTAG	YWHKNKYVLTYSCLFACGSGSGS*
ATGAGGTATAAGTTTAGTAGTAATGGGAGTTATTTTGCTACGTGGTCCTGCGGCAGCGGCAGCGGCAGCTAG	YRYKFSSNGSYFATWSCGSGSGS*
ATGATTACGCGGTTTACGCCGTGGCCGAAGCTTTATCCTGTTTGGGATTGCGGCAGCGGCAGCGGCAGCTAG	YITRFTPWPKLYPVWDCGSGSGS*
ATGTGGCATAAGAATAAGTATGTTCTGACGTATAGTTGTCTTTTTGCCTGCGGCAGCGGCAGCGGCAGCTAG	YWHKNKYVLTYSCLFACGSGSGS*
ATGAAGTGGCCTACTTATTGGTGGACTTCGCAGGATGCTTTTCCTAAGTGCGGCAGCGGCAGCGGCAGCTAG	YKWPTYWWTSQDAFPKCGSGSGS*
ATGCGTATTGTGGATTCTACTCTTTTTGCGTCTGCGTTTCCGCGTTATTGCGGCGGCGGCAGCGGCAGCTAG	YRIVDSTLFASAFPRYCGGGSGS*
ATGTGGTTGGTTAGGACTTATCTTGATAGTATGCAGTTGTTCGTTGCCTGCGGCAGCGGCAGCGGCAGCTAG	YWLVRTYLDSMQLFVACGSGSGS*
ATGATTACGCGGTTTACGCCGTGGCCGAAGCTTTATCCTGTTTGGGACTGCGGCAGCGGCAGCGGCAGCTAG	YITRFTPWPKLYPVWDCGSGSGS*
ATGCGTTGGGTTTGGACGAGTTTTTTTAGTGAGCCGTATTTTGTTGTTTGCGGCAGCGGCAGCGGCAGCTAG	YRWVWTSFFSEPYFVVCGSGSGS*
ATGTGGCATAAGAATAAGTATGTTCTGACGTATAGTTGTCTTTTTGCCTGCGGCAGCGACAGCGGCAGCTAG	YWHKNKYVLTYSCLFACGSDSGS*
ATGTCTGGGTGGTTTGCGAATAATGGGCAGTTTCGTAGTGCGTGGAATTGCGGCAGCGGCAGCGGCAGCTAG	YSGWFANNGQFRSAWNCGSGSGS*
ATGTGGCATAAGAATAAGTATGTTCTGACGTATAGTTGTCTTTTTGCCTGCGGCAGCGGCAGCGGCAGCTAG	YWHKNKYVLTYSCLFACGSGSGS*
ATGATTACGCGGTTTACGCCGTGGCCGAAGCTTTATCCTGTTTGGGATTGCGGCAGCGGCAGCGGCAGCTAG	YITRFTPWPKLYPVWDCGSGSGS*
ATGCGTTGGGTTTGGACGAGTTTTTTTAGTGAGCCGTACTTTGTTGCTCGCGGCAGCGGCAGCGGCAGCTAG	YRWVWTSFFSEPYFVARGSGSGS*
ATGTGGAGGTTGTTTGATAATGCTGTTGTGTTTCAGATTAGTTTGTCGTGCGGCAGCGGCAGCGGCAGCTAG	YWRLFDNAVVFQISLSCGSGSGS*
ATGAGGTATAAGTTTAGTAGTAATGGGAGTTATTTTGCTGCGTGGTCTTGCGGCAGCGGCAGCGGCAGCTAG	YRYKFSSNGSYFAAWSCGSGSGS*
ATGGTGTGGCCGAAGTCTTTTTGGGCGTGGCCGTTGAGGCTTCCGTCTTGCGGCAGCGGCAGCGGCAGCTAG	YVWPKSFWAWPLRLPSCGSGSGS*
ATGTGGCATAAGAATTAGTATGTTCTGACGTATAGTTGTCTTTTTGCCTGCGGCAGCGGCAGCGGCAGCTAG	YWHKN*YVLTYSCLFACGSGSGS*
ATGTGGGATAATTTTAGTTGTAATGGGAGTTATCTTGCTTCGTGGACCTGCGGCAGCGGCAGCGGCAGCTAG	YWDNFSCNGSYLASWTCGSGSGS*
ATGGCTTGGCTTAATGTTCGGATTCATTTGCTGTCTAATTGGTTGTTTTGCGGCAGCGGCAGCGGCAGCTAG	YAWLNVRIHLLSNWLFCGSGSGS*
ATGGTTTTGACGGGGTGGCCGTATCTGCATCTGTTAAGGACTAAGGCCTGCGGCAGCGGCAGCTAG	YVLTGWPYLHLLRTKACGSGS*
ATGGTGTGGCCGAAGTTGTTTTGGGCGAGTCCGTTGAGTCTTCCGTCTTGCGGCAGCGGCAGCGGCAGCTAG	YVWPKLFWASPLSLPSCGSGSGS*
ATGCGTTGGGTTTGGACGAGTTTTTTTAGTGAGCCGTATTTTGTTGTTTGCGGCAGCGGCAGCGGCAGCTAG	YRWVWTSFFSEPYFVVCGSGSGS*
ATGTGGAGTTATTTTGATAATGCTGGTGTGTTTTATATTACTTGGGCGTGCGGCAGCGGCAGCGGCAGCTAG	YWSYFDNAGVFYITWACGSGSGS*
ATGGTGCGGCCGAAGCTGTTTTGAGCGAGTCCGTTGAGTCTTCCGTCGTGCGGCAGCGGCAGCGGCAGCTAG	YVRPKLF*ASPLSLPSCGSGSGS*
ATGCCTTATAAGTTTCTTCTTTTTTCGAATCTTTCTAATATGTCTCATTGCGGCAGCGGCAGCGGCAGCTAG	YPYKFLLFSNLSNMSHCGSGSGS*
ATGTGGCATAAGAATAAGAATGTTCTGACGTATAGTTGTCTTTTTGCGTGCGGCAGCGGCAGCGGCAGCTAG	YWHKNKNVLTYSCLFACGSGSGS*
ATGCCTTTTACTAGGACGTGTTTGCATAGTAAGTCGCTTTTGCTTCTTTGCGGCAGCGGCAGCGGCAGCTAG	YPFTRTCLHSKSLLLLCGSGSGS*
ATGATTCGGAATAGTGGGATTAATCATAGGCTTATTGTGGATTGTATCTGCGGCAGCGGCAGCGGAAGCTAG	YIRNSGINHRLIVDCICGSGSGS*
ATGCCTTTTACTAATACTTATGAGCATACTAGGTCGCTTGTGCTGCAGTGCGGCAGCGGCAGCGGCAGCTAG	YPFTNTYEHTRSLVLQCGSGSGS*
ATGTGTAGTTATTTTGATAATGCTGGTAAGTTTTATATTATTTGGTCGTGCGGCAGCGGCAGCGGCAGCTAG	YCSYFDNAGKFYIIWSCGSGSGS*
ATGCGTTTGGGGGAGTGGCCGAGTTTGACGCTGTATTATACGGGTAATTGCGGCAGCGGCAGCGGCAGCTAG	YRLGEWPSLTLYYTGNCGSGSGS*
ATGTTTTATTGTTGGACGCTTCTTGATTGGCATTATGCGGGTTGGATCTGCGGCAGCGGCAGCGGCAGCTAG	YFYCWTLLDWHYAGWICGSGSGS*
ATGACTACGCGGTTTACGCCGTGGCCGAAGCTTTATCCTGTTTGGGATTGCGGCAGCGGCAACGGCAGCTAG	YTTRFTPWPKLYPVWDCGSGNGS*
ATGTGGCATAAGAATAAGTATGTTCTGACGTATAGTTGTCTTTTTGCTTGCGGCAGCGGCAGCGGCAGCTAG	YWHKNKYVLTYSCLFACGSGSGS*
ATGTGGCATAAGAATAAGTATGTTCTGACGTTTAGTTGTCTTTTTGCTTGCGGCAGCGGCAGCGGCAGCTAG	YWHKNKYVLTFSCLFACGSGSGS*
ATGGTTCAGATTTTTGATCGTTATGGTATTTATAGTGGGAAGTGGTCCTGCGGCAGCGGCAGCGGCAGCTAG	YVQIFDRYGIYSGKWSCGSGSGS*
ATGGTGATTCAGGCGTGGTTTTGGTATTCGGATAGTGCTTTTCCGGCGTGCGGCAGCGGCAGCGGCAGCTAG	YVIQAWFWYSDSAFPACGSGSGS*
ATGAGGTATAAATTTAGTGGTAATGGGAGTTATTTTGCTGCGTGGTCTTGCGGCAGCGGCAGCGGCAGCTAG	YRYKFSGNGSYFAAWSCGSGSGS*
ATGATTCGTTGGATTTTTGGGTCGAGGTCGAGTAATTATATTACTGCGTGCGGCAGCGGCAGCGGCAGCTAG	YIRWIFGSRSSNYITACGSGSGS*
ATGTGGCATAAGAATAAGTATGTTCTGACGTATAGTTGTCTTTTTGCCTGCGGCAGCGGCAGCGGCAGCTAG	YWHKNKYVLTYSCLFACGSGSGS*
ATGAGGTATTTGCTTTCGCCGTGGCCTCATTTGCAGCTTGTGCTGACTTGCGGCAGCGGCAGCGGCAGCTAG	YRYLLSPWPHLQLVLTCGSGSGS*
ATGATTCGTTTGTCTTGGCTTGTGAATGGTTTGCCGACGGTTTGGCACTGCGGCAGCGGCAGCGGCAGCTAG	YIRLSWLVNGLPTVWHCGSGSGS*
ATGAGGTATAAGTTTAGTAGTAATGGGAGTTATTTTGCTGCGTGGTACTGCGGCAGCGGCAGCGGCAGCTAG	YRYKFSSNGSYFAAWYCGSGSGS*
ATGAGGTATAAGTTTCGGAGTACTGCGAGTTATTTTGCTACGTGGTACTGCGGCAGCGGCAGCGGCAGCTAG	YRYKFRSTASYFATWYCGSGSGS*
ATGATAACGCGGTTTACGTCGTGGCCGAAGCTTTATCCTGTTTGGGACTGCGGCAGCGGCAGCGGCAGCTAG	YITRFTSWPKLYPVWDCGSGSGS*
ATGCTGGCTCGTTATAATTCGATTCTGGGGATGGTGGCTTGGTATGCCTGCGGCAGCGGCAGCGGCAGCTAG	YLARYNSILGMVAWYACGSGSGS*
ATGCGTTGGGTTTGGACGAGTTTTTTTAGTGAGCCGTATTTTGTTGTTTGCGGCAGCGGCAGCGGCAGCTAG	YRWVWTSFFSEPYFVVCGSGSGS*
ATGAGGTATAAGTTTAGTAGTAATGGGAGTTATTTTGCTGCGTGGTCCTGCGGCAGCGGCAGCGGCAGCTAG	YRYKFSSNGSYFAAWSCGSGSGS*
ATGCCTTATGTTTTTGTGATTAAGCCGAGTCTTGGTTCTGCGTGGCTGTGCGGCAGCGGCAGCGGCAGCTAG	YPYVFVIKPSLGSAWLCGSGSGS*
ATGATTACGCGGTTTACGCCGTGGCCGAAGCTTTATCCTGTTTGGGATTGCGGCAGCGGCAGCGGCAGCTAG	YITRFTPWPKLYPVWDCGSGSGS*
ATGCTGACTCGTTATAATCCGTTTCTGGGGTTGGAGGTTTGGGTTGACTGCGGCAGCGGCAGCGGCAGCTAG	YLTRYNPFLGLEVWVDCGSGSGS*
ATGTGACATAAGAATAAGTATGTTCTGACGTACAGTTGTCTTTTTGCTTGCGGCAGCGGCAGCGGCAGCTAG	Y*HKNKYVLTYSCLFACGSGSGS*
ATGGTGTATTCGTTTTATTTTTGGTTGAGGCAGAATCCGTTTCCTGTGTGCGGCAGCGGCAGCGGCAGCTAG	YVYSFYFWLRQNPFPVCGSGSGS*
ATGCGTTGGGTTTGGACGAGTTTTTTTAGTGAGCCGTATTTTGTTGTTTGCGGCAGCGGCAGCGGCAGCTAG	YRWVWTSFFSEPYFVVCGSGSGS*
ATGACGGGGCCTACTTATTAGGGGACTTCGCAGGATGCCTTTCCTAAGTGGGCCGCGGCCGCGGCAGCTAG	YTGPTY*GTSQDAFPKWAAAAAA
ATGAAGCTGACTCCGTGGCCTAATTTGGCGTTGGTTCGGGCTAGTTTCTGCGGCAGCGGCAGCGGCAGCTAG	YKLTPWPNLALVRASFCGSGSGS*
ATGTTTGTTTGTTTTTGGTTTTATAATGGTCGGCTGTTTGGGCGGCTCTGCGGCAGCGGCAGCGGCAGCTAG	YFVCFWFYNGRLFGRLCGSGSGS*
ATGCGGCATAAGAATAAGTATGTTCTGACGTATAGTTGTCTTTTTGCTTGCGGCAGCGGCAGCGGCAGCTAG	YRHKNKYVLTYSCLFACGSGSGS*
ATGTCTAATAATAGGAATTGGCTGCCTCAAGATTGGCAGGTTCTTTATTGCGGCAGCGGCAGCGGCAGCTAG	YSNNRNWLPQDWQVLYCGSGSGS*
ATGCGTATTATTTTTTGGCGTAGGTATTGGTTTAAGGTGAGGAGTAGCTGCGGCAGCGGCAGCGGCAGCTAG	YRIIFWRRYWFKVRSSCGSGSGS*
ATGTCTAATAATAGGAATTGGCTGCCTCATGATTGGCAGGTTCTTTATTGCGGCAGCGGCAGCGGCAGCTAG	YSNNRNWLPHDWQVLYCGSGSGS*
ATGTCTAATAATAGGAATTGGCTGCCTCATGATTGGCAGGTTCTTTACTGCGGCAGCGGCAGCGGCAGCTAG	YSNNRNWLPHDWQVLYCGSGSGS*
ATGGTTTATGCGTTTGATGCGAATTATGTTTATAGTGCTGCTTGGACGTGCGGCAGCGGCAGCGGCAGCTAG	YVYAFDANYVYSAAWTCGSGSGS*
ATGATTACGCGGTTTACGTCGTGGCCTAAGCTTTATCCTGTTTGGGATTGCGGCAGCGGCAGCGGCAGCTAG	YITRFTSWPKLYPVWDCGSGSGS*
ATGCGTTGGGTTTGGACGAGTTTTTTTAGTGAGCCGTATTTTGTTGTCTGCGGCAGCGGCAGCGGCAGCTAG	YRWVWTSFFSEPYFVVCGSGSGS*
ATGAGGTATAAGTTTAGTAGTAATGAGAGTTATTTTGCTGCGTGGTCTTGCGGCAGCGGCAGCGGCAGCTAG	YRYKFSSNESYFAAWSCGSGSGS*
ATGGAGTATATTGATGCTACGTTGAATTGGATTTGGTATCCTGGTTGCTGCGGCAGCGGCAGCGGCAGCTAG	YEYIDATLNWIWYPGCCGSGSGS*
ATGATTGTTTTTTATTGGCGTGATGGTCATTTGTTTTCTAGTTTTGGTTGCGGCAGCGGCAGCGGCAGCTAG	YIVFYWRDGHLFSSFGCGSGSGS*
ATGGTTTATGCGTTTGATGCGAATTATGTTTATAGTGCTGTTTGGACCTGCGGCAGCGGCAGCGGCAGCTAG	YVYAFDANYVYSAVWTCGSGSGS*
ATGTGGCATAAGAATAAGTATGTTCTGACGTATAGTTGTCTTTTTGCCTGCGGCAGCGGCAGCGGCAGCTAG	YWHKNKYVLTYSCLFACGSGSGS*
ATGGTGAAGTTGAGGTGGTCTAGGAATAGTTTGAAGACTGAGTGGGTGTGCGGCAGCGGCAGCGGCAGCTAG	YVKLRWSRNSLKTEWVCGSGSGS*
ATGATTACGCGGTTTACGCCGTGGCCGCAGCTTTATCCTGTTTGGGATTGCGGCAGCGGCAGCGGCAGCTAG	YITRFTPWPQLYPVWDCGSGSGS*
ATGTGGCATAAGAATAAGTATGTTCTGACGTATAGTTGTCTTTTTGCCTGCGGCAGCGGCAGCGGCAGCTAG	YWHKNKYVLTYSCLFACGSGSGS*
ATGGCGTATTCGTTTTATTTTTGGTTGAGGCAGAATCCGTTTCCTGTGTGCGGCAGCGGCAGCGGCAGCTAG	YAYSFYFWLRQNPFPVCGSGSGS*
ATGCGTTGGGTTTGGACGAGTTTTTTTAGTGAGCCGTACTTTGTTGTCTGCGGCAGCGGCAGCGGCAGCTAG	YRWVWTSFFSEPYFVVCGSGSGS*
ATGTGGCATAAGAATAAGTATGTTCTGACGTATAGTTGTCTTTTTGCCTGCGGCAGCGGCAGCGGCAGCTAG	YWHKNKYVLTYSCLFACGSGSGS*
ATGATTACGCGGTTTACGCCGTGGCCGAAGCTTCATCCTGTTTGGGACTGCGGCAGCGGCAGCGGCAGCTAG	YITRFTPWPKLHPVWDCGSGSGS*
ATGTGGCATAAGAATAAGTATGTTCTGACGTATAGTTGTCTTTTTGCGTGCGGCAGCGGCAGCGGCAGCTAG	YWHKNKYVLTYSCLFACGSGSGS*
ATGTTTCATTAGAGGTCTCGTTGGGTTCGGAGTCGTGGTCTGGTGATTTGCGGCAGCGGCAGCGGCAGCTAG	YFH*RSRWVRSRGLVICGSGSGS*
ATGCCTTATACTCATACTCATGAGTATACTAGGTCGCCTTTGCTGCATTGCGGCAGCGGCAGCGGCAGCTAG	YPYTHTHEYTRSPLLHCGSGSGS*
ATGAAGCCTGAGTATAAGAATGCTCTCTCGCATAGTTGTCTTTTTGCTTGCGGCAGCGGCAGCGGCAGCTAG	YKPEYKNALSHSCLFACGSGSGS*
ATGTGGCATAAGAATAAGTATGTTCTGACGTATAGTTGTCTTTTTGCTTGCGGCAGCGGCAGCGGCAGCTAG	YWHKNKYVLTYSCLFACGSGSGS*
ATGATTACGCGGTTTACGCCGTGGCCGAAGCTTTATCTTGTTTGGGATTGCGGCAGCGGCAGCGGCAGCTAG	YITRFTPWPKLYLVWDCGSGSGS*
ATGAGGTATTTGCTTTCGCCGTGGCCTCATTTGGAGCTTGTGCTGAGCTGCGGCAGGGGCAGCGGCAGCTAG	YRYLLSPWPHLELVLSCGRGSGS*
ATGATTACGCGGTTTACGCCGTGGCCGAAGCTTTATCCTGTTTGGGATTGCGGCAGCGGCAGCGGCAGCTAG	YITRFTPWPKLYPVWDCGSGSGS*
ATGTCTAATAATAGGAATTGGCTGCCTCATGATTGGCAGGTTCTTTACTGCGGCAGCGGCAGCGGCAGCTAG	YSNNRNWLPHDWQVLYCGSGSGS*
ATGATTACTTATCTTACTCCGGGGCCGAAGCTTTAGCCTGTGTGGGGCTGCGGCAGCGGCAGCGGCAGCTAG	YITYLTPGPKL*PVWGCGSGSGS*
ATGATTACGCGGTTTACGCCGTGGCCGAAGCTTTATCCTGTTTGGGATTGCGGCAGCGGCAGCGGCAGCTAG	YITRFTPWPKLYPVWDCGSGSGS*
ATGATTACGCGGTTTACGCCGTGGCCGAAGCTTTATCCTGTTTGGGATTGCGGCAGCGGCAGCGGCAGCTAG	YITRFTPWPKLYPVWDCGSGSGS*
ATGATTGTTCTGTGGTGGGATACTTCGGGTCTGAAGTATGCTTTTAACTGCGGCAGCGGCAGCGGCAGCTAG	YIVLWWDTSGLKYAFNCGSGSGS*
ATGGTTCAGATTTTTGATCGTTATGGTATTTATAGTGGGAAGTGGTCTTGCGGCAGCGGCAGCGGCAGCTAG	YVQIFDRYGIYSGKWSCGSGSGS*
ATGTCTAATAATAGGAATTGGCTGCCTCATGATTGGCAGGTTCTTTACTGCGGCAGCGGCAGCGGCAGCTAG	YSNNRNWLPHDWQVLYCGSGSGS*
ATGTGGCATAAGAATAAATATGTTCTGACGTATAGTTGTCTTTTTGCTTGCGGCAGCGGCAGCGGCAACTAG	YWHKNKYVLTYSCLFACGSGSGN*
ATGATTACGCGGTTTACGCCGTGGCCGAAGCTTTATCCTGTTTGGGATTGCGGCAGCGGCAGCGGCAGCTAG	YITRFTPWPKLYPVWDCGSGSGS*
ATGTTTTTTATGATTTATGGTTGGGGGGATGATAATATTCAGCTGAGGTGCGGCAGCGGCAGCGGCAGCTAG	YFFMIYGWGDDNIQLRCGSGSGS*
ATGGTTTATGCGTTTGATGCGAATTATGTTTATAGTGCTGCTTGGACGTGCGGCAGCGGCAGCGGCAGCTAG	YVYAFDANYVYSAAWTCGSGSGS*
ATGTTTGTTTGTTTTTGGTTTTATAATGGTCGGCTGTTTGGGCGGCGTTGCGGCAGCGGCAGCTAG	YFVCFWFYNGRLFGRRCGSGS*
ATGTGGCATAAGAATAAGTATGTTCTGACGTATAGTTGTCTTTTTGCTTGCGGCAGCGGCAGCGGCAGCTAG	YWHKNKYVLTYSCLFACGSGSGS*
ATGATTACGCGGTTTACGCCGTGGCCGAAGCTTTATCCTGTTTGGGATTGCGGCAGCGGCAGCGGCAGCTAG	YITRFTPWPKLYPVWDCGSGSGS*
ATGCGTTGGGTTTGGACGAGTTTTTTTAGTGAGCCGTATTTTGTTGTTTGCGGCAGCGGCAGCGGCAGCTAG	YRWVWTSFFSEPYFVVCGSGSGS*
ATGATTGAGTATTATAATCCGTTTCCTGCGACGCAGATTCGTTGGAACTGCGGCAGCGGCAGCGGCAGCTAG	YIEYYNPFPATQIRWNCGSGSGS*
ATGCGTTGGGTTTGGACGAGTTTTTTTAGTGAGCCGTATTTTGTTGCCTGCGGCAGCGGCAGCGGCAGCTAG	YRWVWTSFFSEPYFVACGSGSGS*
ATGAGGTATAAGTTTAGTAGTAATGGGAGTTATTTTGCTGCGTGGTCCTGCGGCAGCGGCAGCGGCAGCTAG	YRYKFSSNGSYFAAWSCGSGSGS*
ATGTGGCATAAGAATAAGTATGTTCTGACGTATAGTTGTCTATTTGCCTGCGGCAGCGGCAGCGGCAGCTAG	YWHKNKYVLTYSCLFACGSGSGS*
ATGATTCGTTTGTCTTGGCTTGTGAATGGTTTGCAGACGGTTTGGCATTGCGGCAGCGGCAGCGGCAGCTAG	YIRLSWLVNGLQTVWHCGSGSGS*
ATGCGTTGGGTTTGGGCGAGTTTTTTTAGTGAGCCGTATTTTGTTGCCTGCGGCAGCGGCAGCGGCAGCTAG	YRWVWASFFSEPYFVACGSGSGS*
ATGCGTATTATTTTTTGGCGTAAGTATTGGTTTAAGGTGCGGAGTAGTTGCGGCAGCGGCAGCGGCAGCTAG	YRIIFWRKYWFKVRSSCGSGSGS*
ATGTCGAAGTATGTTTGGACTGATTTTGCTTCTCTGCCGTATTGGAGTCGTTGCGGCAGCGGCAGCGGCAGCTAG	YSKYVWTDFASLPYWSRCGSGSGS*
ATGTGGCATAAGAATAAGTATGTTCTGACGTATAGTTGTCTTTTTGCCTGCGGCAGCGGCAGCGGCAGCTAG	YWHKNKYVLTYSCLFACGSGSGS*
ATGGTTTGTCCTAAGTTGTTTTGGGCGAATCCGTTGCTTCTTCCTTCTTGCGGCAGCGGCAGCGGCAGCTAG	YVCPKLFWANPLLLPSCGSGSGS*
ATGATTACGCGGTTTACGCCGTGGCCGAAGCTTTATCCTGTTTGGGATTGCGGCAGCGGCAGCGGCAGCTAG	YITRFTPWPKLYPVWDCGSGSGS*
ATGTCTAATAATAGGAATTGGCTGCCTCATGATTGGCAGGTTCTTTACTGCGGCAGCGGCAGCGGCAGCTAG	YSNNRNWLPHDWQVLYCGSGSGS*
ATGGGGTGGCCGACGATGCTTTGGGCGAGGCCGTTGAGTCTGCCGTCCTGCGGCAGCGGCAGCGGCAGCTAG	YGWPTMLWARPLSLPSCGSGSGS*
ATGCGTATTATTTTTTGGCGTAAGTATTGGTTTAAGGTGCGGAGTAGCTGCGGCAGCGGCAGCGGCAGCTAG	YRIIFWRKYWFKVRSSCGSGSGS*
ATGTCTAATAATAGGAATTGGCTGCCTCATGATTGGCAGGTTCTTTACTGCGGCAGCGGCAGCGGCAGCTAG	YSNNRNWLPHDWQVLYCGSGSGS*
ATGTGGCATAAGAATAAGTATGTTCTGACGTATAGTTGTCTTTTTGCTTGCGGCAGCGGCAGCGGCAGCTAG	YWHKNKYVLTYSCLFACGSGSGS*
ATGTTGCATCAGACTAAGTATGTTCTGCCGTATAGTTGTCTTTTTGCTTGCGCCAGCGGCAGCGCCGCCTAG	YLHQTKYVLPYSCLFACASGSAA*
ATGCGTATTGAGGCGAGTTCTTTTGATAATTGGTATTTTTCGACCACGTGCGGCAGCGGCAGCGGCAGCTAGGACGGGGGGCAGAAATGCGGCAGCGGCAGCGGCAGCTAG	YRIEASSFDNWYFSTTCGSGSGS*DGGQKCGSGSGS*
ATGCTTTGGGTTTGGGCGAGTTTTTTTAGTGAGCCGAATTTTGTTGGCTGCGGCAGCGGCAGCGGCAGCTAG	YLWVWASFFSEPNFVGCGSGSGS*
ATGATTACGCGGTTTACGCCGTGGCCGAAGCTTTATCCTGTTTGGGATTGCAGCAGCGGCAGCGGCAGCTAG	YITRFTPWPKLYPVWDCSSGSGS*
ATGATTACGCGGTTTACGCCGTGGCCGAAGCTTTATCCTGTTTGGGATTGCGGCAGCGGCAGCGGCAGCTAG	YITRFTPWPKLYPVWDCGSGSGS*
ATGATTACGCGGTTTACGCCGTGGCCGAAGCTTTATCCTGTTTGGGACTGCGGCAGCGGCAGCGGCAGCTAG	YITRFTPWPKLYPVWDCGSGSGS*
ATGCGTTGGGTTTGGACGAGTTTTTTTAGTGAGCCGTATTTTGTTGTTTGCGGCAGCGGCAGCGGCAGCTAG	YRWVWTSFFSEPYFVVCGSGSGS*
ATGTCTAATAATAGGAATTGGCTGCCTCATGATTGGCAGGTTCTTTATTGCGGCAGCGGCAGCGGCAGCTAG	YSNNRNWLPHDWQVLYCGSGSGS*
ATGTCTAATAATAGGAATTGGCTGCCTCATGATTGGCAGGTTCTTTATTGCGGCAGCGGCAGCGGCAGCTAG	YSNNRNWLPHDWQVLYCGSGSGS*
ATGAAGAATCTTGGTCTGACGACTCGTTGGCTGGCTGTTTATCGTGTTTGCGGCAGCGGCAGCGGCAGCTAG	YKNLGLTTRWLAVYRVCGSGSGS*
ATGGCTTATGCGTTTGATGCGAATTATGTTTATAGTGCTGCTTGGACGTGCGGCAGCGGCAGCGGCAGCTAG	YAYAFDANYVYSAAWTCGSGSGS*
ATGAAGTTGACTTCGTGATCTGATTTGCCGTTGGTTCGGGTTAGTCTTTGCGGCAGCGGCAGCGGCAGCTAG	YKLTS*SDLPLVRVSLCGSGSGS*
ATGTGGCAGAAGAATAAGAATGGTCTGACGCATAGTTGTCTTTTTGCCTGCGGCAGCGGCAGCGGCAGCTAG	YWQKNKNGLTHSCLFACGSGSGS*
ATGTGGCATAAGAGTAAGTATGTTCTGACGTGTCGTTTTTTTTTTGCTTGCGGCAGCGGCAGCGGCAGCTAG	YWHKSKYVLTCRFFFACGSGSGS*
ATGTGGCATAAGAATAAGTAGGTTCTGACGTTTAGTTGTCTTTTTGCTTGCGGCAGCGGCAGCGGCAGCTAG	YWHKNK*VLTFSCLFACGSGSGS*
ATGAATACGCCTTCTACGCCGTGGCCGCTGCTTTGTCCTGTTTGGATTTGCGGCAGCGGCAGCGGCAGCTAG	YNTPSTPWPLLCPVWICGSGSGS*
ATGATTGATATTGTGGTGAAGTTTCAGAGTTTGACTTTTTATGGGCGCTGCGGCAGCGGCAGCGGCAGCTAG	YIDIVVKFQSLTFYGRCGSGSGS*
ATGAAGGAGCCTACTTATTGGCGGACTTCGGAGGAGGATTTGCCTAAGTGCGGCAGCGGCAGCGGCAGCTAG	YKEPTYWRTSEEDLPKCGSGSGS*
ATGTGGCATAAGAATAAGTATGTTCTGACGTATAGTTGTCTTTTTGCTTGCGGCAGCGGCAGCGGCAGCTAG	YWHKNKYVLTYSCLFACGSGSGS*
ATGGTTTGGCCGCAGTAGCGGTGGGCGAGTCCGGTGAGTCTTCCGTCTTGCGGCAGCGGCAGCGGCAGCTAG	YVWPQ*RWASPVSLPSCGSGSGS*
ATGGTTTATGCGTTTGATGCGAATTATGTTTATAGTGCTGCTTGGACCTGCGGCAGCGGCAGCGGCAGCTAG	YVYAFDANYVYSAAWTCGSGSGS*
ATGAGGGATTTGTTTTCGCCGTAGCCTCATTTGGAGCTTGTGCTGACTTGCGGCAGCGGCAGCGGCAGCTAG	YRDLFSP*PHLELVLTCGSGSGS*
ATGTTTGCTGGTTTTTTGGATTCTGGTACGTTTACGCAGACTTGTAACTGCGGCAGCGGCAGCGGCAGCTAG	YFAGFLDSGTFTQTCNCGSGSGS*
ATGGTTTATGCGTTTGATGCGAATTATATTTATAGTGCTGTTTGGAACTGCGGCAGCGGCAGCGGCAGCTAG	YVYAFDANYIYSAVWNCGSGSGS*
ATGATTACGCGGTTTACGCCGTGGCCGAAGCTTTATCCTGTCTGGGATTGCGGCAGCGGCAGCGGCAGCTAG	YITRFTPWPKLYPVWDCGSGSGS*
ATGATTACGCGGTTTACGCCTTGGCCTAAGCTTTATCCTGTTTGGGACTGCGGCAGCGGCAGCGGCAGCTAG	YITRFTPWPKLYPVWDCGSGSGS*
ATGATTACGCGGTTTACGCCGTGGCCGAAGCTTTATCCTGTTTGGGACTGCGGCAGCGGCAGCGGCAGCTAG	YITRFTPWPKLYPVWDCGSGSGS*
ATGATTACGCGGTTTACGCCGTGGCCGAAGCTTTATCCTGTTTGGGACTGCGGCAGCGGCAGCGGCAGCTAG	YITRFTPWPKLYPVWDCGSGSGS*
ATGTCTAATAATAGGAATTGGCTGCCTCATGATTGGCAGGTTCTTTATTGCGGCAGCGGCAGCGGCAGCTAG	YSNNRNWLPHDWQVLYCGSGSGS*
ATGATTACGCGGTTTACGCCGTGGCCGAAGCTTTATCCTGTTTGGGATTGCGGCAGCGGCAGCGGCAGCTAG	YITRFTPWPKLYPVWDCGSGSGS*
ATGTATTATTTGAGTAGTTGGCCGTTGTTGAATCTGATTGGGCATAACTGCGGCAGCGGCAGCGGCAGCTAG	YYYLSSWPLLNLIGHNCGSGSGS*
ATGCTGACTCGTTATAATCCGTTTCTAGGGTTGGAGGTTTGGGTTGCTTGCGGCAGCGGCAGCGGCAGCTAG	YLTRYNPFLGLEVWVACGSGSGS*
ATGAAGTGGCCTACTTATTGGTGGACTTCGCAGGATGCTTTTCCTAAGTGCGGCAGCGGCAGCGGCAGCTAG	YKWPTYWWTSQDAFPKCGSGSGS*
ATGTGGCATAAGAATAAGTATGTTCTGACGTATAGTTGTCTTTTTGCCTGCGGCAGCGGCAGCGGCAGCTAG	YWHKNKYVLTYSCLFACGSGSGS*
ATGAAGCAGCCTCCTTGTCCTTATTTGGCGCTTGGGCCTGCTTGTTTGTGCGGCAGCGGCAGCGGCAGCTAG	YKQPPCPYLALGPACLCGSGSGS*
ATGAGGTATAGTAGGGTTTGGTGGATTTCGCAGTATGCGTTTCCGAGGTGCGGCAGCGGCAGCGGCAGCTAG	YRYSRVWWISQYAFPRCGSGSGS*
ATGCCTTATAAGTTTCTGCTTTCGTCGATTTCGACTTATAAGTGGTACTGCGGCAGCGGCAGCGGCAGCTAG	YPYKFLLSSISTYKWYCGSGSGS*
ATGCGTTGGGTTTGGACGAGTTTTTTTAGTGAGCCGTATTTTGTTGTTTGCGGCAGCGGCAGCGGCAGCTAG	YRWVWTSFFSEPYFVVCGSGSGS*
ATGATTACGCGGTTTACGCCGTGGCCGAAGCTCTATCCTGTTTGGGACTGCGGCAGCGGCAGCGGCAGCTAG	YITRFTPWPKLYPVWDCGSGSGS*
ATGATTACGCGGTTTACGCCGTGGCCGAAGCTTTATCCTGTTTGGGATTGCGGCAGCGGCAGCGGCAGCTAG	YITRFTPWPKLYPVWDCGSGSGS*
ATGCGTCTTAGTCCTTGGCCGCTTTTGCAGCTGTATCCTAGTTATTTGTGCGGCAGCGGCAGCGGCAGCTAG	YRLSPWPLLQLYPSYLCGSGSGS*
ATGATGACTCTTTTTACGCCGGGGCCGAAGCTCTAGCCTGTTTGGGACTGCGGCAGCGGCAGCGGCAGCTAG	YMTLFTPGPKL*PVWDCGSGSGS*
ATGATTACGCGGTTTACGCCGTGGCCGAAGCTTTATCCTGTTTGGGATTGCGGCAGCGGCAGCGGCAGCTAG	YITRFTPWPKLYPVWDCGSGSGS*
ATGCGTTGGGTTTGGACGAGTTTTTTTAGTGAGCCGTATTTTGTTGTTTGCGGCAGCGGCAGCGGCAGCTAG	YRWVWTSFFSEPYFVVCGSGSGS*
ATGTCTAATAATAGGAATTGGCTGCCTCATGATTGGCAGGTTCTTTATTGCGGCAGCGGCAGCGGCAGCTAG	YSNNRNWLPHDWQVLYCGSGSGS*
ATGATTGTGGGTCTTGTGCCGTTTTCTCATGCGCGGTGGGTTGTGCCCTGCGGCAGCGGCAGCGGCAGCTAG	YIVGLVPFSHARWVVPCGSGSGS*
ATGTGGCATAAGAATAAGTATGTTCTGACGTATAGTTGTCTTTTTGCTTGCGGCAGCGGCAGCGGCAGCTAG	YWHKNKYVLTYSCLFACGSGSGS*
ATGTCTATTAATTGTAATTTGTTTCATGATGGTTGGCTTGTTTTTTATTGCGGCAGCGGCAGCGGCAGCTAG	YSINCNLFHDGWLVFYCGSGSGS*
ATGATTACGCGGTTTACGCCGTGGCCGAAGCTTTATCCTGTTTGGGACTGCGGCAGCGGCAGCGGCAGCTAG	YITRFTPWPKLYPVWDCGSGSGS*
ATGGTGTATTCGTTTTATTTTTGGTTGAGGCAGAATCCGTTTCCTGTGTGCGGCAGCGGCAGCGGCAGCTAG	YVYSFYFWLRQNPFPVCGSGSGS*
ATGTACTATTTGAGTAGTTGGCCGTTGTTGAATCTGATTAGGCATAATTGCGGCAGCGGCAGCGGCAGCTAG	YYYLSSWPLLNLIRHNCGSGSGS*
ATGTAGTATAAGAATAATTAGGATCTTACGTATAGGTGGCTTGTGGCCTGCGGCAGCGGCAGCGGCAGCTAG	Y*YKNN*DLTYRWLVACGSGSGS*
ATGCTTTTGCTGTTTTGGAAGAGGGATACACTTAGTCATGTTAGGCGCTGCGGCAGCGGCAGCGGCAGCTAG	YLLLFWKRDTLSHVRRCGSGSGS*
ATGATTACGCGGTTTACGCCGTGGCCGAAGCTTTGTCCTGTTTGGGATTGCGGCAGCGGCAGCGGCAGCTAG	YITRFTPWPKLCPVWDCGSGSGS*
ATGCGTCATTATTGGAAGATTGGGTTTAGGCTTGTTCTGCTGTGGGAGTGCGGCAGCGGCAGCGGCAGCTAG	YRHYWKIGFRLVLLWECGSGSGS*
ATGATTTTTGTGTGGGAGAATTTTTTGTCTTCGACTCATTTTATTTCGTGCGGCAGCGGCAGCGGCAGCTAG	YIFVWENFLSSTHFISCGSGSGS*
ATGTGGCATAAGAATAAGTATGTTCTGACGTATAGTTGTCTTTTTGCTCGCGGCAGCGGCAGCGGCAGCTAG	YWHKNKYVLTYSCLFARGSGSGS*
ATGTGGCATAAGAATAAGTATGTTCTGACGTATAGTTGTCTTTTTGCTTGCGGCAGCGGCAGCGGCAGCTAG	YWHKNKYVLTYSCLFACGSGSGS*
ATGCAGCATAGTTGGGTGATTAAAAGTAATACTTTTCCTAGTCTTGTCTGCGGCAGCGGCAGCGGCAGCTAG	YQHSWVIKSNTFPSLVCGSGSGS*
ATGTCTAATAATAGGAATTGGCTGCCTCATGATTGGCAGGTTCTTTACTGCGGCAGCGGCAGCGGCAGCTAG	YSNNRNWLPHDWQVLYCGSGSGS*
ATGGTGTATTCGTTTTATTTTTGGTTGAGGCAGAATCCGTTTCCTGTGTGCGGCAGCGGCAGCGGCAGCTAG	YVYSFYFWLRQNPFPVCGSGSGS*
ATGCCTTATGTTTTTCGTTTTAGTTGGATTGATGCGCCGTTGTGTGAGTGCGGCAGCGGCAGCGGCAGCTAG	YPYVFRFSWIDAPLCECGSGSGS*
ATGATTACGCGGTTTACGCCGTGGCCGAAGCTTTATCCTGTTTGGGATTGCGGCAGCGGCAGCGGCAGCTAG	YITRFTPWPKLYPVWDCGSGSGS*
ATGTTGTGGCCGAAGATGTTTTGGGCGAGTCCGTTGAGTCTTCCGTCTTGCGGCAGCGGCAGCGGCAGCTAG	YLWPKMFWASPLSLPSCGSGSGS*
ATGATTACGCGGTTTACGCCGTGGCCGAAGCTTTATCCTGTTTGGGACTGCGGCAGCGGCAGCGGCAGCTAG	YITRFTPWPKLYPVWDCGSGSGS*
ATGATTACGCGGTTTACGCCGTGGCCGAAGCTTTATCCTGTTTGGGATTGCGGCAGCGGCAGCGGCAGCTAG	YITRFTPWPKLYPVWDCGSGSGS*
ATGAGGTATTTGCTTTCGCCGTGCCCTCATTTGGAGCTTGTGCCGACTTGCGGCAGCGGCAGCGGCAGCTAG	YRYLLSPCPHLELVPTCGSGSGS*
ATGCTGTAGCCGCAGCTGTATCGGGCTAGGCCGGTGAATCTACTGTCTTGCGGCAGCGGCAGCGGCAGCTAG	YL*PQLYRARPVNLLSCGSGSGS*
ATGTGGCATAAGAATAAGTATGTTCTGACGTATAGTTGTCTTTTTGCTTGCGGCAGCGGCAGCGGCAGCTAG	YWHKNKYVLTYSCLFACGSGSGS*
ATGGGGTGGCCGAAGTTGTTTTGGGCGAGTCCGTTGAGTCTTCCGTCTTGCGGCAGCGGCAGCGGCAGCTAG	YGWPKLFWASPLSLPSCGSGSGS*
ATGCGTTGGGTTTGGACGAGCTTTTTTAGAGAGCCGTATTTTGTTGTCTGCGGCAGCGGCAGCGGCAGCTAG	YRWVWTSFFREPYFVVCGSGSGS*
ATGATTACGCGGTTTACGCCGTGGCAGAAGCTTTATCCTGTTTGGGATTGCGGCAGCGGCAGCGGCAGCTAG	YITRFTPWQKLYPVWDCGSGSGS*
ATGATTACGCGGTTTACGCCGTGGCCGAAGCTTTATCCTGTTTGGGATTGCGGCAGCGGCAGCGGCAGCTAG	YITRFTPWPKLYPVWDCGSGSGS*
ATGTGGCATAAGAATAAGTATGTTCTGGCGTATAGTTGTCTTTTTGCTTGCGGCAGCGGCAGCGGCAGCTAG	YWHKNKYVLAYSCLFACGSGSGS*
ATGTGGCATAAGAATAAGTATGTTCTGACGTATAGTTGTCTTTTTGCTTGCGGCAGCGGCAGCGGCAGCTAG	YWHKNKYVLTYSCLFACGSGSGS*
ATGATTACGCGGTTTACGCCGTGGCCGAAGCTTTATCCTGTTTGGGACTGCGGCAGCGGCAGCGGCAGCTAG	YITRFTPWPKLYPVWDCGSGSGS*
ATGGATCAGTGGAGGAATGCCGAGAATTGTCTTAAGATTGCGTGGACTTGCGGCAGCGGCAGCGGCAGCTAG	YDQWRNAENCLKIAWTCGSGSGS*
ATGTGGCATAAGACTAAGAATGTTCTGACGTATAGTTGTCTTTTTGCTTGCGGCAGCGGCAGCGGCAGCTAG	YWHKTKNVLTYSCLFACGSGSGS*
ATGTGGCATAAGAATAAGGATGTTCTGACGTATAGTTGTCTTTTTGCCTGCGGCAGCGGCAGCGGCAGCTAG	YWHKNKDVLTYSCLFACGSGSGS*
ATGATTACGAGGCTTACGCCGTGGCCGAAGCTTTATCCTGCTTGGGATTGCGGCAGCGGCAGCGGCAGCTAG	YITRLTPWPKLYPAWDCGSGSGS*
ATGTGGCATAAGAATAAGTATGTTCTGACGTATAGTTGTCTTTTTGCCTGCGGCAGCGGCAGCGGCAGCTAG	YWHKNKYVLTYSCLFACGSGSGS*
ATGATTACGCGTCTTACTCCTTGCCCGAAGCTTTATCCTGTTTGGGATTGCGGCAGCGGCAGCGGCAGCTAG	YITRLTPCPKLYPVWDCGSGSGS*
ATGATTAGGCGGTTTACGCCGTGTCCGAAGCATTATCCTACTTGGAATTGCGGCAGCGGCAGCGGCAGCTAG	YIRRFTPCPKHYPTWNCGSGSGS*
ATGATGCTGACTTCGTATCCTAATTTGGCGTTGGTTCGGGTGAGTTTCTGCGGCAGCGGCAGCGGCAGCTAG	YMLTSYPNLALVRVSFCGSGSGS*
ATGAGGTATAAGTTTAGGAGTAATGGGAGGTATTTTGCTGCGTGGTCCTGCGGCAGCGGCAGCGGCAGCTAG	YRYKFRSNGRYFAAWSCGSGSGS*
ATGATTACGCGGTTTACGCCGTGGCCGAAGCTTTATCCTGTTTGGGATTGCGGCAGCGGCAGCGGCAGCTAG	YITRFTPWPKLYPVWDCGSGSGS*
ATGTATTATTTGAGTAGTTGGCCGTTGTTGAATCTGATTAGGCATAATTGCGGCAGCGGCAGCGGCAGCTAG	YYYLSSWPLLNLIRHNCGSGSGS*
ATGCCTAGTGTGACGTATTATTATTTGATTACGGTGACGATTTGTTATTGCGGCAGCGGCAGCGGCAGCTAG	YPSVTYYYLITVTICYCGSGSGS*
ATGATTACGCGGTTTACGCCGTGGCCGAAGCTTTATCCTGTTTGGGACTGCGGCAGCGGCAGCGGCAGCTAG	YITRFTPWPKLYPVWDCGSGSGS*
ATGTGGCATAAGAATAAGTATGTTCTTACGTATAGTTGTCTTTTGGCTTGCGGCAGCGGCAGCGGCAGCTAG	YWHKNKYVLTYSCLLACGSGSGS*
ATGCCTTATAAGTTTCCGCTTTCGTCGATTTCGACTTATAAGTGGTATTGCGGCAGCGGCAGCGGCAGCTAG	YPYKFPLSSISTYKWYCGSGSGS*
ATGATTACGCGGTTTACGCCGTGGCCGAAGCTTTATCCTGTTTGGGATTGCGGCAGCGGCAGCGGCAGCTAG	YITRFTPWPKLYPVWDCGSGSGS*
ATGATTACGCGGTTTACGCCGTGGCCGAAGCTTTATCCTGTTTGGGATTGCGGCAGCGGCAGCGGCAGCTAG	YITRFTPWPKLYPVWDCGSGSGS*
ATGGCGTGGCCGAAGTTGTTTTGGGCGAGTCCGTTGAGTCTTCCGTCCTGCGGCAGCGGCAGCGGCAGCTAG	YAWPKLFWASPLSLPSCGSGSGS*
ATGTGGCATAAGAATAAGTATGTTCTGCCGTATAGTTGTCTTTTTGCTTGCGGCAGCGGCAGCGGCAGCTAG	YWHKNKYVLPYSCLFACGSGSGS*
ATGACTTATCAGAAGCTTTGGTTTATTAATCATAAGGCTTTTCCTCTCTGCGGCAGCGGCAGCGGCAGCTAG	YTYQKLWFINHKAFPLCGSGSGS*
ATGATTACGCGGTTTACGCTGTGGCAGAAGCTTTATCTTGTCTGGGACTGCGGCAGCGGCAGCGGCAGCTAG	YITRFTLWQKLYLVWDCGSGSGS*
ATGCATTGGGTTTGGACGAGTTTTTTTAGTGAGCCGTATTTTGTTGTTTGCGGCAGCGGCAGCGGCAGCTAG	YHWVWTSFFSEPYFVVCGSGSGS*
ATGAAGTATTATTTTACTGATGAGGGTGCGTTTATTCATTCTTTTGACTGCGGCAGCGGCAGCGGCAGCTAG	YKYYFTDEGAFIHSFDCGSGSGS*
ATGGTTTATGCGTTTGATGCGAATTATGTTTATAGTGCTGCTTGGACGTGCGGCAGCGGCAGCTAG	YVYAFDANYVYSAAWTCGSGS*
ATGGTGTGGCCGAAGTTGTTTTGGGCGAGTCCGTTGAGTCTTCCGTCCTGCGGCAGCGGCAGCGGCAGCTAG	YVWPKLFWASPLSLPSCGSGSGS*
ATGATTACGCGGTATACGCAGTGTACGAAGCTTTATCCTGTTTGGTATTGCGGCAGCGGCAGCGGCAGCTAG	YITRYTQCTKLYPVWYCGSGSGS*
ATGCTGACTCGTTATAATCCGTTTCTGGGGTTGGAGGTTTGGGTTGCCTGCGGCAGCGGCAGCGGCAGCTAG	YLTRYNPFLGLEVWVACGSGSGS*
ATGCCGTTTACGAATTATTTTGCTAAGACGCGTTCTTTGTTGATTGGTTGCGGCAGCGGCAGCGGCAGCTAG	YPFTNYFAKTRSLLIGCGSGSGS*
ATGGTTCATATTTTTGATCGTTACGGTATTTATAGTGGTAAGTGGTCGTGCGGCAGCGGCAGCGGCAGCTAG	YVHIFDRYGIYSGKWSCGSGSGS*
ATGATTACGCGGTTCACGCCGTGGCCGAAGCTTTATCCTGTTTGGAACTGCGGCAGCGGCAGCGGCAGCTAG	YITRFTPWPKLYPVWNCGSGSGS*
ATGAGGTATAAGTTTAGTAGTAATGGGAGTTATTTTGCTGCGTGGTCCTGCGGCAGCGGCAGCGGCAGCTAG	YRYKFSSNGSYFAAWSCGSGSGS*
ATGTGGCATAAGAATAAGTATGTTCCGACGTATAGTTGTCTTTTTGCCTGCGGCAGCGGCAGCGGCAGCTAG	YWHKNKYVPTYSCLFACGSGSGS*
ATGTGGCATAAGAATAAGTATGTTCTGACGTATAGTTGTCTTTTTGCTTGCGGCAGCGGCAGCGGCAGCTAG	YWHKNKYVLTYSCLFACGSGSGS*
ATGATTACGCGGTTTACGCCGTGGCCGAAGCTTTATCCTGTTTGGAATTGCGGCAGCGGCAGCGGCAGCTAG	YITRFTPWPKLYPVWNCGSGSGS*
ATGTGGCATAAGAATAAGTATGTCCTGACGTATAGTTGTCTTTTTGCCTGCGGCAGCGGCAGCGGCAGCTAG	YWHKNKYVLTYSCLFACGSGSGS*
ATGATTACGCGGTTTACGCCGTGGCCGAAGCTTTATCCTGTTTGGGATTGCGGCAGCGGCAGCGGCAGCTAG	YITRFTPWPKLYPVWDCGSGSGS*
ATGATTACGCGGTTTACGCCGTGGCCGAAGCTTTATCCTGTTTGGGATTGCGGCAGCGGCAGCGGCAGCTAG	YITRFTPWPKLYPVWDCGSGSGS*
ATGATTACGCGGTTTACTCCGTGGCCGAAGCTTTATCCTGTTTGGGACTGCGGCAGCGGCAGCGGCAGCTAG	YITRFTPWPKLYPVWDCGSGSGS*
ATGTGGCATAGTAATAAGGTGGTTGTGTAGAATAATTATATTTATGCCTGCGGCAGCGGCAGCGGCAGCTAG	YWHSNKVVV*NNYIYACGSGSGS*
ATGAAGCTGACTTCGTGGCCTAATTTGGCGTTGGTTCGGGCTAGTTTTTGCGGCAGCGGCAGCGGCAGCTAG	YKLTSWPNLALVRASFCGSGSGS*
ATGATTACGCGGTTTACGCCGTGGCCGAAGCTTTATCCTGTTTGGGATTGCGGCAGTGGCAGCGGCAGCTAG	YITRFTPWPKLYPVWDCGSGSGS*
ATGTGGCATAAGAATAAGTATGTTCTGACGTATAGTTGTCTTTTTGCCTGCGGCAGCGGCAGCGGCAGCTAG	YWHKNKYVLTYSCLFACGSGSGS*
ATGTGGCATAAGAATAAGTATGTTCTGACGTATAGTTGTCTTTTTGCCTGCGGCAGCGGCAGCGGCAGCTAG	YWHKNKYVLTYSCLFACGSGSGS*
ATGATTACGCGGTTTACGCCGTGGCCGAAGCTTTATCCTGTTTGGGACTGCGGCAGCGGCAGCGGCAGCTAG	YITRFTPWPKLYPVWDCGSGSGS*
ATGATTACACGGTTTACGCCGTGGCCGAAGCTTTATCCAGTTTGGGACTGCGGCAGCGGCAGCGGCAGCTAG	YITRFTPWPKLYPVWDCGSGSGS*
ATGTCTAATAATAGGAATTGGCTGCCTCATGATTGGCAGGTTCTTTACTGCGGCAGCGGCAGCGGCAGCTAG	YSNNRNWLPHDWQVLYCGSGSGS*
ATGATTACGCGGTTTACGCCGTGGCCGAAGCTTTATCCTGTTTGGGATTGCGGCAGCGGCAGCGGCAGCTAG	YITRFTPWPKLYPVWDCGSGSGS*
ATGTGGCATAAGAATAAGTATGTTCTGACGTATAGTTGTCTTTTTGCTTGCGGCAGCGGCAGCGGCAGCTAG	YWHKNKYVLTYSCLFACGSGSGS*
ATGTGGCATAAGAATAAGTATGTTCTGACGTATAGTTGTCTTTTTGCCTGCGGCAGCGGCAGCGGCAGCTAG	YWHKNKYVLTYSCLFACGSGSGS*
ATGATTACGCGGTTTACGCCGTGGCCGAAGCTTTATCCTGTTTGGGATTGCGGCAGCGGCAGCGGCAGCTAG	YITRFTPWPKLYPVWDCGSGSGS*
ATGGTGTGGCCGAAGTTGTTTTGGGCGAGTCCGTTGAGTCTTCCGTCTTGCGGCAGCGGCAGCGGCAGCTAG	YVWPKLFWASPLSLPSCGSGSGS*
ATGTCTAATAATAGGAATTGGCTGCCTCACGATTGGCAGGTTCTTTATTGCGGCAGCGGCAGCGGCAGCTAG	YSNNRNWLPHDWQVLYCGSGSGS*
ATGATTACGCGGTTTACGCCGTGGCCGAAGCTTCATCCTGTTTGGGATTGCGGCAGCGACAGCGGCAGCTAG	YITRFTPWPKLHPVWDCGSDSGS*
ATGATTACGCGGTTTACTCCGTGGCCGAAGCTTTATCCTGATTGGGATTGCGGCAGCGGCAGCGGCAGCTAG	YITRFTPWPKLYPDWDCGSGSGS*
ATGTCTAATAATAGGAATTGGCTGCCTCGTGATTGGCAGGTTCTTTACTGCGGCAGCGGCAGCGGCAGCTAG	YSNNRNWLPRDWQVLYCGSGSGS*
ATGTTTGTTTGGAAGCGTTGGAGTGATGTTCCTTATTTTCTTGATGGCTGCGGCAGCGGCAGCGGCAGCTAG	YFVWKRWSDVPYFLDGCGSGSGS*
ATGAGGTATAAGTTTAGTAGTAATGGGAGTTATTTTGCTGCGTGGTCTTGCGGCAGCGGCAGCGGCAGCTAG	YRYKFSSNGSYFAAWSCGSGSGS*
ATGCGTTGGGTTTGGACGAGTTTTTTTAGTGAGCCGTATTTTGTTGTCTGCGGCAGCGGCAGCGGCAGCTAG	YRWVWTSFFSEPYFVVCGSGSGS*
ATGTGGCATAAGAATAAGTATGTTCTGACGTATAGTTGTCTTTTTGCCTGCGGCAGCGGCAGCGGCAGCTAG	YWHKNKYVLTYSCLFACGSGSGS*
ATGACTTTTCGTTGGACGCCGGCTGGTTTTTATCAGGCTGCGTGGAACTGCGGCAGCGGCAGCGGCAGCTAG	YTFRWTPAGFYQAAWNCGSGSGS*
ATGATTACGCGGTTTACGCCGCGGCCGCAGCTTTATCCTGTTTGGGATTGCGGCAGCGGCAGCGGCAGCTAG	YITRFTPRPQLYPVWDCGSGSGS*
ATGTGGCATAAGAATAAGTATGTTCTGACGTATAGTTGTCTTTTTGCCTGCGGCAGCGGCAGCGGCAGCTAG	YWHKNKYVLTYSCLFACGSGSGS*
ATGTGGCATAAGAATAAGTATGTTCTGACGTATAGTTGTCTTTTTGCCTGCGGCAACGGCAGCGGCAGCTAG	YWHKNKYVLTYSCLFACGNGSGS*
ATGATTACGCGGTTTACGCCGTGGCCGAAGCTTTATCCTGTTTGGGACTGCGGCAGCGGCAGCGGCAGCTAG	YITRFTPWPKLYPVWDCGSGSGS*
ATGTGGCATAAGAATAAGTATGTTCTAACGTATAGTTGTCTTTTTGCCTGCGGCAGCGGCAGCGGCAGCTAG	YWHKNKYVLTYSCLFACGSGSGS*
ATGATTACTCCTTTTAAGCCGGTGACTCAGCTTTTTCCTTTGTGGTATTGCGGCAGCGGCAGCGGCAGCTAG	YITPFKPVTQLFPLWYCGSGSGS*
ATGATTACGCGGTTTACGCCTTGGCCGAAGCTTTATCCTGTTTCGGACTGCGGCAGCGGCAGCGGCAGCTAG	YITRFTPWPKLYPVSDCGSGSGS*
ATGGTTTGGACTCAGACGTGGTGGGAGGGTCAGTTTGCTTTGCTGTTTTGCGGCAGCGGCAGCGGCAGCTAG	YVWTQTWWEGQFALLFCGSGSGS*
ATGTGGCATAAGAATAAGTATGTTCTGACGTATAGTTGTCTTTTTGCTTGCGGCAGCGGCAGCGGCAGCTAG	YWHKNKYVLTYSCLFACGSGSGS*
ATGATTGTTCTGTGGTGGGATACTTCGGGTCTGAAGTATTCTTTTGATTGCGGCAGCGGCAGCGGCAGCTAG	YIVLWWDTSGLKYSFDCGSGSGS*
ATGATTACGCGGTTTACGCCGTGGCCGAAGCTTCATCCTGTTTGGGATTGCGGCAGCGGCAGCGGCAGCTAG	YITRFTPWPKLHPVWDCGSGSGS*
ATGATTACGCGGTTTACGTCGTGGCCGAAGCTTTATCCTGCTTGGGACTGCGGCAGCGGCAGCGGCAGCTAG	YITRFTSWPKLYPAWDCGSGSGS*
ATGTGGCATAAGAATAAGTATGTTCTGACGTATAGTTGTCTTTTTGCTTGCGGCAGCGGCAGCGGCAGCTAG	YWHKNKYVLTYSCLFACGSGSGS*
ATGTGGCATAAGAATAAGTATGTTCTGACGTATAGTTGTCTTTTTGCTTGCGGCAGCGGCAGCGGCAGCTAG	YWHKNKYVLTYSCLFACGSGSGS*
ATGTGGCATAAGAATAAGTATGTTCTGACGTATAGTTGTCTTTTCGCCTGCGGCAGCGGCAGCGGCAGCTAG	YWHKNKYVLTYSCLFACGSGSGS*
ATGATTACTCGGTTTACGCCGTGGCCGAAGCTTTATCCTGTTTGGTATTGCGGCAGCGGCAGCGGCAGCTAG	YITRFTPWPKLYPVWYCGSGSGS*
ATGTGGCATCGGAATATGCATGTACGGCCGCAGAGGTGTCAGATTGGTTGCGGCAGCGGCAGCGGCAGCTAG	YWHRNMHVRPQRCQIGCGSGSGS*
ATGGTTTTGACGGAGTGGCCGGACAAGATTATGTTGAGGAACCCGCCGTGCGGCAGCGGCAGCGGCAGCTAG	YVLTEWPDKIMLRNPPCGSGSGS*
ATGTCGTTTACGAATTATTTTGCTAAGACGCGTTCTTCGTTGATTGGTTGCGGAAGCGGCAGCGGCAGCTAG	YSFTNYFAKTRSSLIGCGSGSGS*
ATGGGTAGGATTGAGAAGAATTTTCTGTGGGTTTGGTCTTATTCGGGTTGCGGCAGCGGCAGCGGCAGCTAG	YGRIEKNFLWVWSYSGCGSGSGS*
ATGTGGCATAAGAATAAGTACGTTCTGACGTACAGTTGTCTTTTTGCTTGCGGCAGCGGCAGCGGCAGCTAG	YWHKNKYVLTYSCLFACGSGSGS*
ATGATTACGCGGTTTACGCCGTGGCCGAAGCTTTATCCTGTTTGGGTGTGCGGCAGCGGCAGCGGCAGCTAG	YITRFTPWPKLYPVWVCGSGSGS*
ATGATTACGCGGTTTACGCCGTGGCCGAAGCTTTATCCTGTTTGGGACTGCGGCAGCGGCAGCGGCAGCTAG	YITRFTPWPKLYPVWDCGSGSGS*
ATGTCTAATAATAGGAATTCGCTGCCTCATGATTGGCAGGTTCTTTACTGCGGCAGCGGCAGCGGCAGCTAG	YSNNRNSLPHDWQVLYCGSGSGS*
ATGGTTTTGACGGAGTGGCCGTATCTGCGTCTGTTGAGGACTAAGGCCTGCGGCAGCGGCAGCGGCAGCTAG	YVLTEWPYLRLLRTKACGSGSGS*
ATGTGGCATAAGAATAAGTATGTTCTGACGTATAGTTGTCTTTTTGCTTGCGGCAGCGGCAGCGGCAGCTAG	YWHKNKYVLTYSCLFACGSGSGS*
ATGCCTTTTACTAATACTTATGAGCATACTAGGTCGCTTGTGCTGCACTGCGGCAGCGGCAGCGGCAGCTAG	YPFTNTYEHTRSLVLHCGSGSGS*
ATGCTTTTGCTGTTTTGGGAGAAGGTTACGCTTAGTCATGTTTGGCGCTGCGGCAGCGGCAGCGGCAGCTAG	YLLLFWEKVTLSHVWRCGSGSGS*
ATGCGTTGGGTTTGGACGAGTTTTTTTAGTGAGCCGTATTTTGTTGTCTGCGGCAGCGGCAGCGGCAGCTAG	YRWVWTSFFSEPYFVVCGSGSGS*
ATGGTGTGGCCGAAGTTGTTTTGGGCGAGTCCGTTGAGTCTTCCGTCTTGCGGCAGCGGCAGCGGCAGCTAG	YVWPKLFWASPLSLPSCGSGSGS*
ATGATTACGCGGTTTACGCCGTGGCCGAAGCTTTATCCTGTTTGGGATTGCGGCAGCGGCAGCGGCAGCTAG	YITRFTPWPKLYPVWDCGSGSGS*
ATGAAGTGGCCTACTTATTGGTGGACTTCGCAGGATGCTTTTCCTAACTGCGGCAGCGGCAGCGGCAGCTAG	YKWPTYWWTSQDAFPNCGSGSGS*
ATGTGGCATAAGAATAAGTATGTTCTGACGTATAGTTGTCTTTTTGCCTGCGGCAGCGGCAGCGGCAGCTAG	YWHKNKYVLTYSCLFACGSGSGS*
ATGGGGTATTTGAGTAGTGATTTTCTTTGGCATTGGAATAAGTGGGCTTGCGGCAGCGGCAGCGGCAGCTAG	YGYLSSDFLWHWNKWACGSGSGS*
ATGATTACGCGGTTTACTCCGTGGCCGAAGCTTTATCCTGTTTGGGACTGCGGCAGCGGCAGCGGCAGCTAG	YITRFTPWPKLYPVWDCGSGSGS*
ATGATTACGCGGTTTACGCCGTGGCCGAAGCTTTATCCTGTTTGGGACTGCGGCAGCGGCAGCGGCAGCTAG	YITRFTPWPKLYPVWDCGSGSGS*
ATGATCACGCGGTTTACGCCGTGGCCGAAGCTTTATCCTGTTTGGGATTGCGGCAGCGGCAGCGGCAGCTAG	YITRFTPWPKLYPVWDCGSGSGS*
ATGTCTAATAATAGGAATTGGCTGCCTCATGATTGGCAGGTTCTTTATTGCGGCAGCGGCAGCGGCAGCTAG	YSNNRNWLPHDWQVLYCGSGSGS*
ATGGTGTGGCCGAAGTTGTTTTGGGCAAGTCCGTCGAGTCTTCCGTCTTGCGGCAGCGGCAGCGGCAGCTAG	YVWPKLFWASPSSLPSCGSGSGS*
ATGTGGCATAAGAATAAGTATGTTCTGACGTATAGTTGTCTTTTTGCTTGCGGCAGCGGCAGCGGCAGCTAG	YWHKNKYVLTYSCLFACGSGSGS*
ATGCTTAGGTTGTTTTGGGAGAATGGTAATGTGTTGACTGTTTGGAACTGCGGCAGCGGCAGCGGCAGCTAG	YLRLFWENGNVLTVWNCGSGSGS*
ATGATTACGCGGTTTACGCCGTGGCCGAAGCTTTATCCTGTTTGGGATTGCGGCAGCGGCAGCGGCAGCTAG	YITRFTPWPKLYPVWDCGSGSGS*
ATGTGGCATAAGAATAAGTATGTTCTGACGTATAGTTGTCTTTTTGCCTGCGGCAGCGGCAGCGGCAGCTAG	YWHKNKYVLTYSCLFACGSGSGS*
ATGATTACGCGGTTTACGCCGTGGCCGAAGCTTTATCCTGTTTGGGACTGCGGCAGCGGCAGCGGCAGCTAG	YITRFTPWPKLYPVWDCGSGSGS*
ATGATTACGCGGTTTACGCCGTTGCCGAAGCTTTATCCTGTCTGGGACTGCGGCAGCGGCAGCGGCAGCTAG	YITRFTPLPKLYPVWDCGSGSGS*
ATGTGGCATAAGAATAAGTATGTTCTGACGTATAGTTGTCTTTTTGCCTGCGGCAGCGGCAGCGGCAGCTAG	YWHKNKYVLTYSCLFACGSGSGS*
ATGGGTAGGATTGAGAAGAATCTTCTGTGGGTTTGGTCTTATTCGGGTTGCGGCAGCGGCAGCGGCAGCTAG	YGRIEKNLLWVWSYSGCGSGSGS*
ATGATTACGCGGTTTACGCCGTGGCCGAAGCTTTATCCTGTTTGGGATTGCGGCAGCGGCAGCGGCAGCTAG	YITRFTPWPKLYPVWDCGSGSGS*
ATGATTACGCGGTTTACGCCGTGGCCGAAGCTTAATCCTGTTTGGGATTGCGGCAGCGGCAGCGGCAGCTAG	YITRFTPWPKLNPVWDCGSGSGS*
ATGTGGCATAAGAATAAGTATGTTCTGACGCATAGCTGTCTTTTTGCCTGCGGCAGCGGCAGCGGCAGCTAG	YWHKNKYVLTHSCLFACGSGSGS*
ATGTGGCATAAGAATAAGTATGTTCTGACGTATAGTTGTCTTTTTGCCTGCGGCAGCGGCAGCGGCAGCTAG	YWHKNKYVLTYSCLFACGSGSGS*
ATGAAGGGGCCTACTTAGAGGCGTCATTCTCAGAAGCCTTTTCCTAAGTGCGGCAGCGGCAGCGGCAGCTAG	YKGPT*RRHSQKPFPKCGSGSGS*
ATGAAGTGGCGTACTTATTGGTGGACTTCGCAGGATGCTTTTCCTAAGTGCGGCAGCGGCAGCGGCAGCTAG	YKWRTYWWTSQDAFPKCGSGSGS*
ATGAAGTATTATTTTACTGATGAGGGTGAGTTTATTCATTCTTTTAATTGCGGCAGCGGCAGCGGCAGCTAG	YKYYFTDEGEFIHSFNCGSGSGS*
ATGATTACGCGGTTTACGCCGTGGCCGAAGCTTTATCCTGTTTGGGACTGCGGCAGCGGCAGCGGCAGCTAG	YITRFTPWPKLYPVWDCGSGSGS*
ATGCGTTTTTTGTGGAGTAGTTTTTCTAGTCAGCCGAGTTGGGTTCATTGCGGCAGCGGCAGCGGCAGCTAG	YRFLWSSFSSQPSWVHCGSGSGS*
ATGATTATTCGGTTTACGCCGTGGCCGGAGCTGTATCCTGTTTGGGACTGCGGCAGCGGCAGCGGCAGCTAG	YIIRFTPWPELYPVWDCGSGSGS*
ATGTGGCATAAGAATAAGTATGTTCTGACGTATAGTTGTCTTTTTGCCTGCGGCAGCGGCAGCGGCAGCTAG	YWHKNKYVLTYSCLFACGSGSGS*
ATGAAGCTGACTTCGTGGCCTAATTTGGCGTTGGTTCGGGCTAGTTTCTGCGGCAGCGGCAGCGGCAGCTAG	YKLTSWPNLALVRASFCGSGSGS*
ATGACTTATGAGGTGTATGGTTGGCTGTCTTGGAATACGTTTCCTTTCTGCGGCAGCGGCAGCGGCAGCTAG	YTYEVYGWLSWNTFPFCGSGSGS*
ATGTGGCATAAGAATAAGTATGTTCTGACGTATAGTTGTCTTTTTGCCTGCGGCAGCGGCAGCGGCAGCTAG	YWHKNKYVLTYSCLFACGSGSGS*
ATGCTGACTCGTTATAATCCGTTTCAGGGGTTGGAGGTTTGGGTTGCTTGCGGCAGCGGCAGCGGCAGCTAG	YLTRYNPFQGLEVWVACGSGSGS*
ATGATTGATATTGTGATGAAGTTTCAGCGTTTGACTTTTTATGGGCGTTGCGGCAGCGGCAGCGGCAGCTAG	YIDIVMKFQRLTFYGRCGSGSGS*
ATGTCTATTATTAGTTATTGTAAGCATTATGATTGGCTGGGTCTTTATTGCGGCAGCGGCAGCGGCAGCTAG	YSIISYCKHYDWLGLYCGSGSGS*
ATGCGTATTATTTTTTGGCGTAAGTATTGGTTTAAGGTGCGGAGTAGCTGCGGCAGCGGCAGCGGCAGCTAG	YRIIFWRKYWFKVRSSCGSGSGS*
ATGTGGCATAAGAATAAGCATGTTCTGACGTATAGTTGTCTTTTTGCTTGCGGCAGCGGCAGCGGCAGCTAG	YWHKNKHVLTYSCLFACGSGSGS*
ATGGGGTATATTGATGCTACGTTGAATTGGATATGGTATCCTGGTTGGTGCGGCAGCGGCAGCGGCAGCTAG	YGYIDATLNWIWYPGWCGSGSGS*
ATGATTACGCGGTTTACGCCGTGGCCGTAGCTTTATCCTGTTTGGGATTGCGGCAGCGGCAGCGGCAGCTAG	YITRFTPWP*LYPVWDCGSGSGS*
ATGCGTTGGGCTTGGCCGAGGTTTTTTAGGGAGCCGTATTTTGTTGTCTGCGGCAGCGGCAGCGGCAGCTAG	YRWAWPRFFREPYFVVCGSGSGS*
ATGTGGCATAAGAATAAGTATGTTCTGACGTATAGTTGTCTTTTTGCTTGCGGCAGCGGCAGCGGCAGCTAG	YWHKNKYVLTYSCLFACGSGSGS*
ATGATTACGCGGTTTACGCCGTGGCCGAAGCTTTATTCTGTTTGGGACTGCGGCAGCGGCAGCGGCAGCTAG	YITRFTPWPKLYSVWDCGSGSGS*
ATGTGGCATAAGAATAAGTATGTTCTGACGTATAGTTGTCTTTTTGCCTGCGGCAGCGGCAGCGGCAGCTAG	YWHKNKYVLTYSCLFACGSGSGS*
ATGAGGTATTTGCTTTCGCCGTGGCCTCATTTGGAGCTTGTGCCGACTTGCGGCAGCGGCAGCGGCAGCTAG	YRYLLSPWPHLELVPTCGSGSGS*
ATGCCTTTTCGTTATCAGCTTGAGTCTGATTTTGGGGTGACGTGGATCTGCGGCAGCGGCAGCGGCAGCTAG	YPFRYQLESDFGVTWICGSGSGS*
ATGCGTATTATTTTTTGGCGTAAGTATTGGTTTAAGGTGCGGAGTAGCTGCGGCAGCGGCAGCGGCAGCTAG	YRIIFWRKYWFKVRSSCGSGSGS*
ATGATTACGCGGTTTACGCCGTGGCCGAAGCTTTATCCTGTTTGGGATTGCGGCAGCGGCAGCGGCAGCTAG	YITRFTPWPKLYPVWDCGSGSGS*
ATGATTACGCGGCTTACGCCGTGGCCGAAGCTATATCCTGTTTGGGATTGCGGCAGCGGCAGCGGCAGCTAG	YITRLTPWPKLYPVWDCGSGSGS*
ATGCGTTGGGTTTGGACGAGTTTTTTTAGTGAGCCGTATTTTGTTGTCTGCGGCAGCGGCAGCGGCAGCTAG	YRWVWTSFFSEPYFVVCGSGSGS*
ATGTGGCATAAGAATAAGTATGTTCTGACGTATGGTTGTCTTTTTGCTTGCGGCAGCGGCAGCGGCAGCTAG	YWHKNKYVLTYGCLFACGSGSGS*
ATGAGGTATAAGTTTAGTAGTAATGGGAGTTATTTTGCTGCGTGGTATTGCGGCAGCGGCAGCGGCAGCTAG	YRYKFSSNGSYFAAWYCGSGSGS*
ATGTGGCATAAGAATAAGAATGTTCTGACGTATAGTTGTCTTTTTGCTTGCGGCAGCGGCAGCGGCAACTAG	YWHKNKNVLTYSCLFACGSGSGN*
ATGTGGCTTAATAATAGGTATTTTCTGACGTATAGTTATCTTTCTTCCTGCGGCAGCGGCAGCGGCAGCTAG	YWLNNRYFLTYSYLSSCGSGSGS*
ATGGTTTATGTTTGGCATTCGTTTTTGGAGGATAGTTATTGGTCGCCCTGCGGCAGCGGCAGCGGCAGCTAG	YVYVWHSFLEDSYWSPCGSGSGS*
ATGCCGTTTACGAATTATTTTGCTAAGACGCGTTCTTTGTTGATTGGCTGCGGCAGCGGCAGCGGCAGCTAG	YPFTNYFAKTRSLLIGCGSGSGS*
ATGGTGTATCCTCGGGTGTTTTTTTCTACTGCGGATGCGTTTCCGTTTTGCGGCAGCGGCAGCGGCAGCTAG	YVYPRVFFSTADAFPFCGSGSGS*
ATGATTACGCGTTTTACGCCGTGGCCGAAGCTTTATCCTGTTTGTGGTTGCGGCAGCGGCAGCGGCAGCTAG	YITRFTPWPKLYPVCGCGSGSGS*
ATGATTGAGTATTATAATCCGTTTCCTGCGACGCAGATTCGTTGGACCTGCGGCAGCGGCAGCGGCAGCTAG	YIEYYNPFPATQIRWTCGSGSGS*
ATGATTGAGCAGTTTTTTGATGATGGGCTGTTTGTGTTTCGTTGGTATTGCGGCAGCGGCAGCGGCAGCTAG	YIEQFFDDGLFVFRWYCGSGSGS*
ATGTTGTTTAAGAATAAGCATGTTCTGACGTATAGTTGTCTTTCTGCTTGCGGCAGCGGCAGCGGCAGCTAG	YLFKNKHVLTYSCLSACGSGSGS*
ATGATTACGCGGTTTACGCCGTGGCCGAAGCTTTATCCTGTTTGGGATTGCGGCAGCGGCAGCGGCAGCTAG	YITRFTPWPKLYPVWDCGSGSGS*
ATGATTACGCGGTTTACGCCGTGGCCGAAGCTTTATCCTGTTTGGGATTGCGGCAGCGGCAGCGGCAGCTAG	YITRFTPWPKLYPVWDCGSGSGS*
ATGATAAGGTGGACGGAGAATTATCAGGTTTCTTTTTACCCGTTTAATTGCGGCAGCGGCAGCGGCAGCTAG	YIRWTENYQVSFYPFNCGSGSGS*
ATGATTACGCGGTTTACGCCGTGGCCGAAGCTTTATCCTGTTTGGGATTGCGGCAGCGGCAGCGGCAGCTAG	YITRFTPWPKLYPVWDCGSGSGS*
ATGTGGCATAGGAATAAGTATGTTCTAACGTATAGTTGTCTTTTTGCTTGCGGCAGCGGCAGCGGCAGCTAG	YWHRNKYVLTYSCLFACGSGSGS*
ATGATTACGCGGTTTACGCCGTGGCCGAAGCTTTATCCTGTTTGGGATTGCGGCAGCGGCAGCGGCAGCTAG	YITRFTPWPKLYPVWDCGSGSGS*
ATGTCTAATAATAGGAATTGGCTGCCTCATGATTGGCAGGTTCTTTACTGCGGCAGCGGCAGCGGCAGCTAG	YSNNRNWLPHDWQVLYCGSGSGS*
ATGGTTCAGATTTTTGATCGTTATGGTATTTATAGTGCGAAGTGGTCTTGCGGCAGCGGCAGCGGCAGCTAG	YVQIFDRYGIYSAKWSCGSGSGS*
ATGTGGTTTGGTTTTGATGAGTTGTATCGTTTTCGTCATGGTTTTAGCTGCGGCAGCGGCAGCGGCAGCTAG	YWFGFDELYRFRHGFSCGSGSGS*
ATGCGTCTTAGTCCTTGGCCGCTTTTGCAGCTGTATCCTAGTTATTTGTGCGGCAGCGGCAGCGGCAGCTAG	YRLSPWPLLQLYPSYLCGSGSGS*
ATGAGGTATAAGTTTAGTAGTAATGGGAGTTATTTTGCTGCGTGGTCTTGCGGCAGCGGCAGCGGCAGCTAG	YRYKFSSNGSYFAAWSCGSGSGS*
ATGTGGCATAAGAATAAGTATGTCCTGACGTATAGTTGTCTTTTTGCTTGCGGCAGCGGCAGCGGCAGCTAG	YWHKNKYVLTYSCLFACGSGSGS*
ATGCGTTGGGTTTGGACGAGTTTTTTTAGTGAGCCGTATTTTGTTGTTTGCGGCAGCGGCAGCGGCAGCTAG	YRWVWTSFFSEPYFVVCGSGSGS*
ATGTCTAATAATAGGAGTTGGCTGCCTCATGATTGGCAGGTTCCTTACTGCGGCAGCGGCAGCGGCAGCTAG	YSNNRSWLPHDWQVPYCGSGSGS*
ATGTGGCATAAGAATAAGTATGTTCTGACGTATAGTTGTCTTTTTGCCTTCGGCAGCGGCAGCGGCAGCTAG	YWHKNKYVLTYSCLFAFGSGSGS*
ATGTTTGAGTTTTCTCATTGGTCTCCTGTGACGCTGTTGTATTTTTCATGCGGCAGCGGCAGCGGCAGCTAG	YFEFSHWSPVTLLYFSCGSGSGS*
ATGCGTTGGTTTTTGTAGATTTGTCTGAGTTAGTCGTAGTGGGTTGGCTGCGGCAGCGGCAGCGGCAGCTAG	YRWFL*ICLS*S*WVGCGSGSGS*
ATGATTACGCTTATTACGCCGTGACCGAAGATTTCTCCTGGTTGGTACTGCGGCAGCGGCAGCGGCAGCTAG	YITLITP*PKISPGWYCGSGSGS*
ATGCCTTATAAGTTTCTGCTTTCGTCGATTTCGACTTATAAGTGGTACTGCGGCAGCGGCAGCGGCAGCTAG	YPYKFLLSSISTYKWYCGSGSGS*
ATGGTGCGGCCGAAGTTGTTTTTGCCGAGGCCGATGAGTCTTCCGACCTGCGGCAGCGGCAGCGGCAGCTAG	YVRPKLFLPRPMSLPTCGSGSGS*
ATGGTGTGGCCGAAGTTGTTTTGGGCGCGTCCGTTGATTCTTCCGTCCTGCGGCAGCGGCAGCGGCAGCTAG	YVWPKLFWARPLILPSCGSGSGS*
ATGCGTTGGGTTTGGACGAGTTTTTTTAGTGAGCCGTATTTTGTTGTCTGCGGCAGCGGCAGCGGCAGCTAG	YRWVWTSFFSEPYFVVCGSGSGS*
ATGAATACGCGGATTACGACGTGGCCGAAGCTTTATCCTGTTTGGGACTGCGGCAGCGGCAGCGGCAGCTAG	YNTRITTWPKLYPVWDCGSGSGS*
ATGCGTATTGTGGATTCTACTCTTCTTGCGTCTGCGTTTCCGCGTTATTGCGGCAGCGGGAGCGGCAGCTAG	YRIVDSTLLASAFPRYCGSGSGS*
ATGATTACGCGGTTTACGCCGTGGCCGAAGCTTTATCCTGTTTGGGATTGCGGCAGCGGCAGCGGCAGCTAG	YITRFTPWPKLYPVWDCGSGSGS*
ATGCTGACTCGTTATAATCCGTTTCTGGGGCTGGAGGTTTGGGTTGACTGCGGCAGCGGCAGCGGCAGCTAG	YLTRYNPFLGLEVWVDCGSGSGS*
ATGTATGCGATCGTTTGGATGCGTCAGAATCCGAAGCTTGTTCGGGCATGCGGCAGCGGCAGCGGCAGCTAG	YYAIVWMRQNPKLVRACGSGSGS*
ATGTTGCATAAGAATAAGTATGTTCTGACGTATAGTCGTCTTTTCGCTTGCGGCAGCGGCAGCGGCAGCTAG	YLHKNKYVLTYSRLFACGSGSGS*
ATGTGGCATAAGAATAAGTATGTTCTGACGTATAGTTGTCTTTTTGCCTGCGGCAGCGGCAGCGGCAGCTAG	YWHKNKYVLTYSCLFACGSGSGS*
ATGCGTTGGGTTTGGACGAGTTTTTTTTAGTGAGCCGTATTTTGTTGTCTGCGGCAGCGGCAGCGGCAGCTAG	YRWVWTSFF**AVFCCLRQRQRQL
ATGATTACGCGGTTTACGTCGTGGTCGAGGCTTTATCGTGTTTGGGATTGCGGCAGCGGAAGCGGCAGCTAG	YITRFTSWSRLYRVWDCGSGSGS*
ATGATTACGCGGTTTACGCCGTGGCCGAAGCTTTATCCTGTTTGGGACTGCGGCAGCGGCAGCGGCAGCTAG	YITRFTPWPKLYPVWDCGSGSGS*
ATGCTTTGGGTTTTTACGATTTTTTTTAAGGAGCCGTGTTTTATTGCTTGCGGCAGCGGCAGCGGCAGCTAG	YLWVFTIFFKEPCFIACGSGSGS*
ATGCGTCTTAGTCCTTGGCCGCTTTTGCAGCTGTATCCTAGTTATTTGTGCGGCAGCGGCAGCGGCAGCTAG	YRLSPWPLLQLYPSYLCGSGSGS*
ATGCGTAGTTATTTTGATAATGCTGGTGTGTTTTATATTATTTGGTCCTGCGGCAGCGGCAGCGGCAGCTAG	YRSYFDNAGVFYIIWSCGSGSGS*
ATGATTACGCGGTTTACGCCGTGGCCGAAGCTTTATCCTGTTTGGGATTGCGGCAGCGGCAGCGGCAGCTAG	YITRFTPWPKLYPVWDCGSGSGS*
ATGATTACGCGGTTCACGCCGTGGCCGAAGCTTTATCCTGTTTGGGATTGCGGCAGCGGCAGCGGCAGCTAG	YITRFTPWPKLYPVWDCGSGSGS*
ATGATTACGCGGTTTACGCCGTGGCCGAAGCTTTATCCTGTTTGGGATTGCGGCAGCGGCAGCGGCAGCTAG	YITRFTPWPKLYPVWDCGSGSGS*
ATGTGGCATAAGAATAAGTATGTTCTGACGTATAGTTGTCTTTTTGCTTGCGGCAGCGGCAGCGGCAGCTAG	YWHKNKYVLTYSCLFACGSGSGS*
ATGCGTATTATTTTTTGGCGTAAGTATTGGTTTAAGGTGCGGAGCAGTTGCGGCAGCGGCAGCGGCAGCTAG	YRIIFWRKYWFKVRSSCGSGSGS*
ATGCGTTGTGTTTGTACGAGTTATTGTAGCTATCCTGGTTTTATTGCTTGCGGCAGCGGCAGCGGCAGCTAG	YRCVCTSYCSYPGFIACGSGSGS*
ATGATTACGCGGTTTACGCCGTGGCCGAAGCTTTATCCTGTTTGGGACTGCGGCAGCGGCAGCGGCAGCTAG	YITRFTPWPKLYPVWDCGSGSGS*
ATGATAACGCGGTTTACGCCGTGGCCGAAGCTTTATCCCGTTTGGGATTGCGGCAGCGGCAGCGGCAGCTAG	YITRFTPWPKLYPVWDCGSGSGS*
ATGTTTGAGAAGGTTTGTTGGACTGGTCGTTATTATGTTGTTGAGTATTGCGGCAGCGGCAGCGGCAGCTAG	YFEKVCWTGRYYVVEYCGSGSGS*
ATGCGTTGGGTTTGGACGAGTTTTTTTAGTGAGCCGTATTTTGTTGTCTGCGGCAGCGGCAGCGGCAGCTAG	YRWVWTSFFSEPYFVVCGSGSGS*
ATGATTACGCGGTTTACGCCGTGGCCGAAGCTTTATCCTGTTTGGGACTGCGGCAGCGGCAGCGGCAGCTAG	YITRFTPWPKLYPVWDCGSGSGS*
ATGATTGTTCTGTGGCGGGATACTTCGGGTCTGAAGTATGCTTTTAATTGCGGCAGCGGCAGCGGCAGCTAG	YIVLWRDTSGLKYAFNCGSGSGS*
ATGATTCCGCGGTTTACGCCGTGGCCTAAGCTTTATCCTATTTTGGATTGCGGCAGCGGCAGCGGCAGCTAG	YIPRFTPWPKLYPILDCGSGSGS*
ATGATTACGCGGTTTACGCCGTGGCCGAAGCTTTATCCTGTTTGGGACTGCGGCAGCGGCAGCGGCAGCTAG	YITRFTPWPKLYPVWDCGSGSGS*
ATGACTAATAATAGTAATTGGCTTTTTCAGGATTGGCCTGTTCTTTACTGCGGCAGCGGCAGCGGCAGCTAG	YTNNSNWLFQDWPVLYCGSGSGS*
ATGATTACGCGGTTTACGCCGTGGCCGAAGCTTTATCCTGTTTGGGATTGCGGCAGCGGCAGCGGCAGCTAG	YITRFTPWPKLYPVWDCGSGSGS*
ATGTCTAATGATAGGAAGTGGCAGCCTCATGAGTCGCAGGTGCTCTACTGCGGCAGCGGCAGCGGCAGCTAG	YSNDRKWQPHESQVLYCGSGSGS*
ATGTGGCATAAGAATAAGTATGTTCTGACGTATAGTTCTCTTTTTGCCTGCGGCAGCGGCAGCGGCAGCTAG	YWHKNKYVLTYSSLFACGSGSGS*
ATGCGTTGGGTTTGGACGAGTTTTTTTAGTGAGCCGTATTTTGTTGTCTGCGGCAGCGGCAGCGGCAGCTAG	YRWVWTSFFSEPYFVVCGSGSGS*
ATGGGTAGGATTGAGAAGAATTTTCTGTGGGTTTGGTCTTATTCGGGTTGCGGCAGCGGCAGCGGCAGCTAG	YGRIEKNFLWVWSYSGCGSGSGS*
ATGATTACGCGGCCTACGCCTTTGTCGTAGCTTTATCCTGTTTGGCTCTGCGGCAGCGGCAGCGGCAGCTAG	YITRPTPLS*LYPVWLCGSGSGS*
ATGTGGCATAAGAATAAGTATGTTCTGACGTATAGTTGTCTTTTTGCTTGCGGCAGCGGCAGCGGCAGCTAG	YWHKNKYVLTYSCLFACGSGSGS*
ATGCCGTTTACGAATTATTTTGCTAAGACGCGTTCTTTGTTGATTGGTTGCGGCAGCGGCAGCGGCAGCTAG	YPFTNYFAKTRSLLIGCGSGSGS*
ATGGTTTATGCGTTTGATGCGAATTATGTTTATAGTGCTGCTTGGACCTGCGGCAGCGGCAGCGGCAGCTAG	YVYAFDANYVYSAAWTCGSGSGS*
ATGTCTAATAATAGGAATTGGCTGCCTCATGATTGGCAGGTTCTTTACTGCGGCAGCGGCAGCGGCAGCTAG	YSNNRNWLPHDWQVLYCGSGSGS*
ATGTGGCATAAGAATAAGTATGTTCTGACGTATAGTTGTCTTTTTGCTTGCGGCAGCGGCAGCGGCAGCTAG	YWHKNKYVLTYSCLFACGSGSGS*
ATGATTACGCGGTTTACGCCGTGGCCGAAGCTTTATCCTGTTTGGGACTGCGGCAGCGGCAGCGGCAGCTAG	YITRFTPWPKLYPVWDCGSGSGS*
ATGTTTGCTGGTTTTTTGGAGTCTGGTACGTTTACGCAGACTTGGAGCTGCGGCAGCGGCAGCGGCAGCTAG	YFAGFLESGTFTQTWSCGSGSGS*
ATGAGGTATTTGCTTTCGCCGTGGCCTCATTCGAAGCTTGTGCTGACCTGCGGCAGCGGCAGCGGCAGCTAG	YRYLLSPWPHSKLVLTCGSGSGS*
ATGTGGCATAAGAATAAGTATGTTCTGACGTTTAGTTGTCTTTTTGCCTGCGGCAGCGGCAGCGGCAGCTAG	YWHKNKYVLTFSCLFACGSGSGS*
ATGTGGGATAAGAATTAGAATGTTCAGACGCCTAGTTGTCTTTTTGTTTGCGGCAGCGGCAGCGGCAGCTAG	YWDKN*NVQTPSCLFVCGSGSGS*
ATGTGGCATAAGAATAAGTATGTTCTGACGTATAGTTGTCTTTTTGCTTGCGGCAGCGGCAGCGGCAGCTAG	YWHKNKYVLTYSCLFACGSGSGS*
ATGATTACGCGGTTTACGCCGTGGCCGATGCTTTATCCTGTTTGGGATTGCGGCAGCGGCAGCGGCAGCTAG	YITRFTPWPMLYPVWDCGSGSGS*
ATGTCTAATAATAGGAATTGGCTGCCTCATGATTGGCAGGTTCTTTATTGCGGCAGCGGCAGCGGCAGCTAG	YSNNRNWLPHDWQVLYCGSGSGS*
ATGAATATTCCGCTTGATATTATTTTTCATAATGCTTTTCCGCGGGAGTGCGGCAGCGGCAGCGGCAGCTAG	YNIPLDIIFHNAFPRECGSGSGS*
ATGTGGCTTAAGAATAAGAATGTTCTGACGTATAGTTGTCTTTTTGCTTGCGGCAGCGGCAGCGGCAGCTAG	YWLKNKNVLTYSCLFACGSGSGS*
ATGATTACGCGGTTTACGCCGTGGCCGAGGCTTTATCCTGTTTGGGATTGCGGCAGCGGCAGCGGCAGCTAG	YITRFTPWPRLYPVWDCGSGSGS*
ATGATTTCGCGGTTTACGCCGTGGCCGAAGCTTTATCCTGTTTGGGACTGCGGCAGCGGCAGCGGCAGCTAG	YISRFTPWPKLYPVWDCGSGSGS*
ATGCGTTGGGTTTGGACGAGTTTTTTTAGTGAGCCGTATTTTGTTGTCTGCGGCAGCGGCAGCGGCAGCTAG	YRWVWTSFFSEPYFVVCGSGSGS*
ATGATTGTTCTGTGGTGGAATACTTCGGGTCTGAAGTATGCTTTTAATTGCGGCAGCGGCAGCGGCAGCTAG	YIVLWWNTSGLKYAFNCGSGSGS*
ATGATTACGCGGTTTACGCCGTGGCCGAAGCTTTATCCTATTTGGGATTGCGGCAGCGGCAGCGGCAGCTAG	YITRFTPWPKLYPIWDCGSGSGS*
ATGTGGCATAAGAATAAGTATGTTCTGACGTATAGTTGTCTTTTTGCCTGCGGCAGCGGCAGCGGCAGCTAG	YWHKNKYVLTYSCLFACGSGSGS*
ATGAAGAATCTTGGTCTGACGACTCGTTGGCTGGCTGTTTATCGTGTCTGCGGCAGCGGCAGCGGCAGCTAG	YKNLGLTTRWLAVYRVCGSGSGS*
ATGCGTTGGGTTTGGACGAGTTTTTTTAGTGAGCCGTATTTTGTTGCTTGCGGCAGCGGCAGCGGCAGCTAG	YRWVWTSFFSEPYFVACGSGSGS*
ATGTGGCATAAGAATAAGTATGTTCTGACGTATAGTTGTCTTTTTGCTTGCGGCAGCGGCAGCGGCAGCTAG	YWHKNKYVLTYSCLFACGSGSGS*
ATGATTACGCGGTTTACGCCGTGGCCGAAGCTTTATCCTGTTTGGGATTGCGGCAGCGGCAGCGGCAGCTAG	YITRFTPWPKLYPVWDCGSGSGS*
ATGCGTTGGGTTTGGACGAGTTTTTTTAGTGAGCCGTATTTTGTTGCTTGCGGCAGCGGCAGCGGCAGCTAG	YRWVWTSFFSEPYFVACGSGSGS*
ATGTGGCATAAGAATAAGTATGTTCTGACGTATAGTTGTCTTTTTGCTTGCGGCAGCGGCAGCGGCAGCTAG	YWHKNKYVLTYSCLFACGSGSGS*
ATGATTACGCGGTTTACGCCGTGGCCGAAGCTTTATCCTGTTTGGGATTGCGGCAGCGGCAGCGGCAGCTAG	YITRFTPWPKLYPVWDCGSGSGS*
ATGCGTTGGGTTTGGACGAGTTTTTTTAGTGAGCCGTATTTTGTTGTCTGCGGCAGCGGCAGCGGCAGCTAG	YRWVWTSFFSEPYFVVCGSGSGS*
ATGGTGTGGCCGAAGTTGTTTTGGGCGAGTCCGTTGAGTCTTCCGTCTTGCGGCAGCGGCAGCGGCAGCTAG	YVWPKLFWASPLSLPSCGSGSGS*
ATGGTGTGTCCGAAGTTGTTTTGGGCGAGTCCGTTGAGTCTTCCGTCTTGCGGCAGCGGCAGCTAG	YVCPKLFWASPLSLPSCGSGS*
ATGATTACGCGGTCTACGCCGTGGCCGAAGCTTTATCCTGTTTGGGATTGCGGCAGCGGCAGCGGCAGCTAG	YITRSTPWPKLYPVWDCGSGSGS*
ATGCGTTGTTTTTGGGCGAGGTTTTTTAGTGAGCCGTATTTGGTTGGCTGCGGCAGCGGCAGCGGCAGCTAG	YRCFWARFFSEPYLVGCGSGSGS*
ATGTGGCATAAGAATAAGTATGTTCTGACGTATAGTTGTCTTTTTGCCTGCGGCAGCGGCAGCGGCAGCTAG	YWHKNKYVLTYSCLFACGSGSGS*
ATGATTACGCGGTTTACGCCGTGACCGAAGCTTTATCCTGTTTGGGACTGCGGCAGCGGCAGCGGCAGCTAG	YITRFTP*PKLYPVWDCGSGSGS*
ATGATTACGCGGTTTACGCCGTGGCCGAAGCTTTATCCTGTTTGGGATTGCGGCAGCGGCAGCGGCAGCTAG	YITRFTPWPKLYPVWDCGSGSGS*
ATGCGTTGGGTTTGGACGAGTTCTTTTAGTGAGCCGTATTTTGTTGTTTGCGGCAGCGGCAGCGGCAGCTAG	YRWVWTSSFSEPYFVVCGSGSGS*
ATGTGGCATAAGAATAAGTATGTTCTGACGTATAGTTGTCTTTTTGCTTGCGGCAGCGGCAGCGGCAGCTAG	YWHKNKYVLTYSCLFACGSGSGS*
ATGATTACGCGGTTTACGCCGTGGCCGAAGCTTTATCCTGTTTGGGATTGCGGCAGCGGCAGCGGCAGCTAG	YITRFTPWPKLYPVWDCGSGSGS*
ATGATTACGCGGATTCCGCCGTTGCCGAAGCTTGATCCTGTGTGGGATTGCGGCAGCGGCAGCGGCAGCTAG	YITRIPPLPKLDPVWDCGSGSGS*
ATGTGGTATAAGAATAAGTATGTTCTGACGTATAGTTGTCTTTTTGCTTGCGGCAGCGGCAGCGGCAGCTAG	YWYKNKYVLTYSCLFACGSGSGS*
ATGGATATGCTGCTTACGCCGTTGCCGTCTCTTTGGGCTGCTTGGGATTGCGGCAGCGGCAGCGGCAGCTAG	YDMLLTPLPSLWAAWDCGSGSGS*
ATGATTACGCGGTTTACGCCGTGGCCGAAGCTTTATCCTGTTTGGGACTGCGGCAGCGGCAGCGGCAGCTAG	YITRFTPWPKLYPVWDCGSGSGS*
ATGTGGCATAAGAATAAGTATGTTCTGACGTATAGTTGTCTTTTTGCTTGCGGCAGCGGCAGCGGCAGCTAG	YWHKNKYVLTYSCLFACGSGSGS*
ATGAGGTATTTGCTTTCGCCGTGGCCTCATTTGGAGCTTGTGCTGACTTGCGGCAGCGGCAGCGGCAGCTAG	YRYLLSPWPHLELVLTCGSGSGS*
ATGACTTTTCGTTGGACGCAGGCTGGTTTTTATCAGGCTGCGTGGAGCTGCGGCAGCGGCAGCGGCAGCTAG	YTFRWTQAGFYQAAWSCGSGSGS*
ATGCGTTGGGTTTGGACGAGTTTTCTTAGTGAGCCGTATTTTGTTGATTGCGGCAGCGGCAGCGGCAGCTAG	YRWVWTSFLSEPYFVDCGSGSGS*
ATGATTACGCGGTTTACGCCGTGGCCGAGGCTTTATCCTGTTTGGGATTGCGGCAGCGGCAGCGGCAGCTAG	YITRFTPWPRLYPVWDCGSGSGS*
ATGTGGCATAAGAATAAGTATGTTCTGACGTATAGTTGTCTTTTTGCCCGCGGCAGCGGCAGCGGCAGATAG	YWHKNKYVLTYSCLFARGSGSGR*
ATGTGGCATAAGAATAAGTATGTTCTGACGTATAGTTGTCTTTTTGATTGCGGCAGCGGCAGCGGCAGCTAG	YWHKNKYVLTYSCLFDCGSGSGS*
ATGATTGTTCTGTGGTGGGATACTTCGGGTCTGAAGTATGCTTTTAACTGCGGCAGCGGCAGCGGCAGCTAG	YIVLWWDTSGLKYAFNCGSGSGS*
ATGAGGTATTTGCTTTCGCCGTGGCCTCATTTGGAGCTTGTGCTGACTTGCGGCAGCGGCAGCGGCAGCTAG	YRYLLSPWPHLELVLTCGSGSGS*
ATGATTACGCGGTTTACGCCGTGGCCGAAGCTTTATCCTGTTTGGGATTGCGGCAGCGGCAGCGGCAGCTAG	YITRFTPWPKLYPVWDCGSGSGS*
ATGCGCTGGGTTTGGACGAATTTTCTTAGTGAGCCGAATTTTGTTGTTTGCGGCAGCGGCAGCGGCAGCTAG	YRWVWTNFLSEPNFVVCGSGSGS*
ATGATTACGCGGTTTACGCCGTGGCCGAAGCTTTATCCTGTTTGGGATTGCGGCAGCGGCAGCGGCAGCTAG	YITRFTPWPKLYPVWDCGSGSGS*
ATGTGGCATAAGAATAAGTATGTTCTGACGTATAGTTGTCTTTTTGCCTGCGGCAGCGGCAGCGGCAGCTAG	YWHKNKYVLTYSCLFACGSGSGS*
ATGTTGTGGCCGAAGTTGTTTTGGGCGAGTCCGTTGAGTCTTCCGTCCTGCGGCAGCGGCAGCGGCAGCTAG	YLWPKLFWASPLSLPSCGSGSGS*
ATGATTACGCGGTTTACGCCGTGGCCGAAGCTTTATCCTGTTTGGGATTGCGGCAGCGGCAGCGGCAGCTAG	YITRFTPWPKLYPVWDCGSGSGS*
ATGCGTTGGGTTTGGACGAGTTTTTTTAGTGAGCCGTATTTTGTTGTCTGCGGCAGCGGCAGCGGCAGCTAG	YRWVWTSFFSEPYFVVCGSGSGS*
ATGATTACGCGGTTTACGCCGTGGCCGAAGCTTTATCCTGTTTGGGATTGCGGCAGCGGCAGCGGCAGCTAG	YITRFTPWPKLYPVWDCGSGSGS*
ATGATTACGCGGTTTACGCCGTGGCCGAAGCTTTATCCTGTTTGGGATTGCGGCAGCGGCAGCGGCAGCTAG	YITRFTPWPKLYPVWDCGSGSGS*
ATGTATTATTTGAGTAGTTGGCCGTTGTTGAATCTGATTAGGCATAACTGCGGCAGCGGCAGCGGCAGCTAG	YYYLSSWPLLNLIRHNCGSGSGS*
ATGGTTTATGCGTTTGATGCGAATTATGTTTATAGGGCTGCTTGTACGTGCGGCAGCGGCAGCGGCAGCTAG	YVYAFDANYVYRAACTCGSGSGS*
ATGATTACGCGGTTTACGCCGTGGCCGAAGCTTTATCCCGTTTGGGACTGCGGCAGCGGCAGCGGCAGCTAG	YITRFTPWPKLYPVWDCGSGSGS*
ATGGTTATTCGTGCGCCTGGTTGTATTGGTGACGCGTTTCCTCGTTGCTGCGGCAGCGGCAGCGGCAGCTAG	YVIRAPGCIGDAFPRCCGSGSGS*
ATGATTACGCGGTTTACGCCGTGGCCGAAGCTTTATCCTGTTTGGGACAGCGGCAGCGGCAGCGGCAGCTAG	YITRFTPWPKLYPVWDSGSGSGS*
ATGATTACGCGGTTTACGCCGTGGCCGAAGCTTTATCCTGTTTGGGATTGCGGCAGCGGCAGCGGCAGCTAG	YITRFTPWPKLYPVWDCGSGSGS*
ATGATTACGCGGTTTACGCCGTGGCCGGAGCTTTAACCTGTTTGGGATTGCGGCAGCGGCAGCGGCAGCTAG	YITRFTPWPEL*PVWDCGSGSGS*
ATGAGTCATTATTTTGATGAGGATTTTGTTTTTTATGCGGCTTTTCTGTGCGGCAGCGGCAGCGGCAGCTAG	YSHYFDEDFVFYAAFLCGSGSGS*
ATGTGGCATAAGAATAAGTATGTTCTGACGTATAGTTGTCTTTTTGCTTGCGGCAGCGGCAGCGGCAGCTAG	YWHKNKYVLTYSCLFACGSGSGS*
ATGATTACGCGGTTTACGCCGTGGCCGAAGCTTTATCCTGTTTGGGATTGCGGCAGCGGCAGCGGCAGCTAG	YITRFTPWPKLYPVWDCGSGSGS*
ATGATTACGCGGTTTACGCCGTGGCCGAAGCTTTATCCTGTTTGGGATTGCGGCAGCGGCAGCGGCAGCTAG	YITRFTPWPKLYPVWDCGSGSGS*
ATGCGGCATAAGAATAAGTACGTTCTGACGTATAGTTGTCTTTTTGCTTGCGGCAGCGGCAGCGGCAGCTAG	YRHKNKYVLTYSCLFACGSGSGS*
ATGTCGGATGGGTTTAATGCAGCGGGGACTTATTGGAGTTCTTGGAGTTGCGGCAGCGGCAGCGGCAGCTAG	YSDGFNAAGTYWSSWSCGSGSGS*
ATGGCTACGTGGTTGATGCTGTGGCCGAAGCTTTATCCTGTTTGGCATTGCGGCAGCGGCAGCGGCAGCTAG	YATWLMLWPKLYPVWHCGSGSGS*
ATGTCTAATAATAGGAATTGGCTGCCTCATGACTGGCAGGGTCTTTACTGCGGCAGCGGCAGCGGCAGCTAG	YSNNRNWLPHDWQGLYCGSGSGS*
ATGAAGAATCTTGGTCTGACGACTCGTTGGCTGGCTATTTATCGTGTTTGCGGCAGCGGCAGCGGCAGCTAG	YKNLGLTTRWLAIYRVCGSGSGS*
ATGATTACACTGTTTACGCCGTGGCCGAAGCTTTATCCTGTTTGGGGCTGCGGCAGCGGCAGCGGCAGCTAG	YITLFTPWPKLYPVWGCGSGSGS*
ATGATTACGCGGTTTACGCCGTGGCCGAAGCTTTATCCTGTTTGGGATTGCGGCAGCGGCAGCGGCAGCTAG	YITRFTPWPKLYPVWDCGSGSGS*
ATGCCTTTTACTAATACTTATGAGCATACTAGGTCGCTTGTGCTGCTCTGCGGCAGCGGCAGCGGCAGCTAG	YPFTNTYEHTRSLVLLCGSGSGS*
ATGATTACGCGGTTTACGCCGTGGCCGAAGCTCTATCCTGTTTGGGACTGCGGCAGCGGCAGCGGCAGCTAG	YITRFTPWPKLYPVWDCGSGSGS*
ATGCGTTGGGTTTGGACGAGTTTTTTTAGTGAGCCGTATTTTGTTGTCTGCGGCAGCGGCAGCGGCAGCTAG	YRWVWTSFFSEPYFVVCGSGSGS*
ATGCGTTGGGTTTGGACGAGTTTTTTTAGTGAGCCGTATTTTGTTGTTTGCGGCAGCGGCAGCGGCAGCTAG	YRWVWTSFFSEPYFVVCGSGSGS*
ATGTGGCATAAGAATAAGTATGTTCTGACGTATAGTTGTCTTTTTGCTTGCGGCAGCGGCAGCGGCAGCTAG	YWHKNKYVLTYSCLFACGSGSGS*
ATGTGGCATAAGAATAAGTATGTTCTGACGTATAGTTGTCTTTTTGCTTGCGGCAGCGGCAGCGGCAGCTAG	YWHKNKYVLTYSCLFACGSGSGS*
ATGGGTAGGCTTTATTGGCGTGAGACGTTGAATTGGATTTGGTTTAGTTGCGGCAGCGGCAGCGGCAGCTAG	YGRLYWRETLNWIWFSCGSGSGS*
ATGGGGTATATTGATGCTACGTTGTATTGGATTTGGTATCCGGGGTCTTGCGGCAGCGGCAGCGGCAGCTAG	YGYIDATLYWIWYPGSCGSGSGS*
ATGTGGCATAAGAATAAGTATGTTCTGACGTATAGTTGTCTTTTTGCTTGCGGCAGCGGCAGCGGCAGCTAG	YWHKNKYVLTYSCLFACGSGSGS*
ATGTGGCATAAGAATAAGTATGTTCTGACGTATAGTTGTCTTTTTGCTTGCGGCAGCGGCAGCGGCAGCTAG	YWHKNKYVLTYSCLFACGSGSGS*
ATGATTACGCGTTTTACGCCGTGGCAGCAGCTTTATCCTGTTTGGGACTGCGGCAGCGGCAGCGGCAGCTAG	YITRFTPWQQLYPVWDCGSGSGS*
ATGGTGTGACCGAAGTTGTTTTGGGCGAGTCCGTTGAGTCTTCCGTCCTGCGGCAGCGGCAGCGGCAGCTAG	YV*PKLFWASPLSLPSCGSGSGS*
ATGGTTTTGACGGAGTGGCCGTATCTGCGTCTGTTGAGGACTAAGGCGTGCGGCAGCGGCAGCGGCAGCTAG	YVLTEWPYLRLLRTKACGSGSGS*
ATGCGTTGGGTTTGGACGAGTTTTTTTAGTGAGCCGTATTTCGTTGTTTGCGGCAGCGGCAGCGGCAGCTAG	YRWVWTSFFSEPYFVVCGSGSGS*
ATGCTGACTCGTTCTTATCCGATTCTGATGGTGGAGGATTGGGTTGCCTGCGGCAGCGGCAGCGGCAGCTAG	YLTRSYPILMVEDWVACGSGSGS*
ATGATTACGCGGTTTACGCCGTGGCCGAAGCTTTGTCCTGTTTGGAACTGCGGCAGCGGCAGCGGCAGCTAG	YITRFTPWPKLCPVWNCGSGSGS*
ATGTTTATTCAGCTTACGCCGTGGCCGCATTTTTATCTAGCTGGGCACTGCGGCAGCGGCAGCGGCAGCTAG	YFIQLTPWPHFYLAGHCGSGSGS*
ATGATTACGCGGTTTACGCCGTGGCCGAAGCTTTATCCTGTTTGGGATTGCGGCAGCGGCAGCGGCAGCTAG	YITRFTPWPKLYPVWDCGSGSGS*
ATGCGTTTTGATTGGCCGAGTTGGGATGTTGCGCCTAAGTGGATTCCTTGCGGCAGCGGCAGCGGCAGCTAG	YRFDWPSWDVAPKWIPCGSGSGS*
ATGTTTGTTTGGAAGCGTTGGAGTGATGTTCCTTATTTTCTTGATGGCTGCGGCAGCGGCAGCGGCAGCTAG	YFVWKRWSDVPYFLDGCGSGSGS*
ATGTCTAATAATAGGAATTGGCTGCCTCATGATTGGCAGGTTCTTTATTGCGGCAGCGGCAGCGGCAGCTAG	YSNNRNWLPHDWQVLYCGSGSGS*
ATGATTACGCGGTTTACGCCGTGGCCGAAGCTTTATCCTGTTTGGGATTGCGGCAGCGGCAGCGGCAGCTAG	YITRFTPWPKLYPVWDCGSGSGS*
ATGCGTTATGTTTGGAGGCGGTTTTTTATTAAGCCGTATTTTGGTGATTGCGGCAGCGGCAGCGGCAGCTAG	YRYVWRRFFIKPYFGDCGSGSGS*
ATGTCGGCTTTTTTGGATGAGGCGGCGGGTACTCTGCGTTATTCTAGCTGCGGCAGCGGCAGCGGCAGCTAG	YSAFLDEAAGTLRYSSCGSGSGS*
ATGATTACGCGGTTTACGCCGTGGCCGAAGCTTTATCCTGTTTGGGATTGCGGCAGCGGCAGCGGCAGCTAG	YITRFTPWPKLYPVWDCGSGSGS*
ATGTGGCATAAGAATAAGTATGTTCTGACGTATAGTTGTCTTTTTGCCTGCGGCAGCGGCAGCGGCAGCTAG	YWHKNKYVLTYSCLFACGSGSGS*
ATGATTACGCGGTTTACGCCGTGGCCGAAGCTTTATCCTGTTTGGGATTGCGGCAGCGGCAGCGGCAGCTAG	YITRFTPWPKLYPVWDCGSGSGS*
ATGTCTAATAATAGGAATTGGCTGCCTCGTGATTGGCAGGTTCTTTATTGCGGCAGCGGCAGCGGCAGCTAG	YSNNRNWLPRDWQVLYCGSGSGS*
ATGCGTTGGGTTTGGACGAGTTTTTTTAGCGAGCCGTATTTTGTTGTTTGCGGCAGCGGTAGCGGCAGCTAG	YRWVWTSFFSEPYFVVCGSGSGS*
ATGATTCGGAATAGTGGGTTTAATCATTGGTTTATTGTGGATTGTATCTGCGGCAGCGGCAGCGGCAGCTAG	YIRNSGFNHWFIVDCICGSGSGS*
ATGGTTACGCGGTTTACGCCGTGGCCGAAGCTTTATCCTGTTTGGGACTGCGGCAGCGGCAGCGGCAGCTAG	YVTRFTPWPKLYPVWDCGSGSGS*
ATGTATACGTTGAAGTGGACGACGAGTGGTCTGGCCGGGAGTTGGCGGTGCGGCAGCGGCAGCGGCAGCTAG	YYTLKWTTSGLAGSWRCGSGSGS*
ATGATTACGCGGTTTACGTCGTGGCCGAAGCTTTATCCTGTTTGGGATTGCGGCAGCGGCAGCGGCAGCTAG	YITRFTSWPKLYPVWDCGSGSGS*
ATGTCTAATAATAGGAATTGGCTGCCTCGTGATTGGCAGGTTCTTTATTGCGGCAGCGGCAGCGGCAGCTAG	YSNNRNWLPRDWQVLYCGSGSGS*
ATGATTACGCGGTTTACGCCGTGGCCGAAGCTTTATCCTGTCTGGGAGTGCGGCAGCGGCAGCGGCAGCTAG	YITRFTPWPKLYPVWECGSGSGS*
ATGGGTCAGATTTTTGATCGTTATGGTATTTATAGTGGGAAGTGGTCTTGCGGCAGCGGCAGCGGCAGCTAG	YGQIFDRYGIYSGKWSCGSGSGS*
ATGTCTAATAATAGGAATTGGCTGCCTCATGATTGGCAGGTTCTTTACTGCGGCAGCGGCAGCGGCAGCTAG	YSNNRNWLPHDWQVLYCGSGSGS*
ATGCCTTTTACTAATGCTTATGAGCATACTAGGTCGCTTGTGCTGCACTGCGGCAGCGGCAGCGGCAGCTAG	YPFTNAYEHTRSLVLHCGSGSGS*
ATGGTGAAGCTGGAGTTGTAGTGGACTAGTCCGTTGAGTCTTTTGTCCTGCGGCAGCGGCAGCGGCAGCTAG	YVKLEL*WTSPLSLLSCGSGSGS*
ATGATTACGCGGTTTACTCCGACGCAGAAGTTTAATCCTGTGTGGTACTGCGGCAGCGGCAGCGGCAGCTAG	YITRFTPTQKFNPVWYCGSGSGS*
ATGATTACGCGGTTTACGCCGTGGCCGAAGCTTTATCCCGTTTGGGACTGCGGCAGCGGCAGCGGCAGCTAG	YITRFTPWPKLYPVWDCGSGSGS*
ATGTGGCATAAGAATAAGTATGTTCTGACGTATAGTTGTCTTTTTGCTTGCGGCAGCGGCAGCGGCAGCTAG	YWHKNKYVLTYSCLFACGSGSGS*
ATGCCTTTTACTAATACTTATGAGCATACTAGGTCGCTCGTGCTGCACTGCGGCAGCGGCAGCGGCAGCTAG	YPFTNTYEHTRSLVLHCGSGSGS*
ATGATTTATTATGATACTTGGCTTCAGAAGCTTGGTGCTTTTCCGTCTTGCGGCAGCGGCAGCGGCAGCTAG	YIYYDTWLQKLGAFPSCGSGSGS*
ATGTGGCATAAGAATAAGTATATTCTGACGTATAGTTGTCTTTTTGCCTGCGGCAGCGGCAGCGGCAGCTAG	YWHKNKYILTYSCLFACGSGSGS*
ATGTCTAATAATAGGTATTGGCTGCCTCTTGATTGGCCGGTTCTTTATTGCGGCAGCGGCAGCGGCAGCTAG	YSNNRYWLPLDWPVLYCGSGSGS*
ATGGGTAGGATTGAGAAGAATTTTCTGTGGGTTTGGTCTTATTCGGGCTGCGGCAGCGGCAGCGGCAGCTAG	YGRIEKNFLWVWSYSGCGSGSGS*
ATGCAGTTTGTGTGGGAGCGTAATGCGTTTGCGACTAATCGGTGGCCTTGCGGCAGCGGCAGCGGCAGCTAG	YQFVWERNAFATNRWPCGSGSGS*
ATGGTGTATTCGTTTTATTTTTGGTTGAGGCAGAATCCGTTTCCTGTGTGCGGCAGCGGCAGCGGCAGCTAG	YVYSFYFWLRQNPFPVCGSGSGS*
ATGATTACGCGGTTTACGCCGTGGCCGAAGCTTTATCCTGTTTGGGTTTGCGGCAGCGGCAGCGGCAGCTAG	YITRFTPWPKLYPVWVCGSGSGS*
ATGTGGCATAAGAATAAGTATGTTCTGACGTATAGTTGTCTTTTTGCTTGCGGCAGCGGCAGCGGCAGCTAG	YWHKNKYVLTYSCLFACGSGSGS*
ATGATTTGGTGGACGGAGAATTATCAGGTTTCTTTTTATCCGTTTAATTGCGGCAGCGGCAGCGGCAGCTAG	YIWWTENYQVSFYPFNCGSGSGS*
ATGATTACGCGGTTTACTTCTTGTCCGAAGCTTTATCCTGTTTGGGATTGCGGCAGCGGCAGCGGCAGCTAG	YITRFTSCPKLYPVWDCGSGSGS*
ATGTGGTATAAGAATAAGTATGTTCTGACGTATAGTTGTCTTTTTGCTTGCGGCAGCGGCAGCGGCAGCTAG	YWYKNKYVLTYSCLFACGSGSGS*
ATGATTACGCGGTTTACGCCGTGGCCGAAGCTTTGTCCTGTTTGGGATTGCGGCAGCGGCAGCGGCAGCTAG	YITRFTPWPKLCPVWDCGSGSGS*
ATGCGTTGGGTTTGGACGAGTTTTTTTAGTGAGCCGTATTTCATCGTTTGCGGCAGCGGCAGCGGCAGCTAG	YRWVWTSFFSEPYFIVCGSGSGS*
ATGGTTTATGCGTTTGATGCGAATTATGTTTATAGTGCTGCTTTGACGTGCGGCAGCGGCAGCGGCAGCTAG	YVYAFDANYVYSAALTCGSGSGS*
ATGATTACGCGGTTTACGCCGTGGCCGAAGCTTCATCCTGTTTGGGACTGCGGCAGCGGCAGCGACAGCTAG	YITRFTPWPKLHPVWDCGSGSDS*
ATGATTACGCGGTTTACGCCGTGGCCGAAGCTTTATCCTGTTTGGGACTGCGGCAGCGGCAGCGGCAGCTAG	YITRFTPWPKLYPVWDCGSGSGS*
ATGAGTTATCAGTGGAATTCGTGGGGGAGGGTGAGTACGTTTCTCGCGTGCGGCAGCGGCAGCGGCAGCTAG	YSYQWNSWGRVSTFLACGSGSGS*
ATGTGGCATAAGAATAAGTATGTTCTGACGTATAGTTGTCTTTTTGCCTGCGGCAGCGGCAGCGGCAGCTAG	YWHKNKYVLTYSCLFACGSGSGS*
ATGAAGCTTTCTGCGTGGCCGAGGCTTTTGCTTTATGTTACTGCTCAGTGCGGCAGCGGCAGCGGCAGCTAG	YKLSAWPRLLLYVTAQCGSGSGS*
ATGTGGCATAAGAACAAGTATGTTCTGACGTATAGTTGTCTTTTTGCTTGCGGCAGCGGCAGCGGCAGCTAG	YWHKNKYVLTYSCLFACGSGSGS*
ATGTGGCATAAGAATAAGTTTGTTCTGACGTATAGTTGTCTTTTTGCCTGCGGCAGCGGCAGCGGCAGCTAG	YWHKNKFVLTYSCLFACGSGSGS*
ATGGCGCTTGGGAATTGGCCGGGGTTGGCTTTGCTTCATTTGGCTAGCTGCGGCAGCGGCAGCGGCAGCTAG	YALGNWPGLALLHLASCGSGSGS*
ATGTTTTGTAATATGAATTTTCAGCCTCATAATTTCCAGGTTCTGTACTGCGGCAGCGGCAGCGGCAGCTAG	YFCNMNFQPHNFQVLYCGSGSGS*
ATGGTGTGGCCGAAGTTGTTTTGGGCGAGTCCGTTGAGTCTTCCGTCTTGCGGCAGCGGCAGCGGCAGCTAG	YVWPKLFWASPLSLPSCGSGSGS*
ATGCGTATTATTTTTTGGCGTAAGTATTGGTTTAAGGTGCGGAGTAGTTGCGGCAGCGGCAGCGGCAGCTAG	YRIIFWRKYWFKVRSSCGSGSGS*
ATGTGGCATAAGAATAAGTATGTTCTGACGTATAGTTGTCTTTTTGCTTGCGGCAGCGGCAGCGGCAGCTAG	YWHKNKYVLTYSCLFACGSGSGS*
ATGCGTATTATTTTTTGTCGTAAGTATTGGTTTAAGGTGCGGACTAGTTGCGGCAGCGGCAGCGGCAGCTAG	YRIIFCRKYWFKVRTSCGSGSGS*
ATGTATTATTTGAGTAGTTGGCCGTTGTTGAATCTGATTAGGCATAACTGCGGCAGCGGCAGCGGCAGCTAG	YYYLSSWPLLNLIRHNCGSGSGS*
ATGATTACGCGGTTTACGCCGTGGCCGAAGCTTTATCCTGTTTGGGACTGCGGCAGCGGCAGCGGCAGCTAG	YITRFTPWPKLYPVWDCGSGSGS*
ATGTATTATTTGAGTAGTTGGCCGTTGTTGAATCTGATTAGGCATAATTGCGGCAGCGGCAGCGGCAGCTAG	YYYLSSWPLLNLIRHNCGSGSGS*
ATGTGGCATAAGAATAAGTATGTTCTGACGTATAGTTGTCTTTTTGCCTGCGGCAGCGGCAGCGGCAGCTAG	YWHKNKYVLTYSCLFACGSGSGS*
ATGATTACGCGTTTTACGCCGTGGCCGAAGCTTTATCTTGCTTGGGATTGCGGCAGCGGCAGCGGCAGCTAG	YITRFTPWPKLYLAWDCGSGSGS*
ATGTGGCATAAGAATAAGTATGTTCTGACGTATAGTTGTCTTTTTGCCTGCGGCAGCGGCAGCGGCAGCTAG	YWHKNKYVLTYSCLFACGSGSGS*
ATGATTACGCGGTTTACGCCGTGGCCGAAGCTTTATCCTGTTTGGGACTGCGGCAGCGGCAGCGGCAGCTAG	YITRFTPWPKLYPVWDCGSGSGS*
ATGGTTTATGCGTTTGATGCGAATTATGTTTATAGTGCTGTTTGGACGTGCGGCAGCGGCAGCGGCAGCTAG	YVYAFDANYVYSAVWTCGSGSGS*
ATGGTTAGGCTGTTTTGGCACGATGAGACTGTGCGGATTAGTTGGGACTGCGGCAGCGGCAGCGGCAGCTAG	YVRLFWHDETVRISWDCGSGSGS*
ATGATTACGCGGTTTACGCCGTGGCCGAAGCCTCATCCTGTTTGAGATTGCGGCAGCGGCAGCGGCAGCTAG	YITRFTPWPKPHPV*DCGSGSGS*
ATGTCTAATTATATGAATTTTCTGCTTCATCTTTGGCAGGTGCTTTTTTGCGGCAGCGGCAGCGGCAGCTAG	YSNYMNFLLHLWQVLFCGSGSGS*
ATGATTACGCGGATTACGCCGTGGCCGAAGCTTTATCCTGTTTGGGTCTGTGGCAGCGGCAGCGGCAGCTAG	YITRITPWPKLYPVWVCGSGSGS*
ATGGTGTTTAGGTTGTATTGGCCGTATCGGGAGGAGTGGTTGAATTCGTGCGGCAGCGGCAGCGGCAGCTAG	YVFRLYWPYREEWLNSCGSGSGS*
ATGTGGCATTAGTATAATTATGTTCTGACGTATAGTCGTCCTTCTGCTTGCGGCAGCGGCAGCGGCAGCTAG	YWH*YNYVLTYSRPSACGSGSGS*
ATGATTACGCGGTTTATTTTTTTGCCCCAGCTTTATCCTGTTCTGGCTTGCGGCAGCGGCAGCGGCAGCTAG	YITRFIFLPQLYPVLACGSGSGS*
ATGTCTAATAATAGGAATTGGCTGCCTCATGATTGGCAGGTTCTTTATTGCGGCAGCGGCAGCGGCAGCTAG	YSNNRNWLPHDWQVLYCGSGSGS*
ATGGTTCAGATTTTTGATCGTTATGGTATCTATAGTGGGAAGTGGTCTTGCGGCAGCGGCAGCGGCAGCTAG	YVQIFDRYGIYSGKWSCGSGSGS*
ATGGTTACGCGGTTTACGCCGTGGCCGAAGCTTTATCATGTTTGGGACTGCGGCAGCGGCAGCGGCAGCTAG	YVTRFTPWPKLYHVWDCGSGSGS*
ATGATTACGCGGTTTACGCCGTGGCCGAAGCTTTATCCTGTTTGGGATTGCGGCAGCGGCAGCGGCAGCTAG	YITRFTPWPKLYPVWDCGSGSGS*
ATGTGGCATAAGAATAAGTATGTTCTGACGTATAGTTGTCTTTTTGCTTGCGGCAGCGGCAGCGGCAGCTAG	YWHKNKYVLTYSCLFACGSGSGS*
ATGAATGCTTTTTGGATTTCGGATGCTCAGTTTAAGATTGAGTGGACTTGCGGCAGCGGCAGCGGCAGCTAG	YNAFWISDAQFKIEWTCGSGSGS*
ATGATTACGCGGTTTACGCCGTGGCCGAAGCTTTATCCTGTTTGGGACTGCGGCAGCGGCAGCGGCAGCTAG	YITRFTPWPKLYPVWDCGSGSGS*
ATGTGGCATAAGAATAAGTATGTTCTGACGTATAGTTGTCTTTTTGCCTGCGGCAGCGGCAGCGGCAGCTAG	YWHKNKYVLTYSCLFACGSGSGS*
ATGATTACGCGGTTTACGCCGTGGCCGAAGCTTTATCCTGTTTGGGATTGCGGCAGCGGCAGCGGCAGCTAG	YITRFTPWPKLYPVWDCGSGSGS*
ATGATTACGCGGTTTACGTCGTGGCCGAAGCTTTATCCTGTTTGGGACTGCGGCAGCGGCAGCGGCAGCTAG	YITRFTSWPKLYPVWDCGSGSGS*
ATGGTTTTGACGGAGTGGCCGTATCTGCGTCTGTTGAGGACTAAGGCGTGCGGCAGCGGCAGCGGCAGCTAG	YVLTEWPYLRLLRTKACGSGSGS*
ATGTGTAGTTATTTTGATAATGCTGGTGTGTTTTATATTACTTGGTCGTGCGGCAGCGGCAGCGGCAGCTAG	YCSYFDNAGVFYITWSCGSGSGS*
ATGAGGTATAAGTTTAGTAGTAATGGGAGTTATTTTGCTGCGTGGTCTTGCGGCAGCGGCAGCGGCAGCTAG	YRYKFSSNGSYFAAWSCGSGSGS*
ATGGCGTGGCCGAAGTTGTTTTGGGCGAGTCAGTTGAGTCTTCCGTCTTGCGGCAGCGGCAGCGGCAGCTAG	YAWPKLFWASQLSLPSCGSGSGS*
ATGATTACGCGGTTTACGCCGTGGCCGAAGCTTTATCCTGTTTGGGATTGCGGCAGCGGCAGCGGCAGCTAG	YITRFTPWPKLYPVWDCGSGSGS*
ATGCCTTATAAGTTTCTGCTTTCGTCGATTTCGACTTGTAAGTGGTACTGCGGCAGCGGCAGCGGCAGCTAG	YPYKFLLSSISTCKWYCGSGSGS*
ATGTGGCATAAGAATAAGTATGTTCTGACGTATAGTTGTCTTTTTGCCTGCGGCAGCGGCAGCGGCAGCTAG	YWHKNKYVLTYSCLFACGSGSGS*
ATGATTACGCGGTTTACGCCGTGGCCGAAGCTTTATCCTGTTTGGGATTGCGGCAGCGGCAGCGGCAGCTAG	YITRFTPWPKLYPVWDCGSGSGS*
ATGGGGTATATTGATGCTACGTTGAATTGGATTTGGTATCCTGGTTGGTGCGGCAGCGGCAGCGGCAGCTAG	YGYIDATLNWIWYPGWCGSGSGS*
ATGGTTGTGCCTGATCATTGGGTTTTTACGCCGCAGTCTTTTCCGAGTTGCGGCAGCGGCAGCGGCAGCTAG	YVVPDHWVFTPQSFPSCGSGSGS*
ATGCCTTATAAGTTTCTGCTTTCGTCGATTTCGACTTATAAGTGGTATTGCGGCAGCGGCAGCGGCAGCTAG	YPYKFLLSSISTYKWYCGSGSGS*
ATGCCGTTTACGAATTATTTTGCTAAGACGCGTTCTTTGTTGATTGGTTGCGGCAGCGGCAGCGGCAGCTAG	YPFTNYFAKTRSLLIGCGSGSGS*
ATGGTTTATGCGTTTGATGCGAATTATGTTTATAGTGCTGCTTGGACCTGCGGCAGCGGCAGCGGCAGCTAG	YVYAFDANYVYSAAWTCGSGSGS*
ATGTCTAATAATAGGAATTGGCTGCCTCATGATTGGCAGGTTCTTTACTGCGGCAGCGGCAGCGGCTGCTAG	YSNNRNWLPHDWQVLYCGSGSGC*
ATGCGTTGGGTTTGGACGAGTTTTTTTAGTGAGCCGTATTTTGTTGTTTGCGGCAGCGGCAGCGGCAGCTAG	YRWVWTSFFSEPYFVVCGSGSGS*
ATGGTGTGGCCGAAGTTGTTTTGGGCGAGTCCGTTGAGTCTACCGTCCTGCGGCAGCGGCAGCGGCAGCTAG	YVWPKLFWASPLSLPSCGSGSGS*
ATGTTTACTCGGTTTACGTCGGTTCCGAAGCGTTGTCCCGTTTTCGACTGCGGCAGCGGCAGCGGCAGCTAG	YFTRFTSVPKRCPVFDCGSGSGS*
ATGCCTTATGTGAATTATTATTTGAATAGGAAGACTCTTTATATTATGTGCGGCAGCGGCAGCGGCAGCTAG	YPYVNYYLNRKTLYIMCGSGSGS*
ATGTCTAATAATAGGAATTGGCTGCCTCATGATTGGCAGGTTCTTTATTGCGGCAGCGGCAGCGGCAGCTAG	YSNNRNWLPHDWQVLYCGSGSGS*
ATGTGGCATAAGAATAAGTATGCTCTGACGTATAGTTGTCTTTTTGCCTGCGGCAGCGGCAGCGGCAGCTAG	YWHKNKYALTYSCLFACGSGSGS*
ATGCCGTTTACGAATTATTTTGCTAAGACGCGTTCTTTGTTGATTGGCTGCGGCAGCGGCAGCGGCAGCTAG	YPFTNYFAKTRSLLIGCGSGSGS*
ATGTGGCATAAGAATAAGTATGTTCTGACGTATAGTTGTCTTTTTGCCTGCGGCAGCGGCAGCGGCAGCTAG	YWHKNKYVLTYSCLFACGSGSGS*
ATGATCCGGAATAGTGGGTTTAATCATTGGTTTATTGTGGACTGTATTTGCGGCAGCGGCAGCGGCAGCTAG	YIRNSGFNHWFIVDCICGSGSGS*
ATGATTATGCGGTTTACGCCGTGGCCGAAGCTTTATCCTGTTTGGGATTGCGGCAGCGGCAGCGGCAGCTAG	YIMRFTPWPKLYPVWDCGSGSGS*
ATGAATGCTTTTTGGACTTCGGATGCTCAGTTTAAGATTGAGTGGACTTGCGGCAGCGGCAGCGGCAGCTAG	YNAFWTSDAQFKIEWTCGSGSGS*
ATGTGGCATAAGAATAAGTATGTTCTGACGTATAGTTGTCTTTTTGCCTGCGGCAGCGGCAGCGGCAGCTAG	YWHKNKYVLTYSCLFACGSGSGS*
ATGATTACGCGGTTTACGCCGTGGCCGAAGCTTTATCCTGTTTGGGACTGCGGCAGCGGCAGCGGCAGCTAG	YITRFTPWPKLYPVWDCGSGSGS*
ATGGTGTGGCCGAATTTGTTCTGGGCGAGTCCGTTGAGTCTTCCGTCCTGCGGCAGCGGCAGCGGCAGCTAG	YVWPNLFWASPLSLPSCGSGSGS*
ATGTCTAATAATAGGAATTGGCTGCCTCATGATTGGCAGGTTCTTTACTGCGGCAGCGGCAGCGGCAGCTAG	YSNNRNWLPHDWQVLYCGSGSGS*
ATGTGGCATAAGAATAAGTATGTTCTGACGTATAGTTGTCTTTTTGCCTGCGGCAGCGGCAGCGGCAGCTAG	YWHKNKYVLTYSCLFACGSGSGS*
ATGATTACGCGGTTTTCGCCGTGGCCGAAGCTTTATCCTGTTTGGGATTGCGGCAGCGGCAGCGGCAGCTAG	YITRFSPWPKLYPVWDCGSGSGS*
ATGATTACGCGGTTTACGCCGTGGCCGAAGCTTTATCCTGTTTGGGATTGCGGCAGCAGCAGCGGCAGCTAG	YITRFTPWPKLYPVWDCGSSSGS*
ATGATTACGCGGTTTACGCCGTGGCCGAAGCTTTATCCTGTTTGGGATTGCGGCAGCGGCAGCGGCAGCTAG	YITRFTPWPKLYPVWDCGSGSGS*
ATGTTTGTTCTGTGGAGGGGTACTTCTGGTCTGAAGTATGCTTTTAACTGCGGCAGCGGCAGCGGCAGCTAG	YFVLWRGTSGLKYAFNCGSGSGS*
ATGACTGATTGGTGGTCGCCGAGCGGGCGTTATTTTTTGACTTGGAGTTGCGGCAGCGGCAGCGGCAGCTAG	YTDWWSPSGRYFLTWSCGSGSGS*
ATGTCTAATAATAGGAATTGGCTGCCTCATGATTGGCAGGTCCTTTATTGCGGCAGCGGCAGCGGCAGCTAG	YSNNRNWLPHDWQVLYCGSGSGS*
ATGAAGCTGACTTCGTGGCCTAATTTGGCGTTGGTTCGGGCTAGTTTCTGCGGCAGCGGCAGCGGCAGCTAG	YKLTSWPNLALVRASFCGSGSGS*
ATGCGTTGGGTTTGGACGAGTTTTTTTAGTGAGCCGTATTTTGTTGTCTGCGGCAGCGGCAGCGGCAGCTAG	YRWVWTSFFSEPYFVVCGSGSGS*
ATGTGGCATAAGAATAAGTATGTCCTGACGTATAGTTGTCTTTTTGCTTGCGGCAGCGGCAGCGGCAGCTAG	YWHKNKYVLTYSCLFACGSGSGS*
ATGAATGCTTTTTGGATTTCGGATGCTCAGTTTAAGATTGAGTGGACTTGCGGCAGCGGCAGCGGCAGCTAG	YNAFWISDAQFKIEWTCGSGSGS*
ATGATTACGCGGTTTACGTCGTGGCCGAAGCTTTATCCTGTTTGGGATTGCGGCAGCGGCAGCGGCAGCTAG	YITRFTSWPKLYPVWDCGSGSGS*
ATGAAGCTGACTTCGTGGCCTAATTTGGCGTTGGTTCGGGCTAGTTTCTGCGGCAGCGGCAGCGGCAGCTAG	YKLTSWPNLALVRASFCGSGSGS*
ATGAGGTATTTGCTTTCGCCGTGGCCTCATTTGGAGCTTGTGCCTACCTGCGGCAGCGGCAGCGGCAGCTAG	YRYLLSPWPHLELVPTCGSGSGS*
ATGCGTTTGGTTTGGACGAGTTTTTTTTAGTGTGCTGTATTTTGTTGTTTGCGGCAGGGGCAGCGGCAGCTAG	YRLVWTSFF*CAVFCCLRQGQRQL
ATGCGTATTGTGGATTCTTCTTTTTTTGCGTATGCGTTTCCGCGTTATTGCGGCAGCGGCAGCGGCAGCTAG	YRIVDSSFFAYAFPRYCGSGSGS*
ATGATTACGCGGTTTACGCCGTGGCCGAAGCTTTATCCTGTTTGGGACTGCGGCAGCGGCAGCGGCAGCTAG	YITRFTPWPKLYPVWDCGSGSGS*
ATGTGGCATAAGAATAAGTATGTTCTGACGTATAGTTGTCTTTTTGCTTGCGGCAGCGGCAGCGGCAGCTAG	YWHKNKYVLTYSCLFACGSGSGS*
ATGATTACACGGTTTACGCCGTGGCCGAAGCTTTATCCTGTTTGGGATTGCGGCAGCGGCAGCGGCAGCTAG	YITRFTPWPKLYPVWDCGSGSGS*
ATGTCTAATAATAGGAATTGGCTGCCTCATGATTGGCAGGTTCTTTATTGCGGCAGCGGCAGCGGCAGCTAG	YSNNRNWLPHDWQVLYCGSGSGS*
ATGATTACGCGGTTTACGCCGTGGCCGAAGCTTTATCCCGTTTGGGATTGCGGCAGCGGCAGCGGCAGCTAG	YITRFTPWPKLYPVWDCGSGSGS*
ATGGTGTGGCCGAAGTTGTTTTGGGCGAGTCCGTTGAGTCTTCCGTCGTGCGGCAGCGGCAGCGGCAGCTAG	YVWPKLFWASPLSLPSCGSGSGS*
ATGATTGTTCTGTGGTGGGATACTTCGGGTCTGAAGTATGCTTTTAACTGCGGCAGCGGCAGCGGCAGCTAG	YIVLWWDTSGLKYAFNCGSGSGS*
ATGATTACGCGGTTTACGCCGTGGCCGAAGCTTTATCCTGTTTGGGATTGCGGCAGCGGCAGCGGCAGCTAG	YITRFTPWPKLYPVWDCGSGSGS*
ATGTCTAATAATAGGAATTGGCTGCCTCATGATTGGCAGGTTCTCTACTGCGGCAGCGGCAGCGGCAGCTAG	YSNNRNWLPHDWQVLYCGSGSGS*
ATGTCTAACAATAGGAATTGGCTGCCTCATGATTGGCAGGTTCTTTATTGCGGCAGCGGCAGCGGCAGCTAG	YSNNRNWLPHDWQVLYCGSGSGS*
ATGTGGCATAAGAATAAGTATGTTCTGACGTATAGTTGTCTTTTTGCCTGCGGCAGCGGCAGCGGCAGCTAG	YWHKNKYVLTYSCLFACGSGSGS*
ATGATTGAGTATTATAATCCGTTTCCTGCGACGCAGATTCGTTGGAGCTGCGGCAGCGGCAGCGGCAGCTAG	YIEYYNPFPATQIRWSCGSGSGS*
ATGATTACGCGGTTTACGCCGTGGCCGGAGCTTTATCCTGTTTGGGATTGCGGCAGCGGCAGCGGCAGCTAG	YITRFTPWPELYPVWDCGSGSGS*
ATGATTACGCGGTTTACGTCGTGGCCGAAGCTTTATCCTGTTTGGGATTGCGGCAGCGGCAGCGGCAGCTAG	YITRFTSWPKLYPVWDCGSGSGS*
ATGATTACGCGGTTTACGCTGTGGCCGAAGCTTTATCCTGTTTGGGACTGCGGCAGCGGCAGCGGCAGCTAG	YITRFTLWPKLYPVWDCGSGSGS*
ATGTGGCATAAGAATAAGTATGTTCTGACGTATAGTTGTCTTTTTGCCTGCGGCAGCGGCAGCGGCAGCTAG	YWHKNKYVLTYSCLFACGSGSGS*
ATGATTAAGCGGGTGCCGCCGCAGCGGAGGCCTCCTGCCGTTTGGGCCTGCGGCAGCGGCAGCGGCAGCTAG	YIKRVPPQRRPPAVWACGSGSGS*
ATGTGGCATAAGAATAAGTATGTTCTGACGTATAGTTGTCTTTTTGCTTGCGGCAGCGGCAGCGGCAGCTAG	YWHKNKYVLTYSCLFACGSGSGS*
ATGGGTAGGATTGAGAAGAATTTTCTGTGGGTTTGGTCTTATTCGGGTTGCGGCAGCGGCAGCGGCAGCTAG	YGRIEKNFLWVWSYSGCGSGSGS*
ATGAAGCTGACTTCGTGGCCTAATTTGGCGTTGGTTCGGGCTAGTTTCTGCGGCAGCGGCAGCGGCAGCTAG	YKLTSWPNLALVRASFCGSGSGS*
ATGGCGCTTGGGAATTGGCCGGGGTTGGCTTTGCTTCATTTGGCTAGTTGCGGCAGCGGCAGCGGCAGCTAG	YALGNWPGLALLHLASCGSGSGS*
ATGATTAGGTTGTTTTGTAGAATTCTAGTTTGAGGCATACTTGGTCTTGCGGCAGCGGCAGCGGCAGCTAG	YIRLFCRILV*GILGLAAAAAAA
ATGGTTAGTTATTTTGATGTGAATGGTTTTTATAAGGCTTCGTGGAATTGCGGCAGCGGCAGCGGCAGCTAG	YVSYFDVNGFYKASWNCGSGSGS*
ATGATTACGCGGTTTACGCCGCGGCCGAAGCTTTATCCTGTTTGGGATTGCGGCAGCGGCAGCGGCAGCTAG	YITRFTPRPKLYPVWDCGSGSGS*
ATGATTGTTCTGTGGTGGGATACTTCGGGTCTGAAGTATGCTTTTAACTGCGGCAGCGGCAGCGGCAGCTAG	YIVLWWDTSGLKYAFNCGSGSGS*
ATGATTACGCGGTTTACGCCGTGGCCGAAGCTTTATCCTGTTTGGGATTGCGGCAGCGGCAGCGGCAGCTAG	YITRFTPWPKLYPVWDCGSGSGS*
ATGATTACGCGGTTTACGCCGTGGCCGAAGCTTTATCCTGTTTGGGATTGCGGCAGCGGCAGCGGCAGCTAG	YITRFTPWPKLYPVWDCGSGSGS*
ATGTTTCGGGCGGCGTGGAGTGGTTCGACGTTGGTTCATACGTTTGATTGCGGCAGCGGCAGCGGCAGCTAG	YFRAAWSGSTLVHTFDCGSGSGS*
ATGCCTTTTATTCGTGAGAATTTTGACCATCATCGTTTACATCTTATCTGCGGCAGCGGCAGCGGCAGCTAG	YPFIRENFDHHRLHLICGSGSGS*
ATGTGGCATAAGAATAAGTATGTTCTGTCGTATAGGTGTCTTTTTGCTTGCGGCAGCGGCAGCGGCAGCTAG	YWHKNKYVLSYRCLFACGSGSGS*
ATGATTACGCGGTTTACGCCGTGACCGAAGCTTTACCCTGTTTGGGATTGCGGCAGCGGCAGCGGCAGCTAG	YITRFTP*PKLYPVWDCGSGSGS*
ATGAAGCTCACTTCGTGGCCTAATTTGGCGTTGGTTCGGGCTAGTTTCTGCGGCAGCGGCAGCGGCAGCTAG	YKLTSWPNLALVRASFCGSGSGS*
ATGATTACGCGGTTTACGCCGTGGCCGAAGCTTTATCCTGTTTGGGACTGCGGCAGCGGCAGCGGCAGCTAG	YITRFTPWPKLYPVWDCGSGSGS*
ATGATTACGCGGTTTACGCCGTGGCCGAAGCTTTATCCTGTTTGGGACTGCGGCAGCGGCAGCGGCAGCTAG	YITRFTPWPKLYPVWDCGSGSGS*
ATGGGTAGGATTGAGAAGAATTTTCTGTGGGTTTGGTCTTATTCGGGCTGCGGCAGCGGCAGCGGCAGCTAG	YGRIEKNFLWVWSYSGCGSGSGS*
ATGTCTAATAATAGGAATTGGCTGCCTCATGATTGGCAGGTTCTTTACTGCGGCAGCGGCAGCGGCAGCTAG	YSNNRNWLPHDWQVLYCGSGSGS*
ATGGTGTATTTTCTTAGTTGGAATGATTGGTCGGTTGCTCCGTTTTCGTGCGGCAGCGGCAGCGGCAGCTAG	YVYFLSWNDWSVAPFSCGSGSGS*
ATGGTGTGGCCGAAGTTGTTTTGGGCGAGTCCGTTGAGTCTTCCGTCCTGCGGCAGCGGCAGCGGCAGCTAG	YVWPKLFWASPLSLPSCGSGSGS*
ATGTAGATTTGGAGGTGTTCTACTGCTAGGCGTTTTCAGCCGTTGTGCTGCGGCAGCGGCAGCGGCAGCTAG	Y*IWRCSTARRFQPLCCGSGSGS*
ATGTGGCATAAGAAGAGGAATGGTCAGAAGGGTAGGAGTCTTTTTGCCTGCGGCAGCGGCAGCGGCAGCTAG	YWHKKRNGQKGRSLFACGSGSGS*
ATGGTGTATTCGTTTTATTTTTGGTTGAGGCAGAATCCGTTTCCTGTGTGCGGCAGCGGCAGCGGCAGCTAG	YVYSFYFWLRQNPFPVCGSGSGS*
ATGTGGCATAAGAATAAGTACGTTCTGACGTATAGTTGTCTTTTTGCTTGCGGCAGCGGCAGCGGCAGCTAG	YWHKNKYVLTYSCLFACGSGSGS*
ATGATTACGCGGTTTACGCCGTGGCCGAAGCTTTATCCTGTTTGGGATTGCGGCAGCGGCAGCGGCAGCTAG	YITRFTPWPKLYPVWDCGSGSGS*
ATGTTTCGGGCGTCGTGGAGTGGTTCGACGTTGGGTCATACGTTTGACTGCGGCAGCGGCAGCGGCAGCTAG	YFRASWSGSTLGHTFDCGSGSGS*
ATGATTACGCGGTTTACGCCGTGGCCGAAGCTTCATCCTGTTTGGGATTGCGGCAGCGGCAGCGGCAGCTAG	YITRFTPWPKLHPVWDCGSGSGS*
ATGATTACGCGGTTTACGCCGTGGCCGAAGCTTTATCCTGTTTGGGATTGCGGCAGCGGCAGCGGCAGCTAG	YITRFTPWPKLYPVWDCGSGSGS*
ATGATTTCGCGGTTTACGCCGTGGCCGAAGCTTTATCCTGTTTGGGACTGCGGCAGCGGCAGCGGCAGCTAG	YISRFTPWPKLYPVWDCGSGSGS*
ATGGTGTATTCGTTTTATTTTTGGTAGCGGCAGCATCCGTTTCCTGAGTGCGGCAGCGGCAGCGGCAGCTAG	YVYSFYFW*RQHPFPECGSGSGS*
ATGCGTTCTTAGCTTAGTAGGTTGTCGACTCTTTATCGTGGTGGTGACTGCGGCAGCGGCAGCGGCAGCTAG	YRS*LSRLSTLYRGGDCGSGSGS*
ATGCGATGGGTTTGGGCGAGTTTTTTTAGTGAGCCGTATTTTGTTGCTTGCGGCAGCGGCAGCGGCAGCTAG	YRWVWASFFSEPYFVACGSGSGS*
ATGGTTATTTTGTTTTGGAAGGAGACGAGTCTGTCTGTTAATTGGACCTGCGGCAGCGGCAGCGGCAGCTAG	YVILFWKETSLSVNWTCGSGSGS*
ATGCGTTAGTATTGGACGAGTTATTTTAGTGTGCATTATTTTGTTGTCTGCGGCAGCGGCAGCGGCAGCTAG	YR*YWTSYFSVHYFVVCGSGSGS*
ATGCGTTGGGTTTGGACGAGTTTTTTTAGTGAGCCGTATTTTGTCGTTTGCGGCAGCGGCAGCGGCAGCTAG	YRWVWTSFFSEPYFVVCGSGSGS*
ATGTGGCATAAGAATAAGTATGTTCTAACGTATAGTTGTCTTTTTGCTTGCGGCAGCGGCAGCAGCAGCTAG	YWHKNKYVLTYSCLFACGSGSSS*
ATGATTACGCGGTTTACGCCGTGGCCGAAGCTTTATCCTGTTTGGGACTGCGGCAGCGGCAGCGGGAGCTAG	YITRFTPWPKLYPVWDCGSGSGS*
ATGGGTAGGATTGAGAAGAATTTTCTGTGGGTTTGGTCTTATTCGGGTTGCGGCAGCGGCAGCGGCAGCTAG	YGRIEKNFLWVWSYSGCGSGSGS*
ATGATTACGCGGTTTACGCCGTGGCCGAAGCTTTATCCTGTTTGGGACTGCGGCAGCGGCAGCGGCAGCTAG	YITRFTPWPKLYPVWDCGSGSGS*
ATGATTGTTCTGTGGTGGGATACTTCGGGTCTGAAGTATGCTTTTAATTGCGGCAGCGGCAGCGGCAGCTAG	YIVLWWDTSGLKYAFNCGSGSGS*
ATGAAGGTGACTAATCGGTGGATTTGGGATTGGGATATTACTCATTTGTGCGGCAGCGGCAGCGGCAGCTAG	YKVTNRWIWDWDITHLCGSGSGS*
ATGTGGCATAAGAATAAGTATGTTCTGACGTATAGTTGTCTTTTTGCTTGCGGCAGCGGCAGCGGCAGCTAG	YWHKNKYVLTYSCLFACGSGSGS*
ATGATTACGCGGTTTACGCCGTGGCCAAAGCTTTATCCTGTTTGGGATTGCGGCAGCGGCAGCGGCAGCTAG	YITRFTPWPKLYPVWDCGSGSGS*
ATGAGGTATTTGCTTTCGCCGTGGCCTCATTTGGAGCTTGTGCTGACTTGCGGCAGCGGCAGCGGCAGCTAG	YRYLLSPWPHLELVLTCGSGSGS*
ATGTGGCATAAGAATAAGTATGTTCTGACGTATAGTTGTCTTTTTGCCTGCGGCAGCGGCAGCGGCAGCTAG	YWHKNKYVLTYSCLFACGSGSGS*
ATGCGTTGGGTTTGGACGAGTTTTTTTAGTGAGCCGTATTTTGTTGTCTGCGGCAGCGGCAGCGGCAGCTAG	YRWVWTSFFSEPYFVVCGSGSGS*
ATGTGGCATAAGAATAAGTATGTTCTGACGTATAGTTGTCTTTTTGCTTGCGGCAGCGGCAGCGGCAGCTAG	YWHKNKYVLTYSCLFACGSGSGS*
ATGATTACGCGGTTTACGCCGTGGCCGAAGCTTTATCCTGTTTGGGATTGCGGCAGCGGCAGCGGCAGCTAG	YITRFTPWPKLYPVWDCGSGSGS*
ATGGGTAGGCTTTATTGGCGTGAGACGTTGAATTGGATTTGGTTTAGTTGCGGCAGCGGCAGCGGCAGCTAG	YGRLYWRETLNWIWFSCGSGSGS*
ATGATTACGCGGTTTACGCCGTGGCCGAAGCTTTATCCTGTTTGGGACTGCGGCAGCGGCAGCGGCAGCTAG	YITRFTPWPKLYPVWDCGSGSGS*
ATGCTGACTCGTTACAATCCGTTTCTGGGGTTGGAGGTTTGGGTTGCTTGCGGCAGCGGCAGCGGCAGCTAG	YLTRYNPFLGLEVWVACGSGSGS*
ATGATTACGCGGTTTACGCCGTGGCCGAAGCTTTATCCTGTTTGGGATTGCGGCAGCGGCAGCGGCAGCTAG	YITRFTPWPKLYPVWDCGSGSGS*
ATGTGGCATAAGAATAAGTATGTTCTGACGTATAGTTGTCTTTTTGCCTGCGGCAGCGGCAGCGGCAGCTAG	YWHKNKYVLTYSCLFACGSGSGS*
ATGATTACGCGGTTTACGCCGTGGCCGAAGCTTTATCCTGTTTGGGATTGCGGCAGCGGCAGCGGCAGCTAG	YITRFTPWPKLYPVWDCGSGSGS*
ATGGGTCTGGTTTTTGATTGATAGGGTATTTATTGTGGGAAGTGGTCCTGCGGCAGCGGCAGCGGCAGCTAG	YGLVFD**GIYCGKWSCGSGSGS*
ATGAGGTATAAGTTTAGTAGTAATGGGAGTTATTTTGCTGCGTGGTCTTGCGGCAGCGGCAGCGGCAGCTAG	YRYKFSSNGSYFAAWSCGSGSGS*
ATGTTGGTTCGTTTTTCTCCGTGGCCGAGGCTGGTTCCGGTTTGGAATTGCGGCAGCGGCAGCGGCAGCTAG	YLVRFSPWPRLVPVWNCGSGSGS*
ATGTCTAATAATAGGAATTGGCTGCCTCATGATTGGCAGGTTCTTTACTGCGGCAGCGACAGCGGCAGCTAG	YSNNRNWLPHDWQVLYCGSDSGS*
ATGCCTTTTACTAATACTTATGAGCATACTAGGTCGCTTGTGCTGCACTGCGGCAGCGGCAGCGGCAGCTAG	YPFTNTYEHTRSLVLHCGSGSGS*
ATGTGGCATAAGAATAAGTATGTTCTGACGTATAGTTGTCTTTTTGCCTGCGGCAGCGGCAGCGGCAGCTAG	YWHKNKYVLTYSCLFACGSGSGS*
ATGAGGGTTTCTGCTCAGTCTTATGATGTGTGGGTGATTATGCATACTTGCGGCAGCGGCAGCGGCAGCTAG	YRVSAQSYDVWVIMHTCGSGSGS*
ATGATTACGCGGTTTACGCCGTGGCCGAAGCTTTATCCTGTTTGGGATTGCGGCAGCGGCAGCGGCAGCTAG	YITRFTPWPKLYPVWDCGSGSGS*
ATGTGGCATAAGGATAAGTATGGTCTTTCGTCTAGGTGTCTTTTTGCTTGCGGCAGCGGCAGCGGCAGCTAG	YWHKDKYGLSSRCLFACGSGSGS*
ATGACTTTTCAGTTGACTTGGAATGATGGCAGTAGGTGGATTGCTTCCTGCGGCAGCGGCAGCGGCAGCTAG	YTFQLTWNDGSRWIASCGSGSGS*
ATGGGGCATAATAATCTGTAGGTTCTATCGTAGAGTTTTCTTTGTGCTTGCGGCAGCGGCAGCGGCAGCTAG	YGHNNL*VLS*SFLCACGSGSGS*
ATGTCTAATAATAGGAATTGGCTGCCTCATGATTGGCAGGTTCTTTATTGCGGCAGCGGCAGCGGCAGCTAG	YSNNRNWLPHDWQVLYCGSGSGS*
ATGGTGTGGCCGAAGTTGTTTTGGGCGAGTCCGTTGAGTCTTCCGTCTTGCGGCAGCGGCAGCGGCAGCTAG	YVWPKLFWASPLSLPSCGSGSGS*
ATGTGGCATAAGAATAAGTATGTTCTGACGTATAGTTGTCTTTTTGCCTGCGGCAGCGGCAGCGGCAGCTAG	YWHKNKYVLTYSCLFACGSGSGS*
ATGCGTTGGGTTTGGACGAGTTTTTTTAGTGGGCCGTATTTTGTTGTTTGCGGCAGCGGCAGCGGCAGCTAG	YRWVWTSFFSGPYFVVCGSGSGS*
ATGGTTTTTTTGTTTTGGAAGCATGATACTGTTTCTTATACTTGGTATTGCGGCAGCGGCAGCGGCAGCTAG	YVFLFWKHDTVSYTWYCGSGSGS*
ATGATTACGCGGTTTACGCCGTGGCCGAAGCTTTATCCTGTTTGGGACTGCGGCAGCGGCAGCGGCAGCTAG	YITRFTPWPKLYPVWDCGSGSGS*
ATGATTACGCGGTTTACGCCGTGGCCGAAGCTTTATCCCGTTTGGGACTGCGGCAGCGGCAGCGGCAGCTAG	YITRFTPWPKLYPVWDCGSGSGS*
ATGATTACGCGGTTTACGCCGTGGCCGAAGCTTTATCCTGTTTGGGGTTGCGGCAGCGGCAGCGGCAGCTAG	YITRFTPWPKLYPVWGCGSGSGS*
ATGTTTACGCGGTTTACGCCGTGGCCGAAGCTTTATCCTGTTTGGGATTGCGGCAGCGGCAGCGGCAGCTAG	YFTRFTPWPKLYPVWDCGSGSGS*
ATGGTTCAGTGGCGGAATGCTGAGAATTGTTTTAAGATTGCGTGGACCTGCGGCAGCGGCAGCGGCAGCTAG	YVQWRNAENCFKIAWTCGSGSGS*
ATGTATTATTTGAGTAGTTGGCCGTTGTTGAATCTGATTAGGCGTAATTGCGGCAGCGGCAGCTAG	YYYLSSWPLLNLIRRNCGSGS*
ATGATTACGCGGTTTACGCCGTGGCCGAAGCTTTATCCTGTTTGGGACTGCGGCAGCGGCAGCGGCAGCTAG	YITRFTPWPKLYPVWDCGSGSGS*
ATGTGGCATAAGAATAAGTATGTTCTGACGTATAGTTGTCTTTTTGCCTGCGGCAGCGGCAGCGGCAGCTAG	YWHKNKYVLTYSCLFACGSGSGS*
ATGTGGCATAAGAATAAGTATGTTCTGACGTATAGTTGTCTTTTTGCCTGCGGCAGCGGCAGCGGCAGCTAG	YWHKNKYVLTYSCLFACGSGSGS*
ATGATTACGCGGTTTACGCCGTGGCCGAAGCTTTATCCTGTTTGGGACTGCGGCAGCGGCAGCGGCAGCTAG	YITRFTPWPKLYPVWDCGSGSGS*
ATGATTACGCGGTTTACGCCGTGGCCGAAGCTTTATCCTGTTTGGGTCTGCGGCAGCGGCAGCGGCAGCTAG	YITRFTPWPKLYPVWVCGSGSGS*
ATGAAGCTGACTTCGTGGCCTAATTTGGCATTGGTTCGGGCTAGTTCTTGCGGCAGCGGCAGCGGCAGCTAG	YKLTSWPNLALVRASSCGSGSGS*
ATGTGGTATAAGTTTAGTAGTAATGGGAGTTATTTTGCTGCGTGGTGCTGCGGCAGCGGCAGCGGCAGCTAG	YWYKFSSNGSYFAAWCCGSGSGS*
ATGGTGTGGCCGAAGTTGTTTTGGGCGAGTCCGTTGAGTCTTCCGTCCTGCGGCAGCGGCAGCGGCAGCTAG	YVWPKLFWASPLSLPSCGSGSGS*
ATGATTACGCGGTTTACGCCGTGGCCGAAGCTTTATCCTGTTTGGGACTGCGGCAGCGGCAGCGGCAGCTAG	YITRFTPWPKLYPVWDCGSGSGS*
ATGATTACGCGGTTTACGCCGTGGCCGAAGCTTTATCCTGTTTGGGATTGCGGCAGCGGCAGCGGCAGCTAG	YITRFTPWPKLYPVWDCGSGSGS*
ATGGGTAGGATTGAGAAGAATTTTCTGTGGGTTTGGTCTTATTCGGGCTGCGGCAGCGGCAGCGGCAGCTAG	YGRIEKNFLWVWSYSGCGSGSGS*
ATGCGTTGGGTTTGGGCGAGTTTTTCTAGTGAGCCGTATTTTGTTGTTTGCGGCAGCGGCAGCGGCAGCTAG	YRWVWASFSSEPYFVVCGSGSGS*
ATGTGTAGTTATTTTGATAATCCTGGTGTGTTTTATATTATTTGGTCGTGCGGCAGCGGCAGCGCCAGCTAG	YCSYFDNPGVFYIIWSCGSGSAS*
ATGATTACGCGGTTTACGCCGTGGCCGAAGCTTTATCCTGTTTGGGACTGCGGCAGCGGCAGCGGCAGCTAG	YITRFTPWPKLYPVWDCGSGSGS*
ATGATTACGCGGTTTACGCCGTGGCCGAAGCTTTATCCTGTTTGGGATTGCGGCAGCGGCAGCGGCAGCTAG	YITRFTPWPKLYPVWDCGSGSGS*
ATGCCTTATGTTTTTCGTTTTAGTTGGATTGATGCACTGTTGTGGGAGTGCGGCAGCGGCAGCGGCAGCTAG	YPYVFRFSWIDALLWECGSGSGS*
ATGTGGCATAAGAATAAGTATGTTCTGACGTATAGTTGTCTTTTTGCCTGCGGCAGCGGCAGCGGCAGCTAG	YWHKNKYVLTYSCLFACGSGSGS*
ATGGTTTCTGCGTTTGATGCGAATTATGTTTATAGTGCTGCTTGGACGTGCGGCAGCGGCAGCGGCAGCTAG	YVSAFDANYVYSAAWTCGSGSGS*
ATGATTTTGAGTCCGTGGCCTAAGCTGAGTTTGTAGGCTGTGTCGTGCTGCGGCAGCGGCAGCGGCAGCTAG	YILSPWPKLSL*AVSCCGSGSGS*
ATGATTACGCGGTTTACGCCGTGGCCGAAGCTTTATCCTGTTTGGGATTGCGGCAGCGGCAGCGGCAGCTAG	YITRFTPWPKLYPVWDCGSGSGS*
ATGGTTTATGCGTTTGATGCGAATTATGTTTATAGTGCTGCTTGGACGTGCGGCAGCGGCAGCGGCAGCTAG	YVYAFDANYVYSAAWTCGSGSGS*
ATGCGTATTATTTTTTGGCGTAAGTATTGGTTTAAGGTGCGGAGTAGTTGCGGCAGCGGCAGCGGCAGCTAG	YRIIFWRKYWFKVRSSCGSGSGS*
ATGCCTTTTACTAATACTTATGAGCATACTAGGTCGCTTGTGCTGCATTGCGGCAGCGGCAGCGGCAGCTAG	YPFTNTYEHTRSLVLHCGSGSGS*
ATGATCACGCGGTTTACGCCGTGGCCTAAGCTTTATCCTGTTTGGGACTGCGGCAGCGGCAGCGGCAGCTAG	YITRFTPWPKLYPVWDCGSGSGS*
ATGGTGATTCAGGCGTGGTTCTGGTATTCGGATAATGCTTTTCCGGCCTGCGGCAGCGGCAGCGGCAGCTAG	YVIQAWFWYSDNAFPACGSGSGS*
ATGATTACGCGGTTTACGCCGTGGCCGAAGCTTTATCCTGTTTGGGACTGCGGCAGCGGCAGCGGCAGCTAG	YITRFTPWPKLYPVWDCGSGSGS*
ATGTCTAATAATAGGAATTGGCTGCCTCATGATTGGCAGGTTCTTTACTGCGGCAGCGGCAGCGGCAGCTAG	YSNNRNWLPHDWQVLYCGSGSGS*
ATGTGGCATAAGAATAAGTATGTTCTGACGTATAGTTGTCTTTTTGCTTGCGGCAGCGGCAGCGGCAGCTAG	YWHKNKYVLTYSCLFACGSGSGS*
ATGATTACGCGGTTTACGCCGTGGCCGAAGCTTTATCCTGTTTGGGATTGCGGCAGCGGCAGCGGCAGCTAG	YITRFTPWPKLYPVWDCGSGSGS*
ATGCCTTATAAGTTTCTGCTTTCGTCGATTTCGACTTATAAGTGGTATTGCGGCAGCGGCAGCGGCAGCTAG	YPYKFLLSSISTYKWYCGSGSGS*
ATGAAGTGGCCTACTTATTGGTGGACTTCGCAGGATGCTTTTCCTAAGTGCGGCAGCGGCAGCGGCAGCTAG	YKWPTYWWTSQDAFPKCGSGSGS*
ATGATTACGCGGTTTACGCCGTGGCCGAAGCTTTATCCTGTTTGGGATTGCGGCAGCGGCAGCGGCAGCTAG	YITRFTPWPKLYPVWDCGSGSGS*
ATGATTACGCAGATTACGCAGTGGCTGAAGCTTTGTCCTGTTTGGGACTGCGGCAGCGGCAGCGGCAGCTAG	YITQITQWLKLCPVWDCGSGSGS*
ATGATTACGCGGTTTACGCCGTGGCCGAAGCTTTATCCTGTTTGGGATTGCGGCAGCGGCAGCGGCAGCTAG	YITRFTPWPKLYPVWDCGSGSGS*
ATGGTTAGGCTGTTTTGGCATGATGAGACTGTGCGGATTAGTTGGGACTGCGGCAGCGGCAGCGGCAGCTAG	YVRLFWHDETVRISWDCGSGSGS*
ATGTTTCGGGCTTCGTGGAGTGCTTCGACGTTGGATCATACGTTTGACTGCGGCAGCGGCAGCGGCAGCTAG	YFRASWSASTLDHTFDCGSGSGS*
ATGATTACGCGGTTTACGCCGTGGCCGGAGCTTTATCCTGTTTGGGACTGCGGCAGCGGCAGCGGCAGCTAG	YITRFTPWPELYPVWDCGSGSGS*
ATGCGTTGGGTTTGGACGAGTTTTATTAGTGAGCCGTATTTTGTTGTTTGCGGCAGCGGCAGCGGCAGCTAG	YRWVWTSFISEPYFVVCGSGSGS*
ATGCGAGTTAGGAATTCGGGTTTTAATAATTGGTGGCTGGTTTATAGCTGCGGCAGCGGCAGCGGCAGCTAG	YRVRNSGFNNWWLVYSCGSGSGS*
ATGCGTTTGAGTGCTTGGCCGTTTCTTAAGCTTACTAGGTGTTTTCGGTGCGGCAGCGGCAGCGGCAGCTAG	YRLSAWPFLKLTRCFRCGSGSGS*
ATGATTACGCGGTTTACGCCGTGGCCGAAGCTTTATCCTGTTTGGGAGTGCGGCAGCGGCAGCGGCAGCTAG	YITRFTPWPKLYPVWECGSGSGS*
ATGATTACGCGGTTTACGCCGTGGCCGAAGCTTTATCCTGTTTGGGATTGCGGCAGCGGCAGCGGCAGCTAG	YITRFTPWPKLYPVWDCGSGSGS*
ATGATTACGCGTTTTACGCCGTGGCCGAAGCTTTATCCTGCTTGGGACTGCGGCAGCGGCAGCGGCAGCTAG	YITRFTPWPKLYPAWDCGSGSGS*
ATGGTGTGGCCGAAGATGTTTTGGGCGAGTCCGTTGAGTCTTCCGTCCTGCGGCAGCGGCAGCGGCAGCTAG	YVWPKMFWASPLSLPSCGSGSGS*
ATGATTATGCGGTTTACGTCGTGGCCGAAGCTTTATCCTGTTTGAGACTGCGGCAGCGGCAGCGGCAGCTAG	YIMRFTSWPKLYPV*DCGSGSGS*
ATGATTACGCGGTTTACGCCGTGGCCGAAGCTTTATCCTGTTTGGTACTGCGGCAGCGGCAGCGGCAGCTAG	YITRFTPWPKLYPVWYCGSGSGS*
ATGATTACGCGGTTTACGCCGTGGCCGAAGCTTTATCCTGTTTGGGACTGCGGCAGCGGCAGCGGCAGCTAG	YITRFTPWPKLYPVWDCGSGSGS*
ATGGTGTGGCCGAAGTTGTTTTGGGCGAGTCCGTTGAGTCTTCCGTCCTGCGGCAGCGGCAGCGGCAGCTAG	YVWPKLFWASPLSLPSCGSGSGS*
ATGCGGGGGGTATGGTCGAGTTTTTTTAGTGGGCCGTATTTTGTTTTTTGCAGCAGCGGCAGCGGCAGCTAG	YRGVWSSFFSGPYFVFCSSGSGS*
ATGTGGCATAAGAATAAGTATGTTCTGACGTATAGTTGTCTTTTTGCCTGCGGCAGCGGCAGCGGCAGCTAG	YWHKNKYVLTYSCLFACGSGSGS*
ATGTGGCATAAGAATAAGTATGTTCTGACGTATAGTTGTCTTTTTGCTTGCGGCAGCGGCAGCGGCAGCTAG	YWHKNKYVLTYSCLFACGSGSGS*
ATGTTTCATTTTTATGAGTGGGTTCTTGCGGATGGTAAGCTTTTTGCCTGCGGCAGCGGCAGCGGCAGCTAG	YFHFYEWVLADGKLFACGSGSGS*
ATGATTGTTCTGTGGTGGGATACTTCGGGTCTGAAGCATGCTTTTAATTGCGGCAGCGGCAGCGGCAGCTAG	YIVLWWDTSGLKHAFNCGSGSGS*
ATGTCTAATAATAGGAATTGGCTGCCTCATGATTGGCAGGTTCTTTACTGCGGCAGCGGCAGCGGCAGCTAG	YSNNRNWLPHDWQVLYCGSGSGS*
ATGATTACGCGGTTTACGCCGTGGCCGAAGCTTTATCCTGTTTGGGATTGCGGCAGCGGCAGCGGCAGCTAG	YITRFTPWPKLYPVWDCGSGSGS*
ATGGTGTGGCCGAAGTTGTTTTGGGCGAGTCCGTTGAGTCTTCCGTCCTGCGGCAGCGGCAGCGGCAGCTAG	YVWPKLFWASPLSLPSCGSGSGS*
ATGTTTACGCGGTTTACGCCGTGGCCGAAGCTTTATCCTGTTTGGTACTGCGGCAGCGGCAGCGGCAGCTAG	YFTRFTPWPKLYPVWYCGSGSGS*
ATGTGGCATAAGAATAAGTATGTTCTGACGTATAGCTGTCTTTTTGCTTGCGGCAGCGGCAGCGGCAGCTAG	YWHKNKYVLTYSCLFACGSGSGS*
ATGTGGCATAAAGATAAGTATGTTCTGACGTATAGTTGTCTTTTTGCTTGCGGCAGCGGCAGCGGCAGCTAG	YWHKDKYVLTYSCLFACGSGSGS*
ATGGTGTGGCCGAAGTTGTTTTGGGCGAGTCCGTTGAGTCTTCCGTCTTGCGGCAGCGGCAGCGGCAGCTAG	YVWPKLFWASPLSLPSCGSGSGS*
ATGATTAAGCATTTTACGCCTTTTCTGAAGCTTTATCCTGTTTTTGTTTGCGGCAGCGGCAGCGGCAGCTAG	YIKHFTPFLKLYPVFVCGSGSGS*
ATGATTACGCGGTTTACGCCGTTGCCGAAGCTTTATCCTGTTTGGGACTGCGGCAGCGGCAGCGGCAGCTAG	YITRFTPLPKLYPVWDCGSGSGS*
ATGATTACGCGGTTTACGCCGTGGCCGAAGCTTTATCCTGTTTGGGATTGCGGCAGCGGCAGCGGCAGCTAG	YITRFTPWPKLYPVWDCGSGSGS*
ATGCGTTGGGTTTGGACGAGTTTTTTTGGTGAGCCGTATTTTGTTGTCTGCGGCAGCGGCAGCGGCAGCTAG	YRWVWTSFFGEPYFVVCGSGSGS*
ATGATTTTGCTTTGGTGGCAGAAGAATACGATTGTTCATGTGTGGAACTGCGGCAGCGGCAGCGGCAGCTAG	YILLWWQKNTIVHVWNCGSGSGS*
ATGGTGTGGCCGAAGTTGTTTTGGGCGAGTCCGTTGAGTCTTCCGTCCTGCGGCAGCGGCAGCGGCAGCTAG	YVWPKLFWASPLSLPSCGSGSGS*
ATGTCTAATAATAGGAATTGGCTGCCTCATGATTGGCAGGTTCTTTATTGCGGCAGCGGCAGCGGCAGCTAG	YSNNRNWLPHDWQVLYCGSGSGS*
ATGAAGGTGACTAATCGGTGGATTTGGGATTGGAATATTACTCATTTGTGCGGCAGCGGCAGCGGCAGCTAG	YKVTNRWIWDWNITHLCGSGSGS*
ATGGTGTGGCCGAAGTTGTTTTGGGCGAGTCCGTTGAGTCTTCCGTCGTGCGGCAGCGGCAGCGGCAGCTAG	YVWPKLFWASPLSLPSCGSGSGS*
ATGTGGCATAAGAATAAGTATGTTCTGACGTATAGTTGTCTTTTTGCCTGCGGCAGCGGCAGCGGCAGCTAG	YWHKNKYVLTYSCLFACGSGSGS*
ATGTTTACGCGGTTTACGAAGAAGGGGCAGTTTTATAGTGCTTGAGATTGCGGCAGCGGCAGCGGCAGCTAG	YFTRFTKKGQFYSA*DCGSGSGS*
ATGATTACGCGGTTTACGCCGTGGCCGAAGCTTTATCCTGCTTGGGACTGCGGCAGCGGCAGCGGCAGCTAG	YITRFTPWPKLYPAWDCGSGSGS*
ATGTGGCATAAGAATAAGTATGTTCTGACGTATAGTTGTCTTTTTGATTGCGGCAGCGGCAGCGGCAGCTAG	YWHKNKYVLTYSCLFDCGSGSGS*
ATGATTACGCGGTTTACGCCGTGGCCGAAGCTTTATCCTGTTTGGGATTGCGGCAGCGGCAGCGGCAGCTAG	YITRFTPWPKLYPVWDCGSGSGS*
ATGTATTATTTGAGTAGTTGGCCGTTGTTGAATCTGATTAGGCATAACTGCGGCAGCGGCAGCGGCAGCTAG	YYYLSSWPLLNLIRHNCGSGSGS*
ATGTATTATTTGAGTAGTTGGCCGTTGTTGAATCTGATTAGGCATAATTGCGGCAGCGGCAGCGGCAGCTAG	YYYLSSWPLLNLIRHNCGSGSGS*
ATGATTACGCGGTTCACGCCGTGGCCGAAGCTTTATCCTGTTTGGGATTGCGGCAGCGGCAGCGGCAGCTAG	YITRFTPWPKLYPVWDCGSGSGS*
ATGCGTTTTTTGTGGAGTAGTTTTTCTAGTCAGCCGAGTTGGGTTCGCTGCGGCAGCGGCAGCGGCAGCTAG	YRFLWSSFSSQPSWVRCGSGSGS*
ATGTGGCATAAGAATAAGTATGTTCTGACGTATAGTTGTCTTTTTGCCTGCGGCAGCGGCAGCGGCAGCTAG	YWHKNKYVLTYSCLFACGSGSGS*
ATGATTACGCGGTTTACGCCGTGGCCGAAGCTTTATCCTGTTTGGGATTGCGGCAGCGGCAGCGGCAGCTAG	YITRFTPWPKLYPVWDCGSGSGS*
ATGATTACGCGGTTTACGCCGTGGCCGAAGCTTTATCCTGTTTGGGATTGCGGCAGCGGCAGCGGCAGCTAG	YITRFTPWPKLYPVWDCGSGSGS*
ATGGTTAGGCTGTTTTGGCATGATGAGACTGTGCGGATTAGTTGGGATTGCGGCAGCGGCAGCGGCAGCTAG	YVRLFWHDETVRISWDCGSGSGS*
ATGATTACGCGGTTTACGCCGTGGCCGAAGCTTTATCCTGTTTGGGATTGCGGCAGCGGCAGCGGCAGCTAG	YITRFTPWPKLYPVWDCGSGSGS*
ATGTCTTATTTTGATGTGAATACTATTTTTTGGTTTTCGCCGTTTTACTGCGGCAGCGGCAGCGGCAGCTAG	YSYFDVNTIFWFSPFYCGSGSGS*
ATGAAGCTGACTTCGTGGCCTAATTTGGCGTTGGTTCGGGCTAGTTTCTGCGGCAGCGGCAGCGGCAGCTAG	YKLTSWPNLALVRASFCGSGSGS*
ATGATTACGCGGTTTACTCCGAGGGCGAAGCTTTATCCTGATTGGGACTGCGGCAGCGGCAGCGGCAGCTAG	YITRFTPRAKLYPDWDCGSGSGS*
ATGGAGTATTTTGATGATCATGGTTATTATTATTTTAATCCGTTTCATTGCGGCAGCGGCAGCGGCAGCTAG	YEYFDDHGYYYFNPFHCGSGSGS*
ATGAAGTTTCGTGATGCGTGGTGGACGGATCAGAATCCTTGGCTTTATTGCGGCAGCGGCAGCGGCAGCTAG	YKFRDAWWTDQNPWLYCGSGSGS*
ATGATTCGGAATATCGGGTTTAATCATTGGTTTATTGTGGATTGTATCTGCGGCAGCGGCAGCGGCAGCTAG	YIRNIGFNHWFIVDCICGSGSGS*
ATGATGACGCGGTTTACGCCGTGGCCGAAGCTTTATCCTACTTTGAAGTGCGGCAGCGGCAGCGGCAGCTAG	YMTRFTPWPKLYPTLKCGSGSGS*
ATGTGGCATAAGAATTAGTATGTTCTGACGTTTAGTTGTCTTTTTGCTGCGGCAGCGGCAGCGGCAGCTAG	YWHKN*YVLTFSCLFAAAAAAAA
ATGATGACGGAGTTTACTCCTAATCCGACGCTTTATCCTGTTTCGGATTGCGGCAGCGGCAGCGGCAGCTAG	YMTEFTPNPTLYPVSDCGSGSGS*
ATGATTACGCGGCTTACGCAGTTTCCGAAGCTTTAGCCTGTTTGGGATTGCGGCAGCGGCAGCGGCAGCTAG	YITRLTQFPKL*PVWDCGSGSGS*
ATGTGGCATAAGAATAAGTATGTTCTGACGTGTAGTTGTCTTTTTGCCTGCGGCAGCGGCAGCGGCAGCTAG	YWHKNKYVLTCSCLFACGSGSGS*
ATGGTTTATGCGTTTGATGCGAATTATGTTTATAGTGCTGCTTGGACGTGCGGCAGCGGCAGCGGCAGCTAG	YVYAFDANYVYSAAWTCGSGSGS*
ATGTATTCTTTGAGGAGTTGGCCGTTGTTGAATTTGATTAGGCATAACTGCGGCAGCGGCAGCGGCAGCTAG	YYSLRSWPLLNLIRHNCGSGSGS*
ATGAATGCTTTTTGGATTTCGGATGCTCAGTTTAAGATTGAGTGGACTTGCGGCAGCGGCAGCGGCAGCTAG	YNAFWISDAQFKIEWTCGSGSGS*
ATGGTTATTCGTGCGCCTGGTTGGTTTGGTGATGCGTTTCCTCGTTGCTGCGGCAGCGGCAGCGGCAGCTAG	YVIRAPGWFGDAFPRCCGSGSGS*
ATGGTTCAGGTTTTTGATCGTTACGGTATTTATAGTGGGAAGTGGTCTTGCGGCAGCGGCAGCGGCAGCTAG	YVQVFDRYGIYSGKWSCGSGSGS*
ATGGTGTATTCGTTTAATTTTTGGTTGAGGCAGAATCCGTTTCCTGTGTGCGGCAGCGGCAGCGGCAGCTAG	YVYSFNFWLRQNPFPVCGSGSGS*
ATGGTTTATGTGTTTGATGCGAAGTAGGTTTATAGTGCTGCTTGGACGTGCGGCAGCGGCAGCGGCAGCTAG	YVYVFDAK*VYSAAWTCGSGSGS*
ATGTTTGTTTGTTTTTGGTTTTATAATGGTCGGCTGTTTGGGCGGCTCTGCGGCAGCGGCAGCGGCAGCTAG	YFVCFWFYNGRLFGRLCGSGSGS*
ATGATTACGCGGTTTACGCCGTGGCCGAAGCTCTATCCTGTTTGTGACTGCGGCAGCGGCAGCGGCAGCTAG	YITRFTPWPKLYPVCDCGSGSGS*
ATGATTACGCGGTTTACGCCGTGGCCGAAGCTTTATCCTGTTTGGGACTGCGGCAGCGGCAGCGGCAGCTAG	YITRFTPWPKLYPVWDCGSGSGS*
ATGAGGGGTTTGATTTCGCCGTGGCCTCATTCTTAGCTTGTGCTTAGCTGCGGCAGCGGCAGCGGCAGCTAG	YRGLISPWPHS*LVLSCGSGSGS*
ATGAAGAATCTTGGTCTGACGACTCGTTGGCTGGCTATTTAACGCGTTTGCGGCAGCGGCAGCGGCAGCTAG	YKNLGLTTRWLAI*RVCGSGSGS*
ATGTCTAATAATAGGGATTGGCTGCCTCATGATTGGCAGGTTCTTTGCTGCGGCAGCGGCAGCGGCAGCTAG	YSNNRDWLPHDWQVLCCGSGSGS*
ATGTCTAATAATAGGAATTGGCTGCCTCATGATTGGCAGGTTCTTTACTGCGGCAGCGGCAGCGGCAGCTAG	YSNNRNWLPHDWQVLYCGSGSGS*
ATGATTACTCGGTTTACGGCTTTGCCGGAGCTTTATCCTTTTTGGGACTGCGGCAGCGGCAGCGGCAGCTAG	YITRFTALPELYPFWDCGSGSGS*
ATGTGGCATCAGAATAAGCAGGTTCTGACGTATAGTTGTCTTTTTGCTTGCGGCAGCGGCAGCGGCAGCTAG	YWHQNKQVLTYSCLFACGSGSGS*
ATGATTACGCGGTTTACGCCGTGGCCGAAGCTTTATCCCGTTTGGGATTGCGGCAGCGGCAGCGGCAGCTAG	YITRFTPWPKLYPVWDCGSGSGS*
ATGTGGCATAAGAATAAGTATGTTCTGACGTATAGTTGTCTTTTTGCTTGCGGCAGCGGCGGCGGCAGCTAG	YWHKNKYVLTYSCLFACGSGGGS*
ATGATTACTCGGTCTACGTCGTGGTCGGAGCTTTATCCTTTTTCGGACTGCGGCAGCGGCAGCGGCGGCTAG	YITRSTSWSELYPFSDCGSGSGG*
ATGCGTTGGGTTTGGACGAGTTTTTTTAGTGAGCCGTATTTTGTTGCCTGCGGCAGCGGCAGCGGCAGCTAG	YRWVWTSFFSEPYFVACGSGSGS*
ATGTCTAATAATAGGAATTGGCTGCCTCATGATTGGCAGGTTCTTTACTGCGGCAGCGGCAGCGGCAGCTAG	YSNNRNWLPHDWQVLYCGSGSGS*
ATGCGTTGGGTTTGGACGAGTTTTTTTAGTGAGCCGTATTTTGTTGTCTGCGGCAGCGGCAGCGGCAGCTAG	YRWVWTSFFSEPYFVVCGSGSGS*
ATGTGGCATAAGAATAAGTATGTTCTGACGTATAGTTGGCTTTTTGCTTGCGGCAGCGGCAGCGGCAGCTAG	YWHKNKYVLTYSWLFACGSGSGS*
ATGTGGCATAAGAATAAGTATGTTCTGACGTATAGTTGTCTTTTTGCTTGCGGCAGCGGCAGCGGCAGCTAG	YWHKNKYVLTYSCLFACGSGSGS*
ATGTGGCATAAGAATAAGTATGTTCTGACGTATAGTTGTCTTTTTGCTTGCGGCAGCGGCAGCGGCAGCTAG	YWHKNKYVLTYSCLFACGSGSGS*
ATGATTACGCGGTTTACGCCATGGCCGAAGCTTTATCCTGTATGGGACTGCGGCAGCGGCAGCGGCAGCTAG	YITRFTPWPKLYPVWDCGSGSGS*
ATGTTTTTTGTGTGGGAGAATTTTTTGTCTTCGACTCGTTTTATTTCGTGCGGCAGCGGCAGCGGCAGCTAG	YFFVWENFLSSTRFISCGSGSGS*
ATGTGGCATAAGAATAAGTATGTTCTGACGTATAGTTGTCTTTTTGCCTGCGGCAGCGGCAGCGGCAGCTAG	YWHKNKYVLTYSCLFACGSGSGS*
ATGTGGCATAAGAATAAGTATGTTCTGACGTATAGTTGTCTTTTTGCTTGCGGCAGCGGCAGCGGCAGCTAG	YWHKNKYVLTYSCLFACGSGSGS*
ATGTGGCATAAGAATAAGTATGTTCTGACGTATAGTTGTCTTTTTGCCTGCGGCAGCGGCAGCGGCAACTAG	YWHKNKYVLTYSCLFACGSGSGN*
ATGATTACGCGGTTTACGCCGTGGCCGAAGCTTTATCCTGTTTGGGACTGCGGCAGCGGCAGCGGCAGCTAG	YITRFTPWPKLYPVWDCGSGSGS*
ATGTCTAATAATAGGAATTGGCTGCCTCATGATTGGCAGGTTCTTTATTGCGGCAGCGGCAGCGGCAGCTAG	YSNNRNWLPHDWQVLYCGSGSGS*
ATGGTGTATTCGTTTTATTTTTGGTTGAGGCAGAATCCGTTTCCTGTGTGCGGCAGCGGCAGCGGCAGCTAG	YVYSFYFWLRQNPFPVCGSGSGS*
ATGATTACGCGGTTCACGCCGTGGCCGAAGCTTTATCCTGTTTGGGATTGCGGCAGCGGCAGCGGCAGCTAG	YITRFTPWPKLYPVWDCGSGSGS*
ATGGAGCCTATGTTTATTAATGCTCTGCCGTATCTTTGTCTTTTTGCTTGCGGCAGCGGCAGCGGCAGCTAG	YEPMFINALPYLCLFACGSGSGS*
ATGATTACGCGGTTTACGCCGTGGCCGAAGCTTAATCCTGTTTGGGATTGCGGCAGCGGCAGCGGCAGCTAG	YITRFTPWPKLNPVWDCGSGSGS*
ATGGTGTGGCCGAAGTTGTTTTGGGCGAGTCCGTTGAGTCTTCCGTCTTGCGGCAGCGGCAGCGGCAGCTAG	YVWPKLFWASPLSLPSCGSGSGS*
ATGACTTTTCAGTTCACTTGGAATGATGGTAATAGGTGGATTGCTTCCTGCGGCAGCGGCAGCGGCAGCTAG	YTFQFTWNDGNRWIASCGSGSGS*
ATGTGTCATAATAATAAGTATGTTCTGACGAATCGATGTCTTTTTGCGTGCGGCAGCGGCAGCGGCAGCTAG	YCHNNKYVLTNRCLFACGSGSGS*
ATGCGTTGGGTTTGGACGAGTTTTTTTAGCGAGCCGTATTTTGTTGTTTGCGGCAGCGGCAGCGGCAGCTAG	YRWVWTSFFSEPYFVVCGSGSGS*
ATGTTTTTTAATTATATTTATGTTCTGGCACATTGTTGGTTGTTACCCTGCGGCAGCGGCAGCGGCAGCTAG	YFFNYIYVLAHCWLLPCGSGSGS*
ATGACTTTTCGTTGGACGCTGGCTGGTTTTTATCAGGCTGCGTAGAACTGCGGCAGCGGCAGCGGCAGCTAG	YTFRWTLAGFYQAA*NCGSGSGS*
ATGGTGTGGCCGAAGTTGTTTTGGGCGAGTCCGTTGAGTCTTCCGTCCTGCGGCAGCGGCAGCGGCAGCTAG	YVWPKLFWASPLSLPSCGSGSGS*
ATGTGGCATAAGAATAAGTATGTTCTGACGTATAGTTGTCTTTTTGCCTGCGGTAGCGGCAGCGGCAGCTAG	YWHKNKYVLTYSCLFACGSGSGS*
ATGATTACGCGGTTTACGCCGTGGCCGAAGCTTTATCCTGTTTGGGATTGCGGCAGCGGCAGCGGCAGCTAG	YITRFTPWPKLYPVWDCGSGSGS*
ATGTGGTTGTTGCATTTGGGGAATTTTCAGATCACGAAGGCTGTGTAGTGCGGCAGCGGCAGCGGCAGCTAG	YWLLHLGNFQITKAV*CGSGSGS*
ATGCGTCTTAGTCCTTGGCCGCTTTTGCAGCTGTATCCTAGTTATTTGTGCGGCAGCGGCAGCGGCAGCTAG	YRLSPWPLLQLYPSYLCGSGSGS*
ATGGTTCAGTGGTGGAATGCTGAGAATCGTTTTAAGATTGCGTGGACTTGCGGCAGCGGCAGCGGCAGCTAG	YVQWWNAENRFKIAWTCGSGSGS*
ATGGTTTTGACGAGGTGGCCGTATCTGCGTCTGTTGAGGACTAAGGCGTGCGGCAGCGGCAGCGGCAGCTAG	YVLTRWPYLRLLRTKACGSGSGS*
ATGTGGTATAAGAATAAGTATGTTCTGACGTATAGTTGTCTTTTTGCCTGCGGCAGCGGCAGCGGCAGCTAG	YWYKNKYVLTYSCLFACGSGSGS*
ATGGTGTGGCCGAAGTTGTTTTGGGCGAGTCCGTCGAGTCTTCCGTCTTGCGGCAGCGGCAGCGGCAGCTAG	YVWPKLFWASPSSLPSCGSGSGS*
ATGAGGTATAAGTTTAGTAGTAACGGGAGTTATTTTGCTGCGTGGGCTTGCGGCAGCGGCAGCGGCAGCTAG	YRYKFSSNGSYFAAWACGSGSGS*
ATGTCTAATAATAGGAATTGGCTGCCTCACGATTGGCAGGTTCTTTACTGCGGCAGCGGCAGCGGCAGCTAG	YSNNRNWLPHDWQVLYCGSGSGS*
ATGCGTTGGGTTTGGACGAGTTTTTTTAGTGAGCCGTATTTTGTTGTCTGCGGCAGCGGCAGCGGCAGCTAG	YRWVWTSFFSEPYFVVCGSGSGS*
ATGATTACGCGGTTTACGCCGTGGCCGAAGCTTTATCCTGTTTGGGATTGCGGCAGCGGCAGCGGCAGCTAG	YITRFTPWPKLYPVWDCGSGSGS*
ATGAGGTATTTGCTTTCGCCGTGGCCTCATTTGAAGCTTGTTCCGACCTGCGGCAGCGGCAGCGGCAGCTAG	YRYLLSPWPHLKLVPTCGSGSGS*
ATGGTGTGGCCGAAGTTGTTTTGGGCGAGTCCGTTGAGTCTTCCGTCGTGCGGCAGCGGCAGCGGCAGCTAG	YVWPKLFWASPLSLPSCGSGSGS*
ATGATTACGCGGTTTACGCCGTGGCCGAAGCTTTATCCTGTTTGGGATTGCGGCAGCGGCAGCGGCAGCTAG	YITRFTPWPKLYPVWDCGSGSGS*
ATGATTACGCGGTTTACGCCGTGGCCGAAGCTTTATCCTGTTTGGGATTGCGGCAGCGGCAGCGGCAGCTAG	YITRFTPWPKLYPVWDCGSGSGS*
ATGATTACGCGGTTTACGCCGTGGCCGAAGCTTCATCCCGTTTGGGACTGCGGCAGCGGCAGCGGCAGCTAG	YITRFTPWPKLHPVWDCGSGSGS*
ATGCGTATTGTGGATTCTACTCTTTTTGTGTCTGCGTTTCCGCGTTATTGCGGCAGCGGCAGCGGCAGCTAG	YRIVDSTLFVSAFPRYCGSGSGS*
ATGTGGCATTAGCATAAGCATGTTCTGACGCACAGTTGTCTTTTTGCTTGCGGCAGCGGCAGCGGCAGCTAG	YWH*HKHVLTHSCLFACGSGSGS*
ATGATTACGCGGTTTACGCCGTGGCCGAAGCTTTATCCTGATTGGAATTGCGGCAGCGGCAGCGGCAGCTAG	YITRFTPWPKLYPDWNCGSGSGS*
ATGTGGCATAAGAATAAGTATGTTCTGACGTATAGTTGTCTTTTTGCCTGCGGCAGCGGCAGCGGCAGCTAG	YWHKNKYVLTYSCLFACGSGSGS*
ATGAGGTATTTGCTTTCGTCGTGGCCTCATTTGGAGCTTGTGCTGACTTGCGGCAGCGGCAGCGGCAGCTAG	YRYLLSSWPHLELVLTCGSGSGS*
ATGTGGTATAAGAATAAGTACGTTCTGACGTATAGTTGTCTTTTTGCTTGCGGCAGCGGCAGCGGCAGCTAG	YWYKNKYVLTYSCLFACGSGSGS*
ATGTCTAATAATAGGAATTGGCTGCCTCATGATTGGCAGGTTCTTTATTGCGGCAGCGGCAGCGGCAGCTAG	YSNNRNWLPHDWQVLYCGSGSGS*
ATGATTACGCGGTTTACGCCGTGGCCGAAGCTTTATCCTGTTTGGGATTGCGGCAGCGGCAGCGGCAGCTAG	YITRFTPWPKLYPVWDCGSGSGS*
ATGATTTTTGTGTGGGAGAATTTCTTGTCTTCGACTCGTTTCATTTCGTGCGGCAGCGGCAGCGGCAGCTAG	YIFVWENFLSSTRFISCGSGSGS*
ATGTGGCATAAGAATAAGTATGTTCTGACGTATAGTTGTCTTTTTGCCTGCGGCAGCGGCAGCGGCAGCTAG	YWHKNKYVLTYSCLFACGSGSGS*
ATGCGTTGGGTTTGGACGAGTTTTTTTAGTGAGCCGTATTTTGTTGTCTGCGGCGGCGGCAGCGGCAGCTAG	YRWVWTSFFSEPYFVVCGGGSGS*
ATGATTACCCGGTTTACGCCGTGGCCGAAGCTTTATCCTGTTTGGGATTGCGGCAGCGGCAGCGGCAGCTAG	YITRFTPWPKLYPVWDCGSGSGS*
ATGCGTCAGACGTGGACTAGTGGTGGTTGGCTTAAGATTAATTGGAATTGCGGCAGCGGCAGCGGCAGCTAG	YRQTWTSGGWLKINWNCGSGSGS*
ATGATTACGCGGTTTACGCCGTGGCCGAAGCTTTATCCTGTTTGGGACTGCGGCAGCGGCAGCGGCAGCTAG	YITRFTPWPKLYPVWDCGSGSGS*
ATGTCTAATAATAGGAATTGGATGCCTCATGATTGGCAGGTTCTTTACTGCGGCAGCGGCAGCGGCAGCTAG	YSNNRNWMPHDWQVLYCGSGSGS*
ATGGTTAAGTAGTCTTTGTCTAATAATACTGTGTCTTTTAGGTGGAAGTGCGGCAGCGGCAGCGGCAGCTAG	YVK*SLSNNTVSFRWKCGSGSGS*
ATGCGTTGGGTTTGGACGAGTTTTTTTAGTGAGCCGTATTTTGTTGTTTGCGGCAGCGGCAGCGGCAGCTAG	YRWVWTSFFSEPYFVVCGSGSGS*
ATGATTACGCGGTTTACGCCGTGGCCGAAGCTTTATCCTGTTTGGGATTGCGGCAGCGGCAGCGGCAGCTAG	YITRFTPWPKLYPVWDCGSGSGS*
ATGTGGCATAAGAATAAGTATGTTCTGACGTATGGTTGTCTTTTTGTCTGCGGCAGCGGCAGCGGCAGCTAG	YWHKNKYVLTYGCLFVCGSGSGS*
ATGGTGAAGTTGAGGTGGTCTAGGAATAGTTTGCAGACTGAGTGGGTGTGCGGCAGCGGCAGCGGCAGCTAG	YVKLRWSRNSLQTEWVCGSGSGS*
ATGATTACGCGGTTTACGCCGTGGCCGAAGCTTTATCCTGTTTGGGATTGCGGCAGCGGCAGCGGCAGCTAG	YITRFTPWPKLYPVWDCGSGSGS*
ATGATTACGCGGTTTACGCCGTGGCCGAAGCTTTATCCTGTTTGGGATTGCGGCAGCGGCAGCGGCAGCTAG	YITRFTPWPKLYPVWDCGSGSGS*
ATGACGTGGGCGAGTATTGTGGCGAATTCGTTGAATGGTTTGTTGTTGTGCGGCAGCGGCAGCGGCAGCTAG	YTWASIVANSLNGLLLCGSGSGS*
ATGTGTAATTATTTTGATAATGTTGGTGTGTTTTATATTATTTTGTCCTGCGGCAGCGGCAGCGGCAGCTAG	YCNYFDNVGVFYIILSCGSGSGS*
ATGGTGTGGCCGAAGTTGTTTTGGGCGAGTCCGTTGAGTCTTCCGTCGTGCGGCAGCGGCAGCGGCAGCTAG	YVWPKLFWASPLSLPSCGSGSGS*
ATGTGGTATTCGCTTTCGCCGTGGCCTCATTTGGAGCTTGTGCTGACTTGCGGCAGCGGCAGCGGCAGCTAG	YWYSLSPWPHLELVLTCGSGSGS*
ATGATTGCGCGGTTTACGCCGTGGCCGAAGCCTTATCCTGTTTGGGATTGCGGCAGCGGCAGCGGCAGCTAG	YIARFTPWPKPYPVWDCGSGSGS*
ATGCGTTGGGTTTGGACGAGTTTTTTTAGTGAGCCGTATTTTGTTGTGTGCGGCAGCGGCAGCGGCAGCTAG	YRWVWTSFFSEPYFVVCGSGSGS*
ATGTGGCATAAGAATAAGTATGTTCTGACGTATAGTTGTCTTTTTGCTTGCGGCAGCGGCAGCGGCAGCTAG	YWHKNKYVLTYSCLFACGSGSGS*
ATGTTTAGGTTGTTTTGGTAGAATTCTAGTTTGAGGCATAGTTGGTGTTGCGGCAGCGGCAGCGGCAGCTAG	YFRLFW*NSSLRHSWCCGSGSGS*
ATGTTTCGTTAGGATTGTACGGGGAATGTTACTTGGTTTCGTGTGCGCTGCGGCAGCGGCAGCGGCAGCTAG	YFR*DCTGNVTWFRVRCGSGSGS*
ATGCTTACGCGGTTTTCGTCGTTTCCGAAGCTTTAGCCTGTTTTGCATTGCGGCAGCGGCAGCGGCAGCTAG	YLTRFSSFPKL*PVLHCGSGSGS*
ATGCGGGTTTCGCTGTCTCCGTGGCCGGGGCTTCTTCCTGTGTGGACCTGCGGCAGCGGCAGCGGCAGCTAG	YRVSLSPWPGLLPVWTCGSGSGS*
ATGCTGACTCGTTATAATCCGTTTCTGGGGTTAGAGGTTTGGGTTGCTTGCGGCAGCGGCAGCGGCAGCTAG	YLTRYNPFLGLEVWVACGSGSGS*
ATGCGTCATACGTGGAGGCCTAATTATGTTTTGCGGATTCTGTGGGATTGCGGCAGCGGCAGCGGCAGCTAG	YRHTWRPNYVLRILWDCGSGSGS*
ATGATTACGCGGTTTACGCCGTGGCCGAAGCTTTATCCTGTTTTGGATTGCGGCAGCGGCAGCGGCAGCTAG	YITRFTPWPKLYPVLDCGSGSGS*
ATGTGGCATAAGAATAAGTATGTTCTGACGTATAGTTGTCTTTTTGCTTGCGGCAGCGGCAGCGGCAGCTAG	YWHKNKYVLTYSCLFACGSGSGS*
ATGGTGTGGCCGAAGTTGTTTTGGGCGAGTTTGTTGAGTCTTTCGTATTGCGGCAGCGGCAGCGGCAGCTAG	YVWPKLFWASLLSLSYCGSGSGS*
ATGTCTAATAATAGGAATTGGCTGCCTCATGATTGGCAGGTTCTTTATTGCGGCAGCGGCAGCGGCAGCTAG	YSNNRNWLPHDWQVLYCGSGSGS*
ATGGTTTATGCGTTTGATGCGAATTATGTTTATAGTGCTGCTTGGACGTGCGGCAGCGGCAGCGGCAGCTAG	YVYAFDANYVYSAAWTCGSGSGS*
ATGATTACGCGGTTTACGCCGTGGCCGAAGATTTATCCTGTTTGGGATTGCGGCAGCGGCAGCGGCAGCTAG	YITRFTPWPKIYPVWDCGSGSGS*
ATGAATGCTTTTTGGATTTCGGATGCTCAGTTTAAGATTGAGTGGACCTGCGGCAGCGGCAGCGGCAGCTAG	YNAFWISDAQFKIEWTCGSGSGS*
ATGATTACGCGGTTTACGCCGTGGCCGAAGCTTTATCCTGTTTGGGATTGCGGCAGCGGCAGCGGCAGCTAG	YITRFTPWPKLYPVWDCGSGSGS*
ATGCCTTATAAGTTTCTGCTTTCGTCGATTTCGACTTATAAGTGGTATTGCGGCAGCGGCAGCGGCAGCTAG	YPYKFLLSSISTYKWYCGSGSGS*
ATGATTACGCGGTTTACGCCGTGGCCGAAGCTTCATCCTGTTTGGGATTGCGGCAGCGGCAGCGGCAGCTAG	YITRFTPWPKLHPVWDCGSGSGS*
ATGCGTATTATTTTTTGGCGTAAGTATTGGTTTAAGGTGCGGAGTAGCTGCGGCAGCGGCAGCGGCAGCTAG	YRIIFWRKYWFKVRSSCGSGSGS*
ATGATTACGCGGTTTACGCCGTGGCCGAAGCTTTATCCTGTTTGGGACTGCGGCAGCGGCAGCGGCAGCTAG	YITRFTPWPKLYPVWDCGSGSGS*
ATGCCTTTTACTAATACTTATGAGCATACTAGGTCGCTTGTGCTGCATTGCGGCAGCGGCAGCGGCAGCTAG	YPFTNTYEHTRSLVLHCGSGSGS*
ATGGTTTGGACTGATGGGCGTATTCGTTTGCTGTCTAATTGTTTGTTTTGCGGCAGCGGCAGCGGCAGCTAG	YVWTDGRIRLLSNCLFCGSGSGS*
ATGAGTTCTAGGTTTACGCGTTGGCCGAATTCTTTTCCTGCGTGGGATTGCGGCAGCGGCAGCGGCAGCTAG	YSSRFTRWPNSFPAWDCGSGSGS*
ATGGTGTGGCCGAAGTTGTTTTGGGCGAGTCCGTTGAGTCTTCCGTCGTGCGGCAGCGGCAGCGGCAGCTAG	YVWPKLFWASPLSLPSCGSGSGS*
ATGCGGTATAGTTGGGTGATTAAGAGTAATACTTTTCCTAGTCTTGTCTGCGGCAGCGGCAGCGGCAGCTAG	YRYSWVIKSNTFPSLVCGSGSGS*
ATGATTACGCGGTTTACGCCGTGGCCGAAGCTTTATCCTGTTTGGGATTGCGGCAGCGGCAGCGGCAGCTAG	YITRFTPWPKLYPVWDCGSGSGS*
ATGTTTACGCGGTTTACGCCGTGGCCGAAGCTTTATCGTGTTTGTAATTGCGGCAGCGGCAGCGGCAGCTAG	YFTRFTPWPKLYRVCNCGSGSGS*
ATGGTTTATGCGTTTGATGCGAATTATGTTTATAGTGCTGCTTGGACGTGCGGCAGCGGCAGCGGCAGCTAG	YVYAFDANYVYSAAWTCGSGSGS*
ATGTGGCATAAGAATAAGTATGTTCTGACGTATAGTTGTCTTTTTGCCTGCGGCAGCGGCAGCGGCAGCTAG	YWHKNKYVLTYSCLFACGSGSGS*
ATGCGTATTATTTTTTGGCGTAAGTATTGGTTTAAGGTGCGGAGTAGTTGCGGCAGCGGCAGCGGCAGCTAG	YRIIFWRKYWFKVRSSCGSGSGS*
ATGTGGCATAAGAATAAGTATGTTCTGACGTATAGTTGTCTTTTTGCCTGCGGCAGCGGCAGCGGCAGCTAG	YWHKNKYVLTYSCLFACGSGSGS*
ATGTGGCATTAGAATAATCATGTTCTGACGTATAGTTCTCTTTTTGCTTGCGGCAGCGGCAGCGGCAGCTAG	YWH*NNHVLTYSSLFACGSGSGS*
ATGCGTTGGGTTTGGACGAGTTTTTTTAGTGAGCCGTATTTTGTTGTTTGGGGCAGCGGCAGCGGCAGCTAG	YRWVWTSFFSEPYFVVWGSGSGS*
ATGTGGCATAAGAATAAGTATGTTCTGACGTATAGTTGTCTTTTTGCCTGCGGCAGCGGCAGCGGCAGCTAG	YWHKNKYVLTYSCLFACGSGSGS*
ATGTGGCATAAGAATAATAATGTTCTAACGTATTGTTGTCGTTTTGACTGCGGCAGCGGCAGCGGCAGCTAG	YWHKNNNVLTYCCRFDCGSGSGS*
ATGTTTGTGAATTGGTATTGGCATGGTGATAAGCTTTTTTATATGTATTGCGGCAGCGGCAGCGGCAGCTAG	YFVNWYWHGDKLFYMYCGSGSGS*
ATGAAGTGGCCTACTTATTGGTGGACTTCGCAGGATGCTTTTCCTAAGTGCGGCAGCGGCAGCGGCAGCTAG	YKWPTYWWTSQDAFPKCGSGSGS*
ATGATTACGCGGTTTACGCCGTGGCCGAAGCTTTATCCTGTTTGGGATTGCGGCAGCGGCAGCGGCAGCTAG	YITRFTPWPKLYPVWDCGSGSGS*
ATGGTGTATTTGTTTTATTTTTGGTTGAGGCAGAATCCGTTTCCTGTGTGCGGCAGCGGCAGCGGCAGCTAG	YVYLFYFWLRQNPFPVCGSGSGS*
ATGATCACGCGGTTTACGTCGTGGCCGAAGCTTTATCCTGTTTGGGACTGCGGCAGCGGCAGCGGCAGCTAG	YITRFTSWPKLYPVWDCGSGSGS*
ATGATGACGCGGTTTACGCCGTGGCCGAAGCTTTATCCTGTTTGGGATTGCGGCAGCGGCAGCGGCAGCTAG	YMTRFTPWPKLYPVWDCGSGSGS*
ATGTGGCATAAGAATAAGTATGTTCTGACGTATAGTTGTCTTTTTGCCTGCGGCAGCGGCAGCGGCAGCTAG	YWHKNKYVLTYSCLFACGSGSGS*
ATGTGGCATAAGAATAAGCATGTTCTGACGTATAGTTGACTTTTTGCCTGCGGCAGCGGCAGCGGCAGCTAG	YWHKNKHVLTYS*LFACGSGSGS*
ATGCCTTTTACTAATACTTATGAGCATACTAGGTCGCTTGTGCTGCACTGCGGCAGCGGCAGCGGCAGCTAG	YPFTNTYEHTRSLVLHCGSGSGS*
ATGTGGCATAAGAATAAGTATGTTCTGACGTATAGTTGTCTTTTTGCCTGCGGCAGCGGCAGCGGCAGCTAG	YWHKNKYVLTYSCLFACGSGSGS*
ATGATTACGCGGTTTACGCCGTGGCCGAAGCTTTATCCTGTTTGGGACTGCGGCAGCGGCAGCGGCAGCTAG	YITRFTPWPKLYPVWDCGSGSGS*
ATGTGGCATAAGAATAAGTATGTCCTGACGTATAGTTGTCTTTTTGCTTGCGGCAGCGGCAGCGGCAGCTAG	YWHKNKYVLTYSCLFACGSGSGS*
ATGTTTGTGCCTTCGTATTTTATGTTGGCTGTGTGGGGGGCTTCGTTTTGCGGCAGCGGCAGCGGCAGCTAG	YFVPSYFMLAVWGASFCGSGSGS*
ATGAGGTATTTCCTTTCGCCGTGTCCTCATTTGGAGCTTGTGCTGAGTTGCGGCAGCGGCAGCGGCAGCTAG	YRYFLSPCPHLELVLSCGSGSGS*
ATGATTACGCGGTTTACGCCGTGGCCGAAGCTTTATCCTGTTTGGGATTGCGGCAGCGGCAGCGGCAGCTAG	YITRFTPWPKLYPVWDCGSGSGS*
ATGTGGCATAAGAATAAGTATGTTCTGACGTATAGTTGTCTTTTTGCCTGCGGCAGCGGCAGCGGCAGCTAG	YWHKNKYVLTYSCLFACGSGSGS*
ATGTGGCATAAGAATAAGTATGTTCTGACGTATAGTTGTCTTTTTGCTTGCGGCAGCGGCAGCGGCAGCTAG	YWHKNKYVLTYSCLFACGSGSGS*
ATGTGGCATAAGAATAAGTATGTTCTGACGTATAGTTGTCTTTTTGCTTGCGGCAGCGGCAGCGGCAGCTAG	YWHKNKYVLTYSCLFACGSGSGS*
ATGGTGTATATTGATGCTACGTTGAATTGGATTTGGTATCCGGGTTGGTGCGGCAGCGGCAGCGGCAGCTAG	YVYIDATLNWIWYPGWCGSGSGS*
ATGATTACGCGGTTTACGCCGTGGCCGAAGCTTTATCCTGTTTGGGATTGCGGCAGCGGCAGCGGCAGCTAG	YITRFTPWPKLYPVWDCGSGSGS*
ATGAATTTATTGAATTTGACTAGTTTGTGGCGGACGTGGAGTAATTTGTGCGGCAGCGGCAGCGGCAGCTAG	YNLLNLTSLWRTWSNLCGSGSGS*
ATGCGTATTATTTTTTGGCGTAAGTATTGGTTTAAGGTGCGGAGTAGCTGCGGCAGCGGCAGCGGCAGCTAG	YRIIFWRKYWFKVRSSCGSGSGS*
ATGCGTGTGATTGGTTTGCTTCAGAATAGTTTGCCGTCGACGTGGCAGTGCGGCAGCGGCAGCGGCAGCTAG	YRVIGLLQNSLPSTWQCGSGSGS*
ATGGTTCAGCGGTGGAATGCTGAGAATTGTTTTAAGATTGCGAGGACTTGCGGCAGCGGCAGCGGCAGCTAG	YVQRWNAENCFKIARTCGSGSGS*
ATGATTTTTGTGTGGACTACTTGGGTGAGTAAGCCGCATTTTTCGACGTGCGGCAGCGGCAGCGGCAGCTAG	YIFVWTTWVSKPHFSTCGSGSGS*
ATGATTACGCGGTTTACGCCGTGGCCGAAGCTTTATCCTGTTTGGGATTGCGGCAGCGGCAGCGGCAGCTAG	YITRFTPWPKLYPVWDCGSGSGS*
ATGATTTCGCTTTTTACGCCTAGGCCGAAGTTTTATCCTGTTTGGGAATGCGGCAGCGGCAGCGGCAGCTAG	YISLFTPRPKFYPVWECGSGSGS*
ATGATTACGCGGTTTACGCCGTGGCCGAAGCTTTATCCTGTTTGGGATTGCGGCAGCGGCAGCGGCAGCTAG	YITRFTPWPKLYPVWDCGSGSGS*
ATGAAGCTGACTTCGTGGCCTAATTTGGCGTTGGTTCGGGCTAGTTCTTGCGGCAGCGGCAGCGGCAGCTAG	YKLTSWPNLALVRASSCGSGSGS*
ATGCGTCATACGTGGAGGCCGAATTATGTTTTGCGGATTCTGTGGGATTGCGGCAGCGGCAGCGGCAGCTAG	YRHTWRPNYVLRILWDCGSGSGS*
ATGATTACGCGGTTTACGCCGTGGCCGAAGCTTTATCCTGTTTGGGATTGCGGCAGCGGCAGCGGCAGCTAG	YITRFTPWPKLYPVWDCGSGSGS*
ATGATTACGCGGTTTACGCCGTGGCCGAAGCTTTATCCTGTTTGGGATTGCGGCAGCGGCAGCGGCAGCTAG	YITRFTPWPKLYPVWDCGSGSGS*
ATGAGGTATAAGTTTAGTAGTAATGGGAGTTATTTTGCTGCGTGGTCCTGCGGCAGCGGCAGCGGCAGCTAG	YRYKFSSNGSYFAAWSCGSGSGS*
ATGATTACGCGGTTTACGCCGTGGCCGAAGCTTTATCCTGTTTGGGATTGCGGCAGCGGCAGCGGCAGCTAG	YITRFTPWPKLYPVWDCGSGSGS*
ATGTCTAATAATAGGAATTGGCTGCCTCATGATTGGCAGGTTCTTTACTGCGGCAGCGGCAGCGGCAGCTAG	YSNNRNWLPHDWQVLYCGSGSGS*
ATGACGTTTGTGTGGGATCGGAGGCATTCGAATACTAATCGTTTGGACTGCGGCAGCGGCAGCGGCAGCTAG	YTFVWDRRHSNTNRLDCGSGSGS*
ATGATTACGCGGTTTACGCCGTGGCCGAAGCTTTATCCTGTTTGGGATTGCGGCAGCGGCAGCGGCAGCTAG	YITRFTPWPKLYPVWDCGSGSGS*
ATGTGGCATAAGAATAAGTATGTTCAGACGTATAGTTGTCTTTTTGCTTGCGGCAGCGGCAGCGGCAGCTAG	YWHKNKYVQTYSCLFACGSGSGS*
ATGATTACGCGGTTTACGCCGTGGCCGAAGCTTTATCCTGTTTGGTACTGCGGCAGCGGCAGCGGCAGCTAG	YITRFTPWPKLYPVWYCGSGSGS*
ATGTCTAATAATAGGAATTGGCTGCCTCATGATTGGCAGGGTCTTTATTGCGGCAGCGGCAGCGGCAGCTAG	YSNNRNWLPHDWQGLYCGSGSGS*
ATGGAGTATTCGTTTTATGTTTGGTTGTGGCAGAATCCGTTTCCTGTGTGCGGCAGCGGCAACGGCAGCTAG	YEYSFYVWLWQNPFPVCGSGNGS*
ATGATTACTCGGTTTACGCCGTGGCCGAAGCTTTATCCTGTTTGGGACTGCGGCAGCGGCAGCGGCAGCTAG	YITRFTPWPKLYPVWDCGSGSGS*
ATGCGTGTGACTCAGAATGTTCTTTTTAGTAGGGCTCTTCCTGTTTATTGCGGCAGCGGCAGCGGCAGCTAG	YRVTQNVLFSRALPVYCGSGSGS*
ATGTCTAACAATAGGAATTGGCTGCCTCATGATTGTCAGGATCTTTATTGCGGCAGCGGCAGCGGCAGCTAG	YSNNRNWLPHDCQDLYCGSGSGS*
ATGATTACGCGGTTTACGCCGTGGCCGAAGATTTATCCTGTTTGGGATTGCGGCAGCGGCAGCGGCAGCTAG	YITRFTPWPKIYPVWDCGSGSGS*
ATGATTACGCGGTTTACGCCGTGGCCGAAGCTTTATCCTGTTTGGGACTGCGGCAGCGGCAGCGGCAGCTAG	YITRFTPWPKLYPVWDCGSGSGS*
ATGTGGCATAAGAATAAGTATGTTCTGACGTATAGTTGTCTTTTTGCTTGCGGCAGCGGCAGCGGCAGCTAG	YWHKNKYVLTYSCLFACGSGSGS*
ATGGTGTATTCGTTTTATTTTTGGTTGTGGCGGAATCCGTTTCCTGTGTGCGGCAGCGGCAGCGGCAGCTAG	YVYSFYFWLWRNPFPVCGSGSGS*
ATGTCTAATAATAGGAATTGGCTGCCTCATGATTGGCAGGTTCTTTATTGCGGCAGCGGCAGCGGCAGCTAG	YSNNRNWLPHDWQVLYCGSGSGS*
ATGATTACGCGGTTTACGCCGTGGCCGAAGCTTTATCCTGTTTGGGATTGCGGCAGCGGCAGCGGCAGCTAG	YITRFTPWPKLYPVWDCGSGSGS*
ATGATTACGGGGGTTACTCCGTTTCCGAAGCTTCATCCTGTTTGGGATTGCGGCAGCGGCAGCGGCAGCTAG	YITGVTPFPKLHPVWDCGSGSGS*
ATGAACGCTTTTTGGATTTCGGATGCTCAGTTTAAGATTGAGTGGACCTGCGGCAGCGGCAGCGGCAGCTAG	YNAFWISDAQFKIEWTCGSGSGS*
ATGATTACGCGGTTTACGCCGTGGCCGAAGCTTTATCCTGTTTGGGACTGCGGCAGCGGCAGCGGCAGCTAG	YITRFTPWPKLYPVWDCGSGSGS*
ATGTATTATTTGAGTAGTTGGCCGTTGTTGAATCTGATTAGGCATAACTGCGGCAGCGGCAGCGGCAGCTAG	YYYLSSWPLLNLIRHNCGSGSGS*
ATGCCGTTTACGAATTATTTTGCTAAGACGCGTTCTTTGTTGATTGGCTGCGGCAGCGGCAGCGGCAGCTAG	YPFTNYFAKTRSLLIGCGSGSGS*
ATGATTTTTGTGTGGGAGAACTTTTTGTCTTCGACTCGTTTTATTTCGTGCGGCAGCGGCAGCGGCAGCTAG	YIFVWENFLSSTRFISCGSGSGS*
ATGAAGCTGACTTCGTGGCCTAATTTGGAGTTGGTTCGGGCTAGTTTTTGCGGCAGCGGCAGCGGCAGCTAG	YKLTSWPNLELVRASFCGSGSGS*
ATGTCTTATAAGGTTCTGCTTTCGTCGATTTCGACTTATAACTGCTATTGCGGCAGCGGCAGCGGCAACTAG	YSYKVLLSSISTYNCYCGSGSGN*
ATGTGGCATAAGAATAAGTATGTTCTGACGTATAGTTGTCTTTTTGCTTGCGGCAGCGGCAGCGGCAGCTAG	YWHKNKYVLTYSCLFACGSGSGS*
ATGCGTTGGGTTTGGACGAGTTTTTTTAGTGAGCCGTATTTTGTTGTCTGCGGCAGCGGCAGCGGCAGCTAG	YRWVWTSFFSEPYFVVCGSGSGS*
ATGATTACGCGGTTTACGTCGTGGCCGAAGCTTTATCCTGTTTGGGATTGCGGCAGCGGCAGCGGCAGCTAG	YITRFTSWPKLYPVWDCGSGSGS*
ATGCCGTTTACGAATTATTATGCTAAGACGCGTTCTTTGTTGATTCGCTGCGGCAGCGGCAGCGGCAGCTAG	YPFTNYYAKTRSLLIRCGSGSGS*
ATGATTGTTAAGCTTTCGTCGTGGCCTGCGCTGTTTCCTATTTGGCTCTGCGGCAGCGGCAGCGGCAGCTAG	YIVKLSSWPALFPIWLCGSGSGS*
ATGTGGCATAAGAATAAGTATGTTCTGACGTATAGTTGTCTTTTTGCTTGCGGCAGCGGCAGCGGCAGCTAG	YWHKNKYVLTYSCLFACGSGSGS*
ATGTTTACGCGGCTTACGCCGTGGCCGAAGCTTTATCCTGCGTGGCATTGCGGCAGCGGCAGCGGCAGCTAG	YFTRLTPWPKLYPAWHCGSGSGS*
ATGCGTTGGGTTTGGACGAGTTTTTAGAGTGAGAAGTATTTTGGTGACTGCGGCAGCGGCAGCGGCAGCTAG	YRWVWTSF*SEKYFGDCGSGSGS*
[truncated: 130,208 more rows]
